# Supplementary material for: MFAM-AD: an anomaly detection model for multivariate time series using attention mechanism to fuse multi-scale features
Source: PeerJ Comput Sci. 2024 Aug 30;10:e2201. doi: 10.7717/peerj-cs.2201 (PMC11419642; doi:10.7717/peerj-cs.2201)
Supplement: Supplemental Information 1 [file peerj-cs-10-2201-s001.zip]

Archive with 15 entries (15 files):
- MSL_test.csv
- MSL_test_label.csv
- MSL_train.csv
- NIPS_TS_GECCO_test.csv
- NIPS_TS_GECCO_test_label.csv
- NIPS_TS_GECCO_train.csv
- NIPS_TS_Swan_test.csv
- NIPS_TS_Swan_test_label.csv
- NIPS_TS_Swan_train.csv
- SMAP_test.csv
- SMAP_test_label.csv
- SMAP_train.csv
- SMD_test.csv
- SMD_test_label.csv
- SMD_train.csv
