# Supplementary material for: MFAM-AD: an anomaly detection model for multivariate time series using attention mechanism to fuse multi-scale features
Source: PeerJ Comput Sci. 2024 Aug 30;10:e2201. doi: 10.7717/peerj-cs.2201 (PMC11419642; doi:10.7717/peerj-cs.2201)
Supplement: Supplemental Information 1 [file peerj-cs-10-2201-s001.zip › NIPS_TS_GECCO_test.csv]

0	1	2	3	4	5	6	7	8
0.7033898305084746	0.21250000000000002	0.8852914269128951	0.7680672268907565	0.33126934984520123	0.06299212598425197	0.22727272727272727	0.36783074177925057	0.3804012345679012
0.7033898305084746	0.21250000000000002	0.8873172654184169	0.7680672268907565	0.33126934984520123	0.05905511811023622	0.22510822510822512	0.3688503696150905	0.378858024691358
0.7033898305084746	0.21250000000000002	0.8873172654184169	0.7663865546218489	0.33126934984520123	0.05905511811023622	0.22727272727272727	0.37012490440989043	0.38425925925925924
0.7033898305084746	0.21250000000000002	0.8873172654184169	0.7680672268907565	0.33126934984520123	0.06299212598425197	0.22727272727272727	0.36094825388733115	0.3908179012345679
0.7033898305084746	0.21250000000000002	0.8873172654184169	0.7663865546218489	0.33126934984520123	0.06299212598425197	0.22727272727272727	0.37012490440989043	0.3950617283950617
0.7033898305084746	0.21250000000000002	0.8873172654184169	0.7663865546218489	0.33126934984520123	0.05905511811023622	0.22510822510822512	0.37930155493244966	0.3915895061728395
0.7033898305084746	0.21250000000000002	0.8873172654184169	0.7663865546218489	0.33126934984520123	0.06299212598425197	0.22510822510822512	0.3777721131786898	0.3927469135802469
0.7033898305084746	0.21250000000000002	0.8873172654184169	0.7663865546218489	0.33126934984520123	0.05905511811023622	0.22727272727272727	0.37012490440989043	0.3927469135802469
0.7033898305084746	0.21250000000000002	0.8873172654184169	0.7663865546218489	0.33126934984520123	0.06299212598425197	0.22294372294372297	0.37496813663013	0.3927469135802469
0.7033898305084746	0.21250000000000002	0.8893431039239383	0.7680672268907565	0.33126934984520123	0.05905511811023622	0.22510822510822512	0.38669385674228907	0.39467592592592593
0.7033898305084746	0.21250000000000002	0.8893431039239383	0.7663865546218489	0.33126934984520123	0.06692913385826772	0.22510822510822512	0.3925567167983686	0.39467592592592593
0.7033898305084746	0.21250000000000002	0.8893431039239383	0.7663865546218489	0.33126934984520123	0.06299212598425197	0.22510822510822512	0.3685954626561305	0.3923611111111111
0.7033898305084746	0.21250000000000002	0.8893431039239383	0.7663865546218489	0.33126934984520123	0.06299212598425197	0.22510822510822512	0.3736936018353301	0.3915895061728395
0.7033898305084746	0.21250000000000002	0.8893431039239383	0.7680672268907565	0.33126934984520123	0.06299212598425197	0.22510822510822512	0.36196788172317107	0.3915895061728395
0.7033898305084746	0.21250000000000002	0.8893431039239383	0.7680672268907565	0.33126934984520123	0.06299212598425197	0.22510822510822512	0.3726739739994902	0.3915895061728395
0.7033898305084746	0.21250000000000002	0.8893431039239383	0.7663865546218489	0.33126934984520123	0.05905511811023622	0.22294372294372297	0.3668111139434107	0.3881172839506173
0.7033898305084746	0.21250000000000002	0.8893431039239383	0.7663865546218489	0.33126934984520123	0.05905511811023622	0.22510822510822512	0.37802702013764977	0.3923611111111111
0.7033898305084746	0.21250000000000002	0.8893431039239383	0.7663865546218489	0.33126934984520123	0.06299212598425197	0.22510822510822512	0.3823604384399694	0.3923611111111111
0.7033898305084746	0.21250000000000002	0.8893431039239383	0.7680672268907565	0.33126934984520123	0.05905511811023622	0.22510822510822512	0.38083099668620957	0.3900462962962963
0.7033898305084746	0.2	0.8893431039239383	0.7663865546218489	0.33126934984520123	0.05905511811023622	0.22294372294372297	0.3795564618914097	0.3915895061728395
0.7033898305084746	0.2	0.8873172654184169	0.7680672268907565	0.33126934984520123	0.06299212598425197	0.22077922077922077	0.3777721131786898	0.3908179012345679
0.7033898305084746	0.2	0.8893431039239383	0.7663865546218489	0.33126934984520123	0.05905511811023622	0.22077922077922077	0.387713484578129	0.38927469135802467
0.7033898305084746	0.2	0.8893431039239383	0.7663865546218489	0.33126934984520123	0.05905511811023622	0.22510822510822512	0.38847820545500894	0.3908179012345679
0.7033898305084746	0.2	0.8873172654184169	0.7663865546218489	0.33126934984520123	0.06299212598425197	0.22510822510822512	0.3675758348202906	0.3908179012345679
0.7033898305084746	0.2	0.8893431039239383	0.7663865546218489	0.33126934984520123	0.06299212598425197	0.22510822510822512	0.387713484578129	0.38888888888888884
0.7033898305084746	0.2	0.8873172654184169	0.7680672268907565	0.33126934984520123	0.05905511811023622	0.22077922077922077	0.3657914861075708	0.39043209876543206
0.7033898305084746	0.2	0.8893431039239383	0.7680672268907565	0.33126934984520123	0.05905511811023622	0.22294372294372297	0.3772622992607698	0.38927469135802467
0.7033898305084746	0.2	0.8893431039239383	0.7663865546218489	0.33126934984520123	0.05905511811023622	0.22510822510822512	0.3777721131786898	0.3908179012345679
0.7033898305084746	0.2	0.8893431039239383	0.769747899159664	0.33126934984520123	0.05905511811023622	0.22510822510822512	0.37751720621972984	0.38927469135802467
0.7033898305084746	0.2	0.8873172654184169	0.7663865546218489	0.33126934984520123	0.05905511811023622	0.22077922077922077	0.3731837879174102	0.3927469135802469
0.7033898305084746	0.2	0.8873172654184169	0.7680672268907565	0.33126934984520123	0.06692913385826772	0.22510822510822512	0.37802702013764977	0.3915895061728395
0.7033898305084746	0.2	0.8873172654184169	0.7680672268907565	0.33126934984520123	0.05905511811023622	0.22510822510822512	0.3742034157532501	0.3935185185185185
0.7033898305084746	0.2	0.8873172654184169	0.769747899159664	0.33126934984520123	0.05905511811023622	0.22510822510822512	0.37573285750700997	0.3923611111111111
0.7033898305084746	0.2	0.8873172654184169	0.7680672268907565	0.33126934984520123	0.05905511811023622	0.22510822510822512	0.3864389497833291	0.39043209876543206
0.7033898305084746	0.2	0.8873172654184169	0.7680672268907565	0.33126934984520123	0.05905511811023622	0.22727272727272727	0.3838898801937293	0.3908179012345679
0.7033898305084746	0.2	0.8873172654184169	0.7663865546218489	0.33126934984520123	0.05905511811023622	0.22510822510822512	0.37598776446596993	0.3908179012345679
0.7033898305084746	0.2	0.8873172654184169	0.7663865546218489	0.33126934984520123	0.05905511811023622	0.22294372294372297	0.3777721131786898	0.3900462962962963
0.7033898305084746	0.2	0.8873172654184169	0.7680672268907565	0.33126934984520123	0.05905511811023622	0.22294372294372297	0.37751720621972984	0.39043209876543206
0.7033898305084746	0.2	0.8873172654184169	0.7663865546218489	0.33126934984520123	0.05905511811023622	0.22510822510822512	0.38083099668620957	0.3915895061728395
0.7033898305084746	0.2	0.8873172654184169	0.7663865546218489	0.33126934984520123	0.05905511811023622	0.22510822510822512	0.37522304358909	0.3881172839506173
0.7033898305084746	0.2	0.8852914269128951	0.7663865546218489	0.33126934984520123	0.05905511811023622	0.22510822510822512	0.3836349732347693	0.38927469135802467
0.7033898305084746	0.2	0.8852914269128951	0.7680672268907565	0.33126934984520123	0.05905511811023622	0.22510822510822512	0.3716543461636503	0.39043209876543206
0.7033898305084746	0.2	0.8852914269128951	0.7680672268907565	0.33126934984520123	0.05905511811023622	0.22510822510822512	0.3905174611266888	0.38927469135802467
0.7033898305084746	0.2	0.8852914269128951	0.7680672268907565	0.33126934984520123	0.05905511811023622	0.22510822510822512	0.37930155493244966	0.38888888888888884
0.7033898305084746	0.2	0.8852914269128951	0.7680672268907565	0.33126934984520123	0.05905511811023622	0.22510822510822512	0.3838898801937293	0.3923611111111111
0.7033898305084746	0.2	0.8852914269128951	0.769747899159664	0.33126934984520123	0.05905511811023622	0.22510822510822512	0.3767524853428499	0.39043209876543206
0.7033898305084746	0.2	0.8852914269128951	0.7680672268907565	0.33126934984520123	0.05905511811023622	0.22294372294372297	0.3777721131786898	0.3915895061728395
0.7033898305084746	0.2	0.8852914269128951	0.769747899159664	0.33126934984520123	0.05905511811023622	0.22294372294372297	0.38669385674228907	0.3927469135802469
0.7033898305084746	0.2	0.8852914269128951	0.7680672268907565	0.33126934984520123	0.07086614173228348	0.22294372294372297	0.37522304358909	0.3908179012345679
0.7033898305084746	0.2	0.8832655884073737	0.769747899159664	0.33126934984520123	0.05905511811023622	0.22294372294372297	0.38847820545500894	0.3927469135802469
0.7033898305084746	0.21250000000000002	0.8832655884073737	0.769747899159664	0.33126934984520123	0.05905511811023622	0.22510822510822512	0.37751720621972984	0.3923611111111111
0.7033898305084746	0.21250000000000002	0.8852914269128951	0.769747899159664	0.33126934984520123	0.05905511811023622	0.22510822510822512	0.3846546010706092	0.3927469135802469
0.7033898305084746	0.2	0.8832655884073737	0.769747899159664	0.33126934984520123	0.05905511811023622	0.22727272727272727	0.37496813663013	0.3923611111111111
0.7033898305084746	0.2	0.8832655884073737	0.769747899159664	0.33126934984520123	0.05905511811023622	0.22727272727272727	0.3736936018353301	0.3931327160493827
0.7033898305084746	0.2	0.8832655884073737	0.7680672268907565	0.33126934984520123	0.05905511811023622	0.22727272727272727	0.3892429263318889	0.38773148148148145
0.7033898305084746	0.2	0.8832655884073737	0.769747899159664	0.33126934984520123	0.06299212598425197	0.22727272727272727	0.38669385674228907	0.38773148148148145
0.7033898305084746	0.2	0.8832655884073737	0.7680672268907565	0.33126934984520123	0.05905511811023622	0.22727272727272727	0.3716543461636503	0.38927469135802467
0.7033898305084746	0.2	0.8812397499018523	0.7680672268907565	0.33126934984520123	0.05905511811023622	0.22727272727272727	0.37751720621972984	0.3927469135802469
0.7033898305084746	0.2	0.8812397499018523	0.7680672268907565	0.33126934984520123	0.05905511811023622	0.22510822510822512	0.3800662758093296	0.3908179012345679
0.7033898305084746	0.2	0.8812397499018523	0.769747899159664	0.33126934984520123	0.05905511811023622	0.22943722943722944	0.38338006627580934	0.3927469135802469
0.7033898305084746	0.2	0.8812397499018523	0.769747899159664	0.33126934984520123	0.05905511811023622	0.22727272727272727	0.3703798113688504	0.39043209876543206
0.7033898305084746	0.2	0.8812397499018523	0.769747899159664	0.33126934984520123	0.05905511811023622	0.22727272727272727	0.3864389497833291	0.39043209876543206
0.7033898305084746	0.2	0.8812397499018523	0.769747899159664	0.33126934984520123	0.05905511811023622	0.22727272727272727	0.37063471832781036	0.3915895061728395
0.7033898305084746	0.2	0.8812397499018523	0.769747899159664	0.33126934984520123	0.05905511811023622	0.22943722943722944	0.3892429263318889	0.3931327160493827
0.7033898305084746	0.2	0.8812397499018523	0.769747899159664	0.33126934984520123	0.05905511811023622	0.22943722943722944	0.3869487637012491	0.3931327160493827
0.7033898305084746	0.2	0.8812397499018523	0.7680672268907565	0.33126934984520123	0.05905511811023622	0.22943722943722944	0.3854193219474892	0.3935185185185185
0.7033898305084746	0.2	0.8812397499018523	0.769747899159664	0.33126934984520123	0.05905511811023622	0.22943722943722944	0.38949783329084886	0.3927469135802469
0.7033898305084746	0.2	0.8792139113963306	0.769747899159664	0.33126934984520123	0.05905511811023622	0.22943722943722944	0.3805760897272496	0.3908179012345679
0.7033898305084746	0.2	0.8792139113963306	0.769747899159664	0.33126934984520123	0.05905511811023622	0.22727272727272727	0.3703798113688504	0.3908179012345679
0.7033898305084746	0.21250000000000002	0.8812397499018523	0.769747899159664	0.33126934984520123	0.05905511811023622	0.22727272727272727	0.38338006627580934	0.38927469135802467
0.7033898305084746	0.21250000000000002	0.8792139113963306	0.769747899159664	0.33126934984520123	0.05905511811023622	0.22943722943722944	0.3815957175630895	0.39043209876543206
0.7033898305084746	0.21250000000000002	0.8792139113963306	0.769747899159664	0.33126934984520123	0.06299212598425197	0.22943722943722944	0.3800662758093296	0.38927469135802467
0.7033898305084746	0.21250000000000002	0.8792139113963306	0.769747899159664	0.33126934984520123	0.05905511811023622	0.22943722943722944	0.38083099668620957	0.3908179012345679
0.7033898305084746	0.21250000000000002	0.8792139113963306	0.769747899159664	0.33126934984520123	0.05905511811023622	0.22943722943722944	0.3854193219474892	0.3900462962962963
0.7033898305084746	0.21250000000000002	0.8792139113963306	0.769747899159664	0.33126934984520123	0.05905511811023622	0.22943722943722944	0.3905174611266888	0.3915895061728395
0.7033898305084746	0.21250000000000002	0.8792139113963306	0.769747899159664	0.33126934984520123	0.06299212598425197	0.22943722943722944	0.3818506245220495	0.3908179012345679
0.7033898305084746	0.21250000000000002	0.8792139113963306	0.769747899159664	0.33126934984520123	0.05905511811023622	0.22943722943722944	0.3790466479734897	0.3881172839506173
0.7033898305084746	0.21250000000000002	0.8792139113963306	0.769747899159664	0.33126934984520123	0.05905511811023622	0.22943722943722944	0.38898801937292893	0.38927469135802467
0.7033898305084746	0.21250000000000002	0.8792139113963306	0.769747899159664	0.33126934984520123	0.05905511811023622	0.22943722943722944	0.38949783329084886	0.3915895061728395
0.7033898305084746	0.21250000000000002	0.8771880728908092	0.769747899159664	0.33126934984520123	0.06299212598425197	0.22943722943722944	0.3892429263318889	0.39043209876543206
0.7033898305084746	0.21250000000000002	0.8771880728908092	0.769747899159664	0.33126934984520123	0.05905511811023622	0.22943722943722944	0.413204180474127	0.3900462962962963
0.7033898305084746	0.21250000000000002	0.8792139113963306	0.769747899159664	0.33126934984520123	0.05905511811023622	0.22943722943722944	0.4017333673209279	0.38888888888888884
0.7033898305084746	0.21250000000000002	0.8771880728908092	0.769747899159664	0.33126934984520123	0.05905511811023622	0.22943722943722944	0.39230180983940866	0.39043209876543206
0.7033898305084746	0.21250000000000002	0.8771880728908092	0.769747899159664	0.33126934984520123	0.08267716535433071	0.22943722943722944	0.40326280907468776	0.39043209876543206
0.7033898305084746	0.21250000000000002	0.8771880728908092	0.769747899159664	0.33126934984520123	0.05905511811023622	0.2337662337662338	0.40377262299260774	0.39043209876543206
0.7033898305084746	0.21250000000000002	0.8771880728908092	0.769747899159664	0.33126934984520123	0.05905511811023622	0.22943722943722944	0.4014784603619679	0.3900462962962963
0.7033898305084746	0.21250000000000002	0.8771880728908092	0.769747899159664	0.33126934984520123	0.05905511811023622	0.22943722943722944	0.39816466989548815	0.3900462962962963
0.7033898305084746	0.21250000000000002	0.8771880728908092	0.769747899159664	0.33126934984520123	0.05905511811023622	0.22943722943722944	0.39994901860820803	0.38618827160493824
0.7033898305084746	0.21250000000000002	0.8771880728908092	0.769747899159664	0.33126934984520123	0.05905511811023622	0.22943722943722944	0.4024980881978078	0.38927469135802467
0.7033898305084746	0.21250000000000002	0.8751622343852878	0.769747899159664	0.33126934984520123	0.05905511811023622	0.22943722943722944	0.3925567167983686	0.38888888888888884
0.7033898305084746	0.21250000000000002	0.8771880728908092	0.769747899159664	0.33126934984520123	0.05905511811023622	0.22943722943722944	0.40606678562324755	0.3923611111111111
0.7033898305084746	0.2	0.8751622343852878	0.7714285714285716	0.33126934984520123	0.05905511811023622	0.22943722943722944	0.40606678562324755	0.3931327160493827
0.7033898305084746	0.2	0.8751622343852878	0.769747899159664	0.33126934984520123	0.05905511811023622	0.2337662337662338	0.39739994901860826	0.3927469135802469
0.7033898305084746	0.2	0.8751622343852878	0.769747899159664	0.33126934984520123	0.05905511811023622	0.22943722943722944	0.39969411164924806	0.3908179012345679
0.7033898305084746	0.2	0.8751622343852878	0.769747899159664	0.33126934984520123	0.05905511811023622	0.22943722943722944	0.4091256691307673	0.3915895061728395
0.7033898305084746	0.2	0.8751622343852878	0.769747899159664	0.33126934984520123	0.05905511811023622	0.22943722943722944	0.40708641345908747	0.3927469135802469
0.7033898305084746	0.2	0.8751622343852878	0.769747899159664	0.33126934984520123	0.05905511811023622	0.22943722943722944	0.4014784603619679	0.3915895061728395
0.7033898305084746	0.2	0.8771880728908092	0.769747899159664	0.33126934984520123	0.05905511811023622	0.22943722943722944	0.4058118786642876	0.39043209876543206
0.7033898305084746	0.2	0.8751622343852878	0.769747899159664	0.33126934984520123	0.05905511811023622	0.22943722943722944	0.4058118786642876	0.3915895061728395
0.7033898305084746	0.2	0.8771880728908092	0.769747899159664	0.33126934984520123	0.05905511811023622	0.22943722943722944	0.4098903900076472	0.3927469135802469
0.7033898305084746	0.2	0.8771880728908092	0.769747899159664	0.33126934984520123	0.05905511811023622	0.22943722943722944	0.4053020647463676	0.3927469135802469
0.7033898305084746	0.2	0.8771880728908092	0.769747899159664	0.33126934984520123	0.05905511811023622	0.22943722943722944	0.40377262299260774	0.3900462962962963
0.7033898305084746	0.2	0.8771880728908092	0.769747899159664	0.33126934984520123	0.05905511811023622	0.22943722943722944	0.4114198317614071	0.38927469135802467
0.7033898305084746	0.2	0.8771880728908092	0.769747899159664	0.33126934984520123	0.06299212598425197	0.22943722943722944	0.3966352281417283	0.39043209876543206
0.7033898305084746	0.2	0.8771880728908092	0.769747899159664	0.33126934984520123	0.05905511811023622	0.22943722943722944	0.40453734386948764	0.39043209876543206
0.7033898305084746	0.2	0.8792139113963306	0.7680672268907565	0.33126934984520123	0.05905511811023622	0.22943722943722944	0.4075962273770074	0.38888888888888884
0.7033898305084746	0.2	0.8792139113963306	0.769747899159664	0.33126934984520123	0.05905511811023622	0.22943722943722944	0.4081060412949274	0.3927469135802469
0.7033898305084746	0.2	0.8792139113963306	0.769747899159664	0.33126934984520123	0.05905511811023622	0.22943722943722944	0.4024980881978078	0.3923611111111111
0.7033898305084746	0.2	0.8792139113963306	0.769747899159664	0.33126934984520123	0.05905511811023622	0.22943722943722944	0.41014529696660723	0.3900462962962963
0.7033898305084746	0.2	0.8812397499018523	0.769747899159664	0.33126934984520123	0.05905511811023622	0.22943722943722944	0.4058118786642876	0.38927469135802467
0.6949152542372881	0.2	0.8812397499018523	0.769747899159664	0.33126934984520123	0.05905511811023622	0.22943722943722944	0.40963548304868724	0.3908179012345679
0.7033898305084746	0.2	0.8812397499018523	0.7680672268907565	0.33126934984520123	0.05905511811023622	0.2337662337662338	0.4017333673209279	0.38888888888888884
0.7033898305084746	0.2	0.8812397499018523	0.769747899159664	0.33126934984520123	0.05905511811023622	0.2337662337662338	0.4116747387203671	0.3908179012345679
0.7033898305084746	0.2	0.8812397499018523	0.769747899159664	0.33126934984520123	0.05905511811023622	0.22943722943722944	0.40606678562324755	0.39043209876543206
0.7033898305084746	0.2	0.8812397499018523	0.769747899159664	0.33126934984520123	0.05905511811023622	0.22943722943722944	0.4086158552128473	0.3931327160493827
0.7033898305084746	0.2	0.8812397499018523	0.769747899159664	0.33126934984520123	0.05905511811023622	0.2337662337662338	0.4162630639816467	0.3931327160493827
0.7033898305084746	0.2	0.8812397499018523	0.769747899159664	0.33126934984520123	0.05905511811023622	0.2337662337662338	0.41116492480244715	0.3923611111111111
0.7033898305084746	0.2	0.8812397499018523	0.769747899159664	0.33126934984520123	0.05905511811023622	0.22943722943722944	0.4088707621718073	0.3923611111111111
0.7033898305084746	0.2	0.8812397499018523	0.769747899159664	0.33126934984520123	0.06692913385826772	0.2337662337662338	0.4203415753250064	0.3900462962962963
0.7033898305084746	0.2	0.8812397499018523	0.769747899159664	0.33126934984520123	0.05905511811023622	0.2337662337662338	0.40963548304868724	0.38657407407407407
0.7033898305084746	0.2	0.8812397499018523	0.769747899159664	0.325077399380805	0.05905511811023622	0.22943722943722944	0.3979097629365282	0.38888888888888884
0.7033898305084746	0.2	0.8812397499018523	0.769747899159664	0.33126934984520123	0.05905511811023622	0.22943722943722944	0.41345908743308696	0.38927469135802467
0.7033898305084746	0.2	0.8812397499018523	0.769747899159664	0.325077399380805	0.05905511811023622	0.22943722943722944	0.400713739485088	0.3881172839506173
0.7033898305084746	0.2	0.8812397499018523	0.769747899159664	0.33126934984520123	0.05905511811023622	0.22943722943722944	0.4091256691307673	0.39043209876543206
0.7033898305084746	0.2	0.8812397499018523	0.769747899159664	0.33126934984520123	0.06299212598425197	0.22943722943722944	0.41116492480244715	0.3900462962962963
0.7033898305084746	0.2	0.8812397499018523	0.7680672268907565	0.325077399380805	0.06299212598425197	0.22943722943722944	0.4053020647463676	0.3908179012345679
0.7033898305084746	0.2	0.8812397499018523	0.7680672268907565	0.33126934984520123	0.05905511811023622	0.22943722943722944	0.4068315065001275	0.38888888888888884
0.7033898305084746	0.2	0.8832655884073737	0.769747899159664	0.325077399380805	0.06299212598425197	0.22943722943722944	0.41294927351516697	0.38773148148148145
0.7033898305084746	0.2	0.8832655884073737	0.769747899159664	0.325077399380805	0.06299212598425197	0.22943722943722944	0.4058118786642876	0.38695987654320985
0.7033898305084746	0.2	0.8832655884073737	0.769747899159664	0.33126934984520123	0.05905511811023622	0.22943722943722944	0.4205964822839664	0.3881172839506173
0.7033898305084746	0.2	0.8832655884073737	0.769747899159664	0.325077399380805	0.05905511811023622	0.22943722943722944	0.4086158552128473	0.39043209876543206
0.7033898305084746	0.2	0.8832655884073737	0.769747899159664	0.325077399380805	0.05905511811023622	0.22943722943722944	0.41192964567932705	0.38927469135802467
0.7033898305084746	0.2	0.8832655884073737	0.769747899159664	0.325077399380805	0.05905511811023622	0.22943722943722944	0.41014529696660723	0.3881172839506173
0.7033898305084746	0.2	0.8852914269128951	0.769747899159664	0.325077399380805	0.05905511811023622	0.22943722943722944	0.4091256691307673	0.3900462962962963
0.7033898305084746	0.2	0.8852914269128951	0.769747899159664	0.325077399380805	0.05905511811023622	0.22943722943722944	0.41804741269436657	0.38695987654320985
0.7033898305084746	0.2	0.8852914269128951	0.769747899159664	0.325077399380805	0.05905511811023622	0.22943722943722944	0.4142238083099669	0.38888888888888884
0.7033898305084746	0.2	0.8852914269128951	0.769747899159664	0.325077399380805	0.05905511811023622	0.22943722943722944	0.40453734386948764	0.38927469135802467
0.7033898305084746	0.2	0.8852914269128951	0.7680672268907565	0.325077399380805	0.05905511811023622	0.22943722943722944	0.4042824369105277	0.39043209876543206
0.7033898305084746	0.2	0.8873172654184169	0.769747899159664	0.325077399380805	0.06299212598425197	0.2337662337662338	0.40708641345908747	0.38927469135802467
0.7033898305084746	0.2	0.8852914269128951	0.769747899159664	0.325077399380805	0.06299212598425197	0.22943722943722944	0.412694366556207	0.39043209876543206
0.7033898305084746	0.2	0.8852914269128951	0.769747899159664	0.325077399380805	0.06299212598425197	0.2337662337662338	0.4172826918174866	0.38695987654320985
0.6949152542372881	0.21250000000000002	0.8852914269128951	0.769747899159664	0.325077399380805	0.06299212598425197	0.22943722943722944	0.3994392046902881	0.38773148148148145
0.7033898305084746	0.21250000000000002	0.8852914269128951	0.7680672268907565	0.325077399380805	0.06299212598425197	0.2337662337662338	0.40963548304868724	0.38618827160493824
0.6949152542372881	0.21250000000000002	0.8852914269128951	0.769747899159664	0.325077399380805	0.06299212598425197	0.2337662337662338	0.41014529696660723	0.38927469135802467
0.7033898305084746	0.21250000000000002	0.8852914269128951	0.769747899159664	0.325077399380805	0.05905511811023622	0.2337662337662338	0.3823604384399694	0.39043209876543206
0.7033898305084746	0.21250000000000002	0.8852914269128951	0.769747899159664	0.325077399380805	0.05905511811023622	0.2337662337662338	0.3933214376752486	0.38927469135802467
0.7033898305084746	0.21250000000000002	0.8852914269128951	0.769747899159664	0.325077399380805	0.06299212598425197	0.2337662337662338	0.37930155493244966	0.3915895061728395
0.6949152542372881	0.21250000000000002	0.8852914269128951	0.769747899159664	0.325077399380805	0.05905511811023622	0.2337662337662338	0.3925567167983686	0.3881172839506173
0.7033898305084746	0.2	0.8852914269128951	0.769747899159664	0.325077399380805	0.06299212598425197	0.2337662337662338	0.39000764720876885	0.3881172839506173
0.6949152542372881	0.21250000000000002	0.8852914269128951	0.769747899159664	0.325077399380805	0.06299212598425197	0.2337662337662338	0.387713484578129	0.38927469135802467
0.6949152542372881	0.2	0.8852914269128951	0.769747899159664	0.325077399380805	0.06299212598425197	0.22943722943722944	0.38261534539892944	0.3881172839506173
0.6949152542372881	0.21250000000000002	0.8852914269128951	0.769747899159664	0.325077399380805	0.06299212598425197	0.2337662337662338	0.3940861585521285	0.38695987654320985
0.6949152542372881	0.21250000000000002	0.8852914269128951	0.769747899159664	0.325077399380805	0.05905511811023622	0.22943722943722944	0.39816466989548815	0.384645061728395
0.6949152542372881	0.21250000000000002	0.8852914269128951	0.769747899159664	0.325077399380805	0.06299212598425197	0.22943722943722944	0.38108590364516953	0.384645061728395
0.6949152542372881	0.2	0.8873172654184169	0.769747899159664	0.325077399380805	0.06299212598425197	0.22943722943722944	0.39689013510068827	0.38657407407407407
0.6949152542372881	0.2	0.8873172654184169	0.769747899159664	0.325077399380805	0.05905511811023622	0.22943722943722944	0.3831251593168494	0.38773148148148145
0.6949152542372881	0.2	0.8873172654184169	0.769747899159664	0.325077399380805	0.05905511811023622	0.22943722943722944	0.387713484578129	0.38927469135802467
0.6949152542372881	0.2	0.8873172654184169	0.7680672268907565	0.325077399380805	0.05905511811023622	0.22943722943722944	0.37802702013764977	0.3915895061728395
0.7033898305084746	0.2	0.8873172654184169	0.769747899159664	0.325077399380805	0.06299212598425197	0.22727272727272727	0.38338006627580934	0.3908179012345679
0.6949152542372881	0.2	0.8873172654184169	0.7680672268907565	0.325077399380805	0.05905511811023622	0.22943722943722944	0.3854193219474892	0.39043209876543206
0.6949152542372881	0.2	0.8893431039239383	0.769747899159664	0.325077399380805	0.05905511811023622	0.22943722943722944	0.38083099668620957	0.39043209876543206
0.6949152542372881	0.2	0.8893431039239383	0.7680672268907565	0.325077399380805	0.05905511811023622	0.22943722943722944	0.3836349732347693	0.38695987654320985
0.6949152542372881	0.2	0.8893431039239383	0.769747899159664	0.325077399380805	0.05905511811023622	0.22727272727272727	0.3787917410145297	0.3915895061728395
0.6949152542372881	0.2	0.8893431039239383	0.7680672268907565	0.325077399380805	0.07480314960629922	0.22727272727272727	0.38949783329084886	0.38888888888888884
0.6949152542372881	0.2	0.8893431039239383	0.7680672268907565	0.325077399380805	0.06692913385826772	0.22727272727272727	0.38083099668620957	0.38773148148148145
0.6949152542372881	0.2	0.8893431039239383	0.7680672268907565	0.325077399380805	0.05905511811023622	0.22727272727272727	0.38261534539892944	0.38618827160493824
0.6949152542372881	0.2	0.8893431039239383	0.7680672268907565	0.325077399380805	0.05905511811023622	0.22510822510822512	0.3851644149885292	0.38773148148148145
0.7033898305084746	0.2	0.8913689424294597	0.7663865546218489	0.325077399380805	0.06299212598425197	0.22510822510822512	0.3800662758093296	0.38695987654320985
0.6949152542372881	0.2	0.8913689424294597	0.7680672268907565	0.325077399380805	0.05905511811023622	0.22727272727272727	0.3787917410145297	0.38657407407407407
0.6949152542372881	0.2	0.8913689424294597	0.7663865546218489	0.325077399380805	0.05905511811023622	0.22727272727272727	0.38618404282436913	0.38927469135802467
0.6949152542372881	0.21250000000000002	0.8913689424294597	0.7680672268907565	0.325077399380805	0.05905511811023622	0.22727272727272727	0.3831251593168494	0.3908179012345679
0.6949152542372881	0.2	0.8933947809349814	0.769747899159664	0.325077399380805	0.05905511811023622	0.22727272727272727	0.3831251593168494	0.3900462962962963
0.6949152542372881	0.2	0.8933947809349814	0.769747899159664	0.325077399380805	0.05905511811023622	0.22943722943722944	0.3951057863879684	0.3908179012345679
0.7033898305084746	0.21250000000000002	0.8913689424294597	0.7680672268907565	0.325077399380805	0.05905511811023622	0.22294372294372297	0.38261534539892944	0.3923611111111111
0.6949152542372881	0.2	0.8913689424294597	0.769747899159664	0.325077399380805	0.05905511811023622	0.22727272727272727	0.38898801937292893	0.38927469135802467
0.7033898305084746	0.21250000000000002	0.8913689424294597	0.7680672268907565	0.325077399380805	0.05905511811023622	0.22727272727272727	0.39077236808564875	0.3900462962962963
0.7033898305084746	0.21250000000000002	0.8933947809349814	0.7680672268907565	0.325077399380805	0.07480314960629922	0.22510822510822512	0.38490950802956925	0.39043209876543206
0.7033898305084746	0.21250000000000002	0.8913689424294597	0.7680672268907565	0.325077399380805	0.07086614173228348	0.22943722943722944	0.3818506245220495	0.38888888888888884
0.7033898305084746	0.21250000000000002	0.8913689424294597	0.7680672268907565	0.325077399380805	0.05905511811023622	0.22727272727272727	0.3823604384399694	0.38888888888888884
0.7033898305084746	0.21250000000000002	0.8913689424294597	0.7680672268907565	0.325077399380805	0.05905511811023622	0.22727272727272727	0.3836349732347693	0.39043209876543206
0.7033898305084746	0.21250000000000002	0.8893431039239383	0.7680672268907565	0.325077399380805	0.05905511811023622	0.22727272727272727	0.38338006627580934	0.38773148148148145
0.7033898305084746	0.21250000000000002	0.8893431039239383	0.769747899159664	0.325077399380805	0.05905511811023622	0.22727272727272727	0.3892429263318889	0.38695987654320985
0.7033898305084746	0.21250000000000002	0.8893431039239383	0.769747899159664	0.325077399380805	0.05905511811023622	0.22943722943722944	0.3925567167983686	0.38773148148148145
0.7033898305084746	0.21250000000000002	0.8893431039239383	0.769747899159664	0.325077399380805	0.05905511811023622	0.22943722943722944	0.38669385674228907	0.39043209876543206
0.7033898305084746	0.21250000000000002	0.8893431039239383	0.7680672268907565	0.325077399380805	0.05905511811023622	0.22943722943722944	0.3818506245220495	0.38927469135802467
0.7033898305084746	0.21250000000000002	0.8893431039239383	0.769747899159664	0.325077399380805	0.05905511811023622	0.22943722943722944	0.39867448381340814	0.39043209876543206
0.7033898305084746	0.21250000000000002	0.8893431039239383	0.7680672268907565	0.325077399380805	0.05905511811023622	0.22943722943722944	0.3869487637012491	0.38773148148148145
0.7033898305084746	0.21250000000000002	0.8893431039239383	0.769747899159664	0.325077399380805	0.05905511811023622	0.22943722943722944	0.38261534539892944	0.3900462962962963
0.7033898305084746	0.21250000000000002	0.8893431039239383	0.769747899159664	0.325077399380805	0.05905511811023622	0.22943722943722944	0.37190925312261025	0.38888888888888884
0.7033898305084746	0.21250000000000002	0.8893431039239383	0.7680672268907565	0.325077399380805	0.05905511811023622	0.22510822510822512	0.39000764720876885	0.38773148148148145
0.7033898305084746	0.21250000000000002	0.8893431039239383	0.7680672268907565	0.325077399380805	0.05905511811023622	0.22943722943722944	0.37930155493244966	0.38927469135802467
0.7033898305084746	0.21250000000000002	0.8893431039239383	0.769747899159664	0.325077399380805	0.05905511811023622	0.22943722943722944	0.3836349732347693	0.3923611111111111
0.7033898305084746	0.21250000000000002	0.8893431039239383	0.769747899159664	0.325077399380805	0.05905511811023622	0.22510822510822512	0.39000764720876885	0.3900462962962963
0.7033898305084746	0.21250000000000002	0.8893431039239383	0.7663865546218489	0.325077399380805	0.05905511811023622	0.22727272727272727	0.39485087942900843	0.38927469135802467
0.7033898305084746	0.21250000000000002	0.8893431039239383	0.7680672268907565	0.325077399380805	0.06692913385826772	0.22943722943722944	0.39077236808564875	0.3908179012345679
0.7033898305084746	0.21250000000000002	0.8893431039239383	0.7680672268907565	0.325077399380805	0.06299212598425197	0.22727272727272727	0.38261534539892944	0.3923611111111111
0.7033898305084746	0.2	0.8893431039239383	0.7680672268907565	0.325077399380805	0.05905511811023622	0.22727272727272727	0.38338006627580934	0.39043209876543206
0.7033898305084746	0.2	0.8893431039239383	0.7680672268907565	0.325077399380805	0.05905511811023622	0.22943722943722944	0.38490950802956925	0.3881172839506173
0.7033898305084746	0.2	0.8893431039239383	0.769747899159664	0.325077399380805	0.05905511811023622	0.22727272727272727	0.38490950802956925	0.39043209876543206
0.7033898305084746	0.2	0.8893431039239383	0.7680672268907565	0.325077399380805	0.05905511811023622	0.22943722943722944	0.3787917410145297	0.38927469135802467
0.7033898305084746	0.2	0.8893431039239383	0.769747899159664	0.325077399380805	0.06299212598425197	0.22943722943722944	0.3854193219474892	0.3881172839506173
0.7033898305084746	0.2	0.8893431039239383	0.7680672268907565	0.325077399380805	0.06299212598425197	0.22943722943722944	0.3938312515931685	0.38773148148148145
0.7033898305084746	0.2	0.8893431039239383	0.7680672268907565	0.325077399380805	0.06299212598425197	0.22510822510822512	0.37802702013764977	0.3908179012345679
0.7033898305084746	0.2	0.8893431039239383	0.7680672268907565	0.325077399380805	0.06299212598425197	0.22727272727272727	0.3836349732347693	0.39043209876543206
0.7033898305084746	0.2	0.8893431039239383	0.7680672268907565	0.325077399380805	0.06299212598425197	0.22943722943722944	0.3795564618914097	0.3915895061728395
0.7033898305084746	0.21250000000000002	0.8893431039239383	0.7680672268907565	0.325077399380805	0.05905511811023622	0.22943722943722944	0.3933214376752486	0.38888888888888884
0.7033898305084746	0.21250000000000002	0.8893431039239383	0.769747899159664	0.325077399380805	0.05905511811023622	0.22727272727272727	0.3795564618914097	0.3908179012345679
0.7033898305084746	0.21250000000000002	0.8893431039239383	0.769747899159664	0.325077399380805	0.05905511811023622	0.22727272727272727	0.3790466479734897	0.3908179012345679
0.7033898305084746	0.21250000000000002	0.8893431039239383	0.7680672268907565	0.325077399380805	0.06299212598425197	0.22943722943722944	0.37598776446596993	0.38773148148148145
0.7033898305084746	0.21250000000000002	0.8893431039239383	0.769747899159664	0.325077399380805	0.05905511811023622	0.22943722943722944	0.387713484578129	0.38695987654320985
0.7033898305084746	0.21250000000000002	0.8893431039239383	0.769747899159664	0.325077399380805	0.05905511811023622	0.22943722943722944	0.3851644149885292	0.38927469135802467
0.7033898305084746	0.21250000000000002	0.8893431039239383	0.769747899159664	0.325077399380805	0.05905511811023622	0.22943722943722944	0.38898801937292893	0.3881172839506173
0.7033898305084746	0.21250000000000002	0.8893431039239383	0.769747899159664	0.325077399380805	0.05905511811023622	0.22943722943722944	0.38108590364516953	0.38695987654320985
0.7033898305084746	0.21250000000000002	0.8893431039239383	0.769747899159664	0.325077399380805	0.05905511811023622	0.22943722943722944	0.38261534539892944	0.38927469135802467
0.7033898305084746	0.21250000000000002	0.8893431039239383	0.769747899159664	0.325077399380805	0.05905511811023622	0.22727272727272727	0.3818506245220495	0.38657407407407407
0.7033898305084746	0.21250000000000002	0.8893431039239383	0.769747899159664	0.325077399380805	0.05905511811023622	0.22943722943722944	0.38847820545500894	0.38927469135802467
0.7033898305084746	0.21250000000000002	0.8893431039239383	0.769747899159664	0.325077399380805	0.05511811023622047	0.2337662337662338	0.38669385674228907	0.38927469135802467
0.7033898305084746	0.21250000000000002	0.8893431039239383	0.769747899159664	0.325077399380805	0.05511811023622047	0.22943722943722944	0.387713484578129	0.38695987654320985
0.7033898305084746	0.21250000000000002	0.8893431039239383	0.769747899159664	0.3204334365325078	0.05511811023622047	0.22943722943722944	0.39816466989548815	0.3908179012345679
0.7033898305084746	0.21250000000000002	0.8893431039239383	0.769747899159664	0.3204334365325078	0.05511811023622047	0.22943722943722944	0.37496813663013	0.39043209876543206
0.7033898305084746	0.21250000000000002	0.8893431039239383	0.769747899159664	0.3188854489164087	0.07874015748031496	0.22943722943722944	0.39077236808564875	0.3900462962962963
0.7033898305084746	0.21250000000000002	0.8893431039239383	0.769747899159664	0.3204334365325078	0.07086614173228348	0.2337662337662338	0.3800662758093296	0.3881172839506173
0.7033898305084746	0.21250000000000002	0.8893431039239383	0.769747899159664	0.3188854489164087	0.05511811023622047	0.22943722943722944	0.388223298496049	0.38888888888888884
0.7033898305084746	0.21250000000000002	0.8893431039239383	0.769747899159664	0.3204334365325078	0.05511811023622047	0.22943722943722944	0.37216416008157027	0.3881172839506173
0.7033898305084746	0.21250000000000002	0.8893431039239383	0.769747899159664	0.3188854489164087	0.05511811023622047	0.22943722943722944	0.387713484578129	0.3900462962962963
0.7033898305084746	0.21250000000000002	0.8893431039239383	0.769747899159664	0.3204334365325078	0.05511811023622047	0.22943722943722944	0.3762426714249299	0.3881172839506173
0.7033898305084746	0.21250000000000002	0.8893431039239383	0.769747899159664	0.3188854489164087	0.05511811023622047	0.22943722943722944	0.3736936018353301	0.3915895061728395
0.7033898305084746	0.21250000000000002	0.8893431039239383	0.769747899159664	0.3188854489164087	0.05511811023622047	0.22943722943722944	0.3851644149885292	0.39043209876543206
0.7033898305084746	0.21250000000000002	0.8893431039239383	0.769747899159664	0.3204334365325078	0.07086614173228348	0.22943722943722944	0.3979097629365282	0.38695987654320985
0.7033898305084746	0.21250000000000002	0.8893431039239383	0.769747899159664	0.3188854489164087	0.07480314960629922	0.2337662337662338	0.39128218200356873	0.38773148148148145
0.7033898305084746	0.21250000000000002	0.8893431039239383	0.769747899159664	0.3204334365325078	0.05905511811023622	0.22943722943722944	0.3943410655110885	0.38773148148148145
0.7033898305084746	0.21250000000000002	0.8893431039239383	0.769747899159664	0.3204334365325078	0.05511811023622047	0.22943722943722944	0.39230180983940866	0.38888888888888884
0.7033898305084746	0.21250000000000002	0.8893431039239383	0.769747899159664	0.3204334365325078	0.05905511811023622	0.22943722943722944	0.4017333673209279	0.38888888888888884
0.7033898305084746	0.21250000000000002	0.8893431039239383	0.769747899159664	0.3188854489164087	0.05905511811023622	0.22943722943722944	0.41294927351516697	0.3900462962962963
0.7033898305084746	0.21250000000000002	0.8873172654184169	0.769747899159664	0.3204334365325078	0.05905511811023622	0.22943722943722944	0.4012235534030079	0.38888888888888884
0.7033898305084746	0.21250000000000002	0.8873172654184169	0.769747899159664	0.3204334365325078	0.05905511811023622	0.22943722943722944	0.39587050726484835	0.38657407407407407
0.7033898305084746	0.21250000000000002	0.8873172654184169	0.769747899159664	0.3204334365325078	0.05905511811023622	0.22943722943722944	0.3943410655110885	0.3900462962962963
0.7033898305084746	0.21250000000000002	0.8873172654184169	0.769747899159664	0.3204334365325078	0.05905511811023622	0.2337662337662338	0.4017333673209279	0.38888888888888884
0.7033898305084746	0.21250000000000002	0.8852914269128951	0.769747899159664	0.3204334365325078	0.05905511811023622	0.2337662337662338	0.4030079021157278	0.39043209876543206
0.7033898305084746	0.21250000000000002	0.8852914269128951	0.769747899159664	0.3188854489164087	0.06299212598425197	0.22943722943722944	0.400713739485088	0.38888888888888884
0.7033898305084746	0.21250000000000002	0.8852914269128951	0.769747899159664	0.3204334365325078	0.05905511811023622	0.22943722943722944	0.40606678562324755	0.3881172839506173
0.7033898305084746	0.2	0.8852914269128951	0.769747899159664	0.3204334365325078	0.05905511811023622	0.22943722943722944	0.41116492480244715	0.38888888888888884
0.7033898305084746	0.21250000000000002	0.8852914269128951	0.769747899159664	0.3204334365325078	0.05905511811023622	0.2337662337662338	0.40224318123884784	0.38618827160493824
0.7033898305084746	0.21250000000000002	0.8832655884073737	0.769747899159664	0.3188854489164087	0.05905511811023622	0.2337662337662338	0.400203925567168	0.3908179012345679
0.7033898305084746	0.21250000000000002	0.8832655884073737	0.769747899159664	0.3188854489164087	0.05905511811023622	0.22943722943722944	0.3951057863879684	0.3915895061728395
0.7033898305084746	0.21250000000000002	0.8812397499018523	0.7714285714285716	0.3188854489164087	0.08661417322834647	0.23593073593073594	0.39969411164924806	0.38888888888888884
0.7033898305084746	0.21250000000000002	0.8812397499018523	0.7714285714285716	0.3204334365325078	0.05905511811023622	0.22943722943722944	0.41116492480244715	0.3908179012345679
0.7033898305084746	0.21250000000000002	0.8812397499018523	0.769747899159664	0.3204334365325078	0.05905511811023622	0.23593073593073594	0.4014784603619679	0.38888888888888884
0.7033898305084746	0.21250000000000002	0.8792139113963306	0.7714285714285716	0.3204334365325078	0.05905511811023622	0.2337662337662338	0.4012235534030079	0.38888888888888884
0.7033898305084746	0.21250000000000002	0.8792139113963306	0.7714285714285716	0.3204334365325078	0.05905511811023622	0.23593073593073594	0.4116747387203671	0.38773148148148145
0.7033898305084746	0.21250000000000002	0.8792139113963306	0.769747899159664	0.3204334365325078	0.05905511811023622	0.23593073593073594	0.39739994901860826	0.38888888888888884
0.7033898305084746	0.21250000000000002	0.8792139113963306	0.769747899159664	0.3188854489164087	0.05905511811023622	0.2337662337662338	0.41345908743308696	0.38927469135802467
0.7033898305084746	0.21250000000000002	0.8771880728908092	0.7714285714285716	0.3204334365325078	0.05905511811023622	0.23809523809523808	0.4058118786642876	0.38927469135802467
0.7033898305084746	0.21250000000000002	0.8771880728908092	0.7714285714285716	0.3188854489164087	0.05905511811023622	0.23593073593073594	0.3940861585521285	0.38657407407407407
0.7033898305084746	0.21250000000000002	0.8771880728908092	0.7714285714285716	0.3204334365325078	0.05905511811023622	0.23809523809523808	0.400203925567168	0.39043209876543206
0.7033898305084746	0.21250000000000002	0.8771880728908092	0.7714285714285716	0.3204334365325078	0.05905511811023622	0.23593073593073594	0.4014784603619679	0.38657407407407407
0.7033898305084746	0.21250000000000002	0.8771880728908092	0.7714285714285716	0.3204334365325078	0.05905511811023622	0.23593073593073594	0.412694366556207	0.3881172839506173
0.7033898305084746	0.21250000000000002	0.8771880728908092	0.7714285714285716	0.3204334365325078	0.05905511811023622	0.23593073593073594	0.4114198317614071	0.3881172839506173
0.7033898305084746	0.21250000000000002	0.8771880728908092	0.7714285714285716	0.3204334365325078	0.05905511811023622	0.23593073593073594	0.41192964567932705	0.3881172839506173
0.7033898305084746	0.21250000000000002	0.8771880728908092	0.7714285714285716	0.3204334365325078	0.05905511811023622	0.23593073593073594	0.41473362222788684	0.3881172839506173
0.7033898305084746	0.21250000000000002	0.8771880728908092	0.7714285714285716	0.3204334365325078	0.05905511811023622	0.2337662337662338	0.4165179709406067	0.38618827160493824
0.7033898305084746	0.21250000000000002	0.8751622343852878	0.7714285714285716	0.3204334365325078	0.05905511811023622	0.2337662337662338	0.4172826918174866	0.38773148148148145
0.7033898305084746	0.21250000000000002	0.8771880728908092	0.7714285714285716	0.3204334365325078	0.05905511811023622	0.23593073593073594	0.4218710170787663	0.38580246913580246
0.7033898305084746	0.21250000000000002	0.8771880728908092	0.769747899159664	0.3204334365325078	0.05905511811023622	0.2337662337662338	0.41932194748916646	0.384645061728395
0.7033898305084746	0.21250000000000002	0.8771880728908092	0.769747899159664	0.3188854489164087	0.05905511811023622	0.2337662337662338	0.41473362222788684	0.38695987654320985
0.7033898305084746	0.21250000000000002	0.8751622343852878	0.7714285714285716	0.325077399380805	0.05905511811023622	0.2337662337662338	0.41294927351516697	0.38888888888888884
0.7033898305084746	0.21250000000000002	0.8771880728908092	0.769747899159664	0.325077399380805	0.05905511811023622	0.23593073593073594	0.4098903900076472	0.38927469135802467
0.7033898305084746	0.21250000000000002	0.8751622343852878	0.7714285714285716	0.325077399380805	0.05511811023622047	0.23593073593073594	0.425184807545246	0.38888888888888884
0.7033898305084746	0.21250000000000002	0.8771880728908092	0.769747899159664	0.325077399380805	0.05511811023622047	0.2337662337662338	0.4162630639816467	0.38695987654320985
0.7033898305084746	0.21250000000000002	0.8751622343852878	0.7714285714285716	0.325077399380805	0.05905511811023622	0.2337662337662338	0.4205964822839664	0.38773148148148145
0.7033898305084746	0.21250000000000002	0.8751622343852878	0.7714285714285716	0.325077399380805	0.05905511811023622	0.22943722943722944	0.4213612031608463	0.38927469135802467
0.7033898305084746	0.21250000000000002	0.8751622343852878	0.769747899159664	0.325077399380805	0.05905511811023622	0.23593073593073594	0.42594952842212597	0.3881172839506173
0.7033898305084746	0.21250000000000002	0.8751622343852878	0.7714285714285716	0.325077399380805	0.05905511811023622	0.22943722943722944	0.41753759877644664	0.3881172839506173
0.7033898305084746	0.21250000000000002	0.8771880728908092	0.769747899159664	0.325077399380805	0.05905511811023622	0.22943722943722944	0.4144787152689269	0.3881172839506173
0.7033898305084746	0.2	0.8751622343852878	0.769747899159664	0.325077399380805	0.05905511811023622	0.2337662337662338	0.42085138924292637	0.38888888888888884
0.7033898305084746	0.2	0.8751622343852878	0.7714285714285716	0.325077399380805	0.06299212598425197	0.2337662337662338	0.4205964822839664	0.3900462962962963
0.7033898305084746	0.2	0.8751622343852878	0.7714285714285716	0.325077399380805	0.05905511811023622	0.2337662337662338	0.41855722661228656	0.38773148148148145
0.7033898305084746	0.2	0.8751622343852878	0.769747899159664	0.325077399380805	0.05905511811023622	0.2337662337662338	0.43181238847820547	0.38888888888888884
0.7033898305084746	0.2	0.8751622343852878	0.7714285714285716	0.325077399380805	0.05905511811023622	0.23593073593073594	0.41473362222788684	0.38580246913580246
0.7033898305084746	0.21250000000000002	0.8731363958797664	0.7714285714285716	0.325077399380805	0.05905511811023622	0.23593073593073594	0.42594952842212597	0.38695987654320985
0.7033898305084746	0.21250000000000002	0.8751622343852878	0.7714285714285716	0.325077399380805	0.05905511811023622	0.23593073593073594	0.41855722661228656	0.3881172839506173
0.7033898305084746	0.21250000000000002	0.8751622343852878	0.769747899159664	0.325077399380805	0.05905511811023622	0.2337662337662338	0.41116492480244715	0.38773148148148145
0.7033898305084746	0.21250000000000002	0.8751622343852878	0.7714285714285716	0.325077399380805	0.05905511811023622	0.23593073593073594	0.41345908743308696	0.38773148148148145
0.7033898305084746	0.21250000000000002	0.8751622343852878	0.7714285714285716	0.325077399380805	0.05905511811023622	0.2337662337662338	0.4088707621718073	0.38773148148148145
0.7033898305084746	0.21250000000000002	0.8751622343852878	0.769747899159664	0.325077399380805	0.05905511811023622	0.23593073593073594	0.41702778485852665	0.38580246913580246
0.7033898305084746	0.21250000000000002	0.8751622343852878	0.769747899159664	0.325077399380805	0.05905511811023622	0.23809523809523808	0.4165179709406067	0.384645061728395
0.7033898305084746	0.21250000000000002	0.8751622343852878	0.769747899159664	0.325077399380805	0.05905511811023622	0.23593073593073594	0.43181238847820547	0.38927469135802467
0.7033898305084746	0.21250000000000002	0.8731363958797664	0.7714285714285716	0.325077399380805	0.05905511811023622	0.23809523809523808	0.42620443538108593	0.38773148148148145
0.7033898305084746	0.21250000000000002	0.8751622343852878	0.769747899159664	0.325077399380805	0.05905511811023622	0.23809523809523808	0.43971450420596486	0.3881172839506173
0.7033898305084746	0.21250000000000002	0.8751622343852878	0.7714285714285716	0.325077399380805	0.05905511811023622	0.23809523809523808	0.42594952842212597	0.3900462962962963
0.7033898305084746	0.21250000000000002	0.8751622343852878	0.7714285714285716	0.325077399380805	0.05905511811023622	0.23593073593073594	0.4172826918174866	0.38773148148148145
0.7033898305084746	0.21250000000000002	0.8751622343852878	0.7714285714285716	0.325077399380805	0.05905511811023622	0.23593073593073594	0.42442008666836606	0.38927469135802467
0.7033898305084746	0.21250000000000002	0.8731363958797664	0.7714285714285716	0.325077399380805	0.05905511811023622	0.23593073593073594	0.4287535049706857	0.3881172839506173
0.7033898305084746	0.21250000000000002	0.8751622343852878	0.7714285714285716	0.325077399380805	0.05905511811023622	0.23593073593073594	0.4277338771348458	0.38888888888888884
0.7033898305084746	0.21250000000000002	0.8751622343852878	0.769747899159664	0.325077399380805	0.05905511811023622	0.2337662337662338	0.4165179709406067	0.38773148148148145
0.7033898305084746	0.21250000000000002	0.8751622343852878	0.769747899159664	0.325077399380805	0.05905511811023622	0.23593073593073594	0.41345908743308696	0.3908179012345679
0.7033898305084746	0.21250000000000002	0.8751622343852878	0.7714285714285716	0.325077399380805	0.05905511811023622	0.2337662337662338	0.4154983431047668	0.38888888888888884
0.7033898305084746	0.21250000000000002	0.8751622343852878	0.769747899159664	0.325077399380805	0.05905511811023622	0.23593073593073594	0.3925567167983686	0.38888888888888884
0.7033898305084746	0.21250000000000002	0.8751622343852878	0.769747899159664	0.325077399380805	0.05905511811023622	0.2337662337662338	0.4091256691307673	0.38695987654320985
0.7033898305084746	0.21250000000000002	0.8751622343852878	0.769747899159664	0.325077399380805	0.05905511811023622	0.23593073593073594	0.4088707621718073	0.38773148148148145
0.7033898305084746	0.21250000000000002	0.8751622343852878	0.769747899159664	0.325077399380805	0.06299212598425197	0.23593073593073594	0.4231455518735662	0.38695987654320985
0.7033898305084746	0.21250000000000002	0.8751622343852878	0.769747899159664	0.325077399380805	0.06299212598425197	0.2337662337662338	0.42085138924292637	0.38695987654320985
0.7033898305084746	0.21250000000000002	0.8751622343852878	0.7714285714285716	0.325077399380805	0.05905511811023622	0.2337662337662338	0.41702778485852665	0.3881172839506173
0.7033898305084746	0.21250000000000002	0.8771880728908092	0.7714285714285716	0.325077399380805	0.06299212598425197	0.23593073593073594	0.4149885291868468	0.38773148148148145
0.7033898305084746	0.21250000000000002	0.8751622343852878	0.769747899159664	0.325077399380805	0.05905511811023622	0.2337662337662338	0.41855722661228656	0.38695987654320985
0.7033898305084746	0.21250000000000002	0.8751622343852878	0.7714285714285716	0.325077399380805	0.06299212598425197	0.2337662337662338	0.41932194748916646	0.38773148148148145
0.7033898305084746	0.2	0.8751622343852878	0.7714285714285716	0.325077399380805	0.05905511811023622	0.23593073593073594	0.41473362222788684	0.3881172839506173
0.7033898305084746	0.21250000000000002	0.8751622343852878	0.7714285714285716	0.325077399380805	0.05905511811023622	0.23809523809523808	0.424674993627326	0.38773148148148145
0.7033898305084746	0.2	0.8751622343852878	0.7714285714285716	0.325077399380805	0.05905511811023622	0.23593073593073594	0.42594952842212597	0.38927469135802467
0.7033898305084746	0.2	0.8751622343852878	0.769747899159664	0.325077399380805	0.05905511811023622	0.23593073593073594	0.41065511088452716	0.3881172839506173
0.7033898305084746	0.2	0.8751622343852878	0.769747899159664	0.325077399380805	0.05905511811023622	0.23593073593073594	0.4353810859036452	0.3900462962962963
0.7033898305084746	0.2	0.8751622343852878	0.7714285714285716	0.325077399380805	0.05905511811023622	0.23593073593073594	0.41345908743308696	0.3881172839506173
0.7033898305084746	0.2	0.8751622343852878	0.7714285714285716	0.325077399380805	0.05905511811023622	0.23809523809523808	0.41855722661228656	0.38888888888888884
0.7033898305084746	0.2	0.8751622343852878	0.7714285714285716	0.325077399380805	0.05905511811023622	0.23809523809523808	0.39638032118276834	0.38888888888888884
0.7033898305084746	0.2	0.8751622343852878	0.769747899159664	0.325077399380805	0.06299212598425197	0.23593073593073594	0.4154983431047668	0.38657407407407407
0.7033898305084746	0.2	0.8751622343852878	0.7714285714285716	0.325077399380805	0.05905511811023622	0.23809523809523808	0.39816466989548815	0.3881172839506173
0.7033898305084746	0.2	0.8751622343852878	0.7714285714285716	0.325077399380805	0.06692913385826772	0.23593073593073594	0.4116747387203671	0.38927469135802467
0.7033898305084746	0.2	0.8751622343852878	0.7714285714285716	0.325077399380805	0.06692913385826772	0.23593073593073594	0.413204180474127	0.3908179012345679
0.711864406779661	0.21250000000000002	0.8751622343852878	0.769747899159664	0.325077399380805	0.06692913385826772	0.23809523809523808	0.4305378536834056	0.38888888888888884
0.711864406779661	0.21250000000000002	0.8751622343852878	0.7714285714285716	0.325077399380805	0.06299212598425197	0.23809523809523808	0.41932194748916646	0.3881172839506173
0.711864406779661	0.21250000000000002	0.8751622343852878	0.769747899159664	0.325077399380805	0.05905511811023622	0.23809523809523808	0.425184807545246	0.3900462962962963
0.711864406779661	0.21250000000000002	0.8731363958797664	0.769747899159664	0.325077399380805	0.05905511811023622	0.23809523809523808	0.38618404282436913	0.3908179012345679
0.711864406779661	0.21250000000000002	0.8731363958797664	0.7714285714285716	0.325077399380805	0.05905511811023622	0.23809523809523808	0.40224318123884784	0.38927469135802467
0.7033898305084746	0.21250000000000002	0.8731363958797664	0.7714285714285716	0.325077399380805	0.06299212598425197	0.23809523809523808	0.39204690288044863	0.38888888888888884
0.711864406779661	0.21250000000000002	0.8751622343852878	0.769747899159664	0.325077399380805	0.05905511811023622	0.23809523809523808	0.3938312515931685	0.38773148148148145
0.711864406779661	0.21250000000000002	0.8731363958797664	0.769747899159664	0.325077399380805	0.05905511811023622	0.23809523809523808	0.39000764720876885	0.3881172839506173
0.711864406779661	0.21250000000000002	0.8751622343852878	0.7714285714285716	0.325077399380805	0.05905511811023622	0.23809523809523808	0.4024980881978078	0.38695987654320985
0.711864406779661	0.21250000000000002	0.8751622343852878	0.7714285714285716	0.325077399380805	0.05905511811023622	0.23809523809523808	0.3966352281417283	0.38773148148148145
0.711864406779661	0.21250000000000002	0.8751622343852878	0.7714285714285716	0.325077399380805	0.05905511811023622	0.23809523809523808	0.4014784603619679	0.38618827160493824
0.711864406779661	0.21250000000000002	0.8751622343852878	0.769747899159664	0.325077399380805	0.06299212598425197	0.23809523809523808	0.3951057863879684	0.3900462962962963
0.711864406779661	0.21250000000000002	0.8751622343852878	0.769747899159664	0.325077399380805	0.05905511811023622	0.23593073593073594	0.40377262299260774	0.38695987654320985
0.711864406779661	0.21250000000000002	0.8751622343852878	0.7714285714285716	0.325077399380805	0.05905511811023622	0.23809523809523808	0.4017333673209279	0.38888888888888884
0.711864406779661	0.21250000000000002	0.8751622343852878	0.7714285714285716	0.325077399380805	0.05905511811023622	0.23593073593073594	0.3966352281417283	0.3915895061728395
0.711864406779661	0.21250000000000002	0.8751622343852878	0.769747899159664	0.325077399380805	0.07480314960629922	0.23593073593073594	0.3905174611266888	0.3900462962962963
0.711864406779661	0.21250000000000002	0.8771880728908092	0.769747899159664	0.325077399380805	0.06692913385826772	0.23593073593073594	0.39689013510068827	0.38773148148148145
0.711864406779661	0.21250000000000002	0.8771880728908092	0.769747899159664	0.325077399380805	0.05905511811023622	0.23593073593073594	0.39867448381340814	0.3881172839506173
0.711864406779661	0.2	0.8792139113963306	0.769747899159664	0.325077399380805	0.05905511811023622	0.2337662337662338	0.39485087942900843	0.38618827160493824
0.711864406779661	0.21250000000000002	0.8792139113963306	0.769747899159664	0.325077399380805	0.05511811023622047	0.2337662337662338	0.3994392046902881	0.38657407407407407
0.711864406779661	0.21250000000000002	0.8792139113963306	0.769747899159664	0.325077399380805	0.05905511811023622	0.22943722943722944	0.3966352281417283	0.3915895061728395
0.711864406779661	0.21250000000000002	0.8812397499018523	0.769747899159664	0.325077399380805	0.05905511811023622	0.2337662337662338	0.400713739485088	0.3881172839506173
0.711864406779661	0.21250000000000002	0.8812397499018523	0.7680672268907565	0.325077399380805	0.05511811023622047	0.22943722943722944	0.39230180983940866	0.38773148148148145
0.711864406779661	0.21250000000000002	0.8832655884073737	0.769747899159664	0.325077399380805	0.05511811023622047	0.2337662337662338	0.39994901860820803	0.3900462962962963
0.711864406779661	0.2	0.8832655884073737	0.769747899159664	0.325077399380805	0.05511811023622047	0.22943722943722944	0.3846546010706092	0.38695987654320985
0.711864406779661	0.2	0.8852914269128951	0.7680672268907565	0.325077399380805	0.05511811023622047	0.22943722943722944	0.39204690288044863	0.38927469135802467
0.711864406779661	0.2	0.8852914269128951	0.7680672268907565	0.325077399380805	0.05511811023622047	0.22943722943722944	0.39000764720876885	0.38657407407407407
0.711864406779661	0.2	0.8852914269128951	0.7680672268907565	0.325077399380805	0.05905511811023622	0.22943722943722944	0.400203925567168	0.38927469135802467
0.711864406779661	0.2	0.8873172654184169	0.7680672268907565	0.325077399380805	0.05511811023622047	0.22943722943722944	0.39689013510068827	0.39043209876543206
0.711864406779661	0.2	0.8873172654184169	0.7680672268907565	0.325077399380805	0.05905511811023622	0.22943722943722944	0.3943410655110885	0.3881172839506173
0.711864406779661	0.2	0.8873172654184169	0.7680672268907565	0.325077399380805	0.05905511811023622	0.22943722943722944	0.39204690288044863	0.39043209876543206
0.711864406779661	0.21250000000000002	0.8873172654184169	0.7663865546218489	0.325077399380805	0.05905511811023622	0.22510822510822512	0.3938312515931685	0.38773148148148145
0.711864406779661	0.2	0.8893431039239383	0.7680672268907565	0.325077399380805	0.05511811023622047	0.22943722943722944	0.3940861585521285	0.38773148148148145
0.711864406779661	0.21250000000000002	0.8893431039239383	0.7663865546218489	0.325077399380805	0.05511811023622047	0.22943722943722944	0.3831251593168494	0.38773148148148145
0.711864406779661	0.21250000000000002	0.8893431039239383	0.7663865546218489	0.325077399380805	0.05905511811023622	0.22943722943722944	0.3928116237573286	0.38927469135802467
0.711864406779661	0.21250000000000002	0.8893431039239383	0.7663865546218489	0.325077399380805	0.05511811023622047	0.22943722943722944	0.3838898801937293	0.38695987654320985
0.711864406779661	0.21250000000000002	0.8893431039239383	0.7680672268907565	0.325077399380805	0.05905511811023622	0.22727272727272727	0.39230180983940866	0.3881172839506173
0.711864406779661	0.21250000000000002	0.8893431039239383	0.7663865546218489	0.325077399380805	0.05511811023622047	0.22943722943722944	0.3925567167983686	0.3881172839506173
0.711864406779661	0.21250000000000002	0.8893431039239383	0.7663865546218489	0.325077399380805	0.05511811023622047	0.22943722943722944	0.3800662758093296	0.38695987654320985
0.711864406779661	0.21250000000000002	0.8893431039239383	0.7663865546218489	0.325077399380805	0.05905511811023622	0.22727272727272727	0.38108590364516953	0.38773148148148145
0.711864406779661	0.21250000000000002	0.8893431039239383	0.7663865546218489	0.325077399380805	0.05905511811023622	0.22727272727272727	0.39230180983940866	0.38927469135802467
0.711864406779661	0.21250000000000002	0.8893431039239383	0.7663865546218489	0.325077399380805	0.05905511811023622	0.22943722943722944	0.3777721131786898	0.39043209876543206
0.711864406779661	0.21250000000000002	0.8893431039239383	0.7663865546218489	0.325077399380805	0.05905511811023622	0.22727272727272727	0.42492990058628605	0.38888888888888884
0.711864406779661	0.21250000000000002	0.8893431039239383	0.7680672268907565	0.326625386996904	0.05511811023622047	0.22727272727272727	0.41473362222788684	0.38773148148148145
0.711864406779661	0.21250000000000002	0.8893431039239383	0.7663865546218489	0.325077399380805	0.05905511811023622	0.22943722943722944	0.387713484578129	0.3881172839506173
0.711864406779661	0.21250000000000002	0.8893431039239383	0.7680672268907565	0.325077399380805	0.07086614173228348	0.22943722943722944	0.39077236808564875	0.3881172839506173
0.711864406779661	0.21250000000000002	0.8893431039239383	0.7680672268907565	0.325077399380805	0.05511811023622047	0.22943722943722944	0.39000764720876885	0.38927469135802467
0.711864406779661	0.21250000000000002	0.8893431039239383	0.7680672268907565	0.325077399380805	0.05511811023622047	0.22510822510822512	0.4017333673209279	0.38773148148148145
0.711864406779661	0.21250000000000002	0.8893431039239383	0.7680672268907565	0.325077399380805	0.05511811023622047	0.22943722943722944	0.3892429263318889	0.38888888888888884
0.711864406779661	0.21250000000000002	0.8873172654184169	0.7663865546218489	0.325077399380805	0.05511811023622047	0.22727272727272727	0.37930155493244966	0.39043209876543206
0.711864406779661	0.21250000000000002	0.8873172654184169	0.7680672268907565	0.325077399380805	0.05511811023622047	0.22943722943722944	0.39485087942900843	0.3915895061728395
0.711864406779661	0.21250000000000002	0.8873172654184169	0.7663865546218489	0.325077399380805	0.05511811023622047	0.22727272727272727	0.387458577619169	0.38888888888888884
0.711864406779661	0.21250000000000002	0.8893431039239383	0.7663865546218489	0.325077399380805	0.05511811023622047	0.22727272727272727	0.39128218200356873	0.3881172839506173
0.711864406779661	0.21250000000000002	0.8873172654184169	0.7663865546218489	0.325077399380805	0.05511811023622047	0.22510822510822512	0.3815957175630895	0.38618827160493824
0.711864406779661	0.21250000000000002	0.8893431039239383	0.7663865546218489	0.326625386996904	0.05905511811023622	0.22510822510822512	0.3943410655110885	0.38773148148148145
0.711864406779661	0.21250000000000002	0.8893431039239383	0.7663865546218489	0.326625386996904	0.05511811023622047	0.22510822510822512	0.3943410655110885	0.38888888888888884
0.711864406779661	0.21250000000000002	0.8893431039239383	0.7663865546218489	0.325077399380805	0.05905511811023622	0.22510822510822512	0.3925567167983686	0.3881172839506173
0.711864406779661	0.21250000000000002	0.8893431039239383	0.7680672268907565	0.325077399380805	0.05905511811023622	0.22510822510822512	0.39000764720876885	0.38927469135802467
0.711864406779661	0.21250000000000002	0.8893431039239383	0.7663865546218489	0.325077399380805	0.05511811023622047	0.22727272727272727	0.3892429263318889	0.39043209876543206
0.711864406779661	0.2	0.8893431039239383	0.7680672268907565	0.325077399380805	0.05511811023622047	0.22077922077922077	0.39867448381340814	0.3881172839506173
0.711864406779661	0.2	0.8893431039239383	0.7663865546218489	0.325077399380805	0.05511811023622047	0.22510822510822512	0.38618404282436913	0.38888888888888884
0.711864406779661	0.2	0.8893431039239383	0.7663865546218489	0.325077399380805	0.05511811023622047	0.22510822510822512	0.39638032118276834	0.38773148148148145
0.711864406779661	0.2	0.8893431039239383	0.7680672268907565	0.325077399380805	0.05511811023622047	0.22510822510822512	0.3905174611266888	0.39043209876543206
0.711864406779661	0.2	0.8893431039239383	0.7663865546218489	0.326625386996904	0.05905511811023622	0.22510822510822512	0.3940861585521285	0.3881172839506173
0.711864406779661	0.2	0.8893431039239383	0.7663865546218489	0.326625386996904	0.05905511811023622	0.22510822510822512	0.39230180983940866	0.38927469135802467
0.711864406779661	0.2	0.8893431039239383	0.7663865546218489	0.325077399380805	0.05905511811023622	0.22077922077922077	0.3994392046902881	0.38888888888888884
0.711864406779661	0.2	0.8913689424294597	0.7663865546218489	0.325077399380805	0.06692913385826772	0.22510822510822512	0.388223298496049	0.38657407407407407
0.711864406779661	0.2	0.8913689424294597	0.7647058823529413	0.325077399380805	0.05905511811023622	0.22510822510822512	0.38669385674228907	0.38580246913580246
0.711864406779661	0.2	0.8913689424294597	0.7663865546218489	0.325077399380805	0.05905511811023622	0.22510822510822512	0.39485087942900843	0.38927469135802467
0.711864406779661	0.2	0.8933947809349814	0.7663865546218489	0.326625386996904	0.05511811023622047	0.22510822510822512	0.3966352281417283	0.3900462962962963
0.711864406779661	0.21250000000000002	0.8933947809349814	0.7663865546218489	0.326625386996904	0.05511811023622047	0.22510822510822512	0.3951057863879684	0.3908179012345679
0.711864406779661	0.21250000000000002	0.8933947809349814	0.7663865546218489	0.325077399380805	0.05905511811023622	0.22510822510822512	0.3846546010706092	0.3908179012345679
0.711864406779661	0.21250000000000002	0.8933947809349814	0.7663865546218489	0.325077399380805	0.05511811023622047	0.22510822510822512	0.3892429263318889	0.3908179012345679
0.711864406779661	0.21250000000000002	0.8933947809349814	0.7663865546218489	0.325077399380805	0.05905511811023622	0.22077922077922077	0.39077236808564875	0.38695987654320985
0.711864406779661	0.21250000000000002	0.8933947809349814	0.7663865546218489	0.325077399380805	0.05905511811023622	0.22510822510822512	0.39000764720876885	0.38657407407407407
0.711864406779661	0.21250000000000002	0.8933947809349814	0.7663865546218489	0.325077399380805	0.05905511811023622	0.22510822510822512	0.387713484578129	0.38888888888888884
0.711864406779661	0.21250000000000002	0.8913689424294597	0.7663865546218489	0.326625386996904	0.05905511811023622	0.22077922077922077	0.4144787152689269	0.38773148148148145
0.711864406779661	0.21250000000000002	0.8913689424294597	0.7663865546218489	0.325077399380805	0.05905511811023622	0.22510822510822512	0.4030079021157278	0.3881172839506173
0.711864406779661	0.21250000000000002	0.8913689424294597	0.7663865546218489	0.326625386996904	0.05511811023622047	0.22077922077922077	0.41116492480244715	0.38580246913580246
0.711864406779661	0.21250000000000002	0.8913689424294597	0.7663865546218489	0.326625386996904	0.05511811023622047	0.22510822510822512	0.4114198317614071	0.3900462962962963
0.711864406779661	0.21250000000000002	0.8913689424294597	0.7663865546218489	0.325077399380805	0.05511811023622047	0.22510822510822512	0.4086158552128473	0.38927469135802467
0.711864406779661	0.21250000000000002	0.8893431039239383	0.7663865546218489	0.325077399380805	0.05905511811023622	0.22510822510822512	0.40963548304868724	0.3908179012345679
0.711864406779661	0.21250000000000002	0.8893431039239383	0.7663865546218489	0.325077399380805	0.05905511811023622	0.22510822510822512	0.4223808309966862	0.39043209876543206
0.711864406779661	0.21250000000000002	0.8893431039239383	0.7663865546218489	0.326625386996904	0.05905511811023622	0.22510822510822512	0.4114198317614071	0.38888888888888884
0.711864406779661	0.21250000000000002	0.8893431039239383	0.7663865546218489	0.326625386996904	0.05511811023622047	0.22077922077922077	0.4228906449146062	0.3881172839506173
0.711864406779661	0.21250000000000002	0.8893431039239383	0.7663865546218489	0.325077399380805	0.05905511811023622	0.22077922077922077	0.4190670405302065	0.3900462962962963
0.711864406779661	0.21250000000000002	0.8893431039239383	0.7663865546218489	0.325077399380805	0.06299212598425197	0.22077922077922077	0.42085138924292637	0.38927469135802467
0.711864406779661	0.2	0.8893431039239383	0.7663865546218489	0.326625386996904	0.06299212598425197	0.22510822510822512	0.4218710170787663	0.38888888888888884
0.711864406779661	0.21250000000000002	0.8893431039239383	0.7663865546218489	0.326625386996904	0.05905511811023622	0.22510822510822512	0.424674993627326	0.38695987654320985
0.711864406779661	0.21250000000000002	0.8893431039239383	0.7663865546218489	0.326625386996904	0.05905511811023622	0.22510822510822512	0.425184807545246	0.38773148148148145
0.711864406779661	0.2	0.8893431039239383	0.7647058823529413	0.325077399380805	0.05905511811023622	0.22510822510822512	0.4348712719857252	0.38773148148148145
0.711864406779661	0.21250000000000002	0.8893431039239383	0.7663865546218489	0.325077399380805	0.05905511811023622	0.22077922077922077	0.4228906449146062	0.38927469135802467
0.711864406779661	0.2	0.8893431039239383	0.7663865546218489	0.325077399380805	0.05905511811023622	0.22510822510822512	0.424674993627326	0.38927469135802467
0.711864406779661	0.2	0.8893431039239383	0.7663865546218489	0.325077399380805	0.05905511811023622	0.22510822510822512	0.4075962273770074	0.3915895061728395
0.711864406779661	0.2	0.8893431039239383	0.7647058823529413	0.326625386996904	0.05905511811023622	0.22077922077922077	0.42365536579148616	0.38657407407407407
0.711864406779661	0.2	0.8893431039239383	0.7663865546218489	0.325077399380805	0.06299212598425197	0.22510822510822512	0.41473362222788684	0.38773148148148145
0.711864406779661	0.2	0.8893431039239383	0.7663865546218489	0.326625386996904	0.06299212598425197	0.22077922077922077	0.4149885291868468	0.39043209876543206
0.711864406779661	0.2	0.8893431039239383	0.7663865546218489	0.326625386996904	0.06692913385826772	0.2186147186147186	0.4165179709406067	0.38695987654320985
0.711864406779661	0.2	0.8893431039239383	0.7663865546218489	0.326625386996904	0.06299212598425197	0.2186147186147186	0.4172826918174866	0.3900462962962963
0.711864406779661	0.2	0.8893431039239383	0.7663865546218489	0.325077399380805	0.07086614173228348	0.22077922077922077	0.4188121335712465	0.3915895061728395
0.711864406779661	0.2	0.8893431039239383	0.7663865546218489	0.326625386996904	0.07086614173228348	0.22077922077922077	0.4190670405302065	0.3900462962962963
0.711864406779661	0.2	0.8893431039239383	0.7663865546218489	0.325077399380805	0.06299212598425197	0.2186147186147186	0.4098903900076472	0.38927469135802467
0.711864406779661	0.21250000000000002	0.8893431039239383	0.7663865546218489	0.325077399380805	0.06299212598425197	0.22510822510822512	0.41702778485852665	0.3923611111111111
0.711864406779661	0.21250000000000002	0.8893431039239383	0.7663865546218489	0.326625386996904	0.05905511811023622	0.22510822510822512	0.4162630639816467	0.3923611111111111
0.711864406779661	0.21250000000000002	0.8893431039239383	0.7663865546218489	0.326625386996904	0.05905511811023622	0.22077922077922077	0.4116747387203671	0.38773148148148145
0.711864406779661	0.21250000000000002	0.8893431039239383	0.7663865546218489	0.326625386996904	0.05905511811023622	0.2186147186147186	0.4228906449146062	0.38888888888888884
0.711864406779661	0.21250000000000002	0.8893431039239383	0.7663865546218489	0.325077399380805	0.05905511811023622	0.22077922077922077	0.41575325006372676	0.38773148148148145
0.711864406779661	0.21250000000000002	0.8893431039239383	0.7663865546218489	0.326625386996904	0.05905511811023622	0.22510822510822512	0.4231455518735662	0.3908179012345679
0.711864406779661	0.21250000000000002	0.8893431039239383	0.7663865546218489	0.326625386996904	0.05905511811023622	0.22077922077922077	0.4116747387203671	0.3923611111111111
0.711864406779661	0.21250000000000002	0.8893431039239383	0.7663865546218489	0.325077399380805	0.05905511811023622	0.22510822510822512	0.4162630639816467	0.3923611111111111
0.711864406779661	0.21250000000000002	0.8893431039239383	0.7663865546218489	0.326625386996904	0.05905511811023622	0.22510822510822512	0.4088707621718073	0.3915895061728395
0.711864406779661	0.21250000000000002	0.8893431039239383	0.7680672268907565	0.326625386996904	0.05905511811023622	0.22510822510822512	0.44736171297476424	0.3927469135802469
0.711864406779661	0.21250000000000002	0.8893431039239383	0.7663865546218489	0.326625386996904	0.05905511811023622	0.2186147186147186	0.43869487637012494	0.38927469135802467
0.711864406779661	0.21250000000000002	0.8893431039239383	0.7663865546218489	0.326625386996904	0.05905511811023622	0.22510822510822512	0.4394595972470049	0.3915895061728395
0.711864406779661	0.21250000000000002	0.8893431039239383	0.7663865546218489	0.326625386996904	0.05905511811023622	0.22077922077922077	0.4014784603619679	0.3915895061728395
0.711864406779661	0.21250000000000002	0.8893431039239383	0.7663865546218489	0.325077399380805	0.05905511811023622	0.22077922077922077	0.4190670405302065	0.38888888888888884
0.711864406779661	0.2	0.8893431039239383	0.7663865546218489	0.325077399380805	0.05905511811023622	0.22510822510822512	0.4091256691307673	0.3881172839506173
0.711864406779661	0.2	0.8873172654184169	0.7663865546218489	0.325077399380805	0.05905511811023622	0.22510822510822512	0.4172826918174866	0.3900462962962963
0.711864406779661	0.21250000000000002	0.8893431039239383	0.7663865546218489	0.326625386996904	0.05905511811023622	0.22510822510822512	0.4081060412949274	0.38927469135802467
0.711864406779661	0.21250000000000002	0.8893431039239383	0.7663865546218489	0.325077399380805	0.05905511811023622	0.22510822510822512	0.41473362222788684	0.39043209876543206
0.711864406779661	0.21250000000000002	0.8893431039239383	0.7663865546218489	0.326625386996904	0.05905511811023622	0.2186147186147186	0.41932194748916646	0.38888888888888884
0.711864406779661	0.21250000000000002	0.8893431039239383	0.7647058823529413	0.325077399380805	0.05905511811023622	0.22077922077922077	0.4149885291868468	0.39043209876543206
0.711864406779661	0.2	0.8893431039239383	0.7663865546218489	0.326625386996904	0.05905511811023622	0.2186147186147186	0.4017333673209279	0.38888888888888884
0.711864406779661	0.21250000000000002	0.8873172654184169	0.7663865546218489	0.325077399380805	0.05905511811023622	0.22510822510822512	0.3966352281417283	0.3908179012345679
0.711864406779661	0.21250000000000002	0.8873172654184169	0.7663865546218489	0.326625386996904	0.05905511811023622	0.22077922077922077	0.4279887840938058	0.3900462962962963
0.711864406779661	0.2	0.8873172654184169	0.7663865546218489	0.326625386996904	0.05905511811023622	0.22077922077922077	0.4205964822839664	0.3915895061728395
0.711864406779661	0.2	0.8893431039239383	0.7663865546218489	0.326625386996904	0.05905511811023622	0.22077922077922077	0.4274789701758858	0.3881172839506173
0.711864406779661	0.2	0.8873172654184169	0.7663865546218489	0.326625386996904	0.05905511811023622	0.22077922077922077	0.42671424929900587	0.3908179012345679
0.711864406779661	0.2	0.8873172654184169	0.7663865546218489	0.326625386996904	0.05905511811023622	0.22077922077922077	0.39969411164924806	0.38888888888888884
0.711864406779661	0.2	0.8873172654184169	0.7663865546218489	0.326625386996904	0.05905511811023622	0.2186147186147186	0.4014784603619679	0.3881172839506173
0.711864406779661	0.2	0.8873172654184169	0.7663865546218489	0.325077399380805	0.06299212598425197	0.22077922077922077	0.4017333673209279	0.3900462962962963
0.711864406779661	0.2	0.8852914269128951	0.7663865546218489	0.325077399380805	0.05905511811023622	0.22077922077922077	0.39689013510068827	0.3908179012345679
0.711864406779661	0.2	0.8873172654184169	0.7663865546218489	0.325077399380805	0.05905511811023622	0.22077922077922077	0.4014784603619679	0.38888888888888884
0.711864406779661	0.2	0.8873172654184169	0.7663865546218489	0.325077399380805	0.06299212598425197	0.2186147186147186	0.3966352281417283	0.3908179012345679
0.711864406779661	0.2	0.8873172654184169	0.7663865546218489	0.326625386996904	0.07086614173228348	0.22077922077922077	0.3940861585521285	0.3923611111111111
0.711864406779661	0.2	0.8873172654184169	0.7663865546218489	0.326625386996904	0.07086614173228348	0.22077922077922077	0.3966352281417283	0.39467592592592593
0.711864406779661	0.2	0.8873172654184169	0.7663865546218489	0.325077399380805	0.06692913385826772	0.22510822510822512	0.3928116237573286	0.3915895061728395
0.711864406779661	0.2	0.8873172654184169	0.7663865546218489	0.326625386996904	0.06692913385826772	0.22077922077922077	0.400203925567168	0.3923611111111111
0.711864406779661	0.2	0.8852914269128951	0.7663865546218489	0.326625386996904	0.07086614173228348	0.22294372294372297	0.39994901860820803	0.3900462962962963
0.711864406779661	0.2	0.8852914269128951	0.7663865546218489	0.326625386996904	0.06692913385826772	0.22077922077922077	0.4012235534030079	0.39043209876543206
0.711864406779661	0.2	0.8852914269128951	0.7663865546218489	0.326625386996904	0.05905511811023622	0.22077922077922077	0.39587050726484835	0.3915895061728395
0.711864406779661	0.21250000000000002	0.8852914269128951	0.7663865546218489	0.326625386996904	0.05905511811023622	0.2186147186147186	0.40453734386948764	0.3931327160493827
0.711864406779661	0.21250000000000002	0.8852914269128951	0.7663865546218489	0.326625386996904	0.05905511811023622	0.22510822510822512	0.4040275299515677	0.39043209876543206
0.711864406779661	0.21250000000000002	0.8852914269128951	0.7663865546218489	0.325077399380805	0.05905511811023622	0.22510822510822512	0.3892429263318889	0.38773148148148145
0.711864406779661	0.21250000000000002	0.8852914269128951	0.7663865546218489	0.326625386996904	0.05905511811023622	0.22510822510822512	0.39994901860820803	0.38927469135802467
0.711864406779661	0.21250000000000002	0.8852914269128951	0.7663865546218489	0.326625386996904	0.05511811023622047	0.22077922077922077	0.400713739485088	0.38888888888888884
0.711864406779661	0.21250000000000002	0.8852914269128951	0.7663865546218489	0.326625386996904	0.05905511811023622	0.22510822510822512	0.39102727504460877	0.3927469135802469
0.711864406779661	0.21250000000000002	0.8852914269128951	0.7663865546218489	0.326625386996904	0.05905511811023622	0.22077922077922077	0.39969411164924806	0.3881172839506173
0.711864406779661	0.21250000000000002	0.8852914269128951	0.7663865546218489	0.325077399380805	0.05511811023622047	0.22510822510822512	0.4075962273770074	0.3908179012345679
0.711864406779661	0.21250000000000002	0.8852914269128951	0.7663865546218489	0.326625386996904	0.05905511811023622	0.22077922077922077	0.39128218200356873	0.3927469135802469
0.711864406779661	0.21250000000000002	0.8852914269128951	0.7680672268907565	0.326625386996904	0.05905511811023622	0.22510822510822512	0.3994392046902881	0.3900462962962963
0.711864406779661	0.21250000000000002	0.8832655884073737	0.7680672268907565	0.326625386996904	0.05905511811023622	0.22510822510822512	0.39230180983940866	0.39043209876543206
0.711864406779661	0.21250000000000002	0.8832655884073737	0.7663865546218489	0.326625386996904	0.05905511811023622	0.22510822510822512	0.38949783329084886	0.38927469135802467
0.711864406779661	0.21250000000000002	0.8832655884073737	0.7680672268907565	0.325077399380805	0.05905511811023622	0.22510822510822512	0.3928116237573286	0.3915895061728395
0.711864406779661	0.21250000000000002	0.8832655884073737	0.7663865546218489	0.326625386996904	0.05511811023622047	0.22510822510822512	0.3933214376752486	0.3931327160493827
0.711864406779661	0.21250000000000002	0.8832655884073737	0.7680672268907565	0.325077399380805	0.05905511811023622	0.22077922077922077	0.39077236808564875	0.3923611111111111
0.711864406779661	0.21250000000000002	0.8832655884073737	0.7663865546218489	0.326625386996904	0.05511811023622047	0.22510822510822512	0.3984195768544482	0.38888888888888884
0.711864406779661	0.21250000000000002	0.8812397499018523	0.7663865546218489	0.326625386996904	0.05511811023622047	0.22510822510822512	0.38490950802956925	0.38927469135802467
0.711864406779661	0.2	0.8832655884073737	0.7663865546218489	0.326625386996904	0.05905511811023622	0.22077922077922077	0.3940861585521285	0.38773148148148145
0.711864406779661	0.2	0.8832655884073737	0.7663865546218489	0.325077399380805	0.05511811023622047	0.22077922077922077	0.424674993627326	0.3881172839506173
0.711864406779661	0.2	0.8832655884073737	0.7680672268907565	0.326625386996904	0.05905511811023622	0.22510822510822512	0.41753759877644664	0.3900462962962963
0.711864406779661	0.2	0.8812397499018523	0.7680672268907565	0.326625386996904	0.05905511811023622	0.22077922077922077	0.40326280907468776	0.3908179012345679
0.711864406779661	0.21250000000000002	0.8812397499018523	0.7663865546218489	0.326625386996904	0.05905511811023622	0.22510822510822512	0.43359673719092534	0.39043209876543206
0.711864406779661	0.2	0.8832655884073737	0.7680672268907565	0.326625386996904	0.06692913385826772	0.22077922077922077	0.4154983431047668	0.3923611111111111
0.711864406779661	0.2	0.8812397499018523	0.769747899159664	0.326625386996904	0.06299212598425197	0.22077922077922077	0.4264593423400459	0.3900462962962963
0.711864406779661	0.2	0.8812397499018523	0.7680672268907565	0.326625386996904	0.06692913385826772	0.22077922077922077	0.3984195768544482	0.3923611111111111
0.711864406779661	0.2	0.8812397499018523	0.7663865546218489	0.325077399380805	0.06299212598425197	0.22077922077922077	0.39102727504460877	0.3908179012345679
0.711864406779661	0.21250000000000002	0.8812397499018523	0.7680672268907565	0.326625386996904	0.05905511811023622	0.22077922077922077	0.39102727504460877	0.3915895061728395
0.711864406779661	0.21250000000000002	0.8832655884073737	0.7663865546218489	0.326625386996904	0.06692913385826772	0.22077922077922077	0.3984195768544482	0.3931327160493827
0.711864406779661	0.21250000000000002	0.8832655884073737	0.7680672268907565	0.326625386996904	0.05905511811023622	0.2186147186147186	0.3943410655110885	0.39467592592592593
0.711864406779661	0.21250000000000002	0.8812397499018523	0.7663865546218489	0.326625386996904	0.05905511811023622	0.22510822510822512	0.3940861585521285	0.3900462962962963
0.711864406779661	0.21250000000000002	0.8832655884073737	0.7663865546218489	0.325077399380805	0.05905511811023622	0.22077922077922077	0.38847820545500894	0.3935185185185185
0.711864406779661	0.21250000000000002	0.8832655884073737	0.7680672268907565	0.326625386996904	0.06299212598425197	0.22077922077922077	0.4014784603619679	0.3927469135802469
0.711864406779661	0.21250000000000002	0.8832655884073737	0.7663865546218489	0.326625386996904	0.05905511811023622	0.22077922077922077	0.38261534539892944	0.3915895061728395
0.711864406779661	0.21250000000000002	0.8832655884073737	0.7680672268907565	0.326625386996904	0.05905511811023622	0.2186147186147186	0.39638032118276834	0.3931327160493827
0.711864406779661	0.22499999999999998	0.8812397499018523	0.7663865546218489	0.326625386996904	0.05905511811023622	0.22077922077922077	0.39128218200356873	0.3931327160493827
0.711864406779661	0.22499999999999998	0.8812397499018523	0.7680672268907565	0.326625386996904	0.05905511811023622	0.22510822510822512	0.3905174611266888	0.3927469135802469
0.711864406779661	0.22499999999999998	0.8832655884073737	0.7680672268907565	0.326625386996904	0.06299212598425197	0.2186147186147186	0.3815957175630895	0.3923611111111111
0.711864406779661	0.22499999999999998	0.8832655884073737	0.7680672268907565	0.326625386996904	0.06299212598425197	0.2186147186147186	0.3800662758093296	0.3923611111111111
0.711864406779661	0.22499999999999998	0.8832655884073737	0.7663865546218489	0.326625386996904	0.06299212598425197	0.22077922077922077	0.37930155493244966	0.38927469135802467
0.711864406779661	0.22499999999999998	0.8832655884073737	0.7663865546218489	0.325077399380805	0.05905511811023622	0.2186147186147186	0.3851644149885292	0.3931327160493827
0.711864406779661	0.22499999999999998	0.8812397499018523	0.7680672268907565	0.326625386996904	0.05905511811023622	0.22077922077922077	0.3818506245220495	0.3950617283950617
0.711864406779661	0.22499999999999998	0.8832655884073737	0.7663865546218489	0.325077399380805	0.05905511811023622	0.2186147186147186	0.38949783329084886	0.3935185185185185
0.711864406779661	0.22499999999999998	0.8832655884073737	0.7663865546218489	0.326625386996904	0.05511811023622047	0.22510822510822512	0.3838898801937293	0.3915895061728395
0.711864406779661	0.22499999999999998	0.8832655884073737	0.7663865546218489	0.325077399380805	0.05905511811023622	0.22077922077922077	0.3854193219474892	0.3908179012345679
0.711864406779661	0.22499999999999998	0.8832655884073737	0.7663865546218489	0.326625386996904	0.05905511811023622	0.22077922077922077	0.3869487637012491	0.3927469135802469
0.711864406779661	0.22499999999999998	0.8832655884073737	0.7680672268907565	0.326625386996904	0.05905511811023622	0.22077922077922077	0.38949783329084886	0.3908179012345679
0.711864406779661	0.22499999999999998	0.8832655884073737	0.7680672268907565	0.326625386996904	0.05905511811023622	0.22510822510822512	0.38898801937292893	0.3908179012345679
0.711864406779661	0.22499999999999998	0.8832655884073737	0.7680672268907565	0.325077399380805	0.05905511811023622	0.2186147186147186	0.38338006627580934	0.3915895061728395
0.711864406779661	0.22499999999999998	0.8832655884073737	0.7663865546218489	0.326625386996904	0.05905511811023622	0.22077922077922077	0.3851644149885292	0.3931327160493827
0.711864406779661	0.22499999999999998	0.8832655884073737	0.7663865546218489	0.325077399380805	0.05905511811023622	0.22077922077922077	0.3951057863879684	0.3927469135802469
0.711864406779661	0.22499999999999998	0.8832655884073737	0.7663865546218489	0.326625386996904	0.05905511811023622	0.22510822510822512	0.4091256691307673	0.38927469135802467
0.711864406779661	0.22499999999999998	0.8832655884073737	0.7663865546218489	0.326625386996904	0.05905511811023622	0.22077922077922077	0.39204690288044863	0.3927469135802469
0.711864406779661	0.21250000000000002	0.8852914269128951	0.7663865546218489	0.326625386996904	0.05905511811023622	0.22077922077922077	0.39102727504460877	0.38888888888888884
0.711864406779661	0.21250000000000002	0.8852914269128951	0.7663865546218489	0.326625386996904	0.05511811023622047	0.22077922077922077	0.39994901860820803	0.3900462962962963
0.7203389830508474	0.21250000000000002	0.8852914269128951	0.7663865546218489	0.325077399380805	0.05905511811023622	0.2186147186147186	0.39739994901860826	0.38927469135802467
0.711864406779661	0.21250000000000002	0.8852914269128951	0.7663865546218489	0.326625386996904	0.05905511811023622	0.2186147186147186	0.40224318123884784	0.3915895061728395
0.711864406779661	0.21250000000000002	0.8852914269128951	0.7663865546218489	0.325077399380805	0.05905511811023622	0.2186147186147186	0.39689013510068827	0.3915895061728395
0.711864406779661	0.21250000000000002	0.8852914269128951	0.7663865546218489	0.325077399380805	0.05905511811023622	0.2186147186147186	0.39485087942900843	0.3908179012345679
0.711864406779661	0.21250000000000002	0.8852914269128951	0.7663865546218489	0.326625386996904	0.05905511811023622	0.2186147186147186	0.3994392046902881	0.3900462962962963
0.711864406779661	0.21250000000000002	0.8873172654184169	0.7663865546218489	0.326625386996904	0.05905511811023622	0.22077922077922077	0.41804741269436657	0.39043209876543206
0.711864406779661	0.21250000000000002	0.8873172654184169	0.7663865546218489	0.326625386996904	0.05905511811023622	0.2186147186147186	0.41804741269436657	0.3915895061728395
0.711864406779661	0.21250000000000002	0.8873172654184169	0.7663865546218489	0.326625386996904	0.05905511811023622	0.2186147186147186	0.4149885291868468	0.3915895061728395
0.711864406779661	0.21250000000000002	0.8873172654184169	0.7663865546218489	0.325077399380805	0.06299212598425197	0.2142857142857143	0.39969411164924806	0.3923611111111111
0.711864406779661	0.21250000000000002	0.8873172654184169	0.7663865546218489	0.326625386996904	0.05905511811023622	0.2142857142857143	0.39689013510068827	0.3923611111111111
0.711864406779661	0.21250000000000002	0.8873172654184169	0.7663865546218489	0.325077399380805	0.05905511811023622	0.2186147186147186	0.400203925567168	0.3927469135802469
0.711864406779661	0.21250000000000002	0.8893431039239383	0.7663865546218489	0.326625386996904	0.05905511811023622	0.2142857142857143	0.3979097629365282	0.3950617283950617
0.7203389830508474	0.21250000000000002	0.8873172654184169	0.7663865546218489	0.326625386996904	0.05905511811023622	0.22077922077922077	0.39587050726484835	0.3908179012345679
0.711864406779661	0.21250000000000002	0.8873172654184169	0.7663865546218489	0.326625386996904	0.05905511811023622	0.2186147186147186	0.3984195768544482	0.3908179012345679
0.711864406779661	0.21250000000000002	0.8873172654184169	0.7663865546218489	0.325077399380805	0.05905511811023622	0.2186147186147186	0.4114198317614071	0.38888888888888884
0.711864406779661	0.21250000000000002	0.8893431039239383	0.7663865546218489	0.325077399380805	0.05905511811023622	0.2142857142857143	0.4098903900076472	0.3931327160493827
0.711864406779661	0.21250000000000002	0.8873172654184169	0.7663865546218489	0.326625386996904	0.05905511811023622	0.2186147186147186	0.4190670405302065	0.3915895061728395
0.711864406779661	0.21250000000000002	0.8873172654184169	0.7663865546218489	0.325077399380805	0.05511811023622047	0.2186147186147186	0.4116747387203671	0.3923611111111111
0.711864406779661	0.21250000000000002	0.8893431039239383	0.7663865546218489	0.326625386996904	0.05905511811023622	0.2186147186147186	0.4162630639816467	0.3935185185185185
0.711864406779661	0.21250000000000002	0.8893431039239383	0.7663865546218489	0.325077399380805	0.05905511811023622	0.2186147186147186	0.41855722661228656	0.39467592592592593
0.711864406779661	0.21250000000000002	0.8893431039239383	0.7663865546218489	0.326625386996904	0.05905511811023622	0.2186147186147186	0.41753759877644664	0.3927469135802469
0.711864406779661	0.21250000000000002	0.8873172654184169	0.7663865546218489	0.326625386996904	0.05905511811023622	0.2186147186147186	0.4190670405302065	0.3927469135802469
0.711864406779661	0.21250000000000002	0.8873172654184169	0.7663865546218489	0.325077399380805	0.05905511811023622	0.22077922077922077	0.387458577619169	0.3927469135802469
0.711864406779661	0.21250000000000002	0.8873172654184169	0.7663865546218489	0.325077399380805	0.05905511811023622	0.22077922077922077	0.4086158552128473	0.3931327160493827
0.711864406779661	0.21250000000000002	0.8873172654184169	0.7663865546218489	0.326625386996904	0.07874015748031496	0.2142857142857143	0.40734132041804744	0.3908179012345679
0.711864406779661	0.21250000000000002	0.8873172654184169	0.7680672268907565	0.326625386996904	0.05905511811023622	0.22077922077922077	0.41855722661228656	0.3915895061728395
0.711864406779661	0.21250000000000002	0.8873172654184169	0.7663865546218489	0.326625386996904	0.05905511811023622	0.22077922077922077	0.4297731328065256	0.3931327160493827
0.711864406779661	0.21250000000000002	0.8873172654184169	0.7663865546218489	0.326625386996904	0.05511811023622047	0.22510822510822512	0.4188121335712465	0.3923611111111111
0.711864406779661	0.21250000000000002	0.8873172654184169	0.7663865546218489	0.325077399380805	0.05905511811023622	0.22510822510822512	0.40606678562324755	0.3927469135802469
0.711864406779661	0.21250000000000002	0.8873172654184169	0.7663865546218489	0.325077399380805	0.05511811023622047	0.22510822510822512	0.41473362222788684	0.39467592592592593
0.711864406779661	0.21250000000000002	0.8852914269128951	0.7663865546218489	0.326625386996904	0.05511811023622047	0.22077922077922077	0.4205964822839664	0.3927469135802469
0.711864406779661	0.21250000000000002	0.8852914269128951	0.7680672268907565	0.326625386996904	0.05905511811023622	0.22510822510822512	0.41116492480244715	0.39043209876543206
0.711864406779661	0.21250000000000002	0.8852914269128951	0.7680672268907565	0.325077399380805	0.05905511811023622	0.22510822510822512	0.40963548304868724	0.39043209876543206
0.711864406779661	0.21250000000000002	0.8852914269128951	0.7663865546218489	0.325077399380805	0.05905511811023622	0.22510822510822512	0.4081060412949274	0.3908179012345679
0.711864406779661	0.21250000000000002	0.8852914269128951	0.7680672268907565	0.326625386996904	0.06692913385826772	0.22510822510822512	0.39638032118276834	0.3927469135802469
0.711864406779661	0.21250000000000002	0.8832655884073737	0.7663865546218489	0.326625386996904	0.05905511811023622	0.22510822510822512	0.40326280907468776	0.3923611111111111
0.711864406779661	0.21250000000000002	0.8832655884073737	0.769747899159664	0.325077399380805	0.05905511811023622	0.22077922077922077	0.4014784603619679	0.3927469135802469
0.711864406779661	0.21250000000000002	0.8832655884073737	0.7680672268907565	0.326625386996904	0.05905511811023622	0.22077922077922077	0.3984195768544482	0.3915895061728395
0.711864406779661	0.21250000000000002	0.8832655884073737	0.7680672268907565	0.326625386996904	0.05905511811023622	0.22510822510822512	0.40606678562324755	0.3927469135802469
0.711864406779661	0.21250000000000002	0.8812397499018523	0.7663865546218489	0.326625386996904	0.05905511811023622	0.22510822510822512	0.41192964567932705	0.3915895061728395
0.711864406779661	0.2	0.8812397499018523	0.7680672268907565	0.325077399380805	0.05905511811023622	0.22510822510822512	0.4014784603619679	0.3923611111111111
0.711864406779661	0.2	0.8812397499018523	0.769747899159664	0.326625386996904	0.06299212598425197	0.22510822510822512	0.4098903900076472	0.3958333333333333
0.711864406779661	0.2	0.8812397499018523	0.7680672268907565	0.326625386996904	0.05905511811023622	0.22727272727272727	0.4086158552128473	0.39737654320987653
0.711864406779661	0.2	0.8812397499018523	0.769747899159664	0.325077399380805	0.05905511811023622	0.22510822510822512	0.413204180474127	0.3954475308641975
0.711864406779661	0.2	0.8792139113963306	0.769747899159664	0.325077399380805	0.05511811023622047	0.22510822510822512	0.40377262299260774	0.3935185185185185
0.711864406779661	0.2	0.8792139113963306	0.769747899159664	0.326625386996904	0.07086614173228348	0.22510822510822512	0.3984195768544482	0.3931327160493827
0.711864406779661	0.2	0.8792139113963306	0.769747899159664	0.326625386996904	0.05511811023622047	0.22727272727272727	0.3994392046902881	0.3927469135802469
0.711864406779661	0.2	0.8792139113963306	0.769747899159664	0.325077399380805	0.05905511811023622	0.22727272727272727	0.41294927351516697	0.3935185185185185
0.7203389830508474	0.2	0.8792139113963306	0.7680672268907565	0.326625386996904	0.05511811023622047	0.22943722943722944	0.4162630639816467	0.3927469135802469
0.711864406779661	0.2	0.8771880728908092	0.769747899159664	0.326625386996904	0.05511811023622047	0.22727272727272727	0.39230180983940866	0.3923611111111111
0.711864406779661	0.2	0.8771880728908092	0.769747899159664	0.326625386996904	0.05511811023622047	0.22943722943722944	0.38898801937292893	0.3927469135802469
0.7203389830508474	0.2	0.8751622343852878	0.769747899159664	0.325077399380805	0.05511811023622047	0.22943722943722944	0.3979097629365282	0.39043209876543206
0.711864406779661	0.21250000000000002	0.8751622343852878	0.769747899159664	0.326625386996904	0.05511811023622047	0.22943722943722944	0.4040275299515677	0.3931327160493827
0.711864406779661	0.21250000000000002	0.8751622343852878	0.769747899159664	0.326625386996904	0.05511811023622047	0.2337662337662338	0.4053020647463676	0.3950617283950617
0.711864406779661	0.21250000000000002	0.8731363958797664	0.769747899159664	0.326625386996904	0.05118110236220473	0.22943722943722944	0.4098903900076472	0.3954475308641975
0.711864406779661	0.21250000000000002	0.8731363958797664	0.769747899159664	0.326625386996904	0.05511811023622047	0.22943722943722944	0.41575325006372676	0.3966049382716049
0.711864406779661	0.21250000000000002	0.8731363958797664	0.769747899159664	0.325077399380805	0.05511811023622047	0.23593073593073594	0.424674993627326	0.3900462962962963
0.711864406779661	0.21250000000000002	0.8751622343852878	0.769747899159664	0.325077399380805	0.05511811023622047	0.2337662337662338	0.4081060412949274	0.3927469135802469
0.711864406779661	0.21250000000000002	0.8731363958797664	0.7714285714285716	0.326625386996904	0.05511811023622047	0.23593073593073594	0.4154983431047668	0.3915895061728395
0.711864406779661	0.21250000000000002	0.8731363958797664	0.769747899159664	0.326625386996904	0.05511811023622047	0.23809523809523808	0.41116492480244715	0.3900462962962963
0.7203389830508474	0.21250000000000002	0.8731363958797664	0.7714285714285716	0.325077399380805	0.05511811023622047	0.23809523809523808	0.40708641345908747	0.3900462962962963
0.7203389830508474	0.21250000000000002	0.8731363958797664	0.7714285714285716	0.326625386996904	0.05511811023622047	0.23809523809523808	0.4012235534030079	0.3950617283950617
0.711864406779661	0.21250000000000002	0.8731363958797664	0.7714285714285716	0.325077399380805	0.05511811023622047	0.23593073593073594	0.40224318123884784	0.3923611111111111
0.7203389830508474	0.21250000000000002	0.8731363958797664	0.7714285714285716	0.326625386996904	0.05511811023622047	0.23593073593073594	0.39816466989548815	0.3915895061728395
0.7203389830508474	0.21250000000000002	0.8711105573742448	0.7714285714285716	0.326625386996904	0.05511811023622047	0.23809523809523808	0.4058118786642876	0.3915895061728395
0.7203389830508474	0.21250000000000002	0.8731363958797664	0.7714285714285716	0.325077399380805	0.05511811023622047	0.23809523809523808	0.400203925567168	0.3915895061728395
0.711864406779661	0.2	0.8731363958797664	0.7714285714285716	0.325077399380805	0.05905511811023622	0.23809523809523808	0.39994901860820803	0.3923611111111111
0.7203389830508474	0.2	0.8731363958797664	0.769747899159664	0.326625386996904	0.05511811023622047	0.23809523809523808	0.3940861585521285	0.3923611111111111
0.7203389830508474	0.2	0.8731363958797664	0.7714285714285716	0.326625386996904	0.05511811023622047	0.23809523809523808	0.39485087942900843	0.3935185185185185
0.711864406779661	0.2	0.8731363958797664	0.7714285714285716	0.326625386996904	0.05511811023622047	0.23809523809523808	0.413204180474127	0.3935185185185185
0.7203389830508474	0.2	0.8731363958797664	0.769747899159664	0.326625386996904	0.05511811023622047	0.23593073593073594	0.3905174611266888	0.3927469135802469
0.7203389830508474	0.2	0.8731363958797664	0.7714285714285716	0.326625386996904	0.05511811023622047	0.23593073593073594	0.3966352281417283	0.3908179012345679
0.7203389830508474	0.2	0.8731363958797664	0.769747899159664	0.326625386996904	0.05511811023622047	0.23809523809523808	0.39638032118276834	0.3915895061728395
0.7203389830508474	0.2	0.8731363958797664	0.769747899159664	0.326625386996904	0.05511811023622047	0.23809523809523808	0.39638032118276834	0.38927469135802467
0.711864406779661	0.2	0.8731363958797664	0.7714285714285716	0.326625386996904	0.05511811023622047	0.23593073593073594	0.3846546010706092	0.3923611111111111
0.711864406779661	0.2	0.8731363958797664	0.769747899159664	0.325077399380805	0.05511811023622047	0.23593073593073594	0.3905174611266888	0.3935185185185185
0.7203389830508474	0.2	0.8731363958797664	0.7714285714285716	0.325077399380805	0.05511811023622047	0.23809523809523808	0.39689013510068827	0.3958333333333333
0.7203389830508474	0.2	0.8751622343852878	0.7714285714285716	0.326625386996904	0.05511811023622047	0.23809523809523808	0.40555697170532756	0.3908179012345679
0.7203389830508474	0.2	0.8751622343852878	0.7714285714285716	0.326625386996904	0.05511811023622047	0.23593073593073594	0.4042824369105277	0.3900462962962963
0.7203389830508474	0.2	0.8751622343852878	0.7714285714285716	0.326625386996904	0.05511811023622047	0.23593073593073594	0.4053020647463676	0.3900462962962963
0.7203389830508474	0.2	0.8751622343852878	0.7714285714285716	0.325077399380805	0.05511811023622047	0.2337662337662338	0.40224318123884784	0.3923611111111111
0.711864406779661	0.2	0.8751622343852878	0.7714285714285716	0.325077399380805	0.05511811023622047	0.23593073593073594	0.3688503696150905	0.3923611111111111
0.7203389830508474	0.2	0.8751622343852878	0.769747899159664	0.326625386996904	0.05511811023622047	0.23593073593073594	0.39485087942900843	0.3915895061728395
0.7203389830508474	0.2	0.8751622343852878	0.7714285714285716	0.326625386996904	0.05511811023622047	0.23593073593073594	0.3805760897272496	0.3908179012345679
0.711864406779661	0.2	0.8751622343852878	0.7714285714285716	0.326625386996904	0.05511811023622047	0.23593073593073594	0.387713484578129	0.39043209876543206
0.7203389830508474	0.2	0.8751622343852878	0.769747899159664	0.326625386996904	0.05511811023622047	0.23593073593073594	0.3772622992607698	0.3927469135802469
0.711864406779661	0.2	0.8771880728908092	0.7714285714285716	0.326625386996904	0.05511811023622047	0.2337662337662338	0.39230180983940866	0.38927469135802467
0.7203389830508474	0.2	0.8771880728908092	0.769747899159664	0.326625386996904	0.05511811023622047	0.2337662337662338	0.3854193219474892	0.39043209876543206
0.7203389830508474	0.2	0.8771880728908092	0.769747899159664	0.326625386996904	0.05511811023622047	0.22943722943722944	0.41702778485852665	0.38888888888888884
0.7203389830508474	0.2	0.8771880728908092	0.769747899159664	0.326625386996904	0.05511811023622047	0.23593073593073594	0.387713484578129	0.3881172839506173
0.7203389830508474	0.2	0.8792139113963306	0.769747899159664	0.326625386996904	0.05511811023622047	0.23593073593073594	0.400713739485088	0.37731481481481477
0.711864406779661	0.21250000000000002	0.8792139113963306	0.769747899159664	0.325077399380805	0.05905511811023622	0.2337662337662338	0.40224318123884784	0.3653549382716049
0.7203389830508474	0.21250000000000002	0.8792139113963306	0.769747899159664	0.326625386996904	0.05905511811023622	0.22943722943722944	0.3698699974509304	0.3638117283950617
0.711864406779661	0.21250000000000002	0.8812397499018523	0.769747899159664	0.326625386996904	0.05905511811023622	0.22943722943722944	0.3795564618914097	0.3611111111111111
0.7203389830508474	0.21250000000000002	0.8792139113963306	0.769747899159664	0.326625386996904	0.05905511811023622	0.22943722943722944	0.3716543461636503	0.35918209876543206
0.711864406779661	0.21250000000000002	0.8812397499018523	0.769747899159664	0.326625386996904	0.05905511811023622	0.22943722943722944	0.37573285750700997	0.36342592592592593
0.7203389830508474	0.21250000000000002	0.8812397499018523	0.769747899159664	0.326625386996904	0.05905511811023622	0.22943722943722944	0.3762426714249299	0.3641975308641975
0.7203389830508474	0.21250000000000002	0.8832655884073737	0.769747899159664	0.326625386996904	0.05905511811023622	0.2337662337662338	0.37343869487637016	0.3641975308641975
0.711864406779661	0.21250000000000002	0.8832655884073737	0.7680672268907565	0.326625386996904	0.05905511811023622	0.22943722943722944	0.38490950802956925	0.3618827160493827
0.7203389830508474	0.21250000000000002	0.8832655884073737	0.769747899159664	0.326625386996904	0.05905511811023622	0.2337662337662338	0.37343869487637016	0.3638117283950617
0.7203389830508474	0.21250000000000002	0.8832655884073737	0.769747899159664	0.326625386996904	0.05905511811023622	0.22943722943722944	0.3772622992607698	0.3618827160493827
0.711864406779661	0.21250000000000002	0.8832655884073737	0.769747899159664	0.326625386996904	0.05905511811023622	0.22943722943722944	0.3685954626561305	0.35918209876543206
0.711864406779661	0.2	0.8852914269128951	0.769747899159664	0.326625386996904	0.05905511811023622	0.22943722943722944	0.3787917410145297	0.3614969135802469
0.711864406779661	0.2	0.8852914269128951	0.7680672268907565	0.326625386996904	0.05511811023622047	0.22943722943722944	0.3777721131786898	0.3622685185185185
0.711864406779661	0.2	0.8852914269128951	0.7680672268907565	0.325077399380805	0.05905511811023622	0.22943722943722944	0.3777721131786898	0.3622685185185185
0.711864406779661	0.2	0.8873172654184169	0.7680672268907565	0.326625386996904	0.05905511811023622	0.22943722943722944	0.3698699974509304	0.3614969135802469
0.711864406779661	0.2	0.8852914269128951	0.769747899159664	0.326625386996904	0.06299212598425197	0.22727272727272727	0.3726739739994902	0.3611111111111111
0.7203389830508474	0.2	0.8852914269128951	0.769747899159664	0.326625386996904	0.05905511811023622	0.22943722943722944	0.3823604384399694	0.3603395061728395
0.7203389830508474	0.2	0.8873172654184169	0.769747899159664	0.325077399380805	0.05511811023622047	0.22727272727272727	0.36706602090237067	0.3611111111111111
0.7203389830508474	0.2	0.8873172654184169	0.7663865546218489	0.326625386996904	0.05511811023622047	0.22510822510822512	0.3767524853428499	0.3614969135802469
0.7203389830508474	0.2	0.8873172654184169	0.7680672268907565	0.326625386996904	0.05905511811023622	0.22510822510822512	0.38083099668620957	0.3622685185185185
0.7203389830508474	0.2	0.8873172654184169	0.7680672268907565	0.326625386996904	0.05905511811023622	0.22727272727272727	0.3790466479734897	0.3611111111111111
0.711864406779661	0.2	0.8873172654184169	0.769747899159664	0.326625386996904	0.05905511811023622	0.22510822510822512	0.3800662758093296	0.3614969135802469
0.711864406779661	0.2	0.8873172654184169	0.7663865546218489	0.326625386996904	0.05905511811023622	0.22510822510822512	0.3777721131786898	0.3618827160493827
0.711864406779661	0.2	0.8893431039239383	0.7663865546218489	0.326625386996904	0.05905511811023622	0.22510822510822512	0.3790466479734897	0.3611111111111111
0.711864406779661	0.2	0.8893431039239383	0.7663865546218489	0.326625386996904	0.05511811023622047	0.22510822510822512	0.3795564618914097	0.3622685185185185
0.711864406779661	0.2	0.8893431039239383	0.7663865546218489	0.326625386996904	0.05905511811023622	0.22510822510822512	0.38618404282436913	0.3638117283950617
0.711864406779661	0.2	0.8893431039239383	0.7663865546218489	0.325077399380805	0.05905511811023622	0.22510822510822512	0.387458577619169	0.3614969135802469
0.7203389830508474	0.2	0.8873172654184169	0.7680672268907565	0.326625386996904	0.05511811023622047	0.22510822510822512	0.387458577619169	0.3618827160493827
0.711864406779661	0.2	0.8873172654184169	0.7663865546218489	0.326625386996904	0.05118110236220473	0.22510822510822512	0.3762426714249299	0.3614969135802469
0.711864406779661	0.2	0.8873172654184169	0.7663865546218489	0.326625386996904	0.05118110236220473	0.22077922077922077	0.3815957175630895	0.3638117283950617
0.7203389830508474	0.2	0.8873172654184169	0.7680672268907565	0.326625386996904	0.05118110236220473	0.22510822510822512	0.38618404282436913	0.3641975308641975
0.7203389830508474	0.2	0.8873172654184169	0.7663865546218489	0.326625386996904	0.05118110236220473	0.22077922077922077	0.3905174611266888	0.3622685185185185
0.7203389830508474	0.2	0.8873172654184169	0.7680672268907565	0.326625386996904	0.05118110236220473	0.22077922077922077	0.3831251593168494	0.3603395061728395
0.7203389830508474	0.2	0.8873172654184169	0.7663865546218489	0.326625386996904	0.05118110236220473	0.22510822510822512	0.3693601835330105	0.3611111111111111
0.7203389830508474	0.2	0.8873172654184169	0.7663865546218489	0.326625386996904	0.05118110236220473	0.22077922077922077	0.3933214376752486	0.3638117283950617
0.7203389830508474	0.2	0.8873172654184169	0.7663865546218489	0.326625386996904	0.05118110236220473	0.22510822510822512	0.38898801937292893	0.3611111111111111
0.7203389830508474	0.2	0.8873172654184169	0.7680672268907565	0.326625386996904	0.05118110236220473	0.22510822510822512	0.38669385674228907	0.3614969135802469
0.7203389830508474	0.2	0.8873172654184169	0.7663865546218489	0.326625386996904	0.05118110236220473	0.22077922077922077	0.387713484578129	0.3622685185185185
0.7203389830508474	0.2	0.8873172654184169	0.7663865546218489	0.326625386996904	0.05118110236220473	0.22077922077922077	0.41065511088452716	0.3611111111111111
0.7203389830508474	0.2	0.8873172654184169	0.7663865546218489	0.326625386996904	0.05118110236220473	0.22510822510822512	0.3731837879174102	0.3611111111111111
0.711864406779661	0.2	0.8873172654184169	0.7680672268907565	0.326625386996904	0.05511811023622047	0.22510822510822512	0.38898801937292893	0.3622685185185185
0.711864406779661	0.2	0.8873172654184169	0.7680672268907565	0.326625386996904	0.05118110236220473	0.22077922077922077	0.387458577619169	0.3614969135802469
0.711864406779661	0.21250000000000002	0.8852914269128951	0.7680672268907565	0.326625386996904	0.05511811023622047	0.22077922077922077	0.37930155493244966	0.3614969135802469
0.7203389830508474	0.2	0.8852914269128951	0.7680672268907565	0.326625386996904	0.05511811023622047	0.22077922077922077	0.39204690288044863	0.3483796296296296
0.711864406779661	0.2	0.8873172654184169	0.7680672268907565	0.326625386996904	0.05511811023622047	0.22510822510822512	0.39739994901860826	0.3452932098765432
0.711864406779661	0.2	0.8852914269128951	0.7680672268907565	0.326625386996904	0.05511811023622047	0.22510822510822512	0.37522304358909	0.3441358024691358
0.7203389830508474	0.2	0.8852914269128951	0.7680672268907565	0.326625386996904	0.05511811023622047	0.22510822510822512	0.3787917410145297	0.3422067901234568
0.7203389830508474	0.2	0.8852914269128951	0.7663865546218489	0.326625386996904	0.05511811023622047	0.22077922077922077	0.38261534539892944	0.3414351851851852
0.7203389830508474	0.2	0.8852914269128951	0.7680672268907565	0.326625386996904	0.05118110236220473	0.22510822510822512	0.38847820545500894	0.3422067901234568
0.711864406779661	0.1875	0.8852914269128951	0.7680672268907565	0.326625386996904	0.05118110236220473	0.22077922077922077	0.3805760897272496	0.34375
0.7203389830508474	0.2	0.8852914269128951	0.7680672268907565	0.326625386996904	0.05511811023622047	0.22077922077922077	0.37802702013764977	0.3395061728395061
0.711864406779661	0.2	0.8852914269128951	0.7663865546218489	0.326625386996904	0.05511811023622047	0.22077922077922077	0.38847820545500894	0.3414351851851852
0.711864406779661	0.1875	0.8852914269128951	0.7680672268907565	0.326625386996904	0.05511811023622047	0.22077922077922077	0.41473362222788684	0.34375
0.7203389830508474	0.2	0.8832655884073737	0.7663865546218489	0.326625386996904	0.05511811023622047	0.22077922077922077	0.39230180983940866	0.3422067901234568
0.7203389830508474	0.2	0.8852914269128951	0.7663865546218489	0.326625386996904	0.05511811023622047	0.2186147186147186	0.4053020647463676	0.34104938271604934
0.7203389830508474	0.1875	0.8832655884073737	0.7663865546218489	0.326625386996904	0.05511811023622047	0.22510822510822512	0.3601835330104512	0.34104938271604934
0.7203389830508474	0.2	0.8832655884073737	0.7680672268907565	0.326625386996904	0.05511811023622047	0.2186147186147186	0.38898801937292893	0.33641975308641975
0.711864406779661	0.2	0.8832655884073737	0.769747899159664	0.326625386996904	0.05118110236220473	0.22077922077922077	0.37573285750700997	0.3491512345679012
0.7203389830508474	0.2	0.8812397499018523	0.7680672268907565	0.326625386996904	0.05511811023622047	0.22077922077922077	0.38338006627580934	0.35300925925925924
0.7203389830508474	0.2	0.8832655884073737	0.7680672268907565	0.326625386996904	0.05511811023622047	0.22077922077922077	0.3836349732347693	0.3595679012345679
0.711864406779661	0.1875	0.8812397499018523	0.7663865546218489	0.326625386996904	0.05511811023622047	0.22077922077922077	0.3805760897272496	0.3603395061728395
0.711864406779661	0.1875	0.8812397499018523	0.7680672268907565	0.326625386996904	0.05511811023622047	0.22077922077922077	0.3854193219474892	0.35918209876543206
0.711864406779661	0.1875	0.8812397499018523	0.7663865546218489	0.326625386996904	0.05511811023622047	0.2186147186147186	0.37522304358909	0.3576388888888889
0.711864406779661	0.1875	0.8812397499018523	0.7680672268907565	0.326625386996904	0.05511811023622047	0.22077922077922077	0.38261534539892944	0.3595679012345679
0.711864406779661	0.1875	0.8812397499018523	0.7680672268907565	0.326625386996904	0.05511811023622047	0.2186147186147186	0.39077236808564875	0.35802469135802467
0.711864406779661	0.1875	0.8812397499018523	0.769747899159664	0.326625386996904	0.05511811023622047	0.2186147186147186	0.38669385674228907	0.3576388888888889
0.711864406779661	0.1875	0.8792139113963306	0.7663865546218489	0.326625386996904	0.05511811023622047	0.2186147186147186	0.3823604384399694	0.3611111111111111
0.711864406779661	0.1875	0.8792139113963306	0.769747899159664	0.326625386996904	0.05905511811023622	0.22077922077922077	0.387713484578129	0.3618827160493827
0.711864406779661	0.1875	0.8792139113963306	0.7680672268907565	0.326625386996904	0.05905511811023622	0.22077922077922077	0.387458577619169	0.3614969135802469
0.711864406779661	0.2	0.8792139113963306	0.7680672268907565	0.326625386996904	0.05905511811023622	0.22077922077922077	0.3795564618914097	0.3614969135802469
0.711864406779661	0.2	0.8792139113963306	0.769747899159664	0.326625386996904	0.05905511811023622	0.22077922077922077	0.38669385674228907	0.3587962962962963
0.711864406779661	0.2	0.8792139113963306	0.7680672268907565	0.326625386996904	0.06299212598425197	0.2186147186147186	0.3790466479734897	0.35918209876543206
0.711864406779661	0.2	0.8792139113963306	0.769747899159664	0.3204334365325078	0.05905511811023622	0.2186147186147186	0.37802702013764977	0.3576388888888889
0.711864406779661	0.2	0.8792139113963306	0.7680672268907565	0.326625386996904	0.05905511811023622	0.22077922077922077	0.3703798113688504	0.3603395061728395
0.711864406779661	0.2	0.8792139113963306	0.7680672268907565	0.325077399380805	0.05905511811023622	0.22077922077922077	0.38338006627580934	0.35532407407407407
0.711864406779661	0.2	0.8771880728908092	0.7680672268907565	0.326625386996904	0.05511811023622047	0.22077922077922077	0.38083099668620957	0.3587962962962963
0.711864406779661	0.2	0.8771880728908092	0.7680672268907565	0.325077399380805	0.05511811023622047	0.22510822510822512	0.3795564618914097	0.35648148148148145
0.711864406779661	0.2	0.8771880728908092	0.769747899159664	0.326625386996904	0.05511811023622047	0.22077922077922077	0.3864389497833291	0.3576388888888889
0.711864406779661	0.2	0.8771880728908092	0.7680672268907565	0.326625386996904	0.05511811023622047	0.22510822510822512	0.3846546010706092	0.3576388888888889
0.711864406779661	0.2	0.8771880728908092	0.7680672268907565	0.325077399380805	0.05511811023622047	0.22077922077922077	0.3772622992607698	0.3568672839506173
0.711864406779661	0.2	0.8771880728908092	0.7680672268907565	0.326625386996904	0.05905511811023622	0.22510822510822512	0.37802702013764977	0.3587962962962963
0.711864406779661	0.2	0.8771880728908092	0.7680672268907565	0.325077399380805	0.05511811023622047	0.22510822510822512	0.37751720621972984	0.3576388888888889
0.711864406779661	0.2	0.8771880728908092	0.7680672268907565	0.326625386996904	0.07480314960629922	0.22510822510822512	0.3869487637012491	0.35802469135802467
0.711864406779661	0.2	0.8771880728908092	0.7680672268907565	0.325077399380805	0.06692913385826772	0.22510822510822512	0.3800662758093296	0.3587962962962963
0.711864406779661	0.21250000000000002	0.8771880728908092	0.769747899159664	0.326625386996904	0.05905511811023622	0.22077922077922077	0.4086158552128473	0.35570987654320985
0.711864406779661	0.2	0.8792139113963306	0.769747899159664	0.326625386996904	0.05511811023622047	0.22077922077922077	0.388223298496049	0.35648148148148145
0.7203389830508474	0.21250000000000002	0.8771880728908092	0.769747899159664	0.326625386996904	0.05905511811023622	0.2186147186147186	0.40734132041804744	0.3568672839506173
0.711864406779661	0.2	0.8792139113963306	0.7663865546218489	0.325077399380805	0.05905511811023622	0.22077922077922077	0.4053020647463676	0.3587962962962963
0.711864406779661	0.2	0.8792139113963306	0.769747899159664	0.325077399380805	0.05905511811023622	0.22077922077922077	0.40963548304868724	0.35648148148148145
0.711864406779661	0.2	0.8792139113963306	0.7680672268907565	0.325077399380805	0.05905511811023622	0.22077922077922077	0.4239102727504461	0.3587962962962963
0.711864406779661	0.2	0.8792139113963306	0.7680672268907565	0.325077399380805	0.05905511811023622	0.2186147186147186	0.4068315065001275	0.35918209876543206
0.711864406779661	0.2	0.8792139113963306	0.7680672268907565	0.326625386996904	0.05511811023622047	0.2186147186147186	0.41116492480244715	0.3614969135802469
0.7203389830508474	0.2	0.8792139113963306	0.769747899159664	0.326625386996904	0.05905511811023622	0.2186147186147186	0.40606678562324755	0.35918209876543206
0.7203389830508474	0.2	0.8792139113963306	0.7680672268907565	0.326625386996904	0.05905511811023622	0.2186147186147186	0.4030079021157278	0.35802469135802467
0.7203389830508474	0.2	0.8792139113963306	0.7680672268907565	0.326625386996904	0.05511811023622047	0.2186147186147186	0.40963548304868724	0.35918209876543206
0.711864406779661	0.2	0.8792139113963306	0.7680672268907565	0.326625386996904	0.05905511811023622	0.2186147186147186	0.41192964567932705	0.3618827160493827
0.7203389830508474	0.2	0.8792139113963306	0.7663865546218489	0.325077399380805	0.05511811023622047	0.2186147186147186	0.4081060412949274	0.35918209876543206
0.7203389830508474	0.2	0.8792139113963306	0.7680672268907565	0.326625386996904	0.05511811023622047	0.2186147186147186	0.40708641345908747	0.35648148148148145
0.711864406779661	0.2	0.8792139113963306	0.7663865546218489	0.326625386996904	0.05905511811023622	0.22077922077922077	0.4053020647463676	0.3576388888888889
0.711864406779661	0.2	0.8792139113963306	0.7680672268907565	0.326625386996904	0.05905511811023622	0.2142857142857143	0.40708641345908747	0.35802469135802467
0.7203389830508474	0.2	0.8792139113963306	0.7663865546218489	0.325077399380805	0.05511811023622047	0.2142857142857143	0.3994392046902881	0.35918209876543206
0.711864406779661	0.2	0.8792139113963306	0.7663865546218489	0.325077399380805	0.05511811023622047	0.2186147186147186	0.40606678562324755	0.35802469135802467
0.7203389830508474	0.2	0.8792139113963306	0.7663865546218489	0.326625386996904	0.05905511811023622	0.2186147186147186	0.41855722661228656	0.3587962962962963
0.711864406779661	0.2	0.8792139113963306	0.7680672268907565	0.325077399380805	0.05511811023622047	0.2186147186147186	0.42492990058628605	0.3576388888888889
0.711864406779661	0.21250000000000002	0.8792139113963306	0.7680672268907565	0.325077399380805	0.05511811023622047	0.2142857142857143	0.41116492480244715	0.3603395061728395
0.7203389830508474	0.21250000000000002	0.8812397499018523	0.7663865546218489	0.326625386996904	0.05905511811023622	0.2186147186147186	0.41116492480244715	0.3568672839506173
0.711864406779661	0.21250000000000002	0.8812397499018523	0.769747899159664	0.325077399380805	0.05905511811023622	0.2186147186147186	0.4200866683660464	0.3587962962962963
0.711864406779661	0.21250000000000002	0.8812397499018523	0.769747899159664	0.325077399380805	0.05905511811023622	0.2142857142857143	0.4116747387203671	0.35802469135802467
0.711864406779661	0.2	0.8812397499018523	0.7663865546218489	0.325077399380805	0.05905511811023622	0.2142857142857143	0.4116747387203671	0.3587962962962963
0.711864406779661	0.21250000000000002	0.8812397499018523	0.7680672268907565	0.325077399380805	0.05511811023622047	0.2142857142857143	0.4287535049706857	0.3587962962962963
0.7203389830508474	0.21250000000000002	0.8832655884073737	0.7680672268907565	0.326625386996904	0.05511811023622047	0.2186147186147186	0.39000764720876885	0.35802469135802467
0.711864406779661	0.21250000000000002	0.8832655884073737	0.7680672268907565	0.326625386996904	0.08661417322834647	0.2186147186147186	0.4014784603619679	0.35493827160493824
0.711864406779661	0.21250000000000002	0.8832655884073737	0.7663865546218489	0.326625386996904	0.05905511811023622	0.2142857142857143	0.39867448381340814	0.3603395061728395
0.7203389830508474	0.21250000000000002	0.8852914269128951	0.7663865546218489	0.325077399380805	0.05905511811023622	0.2186147186147186	0.39867448381340814	0.3618827160493827
0.7203389830508474	0.21250000000000002	0.8852914269128951	0.7663865546218489	0.325077399380805	0.05905511811023622	0.2142857142857143	0.4014784603619679	0.3611111111111111
0.7203389830508474	0.21250000000000002	0.8873172654184169	0.7663865546218489	0.325077399380805	0.05905511811023622	0.2142857142857143	0.39969411164924806	0.35918209876543206
0.711864406779661	0.21250000000000002	0.8873172654184169	0.7680672268907565	0.325077399380805	0.05511811023622047	0.2142857142857143	0.40377262299260774	0.3603395061728395
0.7203389830508474	0.21250000000000002	0.8893431039239383	0.7663865546218489	0.325077399380805	0.05511811023622047	0.2142857142857143	0.4053020647463676	0.3576388888888889
0.7203389830508474	0.21250000000000002	0.8893431039239383	0.7663865546218489	0.325077399380805	0.05905511811023622	0.2142857142857143	0.41065511088452716	0.3603395061728395
0.7203389830508474	0.21250000000000002	0.8893431039239383	0.7663865546218489	0.325077399380805	0.05511811023622047	0.2142857142857143	0.40555697170532756	0.3587962962962963
0.711864406779661	0.21250000000000002	0.8893431039239383	0.7663865546218489	0.325077399380805	0.05511811023622047	0.2142857142857143	0.40606678562324755	0.3622685185185185
0.7203389830508474	0.2	0.8913689424294597	0.7663865546218489	0.325077399380805	0.05511811023622047	0.2142857142857143	0.4081060412949274	0.3611111111111111
0.7203389830508474	0.2	0.8913689424294597	0.7663865546218489	0.325077399380805	0.05511811023622047	0.21212121212121213	0.400203925567168	0.3587962962962963
0.7203389830508474	0.2	0.8933947809349814	0.7663865546218489	0.325077399380805	0.05511811023622047	0.21212121212121213	0.4142238083099669	0.35802469135802467
0.7203389830508474	0.2	0.8933947809349814	0.7663865546218489	0.325077399380805	0.05905511811023622	0.21212121212121213	0.4012235534030079	0.35493827160493824
0.7203389830508474	0.2	0.8933947809349814	0.7663865546218489	0.325077399380805	0.05511811023622047	0.21212121212121213	0.41065511088452716	0.35802469135802467
0.7203389830508474	0.2	0.8954206194405028	0.7663865546218489	0.325077399380805	0.05511811023622047	0.21212121212121213	0.41575325006372676	0.35570987654320985
0.7203389830508474	0.2	0.8954206194405028	0.7663865546218489	0.325077399380805	0.05511811023622047	0.21212121212121213	0.4116747387203671	0.35648148148148145
0.711864406779661	0.2	0.8994722964515456	0.7647058823529413	0.325077399380805	0.05511811023622047	0.21212121212121213	0.40224318123884784	0.35802469135802467
0.7203389830508474	0.2	0.8994722964515456	0.7663865546218489	0.325077399380805	0.05511811023622047	0.21212121212121213	0.3951057863879684	0.35493827160493824
0.7203389830508474	0.2	0.8994722964515456	0.7663865546218489	0.325077399380805	0.05905511811023622	0.20995670995670992	0.39739994901860826	0.3568672839506173
0.711864406779661	0.2	0.8994722964515456	0.7647058823529413	0.325077399380805	0.05905511811023622	0.20995670995670992	0.4091256691307673	0.35918209876543206
0.711864406779661	0.2	0.8994722964515456	0.7647058823529413	0.325077399380805	0.05511811023622047	0.21212121212121213	0.4172826918174866	0.35918209876543206
0.711864406779661	0.2	0.9014981349570672	0.7647058823529413	0.325077399380805	0.05511811023622047	0.21212121212121213	0.40734132041804744	0.36342592592592593
0.7203389830508474	0.21250000000000002	0.9014981349570672	0.7647058823529413	0.325077399380805	0.05511811023622047	0.21212121212121213	0.42085138924292637	0.3603395061728395
0.7203389830508474	0.21250000000000002	0.9014981349570672	0.7647058823529413	0.325077399380805	0.05511811023622047	0.21212121212121213	0.412694366556207	0.35918209876543206
0.711864406779661	0.21250000000000002	0.9014981349570672	0.7663865546218489	0.325077399380805	0.07480314960629922	0.20995670995670992	0.42492990058628605	0.35802469135802467
0.7203389830508474	0.21250000000000002	0.9035239734625888	0.7647058823529413	0.325077399380805	0.05905511811023622	0.2142857142857143	0.4149885291868468	0.35648148148148145
0.711864406779661	0.21250000000000002	0.9035239734625888	0.7647058823529413	0.325077399380805	0.05905511811023622	0.21212121212121213	0.4292633188886057	0.35802469135802467
0.7203389830508474	0.2	0.9055498119681105	0.7647058823529413	0.325077399380805	0.05905511811023622	0.21212121212121213	0.4277338771348458	0.35648148148148145
0.711864406779661	0.21250000000000002	0.9035239734625888	0.7647058823529413	0.325077399380805	0.05905511811023622	0.21212121212121213	0.4223808309966862	0.35532407407407407
0.711864406779661	0.2	0.9055498119681105	0.7647058823529413	0.325077399380805	0.05905511811023622	0.2142857142857143	0.4162630639816467	0.35918209876543206
0.711864406779661	0.21250000000000002	0.9055498119681105	0.7663865546218489	0.325077399380805	0.05905511811023622	0.2142857142857143	0.3854193219474892	0.3614969135802469
0.711864406779661	0.21250000000000002	0.9055498119681105	0.7663865546218489	0.325077399380805	0.05905511811023622	0.2142857142857143	0.40453734386948764	0.3595679012345679
0.711864406779661	0.21250000000000002	0.9055498119681105	0.7663865546218489	0.325077399380805	0.05905511811023622	0.2142857142857143	0.38669385674228907	0.35918209876543206
0.711864406779661	0.21250000000000002	0.9055498119681105	0.7663865546218489	0.325077399380805	0.05905511811023622	0.2142857142857143	0.3928116237573286	0.3576388888888889
0.711864406779661	0.21250000000000002	0.9035239734625888	0.7647058823529413	0.325077399380805	0.05905511811023622	0.2142857142857143	0.3966352281417283	0.3568672839506173
0.711864406779661	0.21250000000000002	0.9035239734625888	0.7647058823529413	0.325077399380805	0.05511811023622047	0.2142857142857143	0.38949783329084886	0.3576388888888889
0.711864406779661	0.21250000000000002	0.9035239734625888	0.7663865546218489	0.325077399380805	0.05905511811023622	0.2142857142857143	0.39638032118276834	0.35802469135802467
0.711864406779661	0.21250000000000002	0.9014981349570672	0.7663865546218489	0.325077399380805	0.05905511811023622	0.2142857142857143	0.3933214376752486	0.35532407407407407
0.711864406779661	0.21250000000000002	0.9014981349570672	0.7663865546218489	0.325077399380805	0.05905511811023622	0.2142857142857143	0.39128218200356873	0.3576388888888889
0.711864406779661	0.21250000000000002	0.9014981349570672	0.7663865546218489	0.325077399380805	0.05905511811023622	0.22077922077922077	0.39638032118276834	0.35918209876543206
0.711864406779661	0.21250000000000002	0.9014981349570672	0.7663865546218489	0.325077399380805	0.05905511811023622	0.2142857142857143	0.387458577619169	0.3568672839506173
0.711864406779661	0.21250000000000002	0.9014981349570672	0.7663865546218489	0.325077399380805	0.05905511811023622	0.2186147186147186	0.3805760897272496	0.35648148148148145
0.711864406779661	0.21250000000000002	0.8994722964515456	0.7663865546218489	0.325077399380805	0.05511811023622047	0.2186147186147186	0.400713739485088	0.35918209876543206
0.711864406779661	0.21250000000000002	0.8994722964515456	0.7663865546218489	0.325077399380805	0.05905511811023622	0.2186147186147186	0.39994901860820803	0.3587962962962963
0.711864406779661	0.21250000000000002	0.8994722964515456	0.7663865546218489	0.325077399380805	0.05905511811023622	0.22077922077922077	0.387458577619169	0.35802469135802467
0.711864406779661	0.21250000000000002	0.8994722964515456	0.7663865546218489	0.325077399380805	0.05905511811023622	0.2186147186147186	0.3838898801937293	0.3595679012345679
0.711864406779661	0.21250000000000002	0.8994722964515456	0.7663865546218489	0.325077399380805	0.05905511811023622	0.22077922077922077	0.388223298496049	0.3595679012345679
0.711864406779661	0.21250000000000002	0.8974464579460242	0.7663865546218489	0.325077399380805	0.05511811023622047	0.22077922077922077	0.3940861585521285	0.3576388888888889
0.711864406779661	0.21250000000000002	0.8974464579460242	0.7680672268907565	0.325077399380805	0.05905511811023622	0.22077922077922077	0.4068315065001275	0.35648148148148145
0.711864406779661	0.21250000000000002	0.8974464579460242	0.7680672268907565	0.325077399380805	0.05905511811023622	0.22077922077922077	0.39816466989548815	0.35570987654320985
0.711864406779661	0.21250000000000002	0.8954206194405028	0.7663865546218489	0.325077399380805	0.05905511811023622	0.22077922077922077	0.39638032118276834	0.3568672839506173
0.711864406779661	0.21250000000000002	0.8954206194405028	0.7663865546218489	0.325077399380805	0.0984251968503937	0.22077922077922077	0.400203925567168	0.35416666666666663
0.711864406779661	0.2	0.8933947809349814	0.7680672268907565	0.325077399380805	0.09055118110236221	0.22077922077922077	0.39739994901860826	0.3595679012345679
0.711864406779661	0.2	0.8933947809349814	0.7680672268907565	0.325077399380805	0.05905511811023622	0.22077922077922077	0.4053020647463676	0.3611111111111111
0.711864406779661	0.2	0.8933947809349814	0.7663865546218489	0.325077399380805	0.05905511811023622	0.22077922077922077	0.39000764720876885	0.3614969135802469
0.711864406779661	0.2	0.8933947809349814	0.7680672268907565	0.325077399380805	0.05905511811023622	0.22077922077922077	0.3956156003058884	0.35918209876543206
0.711864406779661	0.2	0.8933947809349814	0.769747899159664	0.325077399380805	0.05905511811023622	0.22077922077922077	0.424674993627326	0.3603395061728395
0.711864406779661	0.2	0.8913689424294597	0.7680672268907565	0.325077399380805	0.05905511811023622	0.22510822510822512	0.4149885291868468	0.3595679012345679
0.711864406779661	0.2	0.8913689424294597	0.7663865546218489	0.325077399380805	0.05905511811023622	0.22294372294372297	0.4320672954371655	0.3611111111111111
0.711864406779661	0.2	0.8913689424294597	0.7680672268907565	0.325077399380805	0.05511811023622047	0.22510822510822512	0.4203415753250064	0.35918209876543206
0.711864406779661	0.21250000000000002	0.8913689424294597	0.7680672268907565	0.325077399380805	0.05905511811023622	0.22510822510822512	0.37598776446596993	0.3568672839506173
0.711864406779661	0.2	0.8893431039239383	0.7680672268907565	0.325077399380805	0.05905511811023622	0.22510822510822512	0.3979097629365282	0.3595679012345679
0.711864406779661	0.21250000000000002	0.8893431039239383	0.7680672268907565	0.325077399380805	0.05905511811023622	0.22510822510822512	0.39077236808564875	0.35802469135802467
0.711864406779661	0.21250000000000002	0.8893431039239383	0.7680672268907565	0.325077399380805	0.05905511811023622	0.22510822510822512	0.400713739485088	0.35802469135802467
0.711864406779661	0.21250000000000002	0.8893431039239383	0.769747899159664	0.325077399380805	0.05905511811023622	0.22510822510822512	0.3892429263318889	0.3576388888888889
0.711864406779661	0.21250000000000002	0.8893431039239383	0.769747899159664	0.325077399380805	0.05905511811023622	0.22727272727272727	0.3869487637012491	0.35532407407407407
0.711864406779661	0.21250000000000002	0.8893431039239383	0.769747899159664	0.325077399380805	0.05905511811023622	0.22294372294372297	0.39000764720876885	0.35802469135802467
0.711864406779661	0.21250000000000002	0.8873172654184169	0.7680672268907565	0.325077399380805	0.05905511811023622	0.22727272727272727	0.38669385674228907	0.35532407407407407
0.711864406779661	0.21250000000000002	0.8873172654184169	0.769747899159664	0.325077399380805	0.05905511811023622	0.22510822510822512	0.39128218200356873	0.35648148148148145
0.711864406779661	0.21250000000000002	0.8873172654184169	0.769747899159664	0.325077399380805	0.05905511811023622	0.22727272727272727	0.388223298496049	0.3587962962962963
0.711864406779661	0.21250000000000002	0.8873172654184169	0.769747899159664	0.325077399380805	0.05905511811023622	0.22727272727272727	0.39204690288044863	0.35802469135802467
0.7203389830508474	0.21250000000000002	0.8873172654184169	0.769747899159664	0.325077399380805	0.05905511811023622	0.22727272727272727	0.3869487637012491	0.35802469135802467
0.711864406779661	0.21250000000000002	0.8873172654184169	0.769747899159664	0.325077399380805	0.05905511811023622	0.22727272727272727	0.40224318123884784	0.3568672839506173
0.711864406779661	0.22499999999999998	0.8873172654184169	0.769747899159664	0.325077399380805	0.05905511811023622	0.22510822510822512	0.3795564618914097	0.3568672839506173
0.711864406779661	0.21250000000000002	0.8873172654184169	0.769747899159664	0.325077399380805	0.05905511811023622	0.22294372294372297	0.3940861585521285	0.3603395061728395
0.711864406779661	0.21250000000000002	0.8873172654184169	0.769747899159664	0.325077399380805	0.05905511811023622	0.22510822510822512	0.40734132041804744	0.3603395061728395
0.711864406779661	0.21250000000000002	0.8852914269128951	0.7680672268907565	0.325077399380805	0.05905511811023622	0.22727272727272727	0.42212592403772625	0.35918209876543206
0.711864406779661	0.21250000000000002	0.8873172654184169	0.769747899159664	0.325077399380805	0.05905511811023622	0.22727272727272727	0.4228906449146062	0.3614969135802469
0.711864406779661	0.21250000000000002	0.8873172654184169	0.7680672268907565	0.325077399380805	0.05905511811023622	0.22510822510822512	0.4218710170787663	0.3603395061728395
0.711864406779661	0.21250000000000002	0.8873172654184169	0.769747899159664	0.325077399380805	0.05905511811023622	0.22727272727272727	0.41932194748916646	0.35802469135802467
0.7203389830508474	0.21250000000000002	0.8873172654184169	0.769747899159664	0.325077399380805	0.05905511811023622	0.22727272727272727	0.4228906449146062	0.3576388888888889
0.7203389830508474	0.21250000000000002	0.8873172654184169	0.7680672268907565	0.325077399380805	0.05905511811023622	0.22727272727272727	0.41804741269436657	0.35570987654320985
0.711864406779661	0.21250000000000002	0.8873172654184169	0.7680672268907565	0.325077399380805	0.05905511811023622	0.22727272727272727	0.42594952842212597	0.35493827160493824
0.711864406779661	0.21250000000000002	0.8873172654184169	0.769747899159664	0.325077399380805	0.06299212598425197	0.22510822510822512	0.41753759877644664	0.35802469135802467
0.7203389830508474	0.21250000000000002	0.8873172654184169	0.769747899159664	0.325077399380805	0.06299212598425197	0.22510822510822512	0.4114198317614071	0.35570987654320985
0.711864406779661	0.21250000000000002	0.8873172654184169	0.7680672268907565	0.325077399380805	0.06299212598425197	0.22727272727272727	0.38490950802956925	0.3576388888888889
0.711864406779661	0.21250000000000002	0.8873172654184169	0.769747899159664	0.325077399380805	0.06299212598425197	0.22727272727272727	0.40606678562324755	0.3587962962962963
0.711864406779661	0.21250000000000002	0.8873172654184169	0.769747899159664	0.325077399380805	0.06299212598425197	0.22727272727272727	0.3979097629365282	0.3611111111111111
0.711864406779661	0.21250000000000002	0.8873172654184169	0.769747899159664	0.325077399380805	0.06299212598425197	0.22727272727272727	0.3984195768544482	0.35918209876543206
0.711864406779661	0.21250000000000002	0.8873172654184169	0.769747899159664	0.325077399380805	0.06299212598425197	0.22510822510822512	0.39587050726484835	0.35802469135802467
0.711864406779661	0.21250000000000002	0.8852914269128951	0.769747899159664	0.325077399380805	0.06299212598425197	0.22727272727272727	0.3940861585521285	0.3595679012345679
0.711864406779661	0.21250000000000002	0.8852914269128951	0.769747899159664	0.325077399380805	0.06692913385826772	0.22510822510822512	0.39969411164924806	0.3576388888888889
0.7203389830508474	0.2	0.8852914269128951	0.769747899159664	0.325077399380805	0.06692913385826772	0.22943722943722944	0.3994392046902881	0.3576388888888889
0.7203389830508474	0.2	0.8832655884073737	0.769747899159664	0.325077399380805	0.06692913385826772	0.22943722943722944	0.39689013510068827	0.35802469135802467
0.711864406779661	0.2	0.8852914269128951	0.769747899159664	0.325077399380805	0.06692913385826772	0.22943722943722944	0.39994901860820803	0.3568672839506173
0.711864406779661	0.2	0.8852914269128951	0.769747899159664	0.325077399380805	0.07086614173228348	0.22943722943722944	0.39230180983940866	0.3576388888888889
0.711864406779661	0.2	0.8832655884073737	0.769747899159664	0.325077399380805	0.07086614173228348	0.22943722943722944	0.4053020647463676	0.3576388888888889
0.711864406779661	0.2	0.8832655884073737	0.769747899159664	0.325077399380805	0.07086614173228348	0.22943722943722944	0.3956156003058884	0.3576388888888889
0.711864406779661	0.2	0.8832655884073737	0.769747899159664	0.325077399380805	0.07086614173228348	0.22943722943722944	0.41116492480244715	0.35802469135802467
0.711864406779661	0.2	0.8832655884073737	0.769747899159664	0.325077399380805	0.07086614173228348	0.22943722943722944	0.3979097629365282	0.3587962962962963
0.711864406779661	0.2	0.8832655884073737	0.769747899159664	0.325077399380805	0.07086614173228348	0.22943722943722944	0.41753759877644664	0.3568672839506173
0.711864406779661	0.2	0.8812397499018523	0.769747899159664	0.325077399380805	0.07086614173228348	0.22943722943722944	0.4116747387203671	0.3595679012345679
0.711864406779661	0.2	0.8832655884073737	0.769747899159664	0.325077399380805	0.07086614173228348	0.22943722943722944	0.413204180474127	0.35918209876543206
0.711864406779661	0.2	0.8812397499018523	0.769747899159664	0.325077399380805	0.07086614173228348	0.2337662337662338	0.4068315065001275	0.3595679012345679
0.711864406779661	0.2	0.8832655884073737	0.769747899159664	0.325077399380805	0.07086614173228348	0.22943722943722944	0.4114198317614071	0.3587962962962963
0.711864406779661	0.21250000000000002	0.8832655884073737	0.769747899159664	0.325077399380805	0.07086614173228348	0.2337662337662338	0.412694366556207	0.35802469135802467
0.711864406779661	0.21250000000000002	0.8832655884073737	0.769747899159664	0.325077399380805	0.07480314960629922	0.22943722943722944	0.41294927351516697	0.35570987654320985
0.711864406779661	0.21250000000000002	0.8812397499018523	0.769747899159664	0.325077399380805	0.07480314960629922	0.2316017316017316	0.41294927351516697	0.3618827160493827
0.711864406779661	0.21250000000000002	0.8812397499018523	0.769747899159664	0.325077399380805	0.07086614173228348	0.22943722943722944	0.41014529696660723	0.3587962962962963
0.711864406779661	0.21250000000000002	0.8832655884073737	0.769747899159664	0.325077399380805	0.16141732283464566	0.2337662337662338	0.4144787152689269	0.3603395061728395
0.711864406779661	0.21250000000000002	0.8832655884073737	0.769747899159664	0.325077399380805	0.07480314960629922	0.2337662337662338	0.41575325006372676	0.3587962962962963
0.711864406779661	0.21250000000000002	0.8832655884073737	0.769747899159664	0.325077399380805	0.07086614173228348	0.22943722943722944	0.4144787152689269	0.35648148148148145
0.711864406779661	0.21250000000000002	0.8832655884073737	0.769747899159664	0.325077399380805	0.07480314960629922	0.22943722943722944	0.4149885291868468	0.35493827160493824
0.711864406779661	0.21250000000000002	0.8832655884073737	0.769747899159664	0.325077399380805	0.07086614173228348	0.22943722943722944	0.4465969920978843	0.3614969135802469
0.711864406779661	0.21250000000000002	0.8832655884073737	0.769747899159664	0.325077399380805	0.07086614173228348	0.22943722943722944	0.42951822584756566	0.3611111111111111
0.711864406779661	0.21250000000000002	0.8832655884073737	0.769747899159664	0.325077399380805	0.07086614173228348	0.22943722943722944	0.4188121335712465	0.3595679012345679
0.711864406779661	0.21250000000000002	0.8852914269128951	0.769747899159664	0.325077399380805	0.07480314960629922	0.22943722943722944	0.4353810859036452	0.3611111111111111
0.711864406779661	0.21250000000000002	0.8832655884073737	0.769747899159664	0.325077399380805	0.07480314960629922	0.22943722943722944	0.4086158552128473	0.3568672839506173
0.711864406779661	0.21250000000000002	0.8832655884073737	0.769747899159664	0.325077399380805	0.07086614173228348	0.2337662337662338	0.4239102727504461	0.35648148148148145
0.711864406779661	0.21250000000000002	0.8852914269128951	0.769747899159664	0.325077399380805	0.07086614173228348	0.22943722943722944	0.4325771093550854	0.3576388888888889
0.711864406779661	0.21250000000000002	0.8852914269128951	0.7680672268907565	0.325077399380805	0.07086614173228348	0.22943722943722944	0.4091256691307673	0.35570987654320985
0.711864406779661	0.21250000000000002	0.8852914269128951	0.769747899159664	0.325077399380805	0.07086614173228348	0.22943722943722944	0.41473362222788684	0.35648148148148145
0.711864406779661	0.21250000000000002	0.8852914269128951	0.769747899159664	0.325077399380805	0.09055118110236221	0.2337662337662338	0.41014529696660723	0.35493827160493824
0.711864406779661	0.21250000000000002	0.8852914269128951	0.769747899159664	0.325077399380805	0.07086614173228348	0.22943722943722944	0.4142238083099669	0.3483796296296296
0.711864406779661	0.21250000000000002	0.8852914269128951	0.769747899159664	0.325077399380805	0.07086614173228348	0.22943722943722944	0.40963548304868724	0.3352623456790123
0.711864406779661	0.2	0.8852914269128951	0.769747899159664	0.325077399380805	0.07086614173228348	0.22943722943722944	0.40224318123884784	0.3352623456790123
0.711864406779661	0.2	0.8852914269128951	0.769747899159664	0.325077399380805	0.07086614173228348	0.2337662337662338	0.42951822584756566	0.33487654320987653
0.711864406779661	0.2	0.8852914269128951	0.769747899159664	0.325077399380805	0.07086614173228348	0.22943722943722944	0.43181238847820547	0.33217592592592593
0.711864406779661	0.2	0.8852914269128951	0.769747899159664	0.325077399380805	0.07086614173228348	0.2337662337662338	0.4414988529186847	0.33294753086419754
0.711864406779661	0.2	0.8852914269128951	0.769747899159664	0.325077399380805	0.07086614173228348	0.2337662337662338	0.45475401478460364	0.33217592592592593
0.711864406779661	0.2	0.8852914269128951	0.769747899159664	0.325077399380805	0.07086614173228348	0.22943722943722944	0.4333418302319654	0.3310185185185185
0.711864406779661	0.2	0.8852914269128951	0.769747899159664	0.325077399380805	0.07086614173228348	0.2337662337662338	0.4465969920978843	0.33294753086419754
0.711864406779661	0.2	0.8832655884073737	0.769747899159664	0.325077399380805	0.06692913385826772	0.2337662337662338	0.44608717817996435	0.33294753086419754
0.711864406779661	0.2	0.8832655884073737	0.769747899159664	0.325077399380805	0.06692913385826772	0.2337662337662338	0.44506755034412443	0.3352623456790123
0.711864406779661	0.2	0.8832655884073737	0.769747899159664	0.325077399380805	0.06692913385826772	0.2337662337662338	0.450420596482284	0.33641975308641975
0.711864406779661	0.2	0.8832655884073737	0.769747899159664	0.325077399380805	0.06692913385826772	0.2337662337662338	0.4414988529186847	0.3325617283950617
0.711864406779661	0.2	0.8832655884073737	0.769747899159664	0.325077399380805	0.06692913385826772	0.2337662337662338	0.44506755034412443	0.3341049382716049
0.711864406779661	0.2	0.8832655884073737	0.7714285714285716	0.325077399380805	0.06692913385826772	0.2337662337662338	0.4468518990568443	0.3333333333333333
0.711864406779661	0.2	0.8832655884073737	0.7714285714285716	0.325077399380805	0.06692913385826772	0.2337662337662338	0.4488911547285241	0.3325617283950617
0.711864406779661	0.2	0.8812397499018523	0.7714285714285716	0.325077399380805	0.06692913385826772	0.2337662337662338	0.44379301554932454	0.3333333333333333
0.711864406779661	0.2	0.8832655884073737	0.7714285714285716	0.325077399380805	0.06692913385826772	0.22943722943722944	0.44379301554932454	0.3325617283950617
0.711864406779661	0.2	0.8832655884073737	0.7714285714285716	0.325077399380805	0.06692913385826772	0.2337662337662338	0.43996941116492483	0.3352623456790123
0.711864406779661	0.2	0.8812397499018523	0.769747899159664	0.325077399380805	0.06692913385826772	0.2337662337662338	0.4443028294672445	0.33487654320987653
0.711864406779661	0.2	0.8812397499018523	0.769747899159664	0.325077399380805	0.06692913385826772	0.23593073593073594	0.449910782564364	0.3325617283950617
0.711864406779661	0.2	0.8812397499018523	0.7714285714285716	0.325077399380805	0.06299212598425197	0.2337662337662338	0.4394595972470049	0.3352623456790123
0.711864406779661	0.2	0.8812397499018523	0.769747899159664	0.325077399380805	0.06692913385826772	0.2337662337662338	0.437930155493245	0.3333333333333333
0.711864406779661	0.2	0.8812397499018523	0.769747899159664	0.325077399380805	0.06299212598425197	0.2337662337662338	0.4465969920978843	0.3310185185185185
0.711864406779661	0.21250000000000002	0.8812397499018523	0.7714285714285716	0.325077399380805	0.06299212598425197	0.22943722943722944	0.4468518990568443	0.33487654320987653
0.711864406779661	0.2	0.8812397499018523	0.769747899159664	0.325077399380805	0.06299212598425197	0.23593073593073594	0.45118531735916395	0.3341049382716049
0.711864406779661	0.21250000000000002	0.8812397499018523	0.769747899159664	0.325077399380805	0.06299212598425197	0.2337662337662338	0.4443028294672445	0.3341049382716049
0.711864406779661	0.2	0.8832655884073737	0.769747899159664	0.325077399380805	0.06692913385826772	0.22943722943722944	0.4465969920978843	0.3352623456790123
0.711864406779661	0.2	0.8812397499018523	0.769747899159664	0.325077399380805	0.06299212598425197	0.22943722943722944	0.44506755034412443	0.33487654320987653
0.711864406779661	0.2	0.8832655884073737	0.7714285714285716	0.325077399380805	0.06299212598425197	0.22943722943722944	0.4488911547285241	0.33294753086419754
0.711864406779661	0.2	0.8832655884073737	0.769747899159664	0.325077399380805	0.06692913385826772	0.22943722943722944	0.43691052765740507	0.3341049382716049
0.711864406779661	0.21250000000000002	0.8832655884073737	0.769747899159664	0.325077399380805	0.06299212598425197	0.22943722943722944	0.4468518990568443	0.33217592592592593
0.711864406779661	0.2	0.8832655884073737	0.769747899159664	0.325077399380805	0.06299212598425197	0.22943722943722944	0.4425184807545246	0.3306327160493827
0.711864406779661	0.2	0.8852914269128951	0.769747899159664	0.325077399380805	0.06692913385826772	0.22943722943722944	0.4414988529186847	0.3310185185185185
0.711864406779661	0.2	0.8852914269128951	0.769747899159664	0.325077399380805	0.06299212598425197	0.22943722943722944	0.43869487637012494	0.3325617283950617
0.711864406779661	0.2	0.8852914269128951	0.769747899159664	0.325077399380805	0.06299212598425197	0.22727272727272727	0.44710680601580427	0.3352623456790123
0.711864406779661	0.2	0.8852914269128951	0.769747899159664	0.325077399380805	0.06299212598425197	0.22727272727272727	0.43818506245220495	0.33487654320987653
0.7033898305084746	0.2	0.8852914269128951	0.769747899159664	0.325077399380805	0.06299212598425197	0.22727272727272727	0.4578128982921234	0.33487654320987653
0.711864406779661	0.2	0.8873172654184169	0.769747899159664	0.325077399380805	0.06299212598425197	0.22727272727272727	0.4427733877134846	0.3333333333333333
0.711864406779661	0.2	0.8852914269128951	0.769747899159664	0.325077399380805	0.06299212598425197	0.22727272727272727	0.45245985215396384	0.33294753086419754
0.711864406779661	0.2	0.8873172654184169	0.769747899159664	0.325077399380805	0.06299212598425197	0.22727272727272727	0.4481264338516442	0.33294753086419754
0.711864406779661	0.2	0.8873172654184169	0.769747899159664	0.325077399380805	0.06299212598425197	0.22727272727272727	0.43181238847820547	0.3333333333333333
0.7033898305084746	0.2	0.8893431039239383	0.7680672268907565	0.325077399380805	0.06299212598425197	0.22727272727272727	0.4453224573030844	0.33217592592592593
0.711864406779661	0.2	0.8893431039239383	0.769747899159664	0.325077399380805	0.06299212598425197	0.22727272727272727	0.4443028294672445	0.3325617283950617
0.7033898305084746	0.2	0.8893431039239383	0.769747899159664	0.325077399380805	0.06299212598425197	0.22727272727272727	0.43971450420596486	0.3325617283950617
0.7033898305084746	0.2	0.8893431039239383	0.769747899159664	0.325077399380805	0.06299212598425197	0.22294372294372297	0.4486362477695641	0.3310185185185185
0.711864406779661	0.2	0.8893431039239383	0.769747899159664	0.325077399380805	0.05905511811023622	0.22727272727272727	0.4351261789446852	0.3341049382716049
0.7033898305084746	0.21250000000000002	0.8893431039239383	0.769747899159664	0.325077399380805	0.06299212598425197	0.22727272727272727	0.4486362477695641	0.3333333333333333
0.711864406779661	0.2	0.8893431039239383	0.7680672268907565	0.325077399380805	0.05905511811023622	0.22727272727272727	0.43691052765740507	0.3302469135802469
0.7033898305084746	0.2	0.8893431039239383	0.769747899159664	0.325077399380805	0.05905511811023622	0.22727272727272727	0.43640071373948514	0.33217592592592593
0.711864406779661	0.2	0.8893431039239383	0.769747899159664	0.325077399380805	0.05905511811023622	0.22294372294372297	0.44838134081060416	0.3341049382716049
0.7033898305084746	0.2	0.8893431039239383	0.769747899159664	0.325077399380805	0.05905511811023622	0.22727272727272727	0.43359673719092534	0.3325617283950617
0.711864406779661	0.2	0.8893431039239383	0.769747899159664	0.325077399380805	0.06299212598425197	0.22727272727272727	0.4333418302319654	0.3325617283950617
0.7033898305084746	0.2	0.8893431039239383	0.769747899159664	0.325077399380805	0.05905511811023622	0.22727272727272727	0.4338516441498853	0.3341049382716049
0.7033898305084746	0.21250000000000002	0.8893431039239383	0.769747899159664	0.325077399380805	0.05905511811023622	0.22943722943722944	0.4414988529186847	0.3310185185185185
0.711864406779661	0.21250000000000002	0.8893431039239383	0.769747899159664	0.325077399380805	0.05905511811023622	0.22727272727272727	0.437930155493245	0.3325617283950617
0.711864406779661	0.21250000000000002	0.8893431039239383	0.769747899159664	0.325077399380805	0.05905511811023622	0.22727272727272727	0.44379301554932454	0.3302469135802469
0.711864406779661	0.21250000000000002	0.8893431039239383	0.769747899159664	0.325077399380805	0.05905511811023622	0.22727272727272727	0.4427733877134846	0.33217592592592593
0.7033898305084746	0.2	0.8893431039239383	0.769747899159664	0.325077399380805	0.05905511811023622	0.22943722943722944	0.41855722661228656	0.33294753086419754
0.711864406779661	0.2	0.8893431039239383	0.769747899159664	0.325077399380805	0.05905511811023622	0.22727272727272727	0.4075962273770074	0.33294753086419754
0.711864406779661	0.2	0.8893431039239383	0.769747899159664	0.325077399380805	0.05511811023622047	0.22727272727272727	0.41473362222788684	0.3283179012345679
0.711864406779661	0.2	0.8873172654184169	0.769747899159664	0.325077399380805	0.05511811023622047	0.22943722943722944	0.4116747387203671	0.33217592592592593
0.711864406779661	0.2	0.8873172654184169	0.769747899159664	0.325077399380805	0.05511811023622047	0.22943722943722944	0.4088707621718073	0.3283179012345679
0.7033898305084746	0.2	0.8873172654184169	0.769747899159664	0.325077399380805	0.05511811023622047	0.22943722943722944	0.40734132041804744	0.3298611111111111
0.711864406779661	0.2	0.8873172654184169	0.769747899159664	0.325077399380805	0.05511811023622047	0.22943722943722944	0.41575325006372676	0.3290895061728395
0.711864406779661	0.2	0.8873172654184169	0.769747899159664	0.325077399380805	0.05511811023622047	0.22727272727272727	0.4188121335712465	0.3310185185185185
0.7033898305084746	0.2	0.8873172654184169	0.769747899159664	0.325077399380805	0.05511811023622047	0.22727272727272727	0.41855722661228656	0.33294753086419754
0.711864406779661	0.2	0.8852914269128951	0.769747899159664	0.325077399380805	0.05511811023622047	0.22727272727272727	0.4154983431047668	0.33217592592592593
0.7033898305084746	0.2	0.8873172654184169	0.769747899159664	0.325077399380805	0.05905511811023622	0.22727272727272727	0.4149885291868468	0.3352623456790123
0.711864406779661	0.2	0.8852914269128951	0.769747899159664	0.325077399380805	0.05905511811023622	0.22727272727272727	0.41192964567932705	0.33487654320987653
0.711864406779661	0.2	0.8852914269128951	0.769747899159664	0.325077399380805	0.05905511811023622	0.22510822510822512	0.41753759877644664	0.3325617283950617
0.711864406779661	0.2	0.8873172654184169	0.7680672268907565	0.325077399380805	0.05905511811023622	0.22727272727272727	0.41473362222788684	0.3310185185185185
0.711864406779661	0.2	0.8852914269128951	0.769747899159664	0.325077399380805	0.05905511811023622	0.22727272727272727	0.42442008666836606	0.3306327160493827
0.711864406779661	0.2	0.8852914269128951	0.769747899159664	0.325077399380805	0.05905511811023622	0.22510822510822512	0.41804741269436657	0.3298611111111111
0.711864406779661	0.2	0.8873172654184169	0.769747899159664	0.325077399380805	0.05905511811023622	0.22510822510822512	0.4325771093550854	0.3302469135802469
0.7033898305084746	0.2	0.8873172654184169	0.769747899159664	0.325077399380805	0.05905511811023622	0.22510822510822512	0.4274789701758858	0.3310185185185185
0.7033898305084746	0.2	0.8873172654184169	0.769747899159664	0.325077399380805	0.05905511811023622	0.22510822510822512	0.42951822584756566	0.3302469135802469
0.711864406779661	0.2	0.8873172654184169	0.769747899159664	0.325077399380805	0.05905511811023622	0.22294372294372297	0.4351261789446852	0.33217592592592593
0.711864406779661	0.2	0.8873172654184169	0.769747899159664	0.325077399380805	0.05905511811023622	0.22510822510822512	0.4468518990568443	0.3302469135802469
0.7033898305084746	0.2	0.8873172654184169	0.769747899159664	0.325077399380805	0.05905511811023622	0.22510822510822512	0.4361458067805251	0.3306327160493827
0.711864406779661	0.2	0.8893431039239383	0.769747899159664	0.325077399380805	0.06299212598425197	0.22510822510822512	0.4279887840938058	0.3341049382716049
0.7033898305084746	0.2	0.8893431039239383	0.7680672268907565	0.325077399380805	0.07086614173228348	0.22510822510822512	0.4200866683660464	0.3333333333333333
0.711864406779661	0.2	0.8893431039239383	0.769747899159664	0.325077399380805	0.07480314960629922	0.22510822510822512	0.4228906449146062	0.33217592592592593
0.7033898305084746	0.2	0.8893431039239383	0.7680672268907565	0.325077399380805	0.05905511811023622	0.22510822510822512	0.4351261789446852	0.3302469135802469
0.711864406779661	0.2	0.8893431039239383	0.769747899159664	0.325077399380805	0.05905511811023622	0.22294372294372297	0.42442008666836606	0.3302469135802469
0.711864406779661	0.21250000000000002	0.8893431039239383	0.7680672268907565	0.325077399380805	0.05905511811023622	0.22510822510822512	0.4292633188886057	0.3306327160493827
0.711864406779661	0.21250000000000002	0.8893431039239383	0.7680672268907565	0.325077399380805	0.05905511811023622	0.22510822510822512	0.4348712719857252	0.3325617283950617
0.711864406779661	0.21250000000000002	0.8893431039239383	0.769747899159664	0.325077399380805	0.05905511811023622	0.22510822510822512	0.4282436910527658	0.3341049382716049
0.7033898305084746	0.21250000000000002	0.8893431039239383	0.769747899159664	0.325077399380805	0.06299212598425197	0.22510822510822512	0.4264593423400459	0.3352623456790123
0.7033898305084746	0.21250000000000002	0.8893431039239383	0.769747899159664	0.325077399380805	0.06692913385826772	0.22510822510822512	0.43691052765740507	0.33487654320987653
0.711864406779661	0.21250000000000002	0.8893431039239383	0.7680672268907565	0.325077399380805	0.06299212598425197	0.22294372294372297	0.412694366556207	0.3310185185185185
0.711864406779661	0.2	0.8893431039239383	0.769747899159664	0.325077399380805	0.05905511811023622	0.22510822510822512	0.42212592403772625	0.33217592592592593
0.7033898305084746	0.21250000000000002	0.8893431039239383	0.769747899159664	0.325077399380805	0.05905511811023622	0.22294372294372297	0.4203415753250064	0.3306327160493827
0.711864406779661	0.21250000000000002	0.8893431039239383	0.769747899159664	0.325077399380805	0.05905511811023622	0.22294372294372297	0.4282436910527658	0.33294753086419754
0.7033898305084746	0.21250000000000002	0.8893431039239383	0.7680672268907565	0.325077399380805	0.05905511811023622	0.22510822510822512	0.4292633188886057	0.32793209876543206
0.711864406779661	0.21250000000000002	0.8893431039239383	0.769747899159664	0.325077399380805	0.05905511811023622	0.22077922077922077	0.4231455518735662	0.3306327160493827
0.711864406779661	0.21250000000000002	0.8893431039239383	0.7680672268907565	0.325077399380805	0.05905511811023622	0.22077922077922077	0.42212592403772625	0.33487654320987653
0.7033898305084746	0.21250000000000002	0.8893431039239383	0.769747899159664	0.325077399380805	0.05905511811023622	0.22510822510822512	0.4200866683660464	0.3298611111111111
0.711864406779661	0.21250000000000002	0.8873172654184169	0.7680672268907565	0.325077399380805	0.05905511811023622	0.22077922077922077	0.4239102727504461	0.3283179012345679
0.711864406779661	0.21250000000000002	0.8893431039239383	0.769747899159664	0.325077399380805	0.05905511811023622	0.22294372294372297	0.4279887840938058	0.3298611111111111
0.7033898305084746	0.21250000000000002	0.8873172654184169	0.769747899159664	0.325077399380805	0.05905511811023622	0.22510822510822512	0.4088707621718073	0.3290895061728395
0.7033898305084746	0.21250000000000002	0.8873172654184169	0.7680672268907565	0.325077399380805	0.05905511811023622	0.22077922077922077	0.4223808309966862	0.3310185185185185
0.711864406779661	0.21250000000000002	0.8873172654184169	0.769747899159664	0.325077399380805	0.05905511811023622	0.22077922077922077	0.4165179709406067	0.3325617283950617
0.7033898305084746	0.21250000000000002	0.8873172654184169	0.7680672268907565	0.325077399380805	0.05905511811023622	0.22077922077922077	0.4231455518735662	0.3290895061728395
0.711864406779661	0.21250000000000002	0.8873172654184169	0.769747899159664	0.325077399380805	0.05511811023622047	0.22077922077922077	0.4264593423400459	0.3306327160493827
0.711864406779661	0.21250000000000002	0.8873172654184169	0.769747899159664	0.325077399380805	0.05511811023622047	0.22077922077922077	0.43971450420596486	0.3325617283950617
0.7033898305084746	0.21250000000000002	0.8873172654184169	0.7680672268907565	0.325077399380805	0.05511811023622047	0.22077922077922077	0.4292633188886057	0.3310185185185185
0.7033898305084746	0.21250000000000002	0.8873172654184169	0.7680672268907565	0.325077399380805	0.05511811023622047	0.2186147186147186	0.4162630639816467	0.3302469135802469
0.711864406779661	0.21250000000000002	0.8893431039239383	0.7680672268907565	0.325077399380805	0.05511811023622047	0.2142857142857143	0.41855722661228656	0.3310185185185185
0.711864406779661	0.21250000000000002	0.8893431039239383	0.7680672268907565	0.325077399380805	0.05511811023622047	0.2186147186147186	0.41702778485852665	0.3325617283950617
0.711864406779661	0.2	0.8873172654184169	0.7680672268907565	0.325077399380805	0.05511811023622047	0.2186147186147186	0.42442008666836606	0.3306327160493827
0.711864406779661	0.2	0.8893431039239383	0.7663865546218489	0.325077399380805	0.05511811023622047	0.2186147186147186	0.4162630639816467	0.3310185185185185
0.711864406779661	0.2	0.8873172654184169	0.7680672268907565	0.325077399380805	0.05511811023622047	0.2186147186147186	0.4172826918174866	0.3341049382716049
0.711864406779661	0.2	0.8873172654184169	0.7680672268907565	0.325077399380805	0.05511811023622047	0.22077922077922077	0.4172826918174866	0.3352623456790123
0.711864406779661	0.2	0.8893431039239383	0.7680672268907565	0.325077399380805	0.05511811023622047	0.22077922077922077	0.4302829467244456	0.33294753086419754
0.711864406779661	0.2	0.8893431039239383	0.7680672268907565	0.325077399380805	0.05511811023622047	0.22077922077922077	0.41932194748916646	0.33294753086419754
0.711864406779661	0.2	0.8893431039239383	0.7680672268907565	0.325077399380805	0.05511811023622047	0.22077922077922077	0.412694366556207	0.3352623456790123
0.7033898305084746	0.21250000000000002	0.8893431039239383	0.7680672268907565	0.325077399380805	0.05511811023622047	0.22077922077922077	0.4223808309966862	0.3333333333333333
0.7033898305084746	0.21250000000000002	0.8893431039239383	0.7680672268907565	0.325077399380805	0.05511811023622047	0.22077922077922077	0.42085138924292637	0.3325617283950617
0.7033898305084746	0.21250000000000002	0.8893431039239383	0.769747899159664	0.325077399380805	0.05511811023622047	0.22077922077922077	0.4190670405302065	0.33217592592592593
0.711864406779661	0.2	0.8893431039239383	0.7680672268907565	0.325077399380805	0.05511811023622047	0.22077922077922077	0.42492990058628605	0.33217592592592593
0.7033898305084746	0.21250000000000002	0.8873172654184169	0.769747899159664	0.325077399380805	0.05511811023622047	0.22077922077922077	0.4213612031608463	0.33487654320987653
0.7033898305084746	0.21250000000000002	0.8873172654184169	0.769747899159664	0.325077399380805	0.05511811023622047	0.22510822510822512	0.4264593423400459	0.3325617283950617
0.7033898305084746	0.21250000000000002	0.8873172654184169	0.769747899159664	0.325077399380805	0.07086614173228348	0.22077922077922077	0.4154983431047668	0.3310185185185185
0.711864406779661	0.21250000000000002	0.8873172654184169	0.7680672268907565	0.325077399380805	0.06692913385826772	0.22510822510822512	0.4228906449146062	0.33294753086419754
0.7033898305084746	0.21250000000000002	0.8873172654184169	0.769747899159664	0.325077399380805	0.06299212598425197	0.22510822510822512	0.4144787152689269	0.3341049382716049
0.711864406779661	0.21250000000000002	0.8873172654184169	0.769747899159664	0.325077399380805	0.05905511811023622	0.22077922077922077	0.42492990058628605	0.33294753086419754
0.711864406779661	0.21250000000000002	0.8873172654184169	0.769747899159664	0.325077399380805	0.05905511811023622	0.22510822510822512	0.41116492480244715	0.33641975308641975
0.711864406779661	0.21250000000000002	0.8852914269128951	0.769747899159664	0.325077399380805	0.05511811023622047	0.22077922077922077	0.4200866683660464	0.3325617283950617
0.7033898305084746	0.21250000000000002	0.8873172654184169	0.7680672268907565	0.325077399380805	0.05511811023622047	0.22294372294372297	0.4172826918174866	0.33294753086419754
0.711864406779661	0.21250000000000002	0.8873172654184169	0.7680672268907565	0.325077399380805	0.05511811023622047	0.22510822510822512	0.42212592403772625	0.3325617283950617
0.711864406779661	0.21250000000000002	0.8873172654184169	0.769747899159664	0.325077399380805	0.05511811023622047	0.22294372294372297	0.41702778485852665	0.3325617283950617
0.711864406779661	0.21250000000000002	0.8852914269128951	0.7680672268907565	0.325077399380805	0.05511811023622047	0.22294372294372297	0.41192964567932705	0.3290895061728395
0.711864406779661	0.21250000000000002	0.8873172654184169	0.7680672268907565	0.325077399380805	0.05511811023622047	0.22294372294372297	0.4086158552128473	0.3283179012345679
0.711864406779661	0.21250000000000002	0.8852914269128951	0.769747899159664	0.325077399380805	0.05511811023622047	0.22294372294372297	0.425184807545246	0.3298611111111111
0.711864406779661	0.21250000000000002	0.8852914269128951	0.7680672268907565	0.325077399380805	0.05511811023622047	0.22294372294372297	0.41065511088452716	0.33294753086419754
0.711864406779661	0.21250000000000002	0.8852914269128951	0.7680672268907565	0.325077399380805	0.05511811023622047	0.22510822510822512	0.4200866683660464	0.3302469135802469
0.711864406779661	0.21250000000000002	0.8852914269128951	0.769747899159664	0.325077399380805	0.05511811023622047	0.22077922077922077	0.4098903900076472	0.3325617283950617
0.711864406779661	0.21250000000000002	0.8852914269128951	0.7680672268907565	0.325077399380805	0.05118110236220473	0.22510822510822512	0.41932194748916646	0.3306327160493827
0.711864406779661	0.21250000000000002	0.8852914269128951	0.7680672268907565	0.325077399380805	0.05118110236220473	0.22510822510822512	0.42212592403772625	0.3306327160493827
0.711864406779661	0.21250000000000002	0.8852914269128951	0.7680672268907565	0.325077399380805	0.05118110236220473	0.22077922077922077	0.40326280907468776	0.33217592592592593
0.711864406779661	0.21250000000000002	0.8873172654184169	0.7680672268907565	0.325077399380805	0.05511811023622047	0.22294372294372297	0.42085138924292637	0.3310185185185185
0.711864406779661	0.21250000000000002	0.8852914269128951	0.769747899159664	0.325077399380805	0.05511811023622047	0.22510822510822512	0.4223808309966862	0.33217592592592593
0.711864406779661	0.21250000000000002	0.8852914269128951	0.7680672268907565	0.325077399380805	0.05511811023622047	0.22510822510822512	0.4223808309966862	0.33217592592592593
0.711864406779661	0.21250000000000002	0.8873172654184169	0.769747899159664	0.325077399380805	0.05511811023622047	0.22077922077922077	0.4218710170787663	0.3325617283950617
0.711864406779661	0.21250000000000002	0.8873172654184169	0.7680672268907565	0.325077399380805	0.05511811023622047	0.22294372294372297	0.4213612031608463	0.33294753086419754
0.711864406779661	0.21250000000000002	0.8873172654184169	0.7680672268907565	0.325077399380805	0.05511811023622047	0.22294372294372297	0.4162630639816467	0.3333333333333333
0.711864406779661	0.21250000000000002	0.8873172654184169	0.7680672268907565	0.325077399380805	0.05511811023622047	0.22077922077922077	0.4068315065001275	0.3310185185185185
0.711864406779661	0.21250000000000002	0.8873172654184169	0.7680672268907565	0.325077399380805	0.06299212598425197	0.22294372294372297	0.4114198317614071	0.3290895061728395
0.711864406779661	0.21250000000000002	0.8873172654184169	0.7680672268907565	0.325077399380805	0.05511811023622047	0.22294372294372297	0.4116747387203671	0.3290895061728395
0.711864406779661	0.21250000000000002	0.8873172654184169	0.7680672268907565	0.325077399380805	0.05511811023622047	0.22294372294372297	0.4154983431047668	0.3310185185185185
0.711864406779661	0.21250000000000002	0.8873172654184169	0.769747899159664	0.325077399380805	0.05511811023622047	0.22510822510822512	0.40734132041804744	0.3283179012345679
0.711864406779661	0.21250000000000002	0.8873172654184169	0.7680672268907565	0.325077399380805	0.05511811023622047	0.22077922077922077	0.4162630639816467	0.33217592592592593
0.711864406779661	0.21250000000000002	0.8873172654184169	0.7680672268907565	0.325077399380805	0.05511811023622047	0.22294372294372297	0.40734132041804744	0.3333333333333333
0.711864406779661	0.21250000000000002	0.8873172654184169	0.7680672268907565	0.325077399380805	0.05118110236220473	0.22510822510822512	0.41014529696660723	0.3290895061728395
0.711864406779661	0.21250000000000002	0.8873172654184169	0.7680672268907565	0.325077399380805	0.05511811023622047	0.22294372294372297	0.4341065511088453	0.3325617283950617
0.711864406779661	0.21250000000000002	0.8873172654184169	0.7680672268907565	0.325077399380805	0.05511811023622047	0.22294372294372297	0.4325771093550854	0.33217592592592593
0.711864406779661	0.21250000000000002	0.8873172654184169	0.7680672268907565	0.325077399380805	0.05511811023622047	0.22294372294372297	0.43181238847820547	0.3325617283950617
0.711864406779661	0.21250000000000002	0.8873172654184169	0.7680672268907565	0.325077399380805	0.05511811023622047	0.22294372294372297	0.4356359928626052	0.33641975308641975
0.7033898305084746	0.21250000000000002	0.8893431039239383	0.7680672268907565	0.325077399380805	0.05511811023622047	0.22294372294372297	0.42671424929900587	0.33641975308641975
0.711864406779661	0.21250000000000002	0.8893431039239383	0.7680672268907565	0.325077399380805	0.05511811023622047	0.22510822510822512	0.42442008666836606	0.3341049382716049
0.7033898305084746	0.21250000000000002	0.8893431039239383	0.7680672268907565	0.325077399380805	0.05511811023622047	0.22294372294372297	0.4333418302319654	0.33294753086419754
0.711864406779661	0.21250000000000002	0.8893431039239383	0.7680672268907565	0.325077399380805	0.05511811023622047	0.22294372294372297	0.42594952842212597	0.33487654320987653
0.711864406779661	0.22499999999999998	0.8873172654184169	0.7680672268907565	0.325077399380805	0.05511811023622047	0.22294372294372297	0.42442008666836606	0.3352623456790123
0.711864406779661	0.22499999999999998	0.8873172654184169	0.7680672268907565	0.325077399380805	0.05511811023622047	0.22510822510822512	0.4333418302319654	0.33564814814814814
0.711864406779661	0.21250000000000002	0.8873172654184169	0.769747899159664	0.325077399380805	0.05905511811023622	0.22510822510822512	0.43079276064236555	0.33294753086419754
0.711864406779661	0.22499999999999998	0.8873172654184169	0.769747899159664	0.325077399380805	0.05905511811023622	0.22727272727272727	0.44455773642620444	0.33641975308641975
0.711864406779661	0.22499999999999998	0.8873172654184169	0.7680672268907565	0.325077399380805	0.05905511811023622	0.22510822510822512	0.4305378536834056	0.33912037037037035
0.711864406779661	0.22499999999999998	0.8873172654184169	0.7680672268907565	0.325077399380805	0.05905511811023622	0.22510822510822512	0.43818506245220495	0.3368055555555555
0.711864406779661	0.22499999999999998	0.8873172654184169	0.769747899159664	0.325077399380805	0.05511811023622047	0.22294372294372297	0.44098903900076475	0.33796296296296297
0.7033898305084746	0.22499999999999998	0.8873172654184169	0.769747899159664	0.325077399380805	0.05511811023622047	0.22294372294372297	0.44557736426204436	0.3341049382716049
0.7033898305084746	0.21250000000000002	0.8873172654184169	0.7680672268907565	0.325077399380805	0.05511811023622047	0.22294372294372297	0.4341065511088453	0.33757716049382713
0.7033898305084746	0.22499999999999998	0.8873172654184169	0.7680672268907565	0.325077399380805	0.05511811023622047	0.22510822510822512	0.4282436910527658	0.33757716049382713
0.7033898305084746	0.21250000000000002	0.8873172654184169	0.7680672268907565	0.325077399380805	0.05511811023622047	0.22510822510822512	0.4264593423400459	0.33564814814814814
0.7033898305084746	0.21250000000000002	0.8873172654184169	0.7680672268907565	0.325077399380805	0.05511811023622047	0.22294372294372297	0.4228906449146062	0.33487654320987653
0.7033898305084746	0.21250000000000002	0.8852914269128951	0.7663865546218489	0.325077399380805	0.05511811023622047	0.22510822510822512	0.43181238847820547	0.3368055555555555
0.7033898305084746	0.21250000000000002	0.8873172654184169	0.7680672268907565	0.325077399380805	0.05511811023622047	0.22510822510822512	0.4218710170787663	0.3368055555555555
0.7033898305084746	0.21250000000000002	0.8873172654184169	0.769747899159664	0.325077399380805	0.05511811023622047	0.22510822510822512	0.4190670405302065	0.33641975308641975
0.7033898305084746	0.21250000000000002	0.8852914269128951	0.7680672268907565	0.325077399380805	0.05511811023622047	0.22510822510822512	0.4223808309966862	0.3352623456790123
0.7033898305084746	0.21250000000000002	0.8852914269128951	0.7680672268907565	0.325077399380805	0.05511811023622047	0.22294372294372297	0.4223808309966862	0.33564814814814814
0.7033898305084746	0.21250000000000002	0.8873172654184169	0.7680672268907565	0.325077399380805	0.05511811023622047	0.22727272727272727	0.4264593423400459	0.33757716049382713
0.7033898305084746	0.21250000000000002	0.8873172654184169	0.769747899159664	0.325077399380805	0.05511811023622047	0.22294372294372297	0.43079276064236555	0.33757716049382713
0.7033898305084746	0.21250000000000002	0.8873172654184169	0.7680672268907565	0.325077399380805	0.05511811023622047	0.22510822510822512	0.4218710170787663	0.33487654320987653
0.7033898305084746	0.21250000000000002	0.8852914269128951	0.7680672268907565	0.325077399380805	0.05511811023622047	0.22510822510822512	0.4302829467244456	0.3352623456790123
0.7033898305084746	0.21250000000000002	0.8852914269128951	0.769747899159664	0.325077399380805	0.05511811023622047	0.22510822510822512	0.4292633188886057	0.3325617283950617
0.7033898305084746	0.21250000000000002	0.8873172654184169	0.769747899159664	0.325077399380805	0.05511811023622047	0.22510822510822512	0.42951822584756566	0.33487654320987653
0.7033898305084746	0.21250000000000002	0.8873172654184169	0.769747899159664	0.325077399380805	0.05511811023622047	0.22294372294372297	0.42085138924292637	0.33487654320987653
0.7033898305084746	0.21250000000000002	0.8852914269128951	0.769747899159664	0.325077399380805	0.05511811023622047	0.22294372294372297	0.4353810859036452	0.33757716049382713
0.7033898305084746	0.21250000000000002	0.8852914269128951	0.769747899159664	0.325077399380805	0.05511811023622047	0.22294372294372297	0.4297731328065256	0.33912037037037035
0.7033898305084746	0.21250000000000002	0.8852914269128951	0.7680672268907565	0.325077399380805	0.05511811023622047	0.22294372294372297	0.4302829467244456	0.33757716049382713
0.6949152542372881	0.21250000000000002	0.8852914269128951	0.7680672268907565	0.325077399380805	0.05511811023622047	0.22294372294372297	0.425184807545246	0.33487654320987653
0.6949152542372881	0.21250000000000002	0.8852914269128951	0.7680672268907565	0.325077399380805	0.05118110236220473	0.22510822510822512	0.4213612031608463	0.33641975308641975
0.7033898305084746	0.21250000000000002	0.8852914269128951	0.769747899159664	0.325077399380805	0.05118110236220473	0.22294372294372297	0.4297731328065256	0.3368055555555555
0.7033898305084746	0.21250000000000002	0.8852914269128951	0.769747899159664	0.325077399380805	0.05118110236220473	0.22294372294372297	0.42365536579148616	0.33912037037037035
0.7033898305084746	0.21250000000000002	0.8852914269128951	0.769747899159664	0.325077399380805	0.05511811023622047	0.22510822510822512	0.42492990058628605	0.33294753086419754
0.7033898305084746	0.21250000000000002	0.8852914269128951	0.7680672268907565	0.325077399380805	0.05511811023622047	0.22510822510822512	0.42085138924292637	0.33294753086419754
0.6949152542372881	0.21250000000000002	0.8873172654184169	0.7680672268907565	0.325077399380805	0.05511811023622047	0.22727272727272727	0.4239102727504461	0.33641975308641975
0.7033898305084746	0.21250000000000002	0.8852914269128951	0.769747899159664	0.325077399380805	0.05511811023622047	0.22727272727272727	0.42671424929900587	0.33564814814814814
0.7033898305084746	0.21250000000000002	0.8852914269128951	0.769747899159664	0.325077399380805	0.05511811023622047	0.22727272727272727	0.4282436910527658	0.3352623456790123
0.7033898305084746	0.21250000000000002	0.8873172654184169	0.769747899159664	0.325077399380805	0.05511811023622047	0.22727272727272727	0.42085138924292637	0.3352623456790123
0.6949152542372881	0.21250000000000002	0.8852914269128951	0.769747899159664	0.325077399380805	0.05511811023622047	0.22727272727272727	0.42492990058628605	0.33564814814814814
0.6949152542372881	0.21250000000000002	0.8852914269128951	0.769747899159664	0.325077399380805	0.05511811023622047	0.22294372294372297	0.42594952842212597	0.33487654320987653
0.6949152542372881	0.21250000000000002	0.8873172654184169	0.769747899159664	0.325077399380805	0.05905511811023622	0.22727272727272727	0.41116492480244715	0.3352623456790123
0.6949152542372881	0.21250000000000002	0.8852914269128951	0.7680672268907565	0.325077399380805	0.05905511811023622	0.22727272727272727	0.424674993627326	0.3333333333333333
0.6949152542372881	0.21250000000000002	0.8852914269128951	0.769747899159664	0.325077399380805	0.05511811023622047	0.22727272727272727	0.41702778485852665	0.33487654320987653
0.7033898305084746	0.21250000000000002	0.8852914269128951	0.769747899159664	0.325077399380805	0.05511811023622047	0.22727272727272727	0.4282436910527658	0.33564814814814814
0.6949152542372881	0.21250000000000002	0.8852914269128951	0.769747899159664	0.325077399380805	0.05905511811023622	0.22727272727272727	0.4231455518735662	0.3341049382716049
0.6949152542372881	0.21250000000000002	0.8852914269128951	0.769747899159664	0.325077399380805	0.05511811023622047	0.22727272727272727	0.42492990058628605	0.3352623456790123
0.6949152542372881	0.21250000000000002	0.8852914269128951	0.7680672268907565	0.325077399380805	0.05511811023622047	0.22727272727272727	0.41345908743308696	0.3352623456790123
0.7033898305084746	0.21250000000000002	0.8852914269128951	0.7680672268907565	0.325077399380805	0.05118110236220473	0.22727272727272727	0.42594952842212597	0.3368055555555555
0.7033898305084746	0.21250000000000002	0.8852914269128951	0.769747899159664	0.325077399380805	0.05511811023622047	0.22510822510822512	0.42365536579148616	0.3395061728395061
0.7033898305084746	0.21250000000000002	0.8852914269128951	0.769747899159664	0.325077399380805	0.05118110236220473	0.22727272727272727	0.41804741269436657	0.33487654320987653
0.7033898305084746	0.21250000000000002	0.8852914269128951	0.769747899159664	0.325077399380805	0.05118110236220473	0.22943722943722944	0.4287535049706857	0.33217592592592593
0.7033898305084746	0.21250000000000002	0.8852914269128951	0.769747899159664	0.325077399380805	0.05511811023622047	0.22294372294372297	0.3940861585521285	0.33757716049382713
0.7033898305084746	0.21250000000000002	0.8852914269128951	0.769747899159664	0.325077399380805	0.05511811023622047	0.22943722943722944	0.40326280907468776	0.33564814814814814
0.7033898305084746	0.21250000000000002	0.8852914269128951	0.7680672268907565	0.325077399380805	0.05511811023622047	0.22727272727272727	0.3943410655110885	0.3341049382716049
0.6949152542372881	0.21250000000000002	0.8852914269128951	0.769747899159664	0.325077399380805	0.05511811023622047	0.22943722943722944	0.4081060412949274	0.3352623456790123
0.6949152542372881	0.21250000000000002	0.8852914269128951	0.7680672268907565	0.325077399380805	0.05118110236220473	0.22727272727272727	0.40555697170532756	0.3352623456790123
0.7033898305084746	0.21250000000000002	0.8852914269128951	0.769747899159664	0.325077399380805	0.05511811023622047	0.22727272727272727	0.4098903900076472	0.3368055555555555
0.7033898305084746	0.21250000000000002	0.8852914269128951	0.769747899159664	0.325077399380805	0.05118110236220473	0.22727272727272727	0.4088707621718073	0.3352623456790123
0.7033898305084746	0.21250000000000002	0.8852914269128951	0.769747899159664	0.325077399380805	0.05118110236220473	0.22943722943722944	0.39969411164924806	0.33217592592592593
0.7033898305084746	0.21250000000000002	0.8852914269128951	0.769747899159664	0.325077399380805	0.05118110236220473	0.22727272727272727	0.40555697170532756	0.3341049382716049
0.7033898305084746	0.21250000000000002	0.8852914269128951	0.7680672268907565	0.325077399380805	0.05118110236220473	0.22943722943722944	0.3979097629365282	0.3368055555555555
0.7033898305084746	0.21250000000000002	0.8852914269128951	0.769747899159664	0.325077399380805	0.05118110236220473	0.22943722943722944	0.4053020647463676	0.3387345679012346
0.7033898305084746	0.21250000000000002	0.8832655884073737	0.769747899159664	0.325077399380805	0.05511811023622047	0.22943722943722944	0.39867448381340814	0.3395061728395061
0.7033898305084746	0.21250000000000002	0.8852914269128951	0.769747899159664	0.325077399380805	0.05905511811023622	0.22943722943722944	0.4014784603619679	0.33796296296296297
0.6949152542372881	0.21250000000000002	0.8852914269128951	0.769747899159664	0.325077399380805	0.05511811023622047	0.22943722943722944	0.4014784603619679	0.33757716049382713
0.7033898305084746	0.21250000000000002	0.8852914269128951	0.769747899159664	0.325077399380805	0.05511811023622047	0.22943722943722944	0.4058118786642876	0.3387345679012346
0.7033898305084746	0.21250000000000002	0.8852914269128951	0.769747899159664	0.325077399380805	0.05511811023622047	0.22943722943722944	0.3984195768544482	0.33487654320987653
0.7033898305084746	0.21250000000000002	0.8852914269128951	0.769747899159664	0.325077399380805	0.05511811023622047	0.22943722943722944	0.4091256691307673	0.3368055555555555
0.7033898305084746	0.21250000000000002	0.8852914269128951	0.769747899159664	0.325077399380805	0.05511811023622047	0.22943722943722944	0.40606678562324755	0.3395061728395061
0.7033898305084746	0.21250000000000002	0.8832655884073737	0.769747899159664	0.325077399380805	0.05511811023622047	0.22943722943722944	0.39816466989548815	0.3368055555555555
0.7033898305084746	0.21250000000000002	0.8852914269128951	0.7680672268907565	0.325077399380805	0.05511811023622047	0.22943722943722944	0.40326280907468776	0.33564814814814814
0.7033898305084746	0.21250000000000002	0.8852914269128951	0.769747899159664	0.325077399380805	0.05511811023622047	0.22943722943722944	0.3713994392046903	0.33757716049382713
0.7033898305084746	0.21250000000000002	0.8832655884073737	0.769747899159664	0.325077399380805	0.05118110236220473	0.22943722943722944	0.37573285750700997	0.33564814814814814
0.7033898305084746	0.21250000000000002	0.8832655884073737	0.769747899159664	0.325077399380805	0.05118110236220473	0.22943722943722944	0.362987509559011	0.3368055555555555
0.7033898305084746	0.21250000000000002	0.8832655884073737	0.769747899159664	0.325077399380805	0.05118110236220473	0.22943722943722944	0.3703798113688504	0.3341049382716049
0.7033898305084746	0.21250000000000002	0.8832655884073737	0.769747899159664	0.325077399380805	0.05118110236220473	0.2337662337662338	0.3703798113688504	0.3368055555555555
0.7033898305084746	0.21250000000000002	0.8832655884073737	0.769747899159664	0.325077399380805	0.05118110236220473	0.22943722943722944	0.3716543461636503	0.3352623456790123
0.6949152542372881	0.21250000000000002	0.8812397499018523	0.769747899159664	0.325077399380805	0.05118110236220473	0.2337662337662338	0.37496813663013	0.3333333333333333
0.6949152542372881	0.21250000000000002	0.8812397499018523	0.769747899159664	0.325077399380805	0.05511811023622047	0.2337662337662338	0.36604639306653075	0.3368055555555555
0.7033898305084746	0.21250000000000002	0.8812397499018523	0.769747899159664	0.325077399380805	0.05511811023622047	0.2337662337662338	0.362732602600051	0.3368055555555555
0.7033898305084746	0.21250000000000002	0.8812397499018523	0.769747899159664	0.325077399380805	0.05511811023622047	0.22943722943722944	0.37012490440989043	0.33757716049382713
0.7033898305084746	0.21250000000000002	0.8812397499018523	0.769747899159664	0.325077399380805	0.05511811023622047	0.22943722943722944	0.36324241651797096	0.3352623456790123
0.6949152542372881	0.21250000000000002	0.8812397499018523	0.769747899159664	0.325077399380805	0.05511811023622047	0.2337662337662338	0.3726739739994902	0.33641975308641975
0.6949152542372881	0.21250000000000002	0.8812397499018523	0.769747899159664	0.325077399380805	0.05511811023622047	0.22943722943722944	0.3767524853428499	0.33487654320987653
0.7033898305084746	0.21250000000000002	0.8812397499018523	0.769747899159664	0.325077399380805	0.05511811023622047	0.2337662337662338	0.37190925312261025	0.33641975308641975
0.7033898305084746	0.21250000000000002	0.8792139113963306	0.769747899159664	0.325077399380805	0.06299212598425197	0.22943722943722944	0.36451695131277084	0.33564814814814814
0.7033898305084746	0.21250000000000002	0.8792139113963306	0.769747899159664	0.325077399380805	0.05118110236220473	0.22943722943722944	0.362477695641091	0.3368055555555555
0.7033898305084746	0.21250000000000002	0.8792139113963306	0.769747899159664	0.325077399380805	0.05511811023622047	0.22943722943722944	0.3693601835330105	0.33641975308641975
0.6949152542372881	0.21250000000000002	0.8792139113963306	0.769747899159664	0.325077399380805	0.05511811023622047	0.22943722943722944	0.3698699974509304	0.33564814814814814
0.6949152542372881	0.21250000000000002	0.8792139113963306	0.769747899159664	0.325077399380805	0.05511811023622047	0.2337662337662338	0.36783074177925057	0.33564814814814814
0.7033898305084746	0.21250000000000002	0.8812397499018523	0.769747899159664	0.325077399380805	0.05511811023622047	0.22943722943722944	0.3675758348202906	0.3368055555555555
0.6949152542372881	0.21250000000000002	0.8792139113963306	0.769747899159664	0.325077399380805	0.05511811023622047	0.22943722943722944	0.3742034157532501	0.3368055555555555
0.7033898305084746	0.21250000000000002	0.8792139113963306	0.769747899159664	0.325077399380805	0.05118110236220473	0.22943722943722944	0.38108590364516953	0.33757716049382713
0.7033898305084746	0.21250000000000002	0.8792139113963306	0.769747899159664	0.325077399380805	0.05511811023622047	0.22943722943722944	0.3818506245220495	0.3395061728395061
0.6949152542372881	0.21250000000000002	0.8812397499018523	0.769747899159664	0.325077399380805	0.05511811023622047	0.22943722943722944	0.3657914861075708	0.35532407407407407
0.7033898305084746	0.21250000000000002	0.8792139113963306	0.7680672268907565	0.325077399380805	0.05511811023622047	0.22943722943722944	0.37930155493244966	0.3614969135802469
0.7033898305084746	0.21250000000000002	0.8812397499018523	0.769747899159664	0.325077399380805	0.05511811023622047	0.22943722943722944	0.3716543461636503	0.3645833333333333
0.7033898305084746	0.21250000000000002	0.8812397499018523	0.769747899159664	0.325077399380805	0.05511811023622047	0.22943722943722944	0.3713994392046903	0.3645833333333333
0.7033898305084746	0.21250000000000002	0.8812397499018523	0.769747899159664	0.325077399380805	0.05511811023622047	0.22943722943722944	0.3716543461636503	0.3641975308641975
0.7033898305084746	0.21250000000000002	0.8812397499018523	0.769747899159664	0.325077399380805	0.05511811023622047	0.22943722943722944	0.3663013000254907	0.3653549382716049
0.7033898305084746	0.21250000000000002	0.8812397499018523	0.769747899159664	0.325077399380805	0.05905511811023622	0.22943722943722944	0.36604639306653075	0.3618827160493827
0.6949152542372881	0.21250000000000002	0.8832655884073737	0.769747899159664	0.325077399380805	0.05905511811023622	0.22727272727272727	0.36783074177925057	0.3653549382716049
0.7033898305084746	0.21250000000000002	0.8832655884073737	0.769747899159664	0.325077399380805	0.05511811023622047	0.22943722943722944	0.3716543461636503	0.3645833333333333
0.6949152542372881	0.22499999999999998	0.8812397499018523	0.769747899159664	0.325077399380805	0.05511811023622047	0.22943722943722944	0.37751720621972984	0.3638117283950617
0.6949152542372881	0.22499999999999998	0.8832655884073737	0.769747899159664	0.325077399380805	0.05511811023622047	0.22943722943722944	0.36477185827173086	0.3653549382716049
0.7033898305084746	0.22499999999999998	0.8832655884073737	0.7680672268907565	0.325077399380805	0.05511811023622047	0.22943722943722944	0.36604639306653075	0.36612654320987653
0.6949152542372881	0.22499999999999998	0.8832655884073737	0.7680672268907565	0.325077399380805	0.05511811023622047	0.22943722943722944	0.36477185827173086	0.3618827160493827
0.7033898305084746	0.22499999999999998	0.8852914269128951	0.7680672268907565	0.325077399380805	0.05118110236220473	0.22943722943722944	0.3716543461636503	0.3614969135802469
0.7033898305084746	0.22499999999999998	0.8832655884073737	0.7680672268907565	0.325077399380805	0.05118110236220473	0.22727272727272727	0.3663013000254907	0.36612654320987653
0.7033898305084746	0.21250000000000002	0.8852914269128951	0.7680672268907565	0.325077399380805	0.05118110236220473	0.22727272727272727	0.3614580678052511	0.3638117283950617
0.6949152542372881	0.22499999999999998	0.8852914269128951	0.7680672268907565	0.325077399380805	0.05118110236220473	0.22943722943722944	0.35814427733877136	0.3645833333333333
0.6949152542372881	0.21250000000000002	0.8852914269128951	0.7680672268907565	0.325077399380805	0.05118110236220473	0.22943722943722944	0.36706602090237067	0.36689814814814814
0.7033898305084746	0.22499999999999998	0.8852914269128951	0.769747899159664	0.325077399380805	0.05118110236220473	0.22727272727272727	0.37012490440989043	0.37114197530864196
0.7033898305084746	0.22499999999999998	0.8852914269128951	0.7680672268907565	0.325077399380805	0.05118110236220473	0.22943722943722944	0.3675758348202906	0.3726851851851852
0.7033898305084746	0.22499999999999998	0.8852914269128951	0.7680672268907565	0.325077399380805	0.05118110236220473	0.22727272727272727	0.3688503696150905	0.37114197530864196
0.7033898305084746	0.21250000000000002	0.8873172654184169	0.7680672268907565	0.325077399380805	0.05118110236220473	0.22727272727272727	0.36324241651797096	0.37307098765432095
0.7033898305084746	0.21250000000000002	0.8852914269128951	0.7680672268907565	0.325077399380805	0.05511811023622047	0.22727272727272727	0.37496813663013	0.3699845679012346
0.6949152542372881	0.21250000000000002	0.8873172654184169	0.7680672268907565	0.325077399380805	0.05118110236220473	0.22727272727272727	0.3698699974509304	0.37037037037037035
0.6949152542372881	0.21250000000000002	0.8873172654184169	0.7680672268907565	0.325077399380805	0.05118110236220473	0.22727272727272727	0.3698699974509304	0.37307098765432095
0.7033898305084746	0.21250000000000002	0.8852914269128951	0.7680672268907565	0.325077399380805	0.05511811023622047	0.22727272727272727	0.3685954626561305	0.375
0.7033898305084746	0.21250000000000002	0.8873172654184169	0.7680672268907565	0.325077399380805	0.05511811023622047	0.22943722943722944	0.3742034157532501	0.375
0.7033898305084746	0.21250000000000002	0.8873172654184169	0.7680672268907565	0.325077399380805	0.05118110236220473	0.22727272727272727	0.36706602090237067	0.37461419753086417
0.7033898305084746	0.21250000000000002	0.8852914269128951	0.7680672268907565	0.325077399380805	0.05118110236220473	0.22943722943722944	0.3726739739994902	0.37037037037037035
0.7033898305084746	0.21250000000000002	0.8852914269128951	0.7680672268907565	0.325077399380805	0.05118110236220473	0.22727272727272727	0.36706602090237067	0.37307098765432095
0.6949152542372881	0.21250000000000002	0.8852914269128951	0.7680672268907565	0.325077399380805	0.05905511811023622	0.22727272727272727	0.36783074177925057	0.37229938271604934
0.6949152542372881	0.21250000000000002	0.8852914269128951	0.7680672268907565	0.325077399380805	0.05905511811023622	0.22294372294372297	0.37751720621972984	0.3734567901234568
0.7033898305084746	0.21250000000000002	0.8852914269128951	0.7680672268907565	0.325077399380805	0.05905511811023622	0.22727272727272727	0.37190925312261025	0.3734567901234568
0.6949152542372881	0.21250000000000002	0.8852914269128951	0.7680672268907565	0.325077399380805	0.05905511811023622	0.22727272727272727	0.362732602600051	0.37461419753086417
0.7033898305084746	0.21250000000000002	0.8852914269128951	0.7680672268907565	0.325077399380805	0.05905511811023622	0.22510822510822512	0.3742034157532501	0.3734567901234568
0.6949152542372881	0.21250000000000002	0.8852914269128951	0.769747899159664	0.325077399380805	0.05905511811023622	0.22727272727272727	0.37496813663013	0.37307098765432095
0.6949152542372881	0.21250000000000002	0.8852914269128951	0.7680672268907565	0.325077399380805	0.06299212598425197	0.22727272727272727	0.35585011470813155	0.37229938271604934
0.6949152542372881	0.21250000000000002	0.8832655884073737	0.7680672268907565	0.325077399380805	0.05905511811023622	0.22510822510822512	0.3713994392046903	0.3726851851851852
0.7033898305084746	0.21250000000000002	0.8832655884073737	0.769747899159664	0.325077399380805	0.05905511811023622	0.22727272727272727	0.37216416008157027	0.3707561728395061
0.6949152542372881	0.21250000000000002	0.8852914269128951	0.769747899159664	0.325077399380805	0.05905511811023622	0.22943722943722944	0.35865409125669134	0.37037037037037035
0.7033898305084746	0.21250000000000002	0.8832655884073737	0.769747899159664	0.325077399380805	0.05905511811023622	0.22727272727272727	0.36477185827173086	0.3726851851851852
0.6949152542372881	0.21250000000000002	0.8832655884073737	0.7680672268907565	0.325077399380805	0.05905511811023622	0.22727272727272727	0.36553657914861076	0.37461419753086417
0.6949152542372881	0.21250000000000002	0.8832655884073737	0.7680672268907565	0.325077399380805	0.05905511811023622	0.22943722943722944	0.3703798113688504	0.37114197530864196
0.7033898305084746	0.21250000000000002	0.8832655884073737	0.7680672268907565	0.325077399380805	0.05511811023622047	0.22727272727272727	0.36324241651797096	0.3734567901234568
0.6949152542372881	0.22499999999999998	0.8832655884073737	0.7663865546218489	0.325077399380805	0.05905511811023622	0.22943722943722944	0.3642620443538109	0.3734567901234568
0.7033898305084746	0.21250000000000002	0.8812397499018523	0.7680672268907565	0.325077399380805	0.05905511811023622	0.22727272727272727	0.37573285750700997	0.37229938271604934
0.7033898305084746	0.22499999999999998	0.8832655884073737	0.7680672268907565	0.325077399380805	0.05905511811023622	0.22727272727272727	0.3790466479734897	0.3707561728395061
0.7033898305084746	0.21250000000000002	0.8832655884073737	0.7680672268907565	0.325077399380805	0.05905511811023622	0.22727272727272727	0.3726739739994902	0.37307098765432095
0.7033898305084746	0.22499999999999998	0.8832655884073737	0.7680672268907565	0.325077399380805	0.05905511811023622	0.22727272727272727	0.3612031608462911	0.3734567901234568
0.6949152542372881	0.22499999999999998	0.8812397499018523	0.769747899159664	0.325077399380805	0.05905511811023622	0.22727272727272727	0.3864389497833291	0.3734567901234568
0.7033898305084746	0.21250000000000002	0.8832655884073737	0.769747899159664	0.325077399380805	0.05905511811023622	0.22727272727272727	0.3716543461636503	0.37229938271604934
0.7033898305084746	0.21250000000000002	0.8832655884073737	0.7680672268907565	0.325077399380805	0.05905511811023622	0.22943722943722944	0.35737955646189146	0.37037037037037035
0.6949152542372881	0.21250000000000002	0.8812397499018523	0.7680672268907565	0.325077399380805	0.05905511811023622	0.22943722943722944	0.3818506245220495	0.37229938271604934
0.7033898305084746	0.21250000000000002	0.8812397499018523	0.7680672268907565	0.325077399380805	0.05905511811023622	0.22727272727272727	0.3703798113688504	0.37229938271604934
0.7033898305084746	0.21250000000000002	0.8812397499018523	0.7680672268907565	0.325077399380805	0.05905511811023622	0.22727272727272727	0.3693601835330105	0.37229938271604934
0.7033898305084746	0.21250000000000002	0.8812397499018523	0.7680672268907565	0.325077399380805	0.05905511811023622	0.22727272727272727	0.36196788172317107	0.3726851851851852
0.7033898305084746	0.21250000000000002	0.8812397499018523	0.7680672268907565	0.325077399380805	0.05905511811023622	0.22943722943722944	0.37522304358909	0.3734567901234568
0.7033898305084746	0.21250000000000002	0.8812397499018523	0.7680672268907565	0.325077399380805	0.05905511811023622	0.22943722943722944	0.36043843996941116	0.37461419753086417
0.7033898305084746	0.21250000000000002	0.8812397499018523	0.7680672268907565	0.325077399380805	0.05905511811023622	0.22943722943722944	0.36604639306653075	0.375
0.7033898305084746	0.21250000000000002	0.8812397499018523	0.769747899159664	0.325077399380805	0.06692913385826772	0.22727272727272727	0.3994392046902881	0.37114197530864196
0.6949152542372881	0.21250000000000002	0.8812397499018523	0.769747899159664	0.325077399380805	0.07086614173228348	0.22943722943722944	0.3583991842977314	0.37461419753086417
0.6949152542372881	0.21250000000000002	0.8812397499018523	0.769747899159664	0.325077399380805	0.06299212598425197	0.22943722943722944	0.387458577619169	0.37307098765432095
0.7033898305084746	0.21250000000000002	0.8812397499018523	0.769747899159664	0.325077399380805	0.07874015748031496	0.22943722943722944	0.3555952077491716	0.37461419753086417
0.6949152542372881	0.21250000000000002	0.8812397499018523	0.7680672268907565	0.325077399380805	0.06299212598425197	0.22943722943722944	0.3693601835330105	0.37114197530864196
0.7033898305084746	0.21250000000000002	0.8812397499018523	0.769747899159664	0.325077399380805	0.05905511811023622	0.22943722943722944	0.3703798113688504	0.37307098765432095
0.7033898305084746	0.21250000000000002	0.8812397499018523	0.769747899159664	0.325077399380805	0.05905511811023622	0.22943722943722944	0.3685954626561305	0.3726851851851852
0.6949152542372881	0.21250000000000002	0.8792139113963306	0.769747899159664	0.325077399380805	0.05905511811023622	0.22943722943722944	0.3657914861075708	0.37229938271604934
0.6949152542372881	0.21250000000000002	0.8792139113963306	0.7680672268907565	0.325077399380805	0.05905511811023622	0.22943722943722944	0.36783074177925057	0.3726851851851852
0.7033898305084746	0.21250000000000002	0.8792139113963306	0.769747899159664	0.325077399380805	0.05905511811023622	0.22943722943722944	0.36706602090237067	0.3734567901234568
0.6949152542372881	0.21250000000000002	0.8792139113963306	0.769747899159664	0.325077399380805	0.05905511811023622	0.22943722943722944	0.3731837879174102	0.37114197530864196
0.6949152542372881	0.21250000000000002	0.8792139113963306	0.769747899159664	0.325077399380805	0.05905511811023622	0.22943722943722944	0.3716543461636503	0.37037037037037035
0.7033898305084746	0.21250000000000002	0.8792139113963306	0.769747899159664	0.325077399380805	0.05905511811023622	0.22943722943722944	0.3612031608462911	0.37229938271604934
0.7033898305084746	0.21250000000000002	0.8792139113963306	0.7680672268907565	0.325077399380805	0.05905511811023622	0.22943722943722944	0.362732602600051	0.37461419753086417
0.7033898305084746	0.21250000000000002	0.8792139113963306	0.769747899159664	0.325077399380805	0.05905511811023622	0.22943722943722944	0.35737955646189146	0.3753858024691358
0.7033898305084746	0.2	0.8771880728908092	0.769747899159664	0.325077399380805	0.06692913385826772	0.22943722943722944	0.3583991842977314	0.3757716049382716
0.7033898305084746	0.21250000000000002	0.8771880728908092	0.769747899159664	0.325077399380805	0.06299212598425197	0.22943722943722944	0.35992862605149123	0.37307098765432095
0.6949152542372881	0.21250000000000002	0.8771880728908092	0.769747899159664	0.325077399380805	0.05905511811023622	0.22943722943722944	0.362987509559011	0.37229938271604934
0.7033898305084746	0.21250000000000002	0.8771880728908092	0.769747899159664	0.325077399380805	0.06299212598425197	0.22943722943722944	0.3614580678052511	0.3707561728395061
0.7033898305084746	0.21250000000000002	0.8771880728908092	0.769747899159664	0.325077399380805	0.06299212598425197	0.22943722943722944	0.37190925312261025	0.3726851851851852
0.7033898305084746	0.21250000000000002	0.8771880728908092	0.769747899159664	0.325077399380805	0.06299212598425197	0.22943722943722944	0.35304613815957175	0.37114197530864196
0.7033898305084746	0.21250000000000002	0.8771880728908092	0.7680672268907565	0.325077399380805	0.06299212598425197	0.22943722943722944	0.362732602600051	0.3707561728395061
0.6949152542372881	0.21250000000000002	0.8751622343852878	0.7714285714285716	0.325077399380805	0.05905511811023622	0.2337662337662338	0.35992862605149123	0.3734567901234568
0.7033898305084746	0.21250000000000002	0.8771880728908092	0.769747899159664	0.325077399380805	0.05905511811023622	0.2337662337662338	0.3583991842977314	0.3734567901234568
0.7033898305084746	0.21250000000000002	0.8771880728908092	0.769747899159664	0.325077399380805	0.05905511811023622	0.2337662337662338	0.3685954626561305	0.3726851851851852
0.7033898305084746	0.22499999999999998	0.8751622343852878	0.769747899159664	0.325077399380805	0.05905511811023622	0.22943722943722944	0.3510068824878919	0.3726851851851852
0.7033898305084746	0.21250000000000002	0.8751622343852878	0.769747899159664	0.325077399380805	0.06299212598425197	0.22943722943722944	0.36477185827173086	0.37229938271604934
0.7033898305084746	0.21250000000000002	0.8771880728908092	0.769747899159664	0.325077399380805	0.06299212598425197	0.22943722943722944	0.36196788172317107	0.3753858024691358
0.6949152542372881	0.21250000000000002	0.8771880728908092	0.769747899159664	0.325077399380805	0.06299212598425197	0.22943722943722944	0.36324241651797096	0.375
0.7033898305084746	0.21250000000000002	0.8751622343852878	0.769747899159664	0.325077399380805	0.06299212598425197	0.22943722943722944	0.35737955646189146	0.37307098765432095
0.7033898305084746	0.22499999999999998	0.8771880728908092	0.769747899159664	0.325077399380805	0.06299212598425197	0.2337662337662338	0.35941881213357124	0.37461419753086417
0.6949152542372881	0.21250000000000002	0.8771880728908092	0.769747899159664	0.325077399380805	0.06299212598425197	0.2337662337662338	0.3601835330104512	0.3726851851851852
0.7033898305084746	0.21250000000000002	0.8771880728908092	0.769747899159664	0.325077399380805	0.06299212598425197	0.22943722943722944	0.362477695641091	0.37229938271604934
0.6949152542372881	0.2	0.8771880728908092	0.769747899159664	0.325077399380805	0.06299212598425197	0.22943722943722944	0.3642620443538109	0.37307098765432095
0.7033898305084746	0.2	0.8771880728908092	0.769747899159664	0.325077399380805	0.06299212598425197	0.22943722943722944	0.3668111139434107	0.37307098765432095
0.6949152542372881	0.2	0.8771880728908092	0.7680672268907565	0.325077399380805	0.06299212598425197	0.2337662337662338	0.3601835330104512	0.3734567901234568
0.6949152542372881	0.2	0.8771880728908092	0.769747899159664	0.325077399380805	0.06692913385826772	0.2337662337662338	0.36451695131277084	0.37114197530864196
0.6949152542372881	0.2	0.8771880728908092	0.769747899159664	0.325077399380805	0.06299212598425197	0.2337662337662338	0.3555952077491716	0.3734567901234568
0.7033898305084746	0.21250000000000002	0.8771880728908092	0.769747899159664	0.325077399380805	0.05905511811023622	0.2337662337662338	0.38898801937292893	0.3707561728395061
0.6949152542372881	0.2	0.8771880728908092	0.769747899159664	0.325077399380805	0.05905511811023622	0.2337662337662338	0.37573285750700997	0.3726851851851852
0.7033898305084746	0.21250000000000002	0.8771880728908092	0.769747899159664	0.325077399380805	0.05905511811023622	0.2337662337662338	0.38108590364516953	0.37461419753086417
0.7033898305084746	0.2	0.8771880728908092	0.769747899159664	0.325077399380805	0.05905511811023622	0.2337662337662338	0.3815957175630895	0.37307098765432095
0.6949152542372881	0.21250000000000002	0.8771880728908092	0.769747899159664	0.325077399380805	0.05905511811023622	0.2337662337662338	0.38338006627580934	0.3726851851851852
0.7033898305084746	0.21250000000000002	0.8771880728908092	0.769747899159664	0.325077399380805	0.05905511811023622	0.2337662337662338	0.3851644149885292	0.37307098765432095
0.7033898305084746	0.2	0.8792139113963306	0.769747899159664	0.325077399380805	0.05905511811023622	0.22943722943722944	0.38261534539892944	0.37461419753086417
0.7033898305084746	0.2	0.8792139113963306	0.769747899159664	0.325077399380805	0.05905511811023622	0.2337662337662338	0.3805760897272496	0.3734567901234568
0.7033898305084746	0.2	0.8792139113963306	0.769747899159664	0.325077399380805	0.05905511811023622	0.22943722943722944	0.37751720621972984	0.3753858024691358
0.7033898305084746	0.2	0.8792139113963306	0.769747899159664	0.325077399380805	0.05905511811023622	0.22943722943722944	0.3815957175630895	0.37461419753086417
0.6949152542372881	0.2	0.8792139113963306	0.769747899159664	0.325077399380805	0.05905511811023622	0.22943722943722944	0.387713484578129	0.37114197530864196
0.7033898305084746	0.2	0.8812397499018523	0.769747899159664	0.325077399380805	0.05905511811023622	0.22943722943722944	0.3823604384399694	0.375
0.7033898305084746	0.2	0.8812397499018523	0.769747899159664	0.325077399380805	0.05905511811023622	0.22943722943722944	0.3869487637012491	0.36921296296296297
0.7033898305084746	0.2	0.8812397499018523	0.769747899159664	0.325077399380805	0.05905511811023622	0.22943722943722944	0.3762426714249299	0.37307098765432095
0.6949152542372881	0.2	0.8812397499018523	0.769747899159664	0.325077399380805	0.05905511811023622	0.22943722943722944	0.3864389497833291	0.37114197530864196
0.6949152542372881	0.2	0.8812397499018523	0.769747899159664	0.325077399380805	0.05905511811023622	0.22943722943722944	0.3823604384399694	0.37307098765432095
0.7033898305084746	0.2	0.8812397499018523	0.769747899159664	0.325077399380805	0.05905511811023622	0.22943722943722944	0.3742034157532501	0.37229938271604934
0.7033898305084746	0.21250000000000002	0.8812397499018523	0.7680672268907565	0.325077399380805	0.05905511811023622	0.22943722943722944	0.37930155493244966	0.37229938271604934
0.7033898305084746	0.21250000000000002	0.8812397499018523	0.7680672268907565	0.325077399380805	0.05905511811023622	0.22943722943722944	0.38083099668620957	0.37037037037037035
0.7033898305084746	0.21250000000000002	0.8832655884073737	0.769747899159664	0.325077399380805	0.05905511811023622	0.22943722943722944	0.3818506245220495	0.37114197530864196
0.7033898305084746	0.21250000000000002	0.8832655884073737	0.769747899159664	0.325077399380805	0.05905511811023622	0.22943722943722944	0.388223298496049	0.37229938271604934
0.6949152542372881	0.21250000000000002	0.8812397499018523	0.7680672268907565	0.325077399380805	0.05905511811023622	0.22943722943722944	0.3854193219474892	0.37229938271604934
0.7033898305084746	0.21250000000000002	0.8812397499018523	0.7680672268907565	0.325077399380805	0.05905511811023622	0.22943722943722944	0.37522304358909	0.3726851851851852
0.7033898305084746	0.21250000000000002	0.8832655884073737	0.769747899159664	0.325077399380805	0.05905511811023622	0.22943722943722944	0.388223298496049	0.37461419753086417
0.7033898305084746	0.21250000000000002	0.8832655884073737	0.7680672268907565	0.325077399380805	0.05905511811023622	0.22943722943722944	0.40326280907468776	0.3726851851851852
0.7033898305084746	0.21250000000000002	0.8832655884073737	0.7680672268907565	0.325077399380805	0.05905511811023622	0.22943722943722944	0.4088707621718073	0.375
0.7033898305084746	0.21250000000000002	0.8832655884073737	0.7680672268907565	0.325077399380805	0.05905511811023622	0.22943722943722944	0.4012235534030079	0.3726851851851852
0.7033898305084746	0.21250000000000002	0.8832655884073737	0.769747899159664	0.325077399380805	0.05511811023622047	0.22943722943722944	0.36834055569717056	0.37461419753086417
0.7033898305084746	0.21250000000000002	0.8832655884073737	0.7680672268907565	0.325077399380805	0.05905511811023622	0.22943722943722944	0.3831251593168494	0.37461419753086417
0.7033898305084746	0.21250000000000002	0.8832655884073737	0.7680672268907565	0.325077399380805	0.05905511811023622	0.22943722943722944	0.3762426714249299	0.37114197530864196
0.7033898305084746	0.21250000000000002	0.8832655884073737	0.769747899159664	0.325077399380805	0.05905511811023622	0.22943722943722944	0.3823604384399694	0.3680555555555555
0.6949152542372881	0.21250000000000002	0.8832655884073737	0.769747899159664	0.325077399380805	0.05905511811023622	0.22943722943722944	0.3736936018353301	0.3707561728395061
0.6949152542372881	0.21250000000000002	0.8832655884073737	0.7680672268907565	0.325077399380805	0.05905511811023622	0.22943722943722944	0.3815957175630895	0.3699845679012346
0.7033898305084746	0.21250000000000002	0.8832655884073737	0.769747899159664	0.325077399380805	0.05511811023622047	0.22943722943722944	0.3693601835330105	0.3699845679012346
0.6949152542372881	0.21250000000000002	0.8812397499018523	0.769747899159664	0.325077399380805	0.05905511811023622	0.22943722943722944	0.3744583227122101	0.3707561728395061
0.6949152542372881	0.21250000000000002	0.8812397499018523	0.769747899159664	0.325077399380805	0.06299212598425197	0.22943722943722944	0.3892429263318889	0.37229938271604934
0.7033898305084746	0.21250000000000002	0.8812397499018523	0.769747899159664	0.325077399380805	0.07086614173228348	0.22943722943722944	0.3476930920214122	0.37114197530864196
0.7033898305084746	0.21250000000000002	0.8812397499018523	0.769747899159664	0.325077399380805	0.05905511811023622	0.22943722943722944	0.35202651032373183	0.37037037037037035
0.7033898305084746	0.21250000000000002	0.8812397499018523	0.769747899159664	0.325077399380805	0.05905511811023622	0.22943722943722944	0.35126178944685194	0.37229938271604934
0.7033898305084746	0.21250000000000002	0.8812397499018523	0.769747899159664	0.325077399380805	0.05905511811023622	0.22943722943722944	0.36553657914861076	0.36882716049382713
0.6949152542372881	0.21250000000000002	0.8792139113963306	0.769747899159664	0.325077399380805	0.06692913385826772	0.22943722943722944	0.362987509559011	0.36921296296296297
0.7033898305084746	0.2	0.8792139113963306	0.769747899159664	0.325077399380805	0.05905511811023622	0.22943722943722944	0.35737955646189146	0.3699845679012346
0.7033898305084746	0.21250000000000002	0.8792139113963306	0.769747899159664	0.325077399380805	0.09448818897637795	0.22943722943722944	0.3550853938312516	0.36921296296296297
0.7033898305084746	0.21250000000000002	0.8792139113963306	0.7680672268907565	0.325077399380805	0.07086614173228348	0.22943722943722944	0.3612031608462911	0.37307098765432095
0.6949152542372881	0.21250000000000002	0.8792139113963306	0.7680672268907565	0.325077399380805	0.05905511811023622	0.22943722943722944	0.36477185827173086	0.3726851851851852
0.7033898305084746	0.2	0.8792139113963306	0.7680672268907565	0.325077399380805	0.05905511811023622	0.22943722943722944	0.35457557991333166	0.37229938271604934
0.6949152542372881	0.2	0.8792139113963306	0.769747899159664	0.325077399380805	0.05905511811023622	0.22727272727272727	0.3364771858271731	0.36882716049382713
0.7033898305084746	0.21250000000000002	0.8771880728908092	0.769747899159664	0.325077399380805	0.06299212598425197	0.22294372294372297	0.33010451185317363	0.37114197530864196
0.6949152542372881	0.2	0.8771880728908092	0.7680672268907565	0.325077399380805	0.06299212598425197	0.22294372294372297	0.31710425694621464	0.37037037037037035
0.7033898305084746	0.2	0.8771880728908092	0.7680672268907565	0.325077399380805	0.06299212598425197	0.22727272727272727	0.3081825133826154	0.37114197530864196
0.7033898305084746	0.2	0.8771880728908092	0.7680672268907565	0.325077399380805	0.06299212598425197	0.22727272727272727	0.3086923273005353	0.3734567901234568
0.6949152542372881	0.21250000000000002	0.8771880728908092	0.7680672268907565	0.33126934984520123	0.06299212598425197	0.22294372294372297	0.3081825133826154	0.3734567901234568
0.7033898305084746	0.21250000000000002	0.8771880728908092	0.7680672268907565	0.325077399380805	0.06299212598425197	0.22727272727272727	0.3086923273005353	0.3734567901234568
0.7033898305084746	0.21250000000000002	0.8751622343852878	0.7680672268907565	0.33126934984520123	0.05905511811023622	0.22727272727272727	0.32194748916645427	0.37229938271604934
0.7033898305084746	0.21250000000000002	0.8751622343852878	0.7680672268907565	0.33126934984520123	0.06299212598425197	0.22294372294372297	0.31863369869997454	0.3707561728395061
0.7033898305084746	0.21250000000000002	0.8751622343852878	0.7680672268907565	0.33126934984520123	0.05905511811023622	0.22727272727272727	0.32194748916645427	0.37307098765432095
0.7033898305084746	0.21250000000000002	0.8751622343852878	0.7663865546218489	0.33126934984520123	0.05905511811023622	0.22294372294372297	0.33928116237573286	0.37229938271604934
0.7033898305084746	0.21250000000000002	0.8751622343852878	0.7680672268907565	0.33126934984520123	0.05905511811023622	0.22727272727272727	0.30665307162885547	0.3734567901234568
0.7033898305084746	0.2	0.8751622343852878	0.7663865546218489	0.325077399380805	0.05905511811023622	0.22294372294372297	0.3229671170022942	0.3726851851851852
0.7033898305084746	0.21250000000000002	0.8751622343852878	0.7663865546218489	0.325077399380805	0.05905511811023622	0.22294372294372297	0.3137904664797349	0.3726851851851852
0.7033898305084746	0.21250000000000002	0.8751622343852878	0.7663865546218489	0.33126934984520123	0.05905511811023622	0.22294372294372297	0.3234769309202141	0.37307098765432095
0.7033898305084746	0.22499999999999998	0.8751622343852878	0.7663865546218489	0.33126934984520123	0.06299212598425197	0.22294372294372297	0.32449655875605404	0.37229938271604934
0.7033898305084746	0.22499999999999998	0.8751622343852878	0.7680672268907565	0.33126934984520123	0.06299212598425197	0.22294372294372297	0.3155748151924548	0.3726851851851852
0.7033898305084746	0.22499999999999998	0.8751622343852878	0.7663865546218489	0.33126934984520123	0.05905511811023622	0.22294372294372297	0.31735916390517466	0.3707561728395061
0.7033898305084746	0.22499999999999998	0.8751622343852878	0.7680672268907565	0.33126934984520123	0.05905511811023622	0.22294372294372297	0.31684934998725467	0.3734567901234568
0.7033898305084746	0.22499999999999998	0.8751622343852878	0.7663865546218489	0.33126934984520123	0.05905511811023622	0.22294372294372297	0.3227122100433342	0.37307098765432095
0.7033898305084746	0.21250000000000002	0.8751622343852878	0.7663865546218489	0.33126934984520123	0.06299212598425197	0.22294372294372297	0.32704562834565387	0.3726851851851852
0.7033898305084746	0.21250000000000002	0.8771880728908092	0.7680672268907565	0.33126934984520123	0.06299212598425197	0.22294372294372297	0.3155748151924548	0.37229938271604934
0.7033898305084746	0.22499999999999998	0.8771880728908092	0.7663865546218489	0.33126934984520123	0.07086614173228348	0.22510822510822512	0.30563344379301555	0.37229938271604934
0.7033898305084746	0.22499999999999998	0.8771880728908092	0.7680672268907565	0.33126934984520123	0.06299212598425197	0.22294372294372297	0.31684934998725467	0.37114197530864196
0.7033898305084746	0.21250000000000002	0.8771880728908092	0.7663865546218489	0.33126934984520123	0.06299212598425197	0.22294372294372297	0.31582972215141475	0.3726851851851852
0.6949152542372881	0.21250000000000002	0.8792139113963306	0.7663865546218489	0.33126934984520123	0.06299212598425197	0.22294372294372297	0.3140453734386949	0.3734567901234568
0.6949152542372881	0.21250000000000002	0.8792139113963306	0.7663865546218489	0.33126934984520123	0.06299212598425197	0.22294372294372297	0.312515931684935	0.36882716049382713
0.7033898305084746	0.21250000000000002	0.8792139113963306	0.7663865546218489	0.33126934984520123	0.06299212598425197	0.22294372294372297	0.31684934998725467	0.36882716049382713
0.7033898305084746	0.21250000000000002	0.8792139113963306	0.7663865546218489	0.33126934984520123	0.06299212598425197	0.22294372294372297	0.312515931684935	0.37114197530864196
0.7033898305084746	0.21250000000000002	0.8792139113963306	0.7663865546218489	0.33126934984520123	0.06299212598425197	0.22077922077922077	0.3099668620953352	0.37461419753086417
0.7033898305084746	0.21250000000000002	0.8792139113963306	0.7663865546218489	0.33126934984520123	0.06299212598425197	0.22077922077922077	0.32730053530461384	0.37229938271604934
0.7033898305084746	0.21250000000000002	0.8812397499018523	0.7663865546218489	0.33126934984520123	0.06299212598425197	0.2186147186147186	0.31582972215141475	0.37229938271604934
0.7033898305084746	0.21250000000000002	0.8812397499018523	0.7663865546218489	0.33126934984520123	0.06299212598425197	0.22077922077922077	0.3051236298750956	0.37114197530864196
0.7033898305084746	0.21250000000000002	0.8812397499018523	0.7663865546218489	0.33126934984520123	0.06299212598425197	0.22077922077922077	0.31735916390517466	0.37229938271604934
0.7033898305084746	0.21250000000000002	0.8832655884073737	0.7663865546218489	0.33126934984520123	0.05905511811023622	0.22077922077922077	0.31965332653581446	0.3765432098765432
0.7033898305084746	0.21250000000000002	0.8832655884073737	0.7663865546218489	0.33126934984520123	0.05905511811023622	0.22077922077922077	0.3265358144277339	0.384645061728395
0.7033898305084746	0.21250000000000002	0.8832655884073737	0.7663865546218489	0.33126934984520123	0.05905511811023622	0.22294372294372297	0.31710425694621464	0.384645061728395
0.6949152542372881	0.21250000000000002	0.8852914269128951	0.7663865546218489	0.33126934984520123	0.06299212598425197	0.2186147186147186	0.32551618659189396	0.38618827160493824
0.7033898305084746	0.21250000000000002	0.8852914269128951	0.7663865546218489	0.33126934984520123	0.05905511811023622	0.2186147186147186	0.3137904664797349	0.384645061728395
0.7033898305084746	0.21250000000000002	0.8873172654184169	0.7663865546218489	0.33126934984520123	0.06299212598425197	0.22077922077922077	0.3216925822074943	0.38657407407407407
0.7033898305084746	0.21250000000000002	0.8852914269128951	0.7663865546218489	0.33126934984520123	0.06299212598425197	0.22077922077922077	0.31302574560285495	0.3881172839506173
0.7033898305084746	0.22499999999999998	0.8873172654184169	0.7647058823529413	0.33126934984520123	0.09055118110236221	0.22077922077922077	0.3143002803976549	0.38773148148148145
0.7033898305084746	0.21250000000000002	0.8873172654184169	0.7663865546218489	0.33126934984520123	0.07480314960629922	0.22077922077922077	0.31226102472597506	0.38927469135802467
0.6949152542372881	0.22499999999999998	0.8893431039239383	0.7663865546218489	0.33126934984520123	0.06299212598425197	0.22077922077922077	0.31302574560285495	0.38773148148148145
0.7033898305084746	0.21250000000000002	0.8893431039239383	0.7663865546218489	0.33126934984520123	0.06299212598425197	0.2186147186147186	0.31124139689013514	0.38695987654320985
0.7033898305084746	0.21250000000000002	0.8893431039239383	0.7663865546218489	0.33126934984520123	0.06299212598425197	0.2142857142857143	0.3140453734386949	0.38580246913580246
0.6949152542372881	0.21250000000000002	0.8893431039239383	0.7647058823529413	0.33126934984520123	0.06299212598425197	0.22294372294372297	0.3041040020392557	0.38425925925925924
0.7033898305084746	0.21250000000000002	0.8893431039239383	0.7647058823529413	0.33126934984520123	0.06299212598425197	0.2186147186147186	0.3214376752485343	0.384645061728395
0.6949152542372881	0.21250000000000002	0.8893431039239383	0.7647058823529413	0.33126934984520123	0.06299212598425197	0.22077922077922077	0.3176140708641346	0.38425925925925924
0.7033898305084746	0.21250000000000002	0.8893431039239383	0.7663865546218489	0.33126934984520123	0.06299212598425197	0.22077922077922077	0.3153199082334948	0.38580246913580246
0.7033898305084746	0.21250000000000002	0.8893431039239383	0.7663865546218489	0.33126934984520123	0.06299212598425197	0.2186147186147186	0.30945704817741526	0.384645061728395
0.7033898305084746	0.21250000000000002	0.8893431039239383	0.7647058823529413	0.33126934984520123	0.06299212598425197	0.22077922077922077	0.3191435126178945	0.38580246913580246
0.7033898305084746	0.21250000000000002	0.8893431039239383	0.7647058823529413	0.33126934984520123	0.06299212598425197	0.22077922077922077	0.3143002803976549	0.38233024691358025
0.7033898305084746	0.21250000000000002	0.8893431039239383	0.7663865546218489	0.33126934984520123	0.06299212598425197	0.22077922077922077	0.3160846291103747	0.38695987654320985
0.7033898305084746	0.21250000000000002	0.8893431039239383	0.7663865546218489	0.33126934984520123	0.06299212598425197	0.22077922077922077	0.312515931684935	0.38695987654320985
0.7033898305084746	0.21250000000000002	0.8913689424294597	0.7663865546218489	0.33126934984520123	0.05905511811023622	0.22077922077922077	0.31710425694621464	0.38695987654320985
0.7033898305084746	0.21250000000000002	0.8913689424294597	0.7647058823529413	0.33126934984520123	0.07480314960629922	0.22077922077922077	0.31812388478205456	0.38580246913580246
0.7033898305084746	0.21250000000000002	0.8933947809349814	0.7663865546218489	0.33126934984520123	0.07086614173228348	0.22077922077922077	0.313280652561815	0.38155864197530864
0.6949152542372881	0.21250000000000002	0.8913689424294597	0.7663865546218489	0.33126934984520123	0.06299212598425197	0.22077922077922077	0.3191435126178945	0.38233024691358025
0.7033898305084746	0.21250000000000002	0.8933947809349814	0.7647058823529413	0.33126934984520123	0.06299212598425197	0.22294372294372297	0.31735916390517466	0.3819444444444444
0.7033898305084746	0.21250000000000002	0.8913689424294597	0.7663865546218489	0.33126934984520123	0.06299212598425197	0.22077922077922077	0.3482029059393322	0.38155864197530864
0.7033898305084746	0.22499999999999998	0.8933947809349814	0.7663865546218489	0.33126934984520123	0.06299212598425197	0.22294372294372297	0.3395360693346929	0.3804012345679012
0.6949152542372881	0.21250000000000002	0.8933947809349814	0.7663865546218489	0.33126934984520123	0.06299212598425197	0.22077922077922077	0.3453989293907724	0.3819444444444444
0.7033898305084746	0.21250000000000002	0.8933947809349814	0.7663865546218489	0.33126934984520123	0.06299212598425197	0.22510822510822512	0.30333928116237574	0.38695987654320985
0.7033898305084746	0.21250000000000002	0.8913689424294597	0.7663865546218489	0.33126934984520123	0.06299212598425197	0.22077922077922077	0.3313790466479735	0.38155864197530864
0.6949152542372881	0.21250000000000002	0.8913689424294597	0.7663865546218489	0.33126934984520123	0.06299212598425197	0.22077922077922077	0.30843742034157534	0.3819444444444444
0.7033898305084746	0.21250000000000002	0.8893431039239383	0.7663865546218489	0.33126934984520123	0.06299212598425197	0.2186147186147186	0.3214376752485343	0.3796296296296296
0.7033898305084746	0.21250000000000002	0.8913689424294597	0.7647058823529413	0.33126934984520123	0.06299212598425197	0.22077922077922077	0.31455518735661486	0.3811728395061728
0.7033898305084746	0.21250000000000002	0.8893431039239383	0.7663865546218489	0.33126934984520123	0.06299212598425197	0.22294372294372297	0.3155748151924548	0.3811728395061728
0.7033898305084746	0.21250000000000002	0.8893431039239383	0.7663865546218489	0.33126934984520123	0.06299212598425197	0.22077922077922077	0.31302574560285495	0.38233024691358025
0.7033898305084746	0.21250000000000002	0.8893431039239383	0.7663865546218489	0.33126934984520123	0.06299212598425197	0.22510822510822512	0.31455518735661486	0.3811728395061728
0.6949152542372881	0.21250000000000002	0.8893431039239383	0.7663865546218489	0.33126934984520123	0.06299212598425197	0.22294372294372297	0.3206729543716544	0.38155864197530864
0.7033898305084746	0.21250000000000002	0.8893431039239383	0.7663865546218489	0.33126934984520123	0.06299212598425197	0.22294372294372297	0.3086923273005353	0.38425925925925924
0.7033898305084746	0.21250000000000002	0.8893431039239383	0.7663865546218489	0.33126934984520123	0.06299212598425197	0.22077922077922077	0.3262809074687739	0.3838734567901234
0.7033898305084746	0.21250000000000002	0.8893431039239383	0.7663865546218489	0.33126934984520123	0.06299212598425197	0.22294372294372297	0.3206729543716544	0.3819444444444444
0.6949152542372881	0.21250000000000002	0.8893431039239383	0.7663865546218489	0.33126934984520123	0.06299212598425197	0.22077922077922077	0.31965332653581446	0.38425925925925924
0.6949152542372881	0.21250000000000002	0.8873172654184169	0.7663865546218489	0.33126934984520123	0.06299212598425197	0.22077922077922077	0.3160846291103747	0.3838734567901234
0.7033898305084746	0.21250000000000002	0.8873172654184169	0.7647058823529413	0.33126934984520123	0.06299212598425197	0.22294372294372297	0.31863369869997454	0.384645061728395
0.7033898305084746	0.21250000000000002	0.8873172654184169	0.7663865546218489	0.33126934984520123	0.06299212598425197	0.22510822510822512	0.3188886056589345	0.38425925925925924
0.7033898305084746	0.21250000000000002	0.8873172654184169	0.7663865546218489	0.33126934984520123	0.06299212598425197	0.22077922077922077	0.31455518735661486	0.38425925925925924
0.7033898305084746	0.21250000000000002	0.8873172654184169	0.7663865546218489	0.33126934984520123	0.06299212598425197	0.22077922077922077	0.3176140708641346	0.384645061728395
0.6949152542372881	0.21250000000000002	0.8873172654184169	0.7663865546218489	0.33126934984520123	0.06299212598425197	0.22294372294372297	0.3155748151924548	0.38348765432098764
0.7033898305084746	0.21250000000000002	0.8873172654184169	0.7663865546218489	0.33126934984520123	0.06299212598425197	0.22077922077922077	0.32475146571501406	0.384645061728395
0.7033898305084746	0.21250000000000002	0.8873172654184169	0.7647058823529413	0.33126934984520123	0.06299212598425197	0.22294372294372297	0.32322202396125416	0.3819444444444444
0.7033898305084746	0.21250000000000002	0.8873172654184169	0.7647058823529413	0.33126934984520123	0.06299212598425197	0.22294372294372297	0.3153199082334948	0.38233024691358025
0.6949152542372881	0.21250000000000002	0.8873172654184169	0.7647058823529413	0.33126934984520123	0.06299212598425197	0.22294372294372297	0.3234769309202141	0.38425925925925924
0.7033898305084746	0.21250000000000002	0.8873172654184169	0.7663865546218489	0.33126934984520123	0.06692913385826772	0.22294372294372297	0.31582972215141475	0.38155864197530864
0.7033898305084746	0.21250000000000002	0.8873172654184169	0.7663865546218489	0.33126934984520123	0.06692913385826772	0.22077922077922077	0.3140453734386949	0.3838734567901234
0.7033898305084746	0.21250000000000002	0.8873172654184169	0.7663865546218489	0.33126934984520123	0.06299212598425197	0.22294372294372297	0.3176140708641346	0.38425925925925924
0.7033898305084746	0.21250000000000002	0.8873172654184169	0.7663865546218489	0.33126934984520123	0.06299212598425197	0.22294372294372297	0.3290848840173337	0.38657407407407407
0.7033898305084746	0.21250000000000002	0.8873172654184169	0.7663865546218489	0.33126934984520123	0.06299212598425197	0.22294372294372297	0.3214376752485343	0.38348765432098764
0.7033898305084746	0.21250000000000002	0.8873172654184169	0.7663865546218489	0.33126934984520123	0.06299212598425197	0.22510822510822512	0.3201631404537344	0.38155864197530864
0.7033898305084746	0.21250000000000002	0.8893431039239383	0.7663865546218489	0.33126934984520123	0.06299212598425197	0.22294372294372297	0.33469283711445325	0.3819444444444444
0.7033898305084746	0.21250000000000002	0.8873172654184169	0.7663865546218489	0.33126934984520123	0.06299212598425197	0.22294372294372297	0.312515931684935	0.3811728395061728
0.7033898305084746	0.21250000000000002	0.8873172654184169	0.7663865546218489	0.33126934984520123	0.06299212598425197	0.22294372294372297	0.3140453734386949	0.3811728395061728
0.7033898305084746	0.21250000000000002	0.8873172654184169	0.7647058823529413	0.33126934984520123	0.06299212598425197	0.22294372294372297	0.3099668620953352	0.38233024691358025
0.7033898305084746	0.21250000000000002	0.8893431039239383	0.7647058823529413	0.33126934984520123	0.06299212598425197	0.22294372294372297	0.3211827682895743	0.3811728395061728
0.7033898305084746	0.21250000000000002	0.8893431039239383	0.7647058823529413	0.33126934984520123	0.05905511811023622	0.22294372294372297	0.3288299770583737	0.38348765432098764
0.7033898305084746	0.21250000000000002	0.8893431039239383	0.7647058823529413	0.33126934984520123	0.05905511811023622	0.22294372294372297	0.3303594188121336	0.3819444444444444
0.7033898305084746	0.21250000000000002	0.8893431039239383	0.7647058823529413	0.33126934984520123	0.05905511811023622	0.22294372294372297	0.33290848840173337	0.38155864197530864
0.7033898305084746	0.21250000000000002	0.8893431039239383	0.7647058823529413	0.33126934984520123	0.05905511811023622	0.22294372294372297	0.3387713484578129	0.3819444444444444
0.7033898305084746	0.21250000000000002	0.8913689424294597	0.7663865546218489	0.33126934984520123	0.05905511811023622	0.22294372294372297	0.3344379301554933	0.38155864197530864
0.6949152542372881	0.21250000000000002	0.8913689424294597	0.7663865546218489	0.33126934984520123	0.05905511811023622	0.22294372294372297	0.3288299770583737	0.38155864197530864
0.7033898305084746	0.21250000000000002	0.8913689424294597	0.7647058823529413	0.33126934984520123	0.05905511811023622	0.22727272727272727	0.32730053530461384	0.38233024691358025
0.7033898305084746	0.21250000000000002	0.8913689424294597	0.7663865546218489	0.33126934984520123	0.05905511811023622	0.22294372294372297	0.32322202396125416	0.3838734567901234
0.7033898305084746	0.21250000000000002	0.8893431039239383	0.7647058823529413	0.33126934984520123	0.06299212598425197	0.22294372294372297	0.3265358144277339	0.38348765432098764
0.7033898305084746	0.21250000000000002	0.8913689424294597	0.7663865546218489	0.33126934984520123	0.06299212598425197	0.22294372294372297	0.3290848840173337	0.3811728395061728
0.6949152542372881	0.21250000000000002	0.8913689424294597	0.7663865546218489	0.33126934984520123	0.06299212598425197	0.22294372294372297	0.3492225337751721	0.38233024691358025
0.7033898305084746	0.21250000000000002	0.8913689424294597	0.7647058823529413	0.33126934984520123	0.06299212598425197	0.22727272727272727	0.32322202396125416	0.38155864197530864
0.7033898305084746	0.21250000000000002	0.8933947809349814	0.7663865546218489	0.33126934984520123	0.06299212598425197	0.22294372294372297	0.33010451185317363	0.38233024691358025
0.7033898305084746	0.21250000000000002	0.8933947809349814	0.7663865546218489	0.33126934984520123	0.06299212598425197	0.22294372294372297	0.33010451185317363	0.38233024691358025
0.7033898305084746	0.21250000000000002	0.8933947809349814	0.7663865546218489	0.33126934984520123	0.06299212598425197	0.22294372294372297	0.3275554422635738	0.38580246913580246
0.7033898305084746	0.21250000000000002	0.8933947809349814	0.7663865546218489	0.33126934984520123	0.06299212598425197	0.22727272727272727	0.34081060412949277	0.38580246913580246
0.7033898305084746	0.21250000000000002	0.8933947809349814	0.7663865546218489	0.33126934984520123	0.06299212598425197	0.22294372294372297	0.34208513892429265	0.38425925925925924
0.7033898305084746	0.21250000000000002	0.8933947809349814	0.7663865546218489	0.33126934984520123	0.06299212598425197	0.22294372294372297	0.33928116237573286	0.38348765432098764
0.7033898305084746	0.21250000000000002	0.8933947809349814	0.7647058823529413	0.33126934984520123	0.06299212598425197	0.22294372294372297	0.3352026510323732	0.38348765432098764
0.7033898305084746	0.21250000000000002	0.8933947809349814	0.7663865546218489	0.33126934984520123	0.08267716535433071	0.22510822510822512	0.33469283711445325	0.384645061728395
0.7033898305084746	0.21250000000000002	0.8933947809349814	0.7663865546218489	0.33126934984520123	0.06299212598425197	0.22294372294372297	0.32322202396125416	0.38233024691358025
0.7033898305084746	0.21250000000000002	0.8933947809349814	0.7663865546218489	0.33126934984520123	0.06299212598425197	0.22727272727272727	0.33596737190925313	0.38425925925925924
0.7033898305084746	0.21250000000000002	0.8933947809349814	0.7647058823529413	0.33126934984520123	0.06299212598425197	0.22727272727272727	0.3339281162375733	0.38155864197530864
0.7033898305084746	0.21250000000000002	0.8933947809349814	0.7647058823529413	0.33126934984520123	0.06692913385826772	0.22727272727272727	0.3453989293907724	0.384645061728395
0.7033898305084746	0.21250000000000002	0.8933947809349814	0.7663865546218489	0.33126934984520123	0.06692913385826772	0.22727272727272727	0.325771093550854	0.38580246913580246
0.7033898305084746	0.21250000000000002	0.8933947809349814	0.7663865546218489	0.33126934984520123	0.06692913385826772	0.22727272727272727	0.33290848840173337	0.38618827160493824
0.7033898305084746	0.21250000000000002	0.8933947809349814	0.7663865546218489	0.33126934984520123	0.06692913385826772	0.22727272727272727	0.32322202396125416	0.384645061728395
0.7033898305084746	0.21250000000000002	0.8933947809349814	0.7663865546218489	0.33126934984520123	0.06692913385826772	0.22294372294372297	0.3280652561814938	0.3811728395061728
0.7033898305084746	0.21250000000000002	0.8933947809349814	0.7647058823529413	0.33126934984520123	0.07086614173228348	0.22727272727272727	0.33061432577109356	0.3811728395061728
0.7033898305084746	0.21250000000000002	0.8933947809349814	0.7663865546218489	0.33126934984520123	0.07086614173228348	0.22727272727272727	0.33061432577109356	0.384645061728395
0.7033898305084746	0.21250000000000002	0.8933947809349814	0.7647058823529413	0.33126934984520123	0.07086614173228348	0.22294372294372297	0.3418302319653327	0.38425925925925924
0.7033898305084746	0.21250000000000002	0.8933947809349814	0.7663865546218489	0.33126934984520123	0.07086614173228348	0.22727272727272727	0.3293397909762937	0.38233024691358025
0.7033898305084746	0.22499999999999998	0.8933947809349814	0.7663865546218489	0.33126934984520123	0.07086614173228348	0.22727272727272727	0.3285750700994137	0.38348765432098764
0.7033898305084746	0.22499999999999998	0.8913689424294597	0.7663865546218489	0.33126934984520123	0.07086614173228348	0.22727272727272727	0.3206729543716544	0.38348765432098764
0.7033898305084746	0.21250000000000002	0.8933947809349814	0.7663865546218489	0.33126934984520123	0.07086614173228348	0.22943722943722944	0.3405556971705328	0.38695987654320985
0.7033898305084746	0.21250000000000002	0.8933947809349814	0.7663865546218489	0.33126934984520123	0.07086614173228348	0.22943722943722944	0.3349477440734132	0.384645061728395
0.7033898305084746	0.21250000000000002	0.8933947809349814	0.7647058823529413	0.33126934984520123	0.07086614173228348	0.22727272727272727	0.3336732092786133	0.38233024691358025
0.7033898305084746	0.21250000000000002	0.8933947809349814	0.7647058823529413	0.33126934984520123	0.07086614173228348	0.22943722943722944	0.3293397909762937	0.38348765432098764
0.7033898305084746	0.21250000000000002	0.8933947809349814	0.7663865546218489	0.33126934984520123	0.07480314960629922	0.22943722943722944	0.3321437675248535	0.3819444444444444
0.7033898305084746	0.21250000000000002	0.8913689424294597	0.7647058823529413	0.33126934984520123	0.07086614173228348	0.22943722943722944	0.3436145806780525	0.38233024691358025
0.7033898305084746	0.21250000000000002	0.8933947809349814	0.7663865546218489	0.33126934984520123	0.07086614173228348	0.22727272727272727	0.35712464950293143	0.38580246913580246
0.7033898305084746	0.21250000000000002	0.8913689424294597	0.7663865546218489	0.33126934984520123	0.07086614173228348	0.22943722943722944	0.3614580678052511	0.3838734567901234
0.7033898305084746	0.21250000000000002	0.8913689424294597	0.7663865546218489	0.33126934984520123	0.07086614173228348	0.22943722943722944	0.35737955646189146	0.38425925925925924
0.7033898305084746	0.21250000000000002	0.8893431039239383	0.7663865546218489	0.33126934984520123	0.07086614173228348	0.22943722943722944	0.3685954626561305	0.38618827160493824
0.7033898305084746	0.21250000000000002	0.8893431039239383	0.7680672268907565	0.33126934984520123	0.07086614173228348	0.22943722943722944	0.35941881213357124	0.38580246913580246
0.7033898305084746	0.21250000000000002	0.8893431039239383	0.7663865546218489	0.33126934984520123	0.07086614173228348	0.22943722943722944	0.3614580678052511	0.38618827160493824
0.7033898305084746	0.21250000000000002	0.8893431039239383	0.7680672268907565	0.33126934984520123	0.07086614173228348	0.22943722943722944	0.3767524853428499	0.38348765432098764
0.7033898305084746	0.21250000000000002	0.8893431039239383	0.7663865546218489	0.33126934984520123	0.07086614173228348	0.22943722943722944	0.34565383634973235	0.38425925925925924
0.7033898305084746	0.2	0.8873172654184169	0.7663865546218489	0.33126934984520123	0.07086614173228348	0.22943722943722944	0.35992862605149123	0.38773148148148145
0.7033898305084746	0.21250000000000002	0.8893431039239383	0.7663865546218489	0.33126934984520123	0.07086614173228348	0.22943722943722944	0.3716543461636503	0.38425925925925924
0.7033898305084746	0.21250000000000002	0.8873172654184169	0.7680672268907565	0.325077399380805	0.07086614173228348	0.22943722943722944	0.34565383634973235	0.38580246913580246
0.7033898305084746	0.2	0.8873172654184169	0.7663865546218489	0.33126934984520123	0.07086614173228348	0.22943722943722944	0.35865409125669134	0.38773148148148145
0.7033898305084746	0.21250000000000002	0.8873172654184169	0.7680672268907565	0.325077399380805	0.07086614173228348	0.22943722943722944	0.3731837879174102	0.38618827160493824
0.7033898305084746	0.2	0.8873172654184169	0.7663865546218489	0.325077399380805	0.07480314960629922	0.2337662337662338	0.3469283711445323	0.38888888888888884
0.7033898305084746	0.2	0.8873172654184169	0.7663865546218489	0.33126934984520123	0.07480314960629922	0.22943722943722944	0.35686974254397147	0.384645061728395
0.7033898305084746	0.2	0.8852914269128951	0.7663865546218489	0.325077399380805	0.07086614173228348	0.22943722943722944	0.35457557991333166	0.38927469135802467
0.7033898305084746	0.21250000000000002	0.8852914269128951	0.7680672268907565	0.33126934984520123	0.07086614173228348	0.22943722943722944	0.34998725465205205	0.38348765432098764
0.7033898305084746	0.21250000000000002	0.8852914269128951	0.7680672268907565	0.325077399380805	0.07086614173228348	0.22943722943722944	0.35585011470813155	0.384645061728395
0.7033898305084746	0.21250000000000002	0.8852914269128951	0.7663865546218489	0.325077399380805	0.07086614173228348	0.22943722943722944	0.3693601835330105	0.38425925925925924
0.7033898305084746	0.21250000000000002	0.8852914269128951	0.7680672268907565	0.33126934984520123	0.07086614173228348	0.22943722943722944	0.362477695641091	0.3838734567901234
0.7033898305084746	0.21250000000000002	0.8852914269128951	0.7680672268907565	0.325077399380805	0.07086614173228348	0.22943722943722944	0.3688503696150905	0.384645061728395
0.7033898305084746	0.21250000000000002	0.8852914269128951	0.7680672268907565	0.325077399380805	0.07086614173228348	0.22943722943722944	0.35941881213357124	0.38695987654320985
0.7033898305084746	0.21250000000000002	0.8852914269128951	0.7663865546218489	0.325077399380805	0.07086614173228348	0.22943722943722944	0.35941881213357124	0.384645061728395
0.7033898305084746	0.21250000000000002	0.8832655884073737	0.7680672268907565	0.325077399380805	0.07086614173228348	0.22943722943722944	0.37522304358909	0.38425925925925924
0.7033898305084746	0.21250000000000002	0.8852914269128951	0.7663865546218489	0.325077399380805	0.07086614173228348	0.22727272727272727	0.3956156003058884	0.38695987654320985
0.7033898305084746	0.21250000000000002	0.8852914269128951	0.7680672268907565	0.325077399380805	0.07086614173228348	0.22943722943722944	0.3787917410145297	0.38773148148148145
0.7033898305084746	0.21250000000000002	0.8832655884073737	0.769747899159664	0.325077399380805	0.07086614173228348	0.22943722943722944	0.36451695131277084	0.3819444444444444
0.7033898305084746	0.21250000000000002	0.8852914269128951	0.7680672268907565	0.325077399380805	0.06692913385826772	0.22943722943722944	0.35585011470813155	0.384645061728395
0.7033898305084746	0.21250000000000002	0.8852914269128951	0.7680672268907565	0.325077399380805	0.06692913385826772	0.22943722943722944	0.35355595207749174	0.38618827160493824
0.7033898305084746	0.21250000000000002	0.8852914269128951	0.7680672268907565	0.325077399380805	0.06692913385826772	0.22943722943722944	0.3663013000254907	0.38425925925925924
0.7033898305084746	0.21250000000000002	0.8832655884073737	0.7680672268907565	0.325077399380805	0.06692913385826772	0.22943722943722944	0.34616365026765233	0.38618827160493824
0.7033898305084746	0.21250000000000002	0.8852914269128951	0.7680672268907565	0.325077399380805	0.06692913385826772	0.2337662337662338	0.3583991842977314	0.38580246913580246
0.7033898305084746	0.21250000000000002	0.8852914269128951	0.769747899159664	0.325077399380805	0.06692913385826772	0.22943722943722944	0.35814427733877136	0.38695987654320985
0.7033898305084746	0.21250000000000002	0.8852914269128951	0.7680672268907565	0.325077399380805	0.06299212598425197	0.2337662337662338	0.35712464950293143	0.38657407407407407
0.7033898305084746	0.21250000000000002	0.8852914269128951	0.7680672268907565	0.325077399380805	0.06692913385826772	0.22943722943722944	0.36604639306653075	0.384645061728395
0.7033898305084746	0.21250000000000002	0.8852914269128951	0.769747899159664	0.325077399380805	0.07874015748031496	0.22943722943722944	0.33469283711445325	0.38888888888888884
0.7033898305084746	0.21250000000000002	0.8852914269128951	0.7663865546218489	0.325077399380805	0.06692913385826772	0.22943722943722944	0.34718327810349225	0.3838734567901234
0.7033898305084746	0.21250000000000002	0.8852914269128951	0.7680672268907565	0.325077399380805	0.06692913385826772	0.22727272727272727	0.3487127198572521	0.38580246913580246
0.7033898305084746	0.21250000000000002	0.8852914269128951	0.7663865546218489	0.325077399380805	0.06692913385826772	0.22943722943722944	0.3413204180474127	0.38618827160493824
0.7033898305084746	0.21250000000000002	0.8852914269128951	0.7680672268907565	0.325077399380805	0.10236220472440946	0.22943722943722944	0.3403007902115728	0.38657407407407407
0.7033898305084746	0.21250000000000002	0.8852914269128951	0.7663865546218489	0.325077399380805	0.06692913385826772	0.22943722943722944	0.34718327810349225	0.384645061728395
0.7033898305084746	0.21250000000000002	0.8832655884073737	0.7680672268907565	0.325077399380805	0.06692913385826772	0.22943722943722944	0.3479479989803722	0.38425925925925924
0.7033898305084746	0.2	0.8832655884073737	0.769747899159664	0.325077399380805	0.06692913385826772	0.22943722943722944	0.34616365026765233	0.38233024691358025
0.7033898305084746	0.2	0.8832655884073737	0.7680672268907565	0.325077399380805	0.06692913385826772	0.22943722943722944	0.35585011470813155	0.38618827160493824
0.7033898305084746	0.2	0.8832655884073737	0.7680672268907565	0.325077399380805	0.06692913385826772	0.22943722943722944	0.35304613815957175	0.38773148148148145
0.7033898305084746	0.2	0.8812397499018523	0.769747899159664	0.325077399380805	0.06692913385826772	0.22943722943722944	0.3451440224318124	0.3838734567901234
0.7033898305084746	0.2	0.8832655884073737	0.769747899159664	0.325077399380805	0.06692913385826772	0.2337662337662338	0.35075197552893195	0.3838734567901234
0.7033898305084746	0.2	0.8812397499018523	0.769747899159664	0.325077399380805	0.06692913385826772	0.22943722943722944	0.35686974254397147	0.38580246913580246
0.7033898305084746	0.2	0.8812397499018523	0.769747899159664	0.325077399380805	0.06692913385826772	0.2337662337662338	0.3527912312006118	0.38425925925925924
0.7033898305084746	0.2	0.8832655884073737	0.769747899159664	0.325077399380805	0.06692913385826772	0.22943722943722944	0.35737955646189146	0.38425925925925924
0.7033898305084746	0.2	0.8812397499018523	0.7680672268907565	0.325077399380805	0.06692913385826772	0.22943722943722944	0.35355595207749174	0.38348765432098764
0.7033898305084746	0.2	0.8812397499018523	0.769747899159664	0.325077399380805	0.06299212598425197	0.22943722943722944	0.3515166964058119	0.38348765432098764
0.7033898305084746	0.2	0.8812397499018523	0.769747899159664	0.325077399380805	0.06299212598425197	0.22943722943722944	0.3612031608462911	0.38348765432098764
0.7033898305084746	0.21250000000000002	0.8812397499018523	0.7680672268907565	0.325077399380805	0.06692913385826772	0.22943722943722944	0.35686974254397147	0.38425925925925924
0.7033898305084746	0.21250000000000002	0.8812397499018523	0.769747899159664	0.325077399380805	0.06692913385826772	0.22943722943722944	0.35712464950293143	0.38580246913580246
0.7033898305084746	0.21250000000000002	0.8792139113963306	0.769747899159664	0.325077399380805	0.06299212598425197	0.22943722943722944	0.3589089982156513	0.38618827160493824
0.7033898305084746	0.21250000000000002	0.8792139113963306	0.769747899159664	0.325077399380805	0.06299212598425197	0.22943722943722944	0.36834055569717056	0.38695987654320985
0.7033898305084746	0.21250000000000002	0.8792139113963306	0.769747899159664	0.325077399380805	0.06299212598425197	0.2337662337662338	0.35202651032373183	0.38773148148148145
0.7033898305084746	0.21250000000000002	0.8792139113963306	0.7680672268907565	0.325077399380805	0.06299212598425197	0.22943722943722944	0.349732347693092	0.38580246913580246
0.7033898305084746	0.21250000000000002	0.8792139113963306	0.769747899159664	0.325077399380805	0.06299212598425197	0.2337662337662338	0.35126178944685194	0.38657407407407407
0.7033898305084746	0.21250000000000002	0.8792139113963306	0.769747899159664	0.325077399380805	0.06299212598425197	0.2337662337662338	0.3612031608462911	0.38618827160493824
0.7033898305084746	0.21250000000000002	0.8771880728908092	0.769747899159664	0.325077399380805	0.06299212598425197	0.22943722943722944	0.35457557991333166	0.384645061728395
0.7033898305084746	0.21250000000000002	0.8771880728908092	0.769747899159664	0.325077399380805	0.06299212598425197	0.2337662337662338	0.36043843996941116	0.38618827160493824
0.7033898305084746	0.21250000000000002	0.8771880728908092	0.769747899159664	0.325077399380805	0.06299212598425197	0.2337662337662338	0.3515166964058119	0.38695987654320985
0.7033898305084746	0.21250000000000002	0.8771880728908092	0.769747899159664	0.325077399380805	0.06299212598425197	0.23593073593073594	0.3675758348202906	0.38657407407407407
0.7033898305084746	0.21250000000000002	0.8771880728908092	0.769747899159664	0.325077399380805	0.06299212598425197	0.2337662337662338	0.35202651032373183	0.384645061728395
0.7033898305084746	0.21250000000000002	0.8751622343852878	0.7714285714285716	0.325077399380805	0.06299212598425197	0.2337662337662338	0.36477185827173086	0.3838734567901234
0.7033898305084746	0.21250000000000002	0.8751622343852878	0.769747899159664	0.325077399380805	0.06299212598425197	0.23593073593073594	0.3612031608462911	0.38618827160493824
0.7033898305084746	0.21250000000000002	0.8751622343852878	0.769747899159664	0.325077399380805	0.06299212598425197	0.2337662337662338	0.36604639306653075	0.38580246913580246
0.7033898305084746	0.21250000000000002	0.8751622343852878	0.769747899159664	0.325077399380805	0.06299212598425197	0.2337662337662338	0.3583991842977314	0.38425925925925924
0.7033898305084746	0.21250000000000002	0.8731363958797664	0.769747899159664	0.325077399380805	0.06299212598425197	0.2337662337662338	0.3693601835330105	0.38348765432098764
0.7033898305084746	0.21250000000000002	0.8731363958797664	0.7714285714285716	0.325077399380805	0.06299212598425197	0.23593073593073594	0.35865409125669134	0.38348765432098764
0.7033898305084746	0.21250000000000002	0.8731363958797664	0.769747899159664	0.325077399380805	0.06299212598425197	0.23593073593073594	0.36451695131277084	0.38773148148148145
0.7033898305084746	0.21250000000000002	0.8731363958797664	0.769747899159664	0.325077399380805	0.06299212598425197	0.23593073593073594	0.3555952077491716	0.384645061728395
0.7033898305084746	0.21250000000000002	0.8731363958797664	0.769747899159664	0.325077399380805	0.06299212598425197	0.2337662337662338	0.36324241651797096	0.38618827160493824
0.7033898305084746	0.21250000000000002	0.8731363958797664	0.7714285714285716	0.325077399380805	0.06299212598425197	0.2337662337662338	0.35686974254397147	0.38618827160493824
0.7033898305084746	0.21250000000000002	0.8711105573742448	0.769747899159664	0.325077399380805	0.06299212598425197	0.23593073593073594	0.3589089982156513	0.38425925925925924
0.7033898305084746	0.2	0.8731363958797664	0.7714285714285716	0.325077399380805	0.06299212598425197	0.2337662337662338	0.36477185827173086	0.38425925925925924
0.7033898305084746	0.2	0.8711105573742448	0.769747899159664	0.325077399380805	0.06299212598425197	0.2337662337662338	0.362732602600051	0.38657407407407407
0.7033898305084746	0.2	0.8711105573742448	0.769747899159664	0.325077399380805	0.06299212598425197	0.2337662337662338	0.3566148355850115	0.38618827160493824
0.7033898305084746	0.2	0.8711105573742448	0.7714285714285716	0.325077399380805	0.06299212598425197	0.2337662337662338	0.37063471832781036	0.384645061728395
0.7033898305084746	0.2	0.8711105573742448	0.769747899159664	0.325077399380805	0.06299212598425197	0.2337662337662338	0.35075197552893195	0.38580246913580246
0.7033898305084746	0.2	0.8711105573742448	0.7714285714285716	0.325077399380805	0.06299212598425197	0.2337662337662338	0.35585011470813155	0.38695987654320985
0.7033898305084746	0.2	0.8711105573742448	0.769747899159664	0.325077399380805	0.06299212598425197	0.2337662337662338	0.3527912312006118	0.38618827160493824
0.7033898305084746	0.2	0.8711105573742448	0.769747899159664	0.325077399380805	0.06299212598425197	0.2337662337662338	0.35992862605149123	0.3838734567901234
0.7033898305084746	0.2	0.8711105573742448	0.769747899159664	0.325077399380805	0.06299212598425197	0.22943722943722944	0.3553403007902116	0.3838734567901234
0.7033898305084746	0.2	0.8711105573742448	0.769747899159664	0.325077399380805	0.06299212598425197	0.2337662337662338	0.3538108590364517	0.38348765432098764
0.7033898305084746	0.2	0.8711105573742448	0.769747899159664	0.325077399380805	0.06299212598425197	0.2337662337662338	0.3525363242416518	0.3838734567901234
0.7033898305084746	0.2	0.8711105573742448	0.769747899159664	0.33126934984520123	0.06299212598425197	0.2337662337662338	0.3668111139434107	0.38618827160493824
0.7033898305084746	0.2	0.8711105573742448	0.769747899159664	0.33126934984520123	0.06299212598425197	0.22943722943722944	0.362987509559011	0.38348765432098764
0.7033898305084746	0.2	0.8711105573742448	0.769747899159664	0.33126934984520123	0.06692913385826772	0.2337662337662338	0.3612031608462911	0.38580246913580246
0.7033898305084746	0.2	0.8711105573742448	0.769747899159664	0.33126934984520123	0.09055118110236221	0.22943722943722944	0.36604639306653075	0.38773148148148145
0.7033898305084746	0.2	0.8711105573742448	0.7714285714285716	0.325077399380805	0.06299212598425197	0.22943722943722944	0.3555952077491716	0.38618827160493824
0.7033898305084746	0.2	0.8711105573742448	0.769747899159664	0.33126934984520123	0.06299212598425197	0.22943722943722944	0.35865409125669134	0.38618827160493824
0.7033898305084746	0.2	0.8711105573742448	0.769747899159664	0.33126934984520123	0.06299212598425197	0.22943722943722944	0.3956156003058884	0.38580246913580246
0.7033898305084746	0.21250000000000002	0.8711105573742448	0.769747899159664	0.33126934984520123	0.06692913385826772	0.2337662337662338	0.35075197552893195	0.384645061728395
0.7033898305084746	0.21250000000000002	0.8731363958797664	0.7714285714285716	0.33126934984520123	0.06299212598425197	0.22943722943722944	0.36477185827173086	0.38155864197530864
0.7033898305084746	0.21250000000000002	0.8731363958797664	0.769747899159664	0.33126934984520123	0.06299212598425197	0.2337662337662338	0.36094825388733115	0.38425925925925924
0.7033898305084746	0.2	0.8731363958797664	0.769747899159664	0.33126934984520123	0.06299212598425197	0.22943722943722944	0.35992862605149123	0.38618827160493824
0.7033898305084746	0.2	0.8731363958797664	0.769747899159664	0.33126934984520123	0.07086614173228348	0.2337662337662338	0.3668111139434107	0.38773148148148145
0.7033898305084746	0.21250000000000002	0.8731363958797664	0.769747899159664	0.33126934984520123	0.06299212598425197	0.2337662337662338	0.362477695641091	0.38695987654320985
0.7033898305084746	0.21250000000000002	0.8731363958797664	0.769747899159664	0.33126934984520123	0.06299212598425197	0.2337662337662338	0.35992862605149123	0.38580246913580246
0.7033898305084746	0.21250000000000002	0.8731363958797664	0.769747899159664	0.33126934984520123	0.06299212598425197	0.2337662337662338	0.35992862605149123	0.38233024691358025
0.7033898305084746	0.21250000000000002	0.8731363958797664	0.769747899159664	0.33126934984520123	0.06299212598425197	0.22943722943722944	0.36834055569717056	0.3819444444444444
0.7033898305084746	0.21250000000000002	0.8711105573742448	0.769747899159664	0.33126934984520123	0.06299212598425197	0.2337662337662338	0.36783074177925057	0.38695987654320985
0.7033898305084746	0.21250000000000002	0.8711105573742448	0.7714285714285716	0.33126934984520123	0.06299212598425197	0.2337662337662338	0.3612031608462911	0.38695987654320985
0.7033898305084746	0.21250000000000002	0.8731363958797664	0.769747899159664	0.33126934984520123	0.06299212598425197	0.2337662337662338	0.37012490440989043	0.38657407407407407
0.7033898305084746	0.21250000000000002	0.8731363958797664	0.769747899159664	0.33126934984520123	0.07480314960629922	0.2337662337662338	0.36553657914861076	0.384645061728395
0.7033898305084746	0.21250000000000002	0.8731363958797664	0.769747899159664	0.33126934984520123	0.06299212598425197	0.2337662337662338	0.36834055569717056	0.3838734567901234
0.7033898305084746	0.21250000000000002	0.8731363958797664	0.769747899159664	0.33126934984520123	0.06299212598425197	0.2337662337662338	0.3657914861075708	0.384645061728395
0.7033898305084746	0.21250000000000002	0.8731363958797664	0.769747899159664	0.33126934984520123	0.06299212598425197	0.2337662337662338	0.3703798113688504	0.38580246913580246
0.7033898305084746	0.21250000000000002	0.8731363958797664	0.769747899159664	0.33126934984520123	0.06299212598425197	0.22943722943722944	0.3688503696150905	0.38657407407407407
0.7033898305084746	0.21250000000000002	0.8731363958797664	0.7714285714285716	0.33126934984520123	0.06299212598425197	0.22943722943722944	0.3762426714249299	0.38695987654320985
0.7033898305084746	0.21250000000000002	0.8751622343852878	0.769747899159664	0.33126934984520123	0.06299212598425197	0.22943722943722944	0.37190925312261025	0.38773148148148145
0.7033898305084746	0.21250000000000002	0.8751622343852878	0.769747899159664	0.33126934984520123	0.06692913385826772	0.22943722943722944	0.388223298496049	0.384645061728395
0.7033898305084746	0.21250000000000002	0.8751622343852878	0.769747899159664	0.33126934984520123	0.06692913385826772	0.22943722943722944	0.3553403007902116	0.38233024691358025
0.7033898305084746	0.2	0.8751622343852878	0.769747899159664	0.33126934984520123	0.06692913385826772	0.22943722943722944	0.37522304358909	0.38233024691358025
0.7033898305084746	0.2	0.8771880728908092	0.769747899159664	0.33126934984520123	0.06299212598425197	0.22943722943722944	0.36706602090237067	0.38618827160493824
0.7033898305084746	0.2	0.8771880728908092	0.769747899159664	0.33126934984520123	0.06299212598425197	0.22943722943722944	0.3688503696150905	0.384645061728395
0.7033898305084746	0.2	0.8771880728908092	0.769747899159664	0.33126934984520123	0.06299212598425197	0.22943722943722944	0.3790466479734897	0.38695987654320985
0.7033898305084746	0.2	0.8771880728908092	0.7680672268907565	0.33126934984520123	0.06299212598425197	0.22943722943722944	0.3668111139434107	0.38773148148148145
0.7033898305084746	0.2	0.8792139113963306	0.7680672268907565	0.33126934984520123	0.06299212598425197	0.22943722943722944	0.3713994392046903	0.38580246913580246
0.7033898305084746	0.2	0.8792139113963306	0.769747899159664	0.33126934984520123	0.06299212598425197	0.22943722943722944	0.3716543461636503	0.38425925925925924
0.7033898305084746	0.2	0.8792139113963306	0.769747899159664	0.33126934984520123	0.06299212598425197	0.22943722943722944	0.37343869487637016	0.384645061728395
0.7033898305084746	0.2	0.8792139113963306	0.769747899159664	0.33126934984520123	0.06299212598425197	0.22943722943722944	0.37522304358909	0.3838734567901234
0.7033898305084746	0.2	0.8792139113963306	0.769747899159664	0.33126934984520123	0.06299212598425197	0.22943722943722944	0.35941881213357124	0.3819444444444444
0.7033898305084746	0.2	0.8812397499018523	0.7680672268907565	0.33126934984520123	0.06299212598425197	0.22943722943722944	0.3663013000254907	0.38695987654320985
0.7033898305084746	0.2	0.8812397499018523	0.769747899159664	0.33126934984520123	0.06299212598425197	0.22943722943722944	0.3742034157532501	0.38425925925925924
0.7033898305084746	0.2	0.8812397499018523	0.769747899159664	0.33126934984520123	0.06299212598425197	0.22943722943722944	0.3772622992607698	0.38657407407407407
0.7033898305084746	0.2	0.8812397499018523	0.7680672268907565	0.33126934984520123	0.06299212598425197	0.22943722943722944	0.3795564618914097	0.38580246913580246
0.7033898305084746	0.2	0.8812397499018523	0.769747899159664	0.33126934984520123	0.06299212598425197	0.22943722943722944	0.35992862605149123	0.38695987654320985
0.7033898305084746	0.21250000000000002	0.8812397499018523	0.769747899159664	0.33126934984520123	0.06299212598425197	0.22943722943722944	0.37012490440989043	0.38695987654320985
0.7033898305084746	0.21250000000000002	0.8812397499018523	0.769747899159664	0.33126934984520123	0.06299212598425197	0.22943722943722944	0.3612031608462911	0.384645061728395
0.711864406779661	0.21250000000000002	0.8812397499018523	0.769747899159664	0.33126934984520123	0.06299212598425197	0.22943722943722944	0.36783074177925057	0.384645061728395
0.7033898305084746	0.21250000000000002	0.8812397499018523	0.7680672268907565	0.33126934984520123	0.05905511811023622	0.22943722943722944	0.3685954626561305	0.384645061728395
0.7033898305084746	0.21250000000000002	0.8812397499018523	0.7680672268907565	0.33126934984520123	0.05905511811023622	0.22943722943722944	0.37343869487637016	0.384645061728395
0.7033898305084746	0.21250000000000002	0.8832655884073737	0.769747899159664	0.33126934984520123	0.05905511811023622	0.22943722943722944	0.362732602600051	0.38233024691358025
0.7033898305084746	0.21250000000000002	0.8832655884073737	0.769747899159664	0.33126934984520123	0.05905511811023622	0.22943722943722944	0.3614580678052511	0.384645061728395
0.7033898305084746	0.21250000000000002	0.8832655884073737	0.7680672268907565	0.33126934984520123	0.06299212598425197	0.22943722943722944	0.37343869487637016	0.38618827160493824
0.7033898305084746	0.21250000000000002	0.8832655884073737	0.769747899159664	0.33126934984520123	0.05905511811023622	0.22943722943722944	0.37063471832781036	0.38927469135802467
0.7033898305084746	0.21250000000000002	0.8832655884073737	0.769747899159664	0.33126934984520123	0.05905511811023622	0.22943722943722944	0.3685954626561305	0.3900462962962963
0.7033898305084746	0.21250000000000002	0.8832655884073737	0.769747899159664	0.33126934984520123	0.06299212598425197	0.22943722943722944	0.37190925312261025	0.38695987654320985
0.711864406779661	0.21250000000000002	0.8832655884073737	0.769747899159664	0.33126934984520123	0.06299212598425197	0.22943722943722944	0.36043843996941116	0.38657407407407407
0.7033898305084746	0.21250000000000002	0.8832655884073737	0.769747899159664	0.33126934984520123	0.06299212598425197	0.22943722943722944	0.362732602600051	0.3838734567901234
0.7033898305084746	0.21250000000000002	0.8832655884073737	0.769747899159664	0.33591331269349844	0.06299212598425197	0.22943722943722944	0.3787917410145297	0.384645061728395
0.7033898305084746	0.21250000000000002	0.8832655884073737	0.7680672268907565	0.33126934984520123	0.06299212598425197	0.22943722943722944	0.35737955646189146	0.38580246913580246
0.7033898305084746	0.21250000000000002	0.8832655884073737	0.7680672268907565	0.33126934984520123	0.06299212598425197	0.22943722943722944	0.3693601835330105	0.38425925925925924
0.7033898305084746	0.21250000000000002	0.8832655884073737	0.769747899159664	0.33126934984520123	0.06692913385826772	0.22943722943722944	0.3614580678052511	0.38618827160493824
0.7033898305084746	0.21250000000000002	0.8832655884073737	0.769747899159664	0.33126934984520123	0.06692913385826772	0.22727272727272727	0.3703798113688504	0.38425925925925924
0.7033898305084746	0.21250000000000002	0.8852914269128951	0.7680672268907565	0.33126934984520123	0.06299212598425197	0.22727272727272727	0.362987509559011	0.38425925925925924
0.7033898305084746	0.21250000000000002	0.8852914269128951	0.769747899159664	0.33591331269349844	0.06692913385826772	0.22727272727272727	0.36706602090237067	0.38695987654320985
0.7033898305084746	0.21250000000000002	0.8852914269128951	0.7680672268907565	0.33126934984520123	0.06299212598425197	0.22727272727272727	0.3767524853428499	0.3881172839506173
0.7033898305084746	0.21250000000000002	0.8852914269128951	0.7680672268907565	0.33126934984520123	0.06299212598425197	0.22727272727272727	0.3601835330104512	0.38580246913580246
0.7033898305084746	0.21250000000000002	0.8852914269128951	0.769747899159664	0.33126934984520123	0.05905511811023622	0.22294372294372297	0.3772622992607698	0.38695987654320985
0.7033898305084746	0.21250000000000002	0.8852914269128951	0.7680672268907565	0.33591331269349844	0.05905511811023622	0.22294372294372297	0.36604639306653075	0.38348765432098764
0.7033898305084746	0.21250000000000002	0.8852914269128951	0.7680672268907565	0.33591331269349844	0.05905511811023622	0.22294372294372297	0.3583991842977314	0.38233024691358025
0.7033898305084746	0.21250000000000002	0.8873172654184169	0.769747899159664	0.33126934984520123	0.05905511811023622	0.22727272727272727	0.3767524853428499	0.38580246913580246
0.7033898305084746	0.21250000000000002	0.8873172654184169	0.7663865546218489	0.33591331269349844	0.05905511811023622	0.22294372294372297	0.36783074177925057	0.38657407407407407
0.7033898305084746	0.2	0.8873172654184169	0.7680672268907565	0.33591331269349844	0.05905511811023622	0.22294372294372297	0.3675758348202906	0.38657407407407407
0.7033898305084746	0.2	0.8873172654184169	0.7680672268907565	0.33591331269349844	0.06299212598425197	0.22294372294372297	0.3642620443538109	0.38657407407407407
0.7033898305084746	0.2	0.8873172654184169	0.7680672268907565	0.33126934984520123	0.06299212598425197	0.22294372294372297	0.36706602090237067	0.38773148148148145
0.7033898305084746	0.2	0.8893431039239383	0.7663865546218489	0.33126934984520123	0.05905511811023622	0.22294372294372297	0.3640071373948509	0.384645061728395
0.7033898305084746	0.2	0.8893431039239383	0.7663865546218489	0.33591331269349844	0.06299212598425197	0.22294372294372297	0.37573285750700997	0.384645061728395
0.7033898305084746	0.2	0.8873172654184169	0.7680672268907565	0.33591331269349844	0.06299212598425197	0.22294372294372297	0.3688503696150905	0.38657407407407407
0.7033898305084746	0.2	0.8893431039239383	0.7680672268907565	0.33126934984520123	0.06299212598425197	0.22294372294372297	0.36706602090237067	0.3881172839506173
0.7033898305084746	0.21250000000000002	0.8893431039239383	0.769747899159664	0.33126934984520123	0.06299212598425197	0.22294372294372297	0.36094825388733115	0.38695987654320985
0.7033898305084746	0.21250000000000002	0.8873172654184169	0.7680672268907565	0.33126934984520123	0.06299212598425197	0.22294372294372297	0.37063471832781036	0.38657407407407407
0.7033898305084746	0.2	0.8873172654184169	0.7680672268907565	0.33126934984520123	0.06299212598425197	0.22294372294372297	0.36477185827173086	0.38425925925925924
0.7033898305084746	0.21250000000000002	0.8873172654184169	0.7680672268907565	0.33591331269349844	0.06299212598425197	0.22294372294372297	0.3698699974509304	0.38580246913580246
0.7033898305084746	0.21250000000000002	0.8873172654184169	0.7680672268907565	0.33591331269349844	0.06299212598425197	0.22294372294372297	0.37063471832781036	0.38618827160493824
0.7033898305084746	0.21250000000000002	0.8873172654184169	0.7680672268907565	0.33591331269349844	0.06299212598425197	0.22510822510822512	0.35457557991333166	0.38618827160493824
0.7033898305084746	0.21250000000000002	0.8873172654184169	0.7680672268907565	0.33591331269349844	0.06299212598425197	0.22294372294372297	0.3640071373948509	0.38773148148148145
0.7033898305084746	0.21250000000000002	0.8873172654184169	0.7680672268907565	0.33126934984520123	0.06299212598425197	0.22727272727272727	0.36324241651797096	0.38580246913580246
0.7033898305084746	0.21250000000000002	0.8873172654184169	0.7680672268907565	0.33591331269349844	0.06299212598425197	0.22294372294372297	0.3663013000254907	0.3881172839506173
0.7033898305084746	0.21250000000000002	0.8873172654184169	0.7680672268907565	0.33126934984520123	0.06299212598425197	0.22294372294372297	0.35992862605149123	0.38773148148148145
0.7033898305084746	0.0	0.8873172654184169	0.7663865546218489	0.33126934984520123	0.06299212598425197	0.22294372294372297	0.36706602090237067	0.38695987654320985
0.7033898305084746	0.0	0.8852914269128951	0.7680672268907565	0.33126934984520123	0.06299212598425197	0.22294372294372297	0.36604639306653075	0.38618827160493824
0.7033898305084746	0.0	0.8852914269128951	0.7680672268907565	0.33126934984520123	0.06299212598425197	0.22727272727272727	0.362732602600051	0.38657407407407407
0.7033898305084746	0.0	0.8852914269128951	0.7680672268907565	0.33126934984520123	0.06299212598425197	0.22294372294372297	0.35712464950293143	0.3838734567901234
0.7033898305084746	0.0	0.8852914269128951	0.7663865546218489	0.33126934984520123	0.06299212598425197	0.22294372294372297	0.35992862605149123	0.38348765432098764
0.7033898305084746	0.0	0.8852914269128951	0.7680672268907565	0.33126934984520123	0.05905511811023622	0.22727272727272727	0.37012490440989043	0.38425925925925924
0.7033898305084746	0.0	0.8852914269128951	0.769747899159664	0.33126934984520123	0.05905511811023622	0.22727272727272727	0.36324241651797096	0.3838734567901234
0.7033898305084746	0.0	0.8852914269128951	0.769747899159664	0.33591331269349844	0.05905511811023622	0.22727272727272727	0.362732602600051	0.38657407407407407
0.7033898305084746	0.0	0.8852914269128951	0.769747899159664	0.33126934984520123	0.06299212598425197	0.22510822510822512	0.3854193219474892	0.38695987654320985
0.7033898305084746	0.1875	0.8852914269128951	0.7680672268907565	0.33126934984520123	0.05905511811023622	0.22294372294372297	0.3790466479734897	0.38580246913580246
0.7033898305084746	0.1875	0.8852914269128951	0.769747899159664	0.33126934984520123	0.05905511811023622	0.22727272727272727	0.37496813663013	0.38695987654320985
0.7033898305084746	0.2	0.8832655884073737	0.7680672268907565	0.33126934984520123	0.05905511811023622	0.22727272727272727	0.3956156003058884	0.384645061728395
0.7033898305084746	0.2	0.18232546549693507	1.0	0.8405572755417957	0.05905511811023622	1.0	0.39204690288044863	0.38580246913580246
0.7033898305084746	0.2	0.3383150304220903	0.8336134453781514	0.4256965944272446	0.05905511811023622	0.0	0.3869487637012491	0.38618827160493824
0.7033898305084746	0.2	0.5652089430404983	0.7428571428571429	0.35139318885448917	0.05905511811023622	0.1601731601731602	0.3966352281417283	0.38425925925925924
0.7033898305084746	0.2	0.7151209924490893	0.715966386554622	0.33591331269349844	0.05905511811023622	0.19696969696969696	0.39867448381340814	0.38580246913580246
0.7033898305084746	0.2	0.8447746568024652	0.7378151260504202	0.33591331269349844	0.05905511811023622	0.20995670995670992	0.3979097629365282	0.38618827160493824
0.7033898305084746	0.2	0.8711105573742448	0.7478991596638656	0.33591331269349844	0.06299212598425197	0.2186147186147186	0.38847820545500894	0.38618827160493824
0.7033898305084746	0.2	0.8812397499018523	0.7546218487394958	0.33591331269349844	0.05905511811023622	0.22077922077922077	0.3979097629365282	0.384645061728395
0.7033898305084746	0.2	0.8812397499018523	0.7579831932773111	0.33591331269349844	0.06299212598425197	0.22294372294372297	0.3938312515931685	0.38695987654320985
0.7033898305084746	0.2	0.8812397499018523	0.7613445378151262	0.33126934984520123	0.06299212598425197	0.22294372294372297	0.38618404282436913	0.38773148148148145
0.7033898305084746	0.2	0.8832655884073737	0.7630252100840338	0.33126934984520123	0.06299212598425197	0.22294372294372297	0.39587050726484835	0.38657407407407407
0.7033898305084746	0.2	0.8832655884073737	0.7630252100840338	0.33126934984520123	0.06299212598425197	0.22294372294372297	0.3854193219474892	0.38773148148148145
0.7033898305084746	0.2	0.8832655884073737	0.7647058823529413	0.33126934984520123	0.06299212598425197	0.22294372294372297	0.3823604384399694	0.3881172839506173
0.7033898305084746	0.2	0.8832655884073737	0.7647058823529413	0.33126934984520123	0.08267716535433071	0.22727272727272727	0.3851644149885292	0.38580246913580246
0.7033898305084746	0.2	0.8832655884073737	0.7647058823529413	0.33126934984520123	0.06299212598425197	0.22294372294372297	0.3892429263318889	0.384645061728395
0.7033898305084746	0.2	0.8832655884073737	0.7647058823529413	0.33126934984520123	0.05905511811023622	0.22727272727272727	0.39000764720876885	0.38657407407407407
0.7033898305084746	0.2	0.8832655884073737	0.7647058823529413	0.33126934984520123	0.06299212598425197	0.22727272727272727	0.3838898801937293	0.38618827160493824
0.7033898305084746	0.2	0.8832655884073737	0.7663865546218489	0.33126934984520123	0.06299212598425197	0.22943722943722944	0.3869487637012491	0.38425925925925924
0.7033898305084746	0.2	0.8832655884073737	0.7663865546218489	0.33126934984520123	0.06299212598425197	0.22943722943722944	0.38898801937292893	0.38657407407407407
0.7033898305084746	0.2	0.8832655884073737	0.7663865546218489	0.33126934984520123	0.06299212598425197	0.22727272727272727	0.39485087942900843	0.38425925925925924
0.7033898305084746	0.2	0.8832655884073737	0.7663865546218489	0.33126934984520123	0.06299212598425197	0.22727272727272727	0.3851644149885292	0.38580246913580246
0.7033898305084746	0.2	0.8832655884073737	0.7663865546218489	0.33126934984520123	0.06299212598425197	0.22943722943722944	0.37751720621972984	0.38425925925925924
0.7033898305084746	0.2	0.8832655884073737	0.7663865546218489	0.33126934984520123	0.06299212598425197	0.22943722943722944	0.38898801937292893	0.38657407407407407
0.7033898305084746	0.2	0.8812397499018523	0.7663865546218489	0.33126934984520123	0.06299212598425197	0.22943722943722944	0.3905174611266888	0.38425925925925924
0.7033898305084746	0.2	0.8832655884073737	0.7663865546218489	0.33126934984520123	0.06299212598425197	0.22943722943722944	0.3823604384399694	0.3838734567901234
0.7033898305084746	0.2	0.8812397499018523	0.7663865546218489	0.33126934984520123	0.06299212598425197	0.22943722943722944	0.3864389497833291	0.3819444444444444
0.7033898305084746	0.2	0.8832655884073737	0.7663865546218489	0.33126934984520123	0.06299212598425197	0.22943722943722944	0.37930155493244966	0.384645061728395
0.7033898305084746	0.2	0.8812397499018523	0.7680672268907565	0.33126934984520123	0.06299212598425197	0.22943722943722944	0.40606678562324755	0.3819444444444444
0.7033898305084746	0.2	0.8812397499018523	0.7663865546218489	0.33126934984520123	0.05905511811023622	0.22943722943722944	0.38618404282436913	0.3838734567901234
0.7033898305084746	0.2	0.8812397499018523	0.7663865546218489	0.33126934984520123	0.05905511811023622	0.22943722943722944	0.39816466989548815	0.38580246913580246
0.7033898305084746	0.2	0.8812397499018523	0.7663865546218489	0.33126934984520123	0.06299212598425197	0.22943722943722944	0.3864389497833291	0.38618827160493824
0.7033898305084746	0.2	0.8812397499018523	0.7663865546218489	0.33126934984520123	0.05905511811023622	0.22943722943722944	0.36604639306653075	0.3838734567901234
0.7033898305084746	0.2	0.8812397499018523	0.7663865546218489	0.33126934984520123	0.05905511811023622	0.22943722943722944	0.35814427733877136	0.3838734567901234
0.7033898305084746	0.2	0.8812397499018523	0.7680672268907565	0.33591331269349844	0.05905511811023622	0.22943722943722944	0.3612031608462911	0.38695987654320985
0.7033898305084746	0.2	0.8812397499018523	0.7663865546218489	0.33126934984520123	0.06299212598425197	0.2337662337662338	0.3762426714249299	0.38425925925925924
0.7033898305084746	0.2	0.8812397499018523	0.7680672268907565	0.33126934984520123	0.05905511811023622	0.22943722943722944	0.3675758348202906	0.38425925925925924
0.7033898305084746	0.2	0.8812397499018523	0.7680672268907565	0.33126934984520123	0.05905511811023622	0.22943722943722944	0.37802702013764977	0.3838734567901234
0.7033898305084746	0.2	0.8812397499018523	0.7680672268907565	0.33126934984520123	0.05905511811023622	0.22943722943722944	0.3640071373948509	0.384645061728395
0.7033898305084746	0.2	0.8832655884073737	0.7680672268907565	0.33126934984520123	0.05905511811023622	0.22943722943722944	0.3742034157532501	0.3838734567901234
0.7033898305084746	0.2	0.8812397499018523	0.7663865546218489	0.33126934984520123	0.05905511811023622	0.22943722943722944	0.36834055569717056	0.38695987654320985
0.7033898305084746	0.2	0.8812397499018523	0.7663865546218489	0.33126934984520123	0.05905511811023622	0.22943722943722944	0.36553657914861076	0.38695987654320985
0.7033898305084746	0.2	0.8832655884073737	0.7663865546218489	0.33126934984520123	0.05905511811023622	0.22943722943722944	0.3663013000254907	0.3838734567901234
0.7033898305084746	0.2	0.8832655884073737	0.7663865546218489	0.33126934984520123	0.05905511811023622	0.22943722943722944	0.3566148355850115	0.38580246913580246
0.7033898305084746	0.2	0.8812397499018523	0.7663865546218489	0.33126934984520123	0.05905511811023622	0.22943722943722944	0.36553657914861076	0.38580246913580246
0.7033898305084746	0.2	0.8832655884073737	0.7680672268907565	0.33126934984520123	0.06299212598425197	0.22943722943722944	0.3640071373948509	0.3838734567901234
0.7033898305084746	0.2	0.8812397499018523	0.7680672268907565	0.33126934984520123	0.09055118110236221	0.22943722943722944	0.3642620443538109	0.38618827160493824
0.7033898305084746	0.2	0.8812397499018523	0.7663865546218489	0.33126934984520123	0.06299212598425197	0.22943722943722944	0.3698699974509304	0.384645061728395
0.7033898305084746	0.2	0.8832655884073737	0.7680672268907565	0.33126934984520123	0.05905511811023622	0.22943722943722944	0.35814427733877136	0.384645061728395
0.7033898305084746	0.2	0.8832655884073737	0.7680672268907565	0.33126934984520123	0.05905511811023622	0.22943722943722944	0.3693601835330105	0.38927469135802467
0.7033898305084746	0.2	0.8832655884073737	0.7663865546218489	0.33126934984520123	0.05905511811023622	0.22943722943722944	0.3742034157532501	0.38580246913580246
0.7033898305084746	0.2	0.8832655884073737	0.7680672268907565	0.33126934984520123	0.05905511811023622	0.22943722943722944	0.3614580678052511	0.38657407407407407
0.7033898305084746	0.2	0.8832655884073737	0.7680672268907565	0.33126934984520123	0.05905511811023622	0.22943722943722944	0.36553657914861076	0.3838734567901234
0.7033898305084746	0.2	0.8832655884073737	0.7663865546218489	0.33126934984520123	0.05905511811023622	0.22943722943722944	0.3698699974509304	0.384645061728395
0.7033898305084746	0.2	0.8832655884073737	0.7663865546218489	0.3188854489164087	0.05905511811023622	0.22943722943722944	0.35126178944685194	0.384645061728395
0.7033898305084746	0.2	0.8832655884073737	0.7663865546218489	0.325077399380805	0.06299212598425197	0.22943722943722944	0.3688503696150905	0.38695987654320985
0.7033898305084746	0.2	0.8832655884073737	0.7663865546218489	0.33126934984520123	0.05905511811023622	0.22943722943722944	0.35992862605149123	0.38580246913580246
0.7033898305084746	0.2	0.8832655884073737	0.7663865546218489	0.33126934984520123	0.06299212598425197	0.22943722943722944	0.37063471832781036	0.384645061728395
0.7033898305084746	0.2	0.8832655884073737	0.7680672268907565	0.325077399380805	0.05905511811023622	0.22943722943722944	0.3492225337751721	0.38155864197530864
0.7033898305084746	0.2	0.8852914269128951	0.7680672268907565	0.33126934984520123	0.05905511811023622	0.22943722943722944	0.3657914861075708	0.38580246913580246
0.7033898305084746	0.2	0.8832655884073737	0.7680672268907565	0.33126934984520123	0.05905511811023622	0.22943722943722944	0.36553657914861076	0.38155864197530864
0.7033898305084746	0.2	0.8832655884073737	0.7680672268907565	0.33126934984520123	0.05905511811023622	0.22943722943722944	0.3744583227122101	0.384645061728395
0.7033898305084746	0.2	0.8852914269128951	0.7680672268907565	0.33126934984520123	0.05905511811023622	0.22727272727272727	0.3688503696150905	0.38580246913580246
0.7033898305084746	0.2	0.8852914269128951	0.7680672268907565	0.33126934984520123	0.05905511811023622	0.22943722943722944	0.3731837879174102	0.38425925925925924
0.7033898305084746	0.2	0.8852914269128951	0.7680672268907565	0.33126934984520123	0.05905511811023622	0.22943722943722944	0.3744583227122101	0.38618827160493824
0.7033898305084746	0.2	0.8852914269128951	0.7680672268907565	0.33126934984520123	0.05905511811023622	0.22943722943722944	0.36553657914861076	0.38580246913580246
0.7033898305084746	0.2	0.8852914269128951	0.7680672268907565	0.33126934984520123	0.05905511811023622	0.22943722943722944	0.36477185827173086	0.3838734567901234
0.7033898305084746	0.2	0.8852914269128951	0.7663865546218489	0.33126934984520123	0.05905511811023622	0.22943722943722944	0.36604639306653075	0.38580246913580246
0.7033898305084746	0.2	0.8852914269128951	0.7680672268907565	0.33126934984520123	0.05905511811023622	0.22943722943722944	0.36834055569717056	0.38773148148148145
0.7033898305084746	0.2	0.8852914269128951	0.7680672268907565	0.33126934984520123	0.05905511811023622	0.22943722943722944	0.36043843996941116	0.384645061728395
0.7033898305084746	0.2	0.8852914269128951	0.7680672268907565	0.33126934984520123	0.05905511811023622	0.22943722943722944	0.3583991842977314	0.3819444444444444
0.7033898305084746	0.2	0.8852914269128951	0.7680672268907565	0.33126934984520123	0.05905511811023622	0.22943722943722944	0.37063471832781036	0.38618827160493824
0.7033898305084746	0.21250000000000002	0.8852914269128951	0.7680672268907565	0.33126934984520123	0.05905511811023622	0.22943722943722944	0.3744583227122101	0.38618827160493824
0.7033898305084746	0.2	0.8852914269128951	0.7663865546218489	0.33126934984520123	0.05905511811023622	0.22943722943722944	0.3762426714249299	0.38233024691358025
0.7033898305084746	0.2	0.8852914269128951	0.7680672268907565	0.33126934984520123	0.05905511811023622	0.22943722943722944	0.35992862605149123	0.384645061728395
0.7033898305084746	0.2	0.8852914269128951	0.7663865546218489	0.33126934984520123	0.05905511811023622	0.22943722943722944	0.3663013000254907	0.3838734567901234
0.7033898305084746	0.2	0.8852914269128951	0.7680672268907565	0.33126934984520123	0.05905511811023622	0.22727272727272727	0.37012490440989043	0.3838734567901234
0.7033898305084746	0.2	0.8873172654184169	0.7663865546218489	0.33126934984520123	0.05905511811023622	0.22943722943722944	0.3642620443538109	0.38425925925925924
0.7033898305084746	0.2	0.8852914269128951	0.7680672268907565	0.33126934984520123	0.05905511811023622	0.22943722943722944	0.36604639306653075	0.38618827160493824
0.7033898305084746	0.2	0.8852914269128951	0.7680672268907565	0.33126934984520123	0.06299212598425197	0.22943722943722944	0.37190925312261025	0.38657407407407407
0.7033898305084746	0.2	0.8852914269128951	0.7663865546218489	0.33126934984520123	0.06299212598425197	0.22943722943722944	0.3663013000254907	0.38425925925925924
0.7033898305084746	0.2	0.8852914269128951	0.7680672268907565	0.33126934984520123	0.05905511811023622	0.22943722943722944	0.362987509559011	0.38348765432098764
0.7033898305084746	0.2	0.8852914269128951	0.7680672268907565	0.33126934984520123	0.06299212598425197	0.22943722943722944	0.362732602600051	0.38773148148148145
0.7033898305084746	0.2	0.8852914269128951	0.7680672268907565	0.33126934984520123	0.05905511811023622	0.22727272727272727	0.36553657914861076	0.3900462962962963
0.7033898305084746	0.2	0.8852914269128951	0.7680672268907565	0.33126934984520123	0.06299212598425197	0.22727272727272727	0.36553657914861076	0.38927469135802467
0.7033898305084746	0.2	0.8852914269128951	0.7663865546218489	0.33126934984520123	0.06299212598425197	0.22727272727272727	0.3555952077491716	0.384645061728395
0.7203389830508474	0.2	0.8852914269128951	0.7680672268907565	0.33126934984520123	0.06299212598425197	0.22727272727272727	0.3642620443538109	0.38425925925925924
0.7033898305084746	0.1875	0.8852914269128951	0.7680672268907565	0.33126934984520123	0.06299212598425197	0.22727272727272727	0.3583991842977314	0.38657407407407407
0.7033898305084746	0.1875	0.8852914269128951	0.7680672268907565	0.33126934984520123	0.06299212598425197	0.22727272727272727	0.36604639306653075	0.38618827160493824
0.7033898305084746	0.1875	0.8832655884073737	0.7680672268907565	0.33126934984520123	0.05905511811023622	0.22727272727272727	0.36043843996941116	0.384645061728395
0.7033898305084746	0.1875	0.8569296878355943	0.7680672268907565	0.33126934984520123	0.05905511811023622	0.08225108225108224	0.35992862605149123	0.38773148148148145
0.7033898305084746	0.1875	0.6097773901619712	0.238655462184874	0.33126934984520123	0.06299212598425197	0.0	0.36834055569717056	0.3838734567901234
0.7033898305084746	0.1875	0.6057257131509284	0.250420168067227	0.33591331269349844	0.06299212598425197	0.0	0.36043843996941116	0.38348765432098764
0.7033898305084746	0.1875	0.6057257131509284	0.25714285714285723	0.33591331269349844	0.05905511811023622	0.0	0.3698699974509304	0.38618827160493824
0.7033898305084746	0.1875	0.6057257131509284	0.26050420168067234	0.33591331269349844	0.05905511811023622	0.0	0.36324241651797096	0.38580246913580246
0.7033898305084746	0.1875	0.6057257131509284	0.2621848739495799	0.33126934984520123	0.05905511811023622	0.0	0.3767524853428499	0.38580246913580246
0.7033898305084746	0.1875	0.6057257131509284	0.26386554621848746	0.33591331269349844	0.05905511811023622	0.0	0.35941881213357124	0.38425925925925924
0.7033898305084746	0.1875	0.6057257131509284	0.265546218487395	0.33591331269349844	0.05905511811023622	0.0	0.3675758348202906	0.38657407407407407
0.7033898305084746	0.1875	0.6077515516564498	0.265546218487395	0.33591331269349844	0.05905511811023622	0.0	0.36196788172317107	0.384645061728395
0.7033898305084746	0.1875	0.6077515516564498	0.26722689075630257	0.33126934984520123	0.05905511811023622	0.0	0.36043843996941116	0.38233024691358025
0.7033898305084746	0.1875	0.6077515516564498	0.26722689075630257	0.33126934984520123	0.05905511811023622	0.0	0.362732602600051	0.38580246913580246
0.7033898305084746	0.1875	0.6077515516564498	0.26890756302521013	0.33126934984520123	0.05905511811023622	0.0	0.3612031608462911	0.3838734567901234
0.7033898305084746	0.1875	0.6077515516564498	0.26890756302521013	0.33126934984520123	0.05905511811023622	0.0	0.3713994392046903	0.384645061728395
0.7033898305084746	0.2	0.6077515516564498	0.26890756302521013	0.33591331269349844	0.05905511811023622	0.0	0.37063471832781036	0.384645061728395
0.7033898305084746	0.2	0.6077515516564498	0.26890756302521013	0.33126934984520123	0.05905511811023622	0.0	0.36094825388733115	0.38425925925925924
0.7033898305084746	0.2	0.6077515516564498	0.26890756302521013	0.33126934984520123	0.05905511811023622	0.0	0.3703798113688504	0.38580246913580246
0.7033898305084746	0.2	0.6077515516564498	0.26890756302521013	0.33591331269349844	0.07086614173228348	0.0	0.36094825388733115	0.38618827160493824
0.7033898305084746	0.2	0.6077515516564498	0.26890756302521013	0.33591331269349844	0.05905511811023622	0.0	0.36706602090237067	0.38155864197530864
0.7033898305084746	0.2	0.6077515516564498	0.26890756302521013	0.33591331269349844	0.05905511811023622	0.0	0.36553657914861076	0.38425925925925924
0.7033898305084746	0.2	0.6077515516564498	0.26890756302521013	0.33126934984520123	0.05905511811023622	0.0	0.36477185827173086	0.38233024691358025
0.7033898305084746	0.2	0.6077515516564498	0.26890756302521013	0.33126934984520123	0.05905511811023622	0.0	0.36451695131277084	0.384645061728395
0.7033898305084746	0.2	0.6077515516564498	0.26890756302521013	0.33591331269349844	0.05905511811023622	0.0	0.36834055569717056	0.38425925925925924
0.7033898305084746	0.2	0.6077515516564498	0.2705882352941177	0.33126934984520123	0.05905511811023622	0.0	0.36324241651797096	0.3819444444444444
0.7033898305084746	0.1875	0.6077515516564498	0.2705882352941177	0.33126934984520123	0.05905511811023622	0.0	0.37012490440989043	0.3881172839506173
0.7033898305084746	0.1875	0.6077515516564498	0.2705882352941177	0.33126934984520123	0.05905511811023622	0.0	0.36706602090237067	0.384645061728395
0.7033898305084746	0.1875	0.6077515516564498	0.2705882352941177	0.33126934984520123	0.05905511811023622	0.0	0.3713994392046903	0.38657407407407407
0.7033898305084746	0.1875	0.6077515516564498	0.2705882352941177	0.33126934984520123	0.05905511811023622	0.0	0.36783074177925057	0.38618827160493824
0.7033898305084746	0.1875	0.6077515516564498	0.2705882352941177	0.3297213622291022	0.05905511811023622	0.0	0.3601835330104512	0.38695987654320985
0.7033898305084746	0.1875	0.6077515516564498	0.2705882352941177	0.3297213622291022	0.06692913385826772	0.0	0.35355595207749174	0.38618827160493824
0.7033898305084746	0.1875	0.6077515516564498	0.2705882352941177	0.3297213622291022	0.05905511811023622	0.0	0.3566148355850115	0.38580246913580246
0.7033898305084746	0.1875	0.6077515516564498	0.2705882352941177	0.3297213622291022	0.05905511811023622	0.0	0.37012490440989043	0.38657407407407407
0.7033898305084746	0.1875	0.6077515516564498	0.2705882352941177	0.3297213622291022	0.05905511811023622	0.0	0.3601835330104512	0.3950617283950617
0.7033898305084746	0.1875	0.6077515516564498	0.2705882352941177	0.33126934984520123	0.06299212598425197	0.0	0.3688503696150905	0.39814814814814814
0.7033898305084746	0.1875	0.6077515516564498	0.2705882352941177	0.3297213622291022	0.05905511811023622	0.0	0.3657914861075708	0.40354938271604934
0.7033898305084746	0.1875	0.6077515516564498	0.2705882352941177	0.3297213622291022	0.05905511811023622	0.0	0.3685954626561305	0.40046296296296297
0.7033898305084746	0.1875	0.6077515516564498	0.2705882352941177	0.3297213622291022	0.05511811023622047	0.0	0.36604639306653075	0.40354938271604934
0.7033898305084746	0.1875	0.6077515516564498	0.2705882352941177	0.3297213622291022	0.05511811023622047	0.0	0.362732602600051	0.40162037037037035
0.7033898305084746	0.1875	0.6077515516564498	0.2705882352941177	0.3297213622291022	0.05905511811023622	0.0	0.36094825388733115	0.40007716049382713
0.7033898305084746	0.1875	0.6077515516564498	0.2705882352941177	0.3297213622291022	0.05905511811023622	0.0	0.3688503696150905	0.4012345679012346
0.7033898305084746	0.1875	0.6077515516564498	0.2705882352941177	0.3297213622291022	0.05511811023622047	0.0	0.3612031608462911	0.4020061728395061
0.7033898305084746	0.1875	0.6077515516564498	0.2705882352941177	0.3297213622291022	0.05905511811023622	0.0	0.37216416008157027	0.40046296296296297
0.7033898305084746	0.2	0.6077515516564498	0.2705882352941177	0.3297213622291022	0.05511811023622047	0.0	0.36834055569717056	0.40162037037037035
0.7033898305084746	0.2	0.6077515516564498	0.2705882352941177	0.3297213622291022	0.05905511811023622	0.0	0.36043843996941116	0.3977623456790123
0.7033898305084746	0.2	0.6077515516564498	0.2705882352941177	0.3297213622291022	0.05905511811023622	0.0	0.35585011470813155	0.3993055555555555
0.7033898305084746	0.2	0.6077515516564498	0.2705882352941177	0.3297213622291022	0.05905511811023622	0.0	0.3818506245220495	0.40239197530864196
0.7033898305084746	0.2	0.6077515516564498	0.2705882352941177	0.3297213622291022	0.05905511811023622	0.0	0.3772622992607698	0.40586419753086417
0.7033898305084746	0.2	0.6077515516564498	0.2705882352941177	0.3297213622291022	0.05905511811023622	0.0	0.3703798113688504	0.39891975308641975
0.7033898305084746	0.2	0.6077515516564498	0.2705882352941177	0.3297213622291022	0.05905511811023622	0.0	0.3663013000254907	0.3935185185185185
0.7033898305084746	0.2	0.6077515516564498	0.2705882352941177	0.3297213622291022	0.05905511811023622	0.0	0.36477185827173086	0.3977623456790123
0.7033898305084746	0.2	0.6077515516564498	0.2705882352941177	0.3297213622291022	0.05905511811023622	0.0	0.37012490440989043	0.39814814814814814
0.7033898305084746	0.2	0.6077515516564498	0.2705882352941177	0.3297213622291022	0.05905511811023622	0.0	0.3583991842977314	0.39814814814814814
0.711864406779661	0.2	0.6077515516564498	0.2705882352941177	0.3297213622291022	0.05905511811023622	0.0	0.3685954626561305	0.3977623456790123
0.7033898305084746	0.2	0.6077515516564498	0.2705882352941177	0.3297213622291022	0.05905511811023622	0.0	0.3657914861075708	0.39737654320987653
0.7033898305084746	0.2	0.6077515516564498	0.2705882352941177	0.3297213622291022	0.05905511811023622	0.0	0.3726739739994902	0.39814814814814814
0.7033898305084746	0.2	0.6077515516564498	0.2705882352941177	0.3297213622291022	0.05905511811023622	0.0	0.3805760897272496	0.3993055555555555
0.711864406779661	0.2	0.6077515516564498	0.2705882352941177	0.3297213622291022	0.05905511811023622	0.0	0.3476930920214122	0.3958333333333333
0.711864406779661	0.2	0.6077515516564498	0.2705882352941177	0.3142414860681115	0.05905511811023622	0.0	0.3713994392046903	0.3977623456790123
0.7033898305084746	0.2	0.6077515516564498	0.2705882352941177	0.3297213622291022	0.05905511811023622	0.0	0.3492225337751721	0.3966049382716049
0.711864406779661	0.2	0.6077515516564498	0.2705882352941177	0.3297213622291022	0.05905511811023622	0.0	0.3614580678052511	0.3950617283950617
0.711864406779661	0.2	0.6077515516564498	0.2705882352941177	0.3297213622291022	0.05905511811023622	0.0	0.3657914861075708	0.3954475308641975
0.711864406779661	0.2	0.6077515516564498	0.2705882352941177	0.3297213622291022	0.05905511811023622	0.0	0.362477695641091	0.3954475308641975
0.711864406779661	0.2	0.6077515516564498	0.2705882352941177	0.3297213622291022	0.05905511811023622	0.0	0.36783074177925057	0.3966049382716049
0.711864406779661	0.2	0.6077515516564498	0.2705882352941177	0.3297213622291022	0.05905511811023622	0.0	0.36324241651797096	0.3977623456790123
0.711864406779661	0.2	0.6077515516564498	0.2705882352941177	0.3297213622291022	0.07086614173228348	0.0	0.3742034157532501	0.3993055555555555
0.711864406779661	0.2	0.6077515516564498	0.2705882352941177	0.3297213622291022	0.06299212598425197	0.0	0.3688503696150905	0.3977623456790123
0.711864406779661	0.2	0.6077515516564498	0.2705882352941177	0.3297213622291022	0.06299212598425197	0.0	0.362477695641091	0.3954475308641975
0.711864406779661	0.2	0.6097773901619712	0.2705882352941177	0.3297213622291022	0.05905511811023622	0.0	0.36324241651797096	0.39891975308641975
0.711864406779661	0.2	0.6097773901619712	0.2705882352941177	0.3297213622291022	0.06299212598425197	0.0	0.3668111139434107	0.40162037037037035
0.711864406779661	0.2	0.6097773901619712	0.2705882352941177	0.3297213622291022	0.05905511811023622	0.0	0.362732602600051	0.39891975308641975
0.711864406779661	0.2	0.6097773901619712	0.2705882352941177	0.3297213622291022	0.06299212598425197	0.0	0.3612031608462911	0.39737654320987653
0.711864406779661	0.2	0.6097773901619712	0.2705882352941177	0.3297213622291022	0.05905511811023622	0.0	0.37496813663013	0.3950617283950617
0.711864406779661	0.2	0.6097773901619712	0.2705882352941177	0.3297213622291022	0.06299212598425197	0.0	0.3713994392046903	0.39467592592592593
0.711864406779661	0.2	0.6097773901619712	0.2705882352941177	0.3297213622291022	0.06299212598425197	0.0	0.3693601835330105	0.3931327160493827
0.711864406779661	0.2	0.6097773901619712	0.2705882352941177	0.3297213622291022	0.05905511811023622	0.0	0.39128218200356873	0.3966049382716049
0.711864406779661	0.2	0.6097773901619712	0.2705882352941177	0.3297213622291022	0.06299212598425197	0.0	0.387458577619169	0.39814814814814814
0.7203389830508474	0.2	0.6097773901619712	0.2705882352941177	0.3297213622291022	0.05905511811023622	0.0	0.3787917410145297	0.3977623456790123
0.7203389830508474	0.2	0.6097773901619712	0.2705882352941177	0.3297213622291022	0.06299212598425197	0.0	0.38261534539892944	0.39467592592592593
0.7203389830508474	0.2	0.6097773901619712	0.2705882352941177	0.3297213622291022	0.06299212598425197	0.0	0.38338006627580934	0.39737654320987653
0.7203389830508474	0.2	0.6118032286674928	0.2705882352941177	0.3297213622291022	0.06299212598425197	0.0	0.37522304358909	0.3954475308641975
0.7203389830508474	0.2	0.6118032286674928	0.2705882352941177	0.3297213622291022	0.05905511811023622	0.0	0.38338006627580934	0.3958333333333333
0.711864406779661	0.2	0.6118032286674928	0.2705882352941177	0.3297213622291022	0.05905511811023622	0.0	0.37751720621972984	0.3950617283950617
0.7203389830508474	0.2	0.6118032286674928	0.2705882352941177	0.3297213622291022	0.05905511811023622	0.0	0.3869487637012491	0.3950617283950617
0.711864406779661	0.2	0.6118032286674928	0.2705882352941177	0.3297213622291022	0.06299212598425197	0.0	0.3805760897272496	0.39814814814814814
0.711864406779661	0.2	0.6118032286674928	0.2705882352941177	0.3297213622291022	0.06299212598425197	0.0	0.3836349732347693	0.3950617283950617
0.711864406779661	0.2	0.6118032286674928	0.2705882352941177	0.3297213622291022	0.06299212598425197	0.0	0.3818506245220495	0.39891975308641975
0.711864406779661	0.2	0.6118032286674928	0.2705882352941177	0.3297213622291022	0.06299212598425197	0.0	0.3795564618914097	0.40046296296296297
0.711864406779661	0.2	0.6118032286674928	0.2705882352941177	0.3281733746130031	0.06299212598425197	0.0	0.387458577619169	0.39814814814814814
0.711864406779661	0.2	0.6118032286674928	0.2705882352941177	0.3297213622291022	0.06299212598425197	0.0	0.3892429263318889	0.40007716049382713
0.7203389830508474	0.2	0.6118032286674928	0.2705882352941177	0.325077399380805	0.06299212598425197	0.0	0.38949783329084886	0.39737654320987653
0.711864406779661	0.2	0.6118032286674928	0.2705882352941177	0.3297213622291022	0.06692913385826772	0.0	0.3864389497833291	0.3958333333333333
0.7203389830508474	0.2	0.6097773901619712	0.2705882352941177	0.3297213622291022	0.06299212598425197	0.0	0.39230180983940866	0.3966049382716049
0.711864406779661	0.2	0.6097773901619712	0.2705882352941177	0.3297213622291022	0.06299212598425197	0.0	0.3869487637012491	0.3950617283950617
0.711864406779661	0.2	0.6097773901619712	0.2705882352941177	0.3297213622291022	0.05905511811023622	0.0	0.3933214376752486	0.3977623456790123
0.7203389830508474	0.2	0.6097773901619712	0.2705882352941177	0.3235294117647059	0.05905511811023622	0.0	0.41065511088452716	0.3977623456790123
0.7203389830508474	0.2	0.6097773901619712	0.26890756302521013	0.3281733746130031	0.06299212598425197	0.0	0.41855722661228656	0.3935185185185185
0.711864406779661	0.2	0.6158549056785358	0.21176470588235297	0.33591331269349844	0.06299212598425197	0.17316017316017315	0.4292633188886057	0.3977623456790123
0.711864406779661	0.2	0.7455085700319117	0.07058823529411773	0.3235294117647059	0.06299212598425197	0.2142857142857143	0.41014529696660723	0.40007716049382713
0.711864406779661	0.2	0.773870309109213	0.06386554621848739	0.3235294117647059	0.06299212598425197	0.2142857142857143	0.3805760897272496	0.39814814814814814
0.711864406779661	0.2	0.7819736631312988	0.07731092436974796	0.325077399380805	0.05905511811023622	0.2142857142857143	0.3928116237573286	0.3954475308641975
0.7203389830508474	0.2	0.7880511786478632	0.09747899159663875	0.3235294117647059	0.05905511811023622	0.2142857142857143	0.3892429263318889	0.39467592592592593
0.711864406779661	0.2	0.7941286941644279	0.11596638655462188	0.3235294117647059	0.06299212598425197	0.2142857142857143	0.38847820545500894	0.3950617283950617
0.7203389830508474	0.2	0.8002062096809923	0.13613445378151268	0.3235294117647059	0.05905511811023622	0.2142857142857143	0.3869487637012491	0.3966049382716049
0.7203389830508474	0.2	0.8042578866920351	0.15294117647058825	0.3235294117647059	0.05905511811023622	0.2186147186147186	0.39485087942900843	0.39467592592592593
0.7203389830508474	0.2	0.8083095637030784	0.17310924369747904	0.3235294117647059	0.05905511811023622	0.2142857142857143	0.39485087942900843	0.39737654320987653
0.7203389830508474	0.2	0.8123612407141212	0.19159663865546228	0.3235294117647059	0.05905511811023622	0.2142857142857143	0.39230180983940866	0.3977623456790123
0.7203389830508474	0.2	0.8123612407141212	0.21176470588235297	0.3235294117647059	0.06299212598425197	0.2142857142857143	0.38898801937292893	0.3954475308641975
0.7203389830508474	0.2	0.8164129177251642	0.2268907563025211	0.3235294117647059	0.05905511811023622	0.2142857142857143	0.4068315065001275	0.3966049382716049
0.7203389830508474	0.2	0.8164129177251642	0.2420168067226891	0.325077399380805	0.05905511811023622	0.2186147186147186	0.387458577619169	0.39737654320987653
0.7203389830508474	0.2	0.8184387562306856	0.25714285714285723	0.3235294117647059	0.05905511811023622	0.2186147186147186	0.4014784603619679	0.3954475308641975
0.7203389830508474	0.2	0.8184387562306856	0.2773109243697479	0.3235294117647059	0.05905511811023622	0.2142857142857143	0.3854193219474892	0.3954475308641975
0.7203389830508474	0.2	0.8204645947362075	0.29243697478991604	0.3235294117647059	0.05905511811023622	0.2142857142857143	0.37751720621972984	0.3966049382716049
0.7203389830508474	0.2	0.8204645947362075	0.30756302521008405	0.3235294117647059	0.05511811023622047	0.2186147186147186	0.36553657914861076	0.39891975308641975
0.7203389830508474	0.2	0.8204645947362075	0.3344537815126051	0.3235294117647059	0.05905511811023622	0.2142857142857143	0.3731837879174102	0.3993055555555555
0.7203389830508474	0.2	0.8224904332417289	0.34789915966386564	0.325077399380805	0.05511811023622047	0.2186147186147186	0.3726739739994902	0.40007716049382713
0.711864406779661	0.2	0.8245162717472503	0.3613445378151261	0.3235294117647059	0.05905511811023622	0.2186147186147186	0.3685954626561305	0.3977623456790123
0.711864406779661	0.2	0.8245162717472503	0.3781512605042018	0.3235294117647059	0.05905511811023622	0.2186147186147186	0.38338006627580934	0.3954475308641975
0.7203389830508474	0.2	0.8265421102527717	0.39495798319327735	0.3235294117647059	0.05905511811023622	0.22077922077922077	0.3869487637012491	0.3935185185185185
0.7203389830508474	0.2	0.8285679487582933	0.4134453781512606	0.3235294117647059	0.05905511811023622	0.2186147186147186	0.39102727504460877	0.39737654320987653
0.7203389830508474	0.2	0.8285679487582933	0.4319327731092437	0.325077399380805	0.05905511811023622	0.22077922077922077	0.3693601835330105	0.3993055555555555
0.7203389830508474	0.2	0.8305937872638147	0.4453781512605043	0.3235294117647059	0.05905511811023622	0.2186147186147186	0.3688503696150905	0.39737654320987653
0.7203389830508474	0.2	0.8326196257693361	0.46218487394957986	0.325077399380805	0.06299212598425197	0.22077922077922077	0.40377262299260774	0.3993055555555555
0.7203389830508474	0.21250000000000002	0.8346454642748575	0.4756302521008404	0.325077399380805	0.09055118110236221	0.2186147186147186	0.38083099668620957	0.39891975308641975
0.7203389830508474	0.21250000000000002	0.838697141285901	0.49411764705882355	0.325077399380805	0.11811023622047244	0.22077922077922077	0.4058118786642876	0.39814814814814814
0.7203389830508474	0.2	0.8427488182969438	0.5058823529411764	0.325077399380805	0.06299212598425197	0.22077922077922077	0.41065511088452716	0.3993055555555555
0.7203389830508474	0.2	0.8468004953079866	0.5176470588235296	0.325077399380805	0.06299212598425197	0.22077922077922077	0.38949783329084886	0.40007716049382713
0.7203389830508474	0.2	0.8508521723190297	0.53109243697479	0.325077399380805	0.06299212598425197	0.22077922077922077	0.40453734386948764	0.39814814814814814
0.7203389830508474	0.2	0.8508521723190297	0.5445378151260505	0.325077399380805	0.05905511811023622	0.22077922077922077	0.38490950802956925	0.39814814814814814
0.7203389830508474	0.2	0.8549038493300729	0.5563025210084034	0.325077399380805	0.05905511811023622	0.22077922077922077	0.40224318123884784	0.3958333333333333
0.7203389830508474	0.2	0.8589555263411157	0.5731092436974792	0.325077399380805	0.05905511811023622	0.22294372294372297	0.38898801937292893	0.3954475308641975
0.7203389830508474	0.2	0.8589555263411157	0.5865546218487396	0.325077399380805	0.05905511811023622	0.22294372294372297	0.3966352281417283	0.39737654320987653
0.7203389830508474	0.2	0.8630072033521587	0.5983193277310925	0.325077399380805	0.05905511811023622	0.22077922077922077	0.38108590364516953	0.39814814814814814
0.7203389830508474	0.2	0.8650330418576802	0.6100840336134454	0.325077399380805	0.05905511811023622	0.22294372294372297	0.39689013510068827	0.3993055555555555
0.7203389830508474	0.2	0.8670588803632016	0.6151260504201681	0.325077399380805	0.05905511811023622	0.22077922077922077	0.4012235534030079	0.40046296296296297
0.7203389830508474	0.2	0.8690847188687232	0.6235294117647059	0.325077399380805	0.05905511811023622	0.22294372294372297	0.3943410655110885	0.39814814814814814
0.7203389830508474	0.2	0.8711105573742448	0.6319327731092437	0.325077399380805	0.05905511811023622	0.22077922077922077	0.3851644149885292	0.3993055555555555
0.7203389830508474	0.2	0.8751622343852878	0.6403361344537817	0.325077399380805	0.05905511811023622	0.22294372294372297	0.38847820545500894	0.3977623456790123
0.7203389830508474	0.2	0.8792139113963306	0.6453781512605044	0.325077399380805	0.05905511811023622	0.22077922077922077	0.3831251593168494	0.3993055555555555
0.7203389830508474	0.2	0.8812397499018523	0.6521008403361346	0.325077399380805	0.05905511811023622	0.22077922077922077	0.39230180983940866	0.3950617283950617
0.7203389830508474	0.2	0.8832655884073737	0.6571428571428573	0.325077399380805	0.05905511811023622	0.22294372294372297	0.3838898801937293	0.3958333333333333
0.7203389830508474	0.2	0.8852914269128951	0.665546218487395	0.325077399380805	0.05905511811023622	0.22294372294372297	0.3940861585521285	0.39467592592592593
0.7203389830508474	0.2	0.8873172654184169	0.6672268907563026	0.325077399380805	0.06299212598425197	0.22510822510822512	0.38338006627580934	0.3954475308641975
0.7203389830508474	0.2	0.8873172654184169	0.6739495798319328	0.325077399380805	0.05905511811023622	0.22294372294372297	0.39230180983940866	0.3966049382716049
0.7203389830508474	0.2	0.8893431039239383	0.6756302521008404	0.325077399380805	0.05905511811023622	0.22510822510822512	0.400203925567168	0.3977623456790123
0.7203389830508474	0.2	0.8893431039239383	0.6789915966386555	0.325077399380805	0.05905511811023622	0.22294372294372297	0.3925567167983686	0.39814814814814814
0.7203389830508474	0.2	0.8893431039239383	0.680672268907563	0.325077399380805	0.05905511811023622	0.22294372294372297	0.39485087942900843	0.3993055555555555
0.7203389830508474	0.2	0.8893431039239383	0.6873949579831933	0.325077399380805	0.05905511811023622	0.22294372294372297	0.4014784603619679	0.39891975308641975
0.7203389830508474	0.2	0.8893431039239383	0.6873949579831933	0.325077399380805	0.05905511811023622	0.22294372294372297	0.3940861585521285	0.39737654320987653
0.7203389830508474	0.2	0.8893431039239383	0.6907563025210084	0.325077399380805	0.05905511811023622	0.22727272727272727	0.4017333673209279	0.3954475308641975
0.7203389830508474	0.2	0.8893431039239383	0.6941176470588235	0.325077399380805	0.05905511811023622	0.22510822510822512	0.3984195768544482	0.3958333333333333
0.7203389830508474	0.2	0.8893431039239383	0.6957983193277313	0.325077399380805	0.05905511811023622	0.22727272727272727	0.39739994901860826	0.40007716049382713
0.7203389830508474	0.2	0.8893431039239383	0.6974789915966388	0.325077399380805	0.05905511811023622	0.22727272727272727	0.3951057863879684	0.39737654320987653
0.7203389830508474	0.2	0.8893431039239383	0.6974789915966388	0.325077399380805	0.05905511811023622	0.22294372294372297	0.39689013510068827	0.39737654320987653
0.7203389830508474	0.2	0.8893431039239383	0.700840336134454	0.325077399380805	0.05905511811023622	0.22510822510822512	0.3905174611266888	0.3966049382716049
0.7203389830508474	0.2	0.8873172654184169	0.700840336134454	0.325077399380805	0.05905511811023622	0.22727272727272727	0.4017333673209279	0.3977623456790123
0.7203389830508474	0.2	0.8893431039239383	0.7042016806722691	0.325077399380805	0.05905511811023622	0.22727272727272727	0.4116747387203671	0.39737654320987653
0.711864406779661	0.2	0.8873172654184169	0.7058823529411766	0.325077399380805	0.05905511811023622	0.22943722943722944	0.3925567167983686	0.39737654320987653
0.711864406779661	0.2	0.8873172654184169	0.7058823529411766	0.325077399380805	0.05905511811023622	0.22727272727272727	0.4040275299515677	0.39814814814814814
0.711864406779661	0.2	0.8873172654184169	0.7075630252100842	0.325077399380805	0.05905511811023622	0.22727272727272727	0.39000764720876885	0.3966049382716049
0.711864406779661	0.2	0.8873172654184169	0.7075630252100842	0.325077399380805	0.05905511811023622	0.22943722943722944	0.3951057863879684	0.39467592592592593
0.711864406779661	0.2	0.8873172654184169	0.7092436974789917	0.325077399380805	0.05905511811023622	0.22943722943722944	0.39000764720876885	0.39737654320987653
0.711864406779661	0.2	0.8873172654184169	0.7126050420168069	0.325077399380805	0.05905511811023622	0.22943722943722944	0.387458577619169	0.39737654320987653
0.711864406779661	0.2	0.8873172654184169	0.7126050420168069	0.325077399380805	0.05905511811023622	0.22943722943722944	0.39128218200356873	0.3977623456790123
0.711864406779661	0.2	0.8873172654184169	0.7126050420168069	0.325077399380805	0.05905511811023622	0.22943722943722944	0.387713484578129	0.3958333333333333
0.711864406779661	0.2	0.8873172654184169	0.7142857142857144	0.325077399380805	0.05905511811023622	0.22943722943722944	0.38261534539892944	0.3950617283950617
0.711864406779661	0.2	0.8873172654184169	0.715966386554622	0.325077399380805	0.05905511811023622	0.22943722943722944	0.38669385674228907	0.3950617283950617
0.711864406779661	0.2	0.8873172654184169	0.715966386554622	0.325077399380805	0.05905511811023622	0.22943722943722944	0.3928116237573286	0.40007716049382713
0.7203389830508474	0.2	0.8873172654184169	0.715966386554622	0.325077399380805	0.05905511811023622	0.22943722943722944	0.39077236808564875	0.3993055555555555
0.7203389830508474	0.2	0.8873172654184169	0.715966386554622	0.325077399380805	0.05511811023622047	0.22943722943722944	0.3940861585521285	0.3966049382716049
0.7203389830508474	0.2	0.8873172654184169	0.7176470588235295	0.325077399380805	0.05511811023622047	0.22943722943722944	0.3966352281417283	0.3966049382716049
0.711864406779661	0.2	0.8873172654184169	0.7193277310924371	0.325077399380805	0.05905511811023622	0.22943722943722944	0.3815957175630895	0.3966049382716049
0.711864406779661	0.2	0.8873172654184169	0.7193277310924371	0.325077399380805	0.05905511811023622	0.22943722943722944	0.3864389497833291	0.3954475308641975
0.711864406779661	0.2	0.8873172654184169	0.7210084033613446	0.325077399380805	0.05905511811023622	0.22943722943722944	0.38618404282436913	0.3966049382716049
0.711864406779661	0.2	0.8893431039239383	0.7210084033613446	0.325077399380805	0.05905511811023622	0.22943722943722944	0.39077236808564875	0.3993055555555555
0.711864406779661	0.2	0.8893431039239383	0.7210084033613446	0.325077399380805	0.06299212598425197	0.22943722943722944	0.38949783329084886	0.39891975308641975
0.711864406779661	0.2	0.8893431039239383	0.7226890756302522	0.325077399380805	0.05905511811023622	0.22943722943722944	0.3994392046902881	0.3958333333333333
0.711864406779661	0.2	0.8893431039239383	0.7226890756302522	0.325077399380805	0.05905511811023622	0.22943722943722944	0.3940861585521285	0.3966049382716049
0.711864406779661	0.2	0.8893431039239383	0.7226890756302522	0.325077399380805	0.05905511811023622	0.22943722943722944	0.4012235534030079	0.3935185185185185
0.711864406779661	0.2	0.8893431039239383	0.7226890756302522	0.325077399380805	0.05905511811023622	0.22943722943722944	0.4040275299515677	0.3931327160493827
0.711864406779661	0.2	0.8893431039239383	0.7226890756302522	0.325077399380805	0.05905511811023622	0.22943722943722944	0.39587050726484835	0.3977623456790123
0.711864406779661	0.2	0.8913689424294597	0.7226890756302522	0.325077399380805	0.05511811023622047	0.22943722943722944	0.3928116237573286	0.3954475308641975
0.711864406779661	0.2	0.8933947809349814	0.7226890756302522	0.325077399380805	0.05511811023622047	0.22943722943722944	0.3994392046902881	0.3958333333333333
0.711864406779661	0.2	0.8933947809349814	0.7243697478991598	0.325077399380805	0.05511811023622047	0.22943722943722944	0.39638032118276834	0.39737654320987653
0.711864406779661	0.2	0.8933947809349814	0.7226890756302522	0.325077399380805	0.05511811023622047	0.22943722943722944	0.3928116237573286	0.39737654320987653
0.711864406779661	0.2	0.8933947809349814	0.7243697478991598	0.325077399380805	0.05511811023622047	0.22943722943722944	0.38898801937292893	0.39467592592592593
0.711864406779661	0.2	0.8933947809349814	0.7243697478991598	0.325077399380805	0.05905511811023622	0.22943722943722944	0.39128218200356873	0.3966049382716049
0.711864406779661	0.2	0.8933947809349814	0.7243697478991598	0.325077399380805	0.05905511811023622	0.22943722943722944	0.3933214376752486	0.39737654320987653
0.711864406779661	0.21250000000000002	0.8974464579460242	0.7260504201680673	0.325077399380805	0.05905511811023622	0.22943722943722944	0.3951057863879684	0.3954475308641975
0.711864406779661	0.21250000000000002	0.8974464579460242	0.7260504201680673	0.325077399380805	0.05905511811023622	0.22943722943722944	0.400203925567168	0.39891975308641975
0.711864406779661	0.21250000000000002	0.8994722964515456	0.7260504201680673	0.325077399380805	0.05511811023622047	0.22943722943722944	0.39867448381340814	0.39737654320987653
0.711864406779661	0.21250000000000002	0.8974464579460242	0.7277310924369749	0.325077399380805	0.05511811023622047	0.22943722943722944	0.3869487637012491	0.3966049382716049
0.711864406779661	0.21250000000000002	0.8994722964515456	0.7294117647058824	0.325077399380805	0.05905511811023622	0.22943722943722944	0.4014784603619679	0.3958333333333333
0.711864406779661	0.21250000000000002	0.8994722964515456	0.7260504201680673	0.325077399380805	0.05905511811023622	0.22943722943722944	0.39077236808564875	0.3966049382716049
0.711864406779661	0.21250000000000002	0.8974464579460242	0.7294117647058824	0.325077399380805	0.05905511811023622	0.22943722943722944	0.39230180983940866	0.3954475308641975
0.711864406779661	0.21250000000000002	0.8994722964515456	0.7277310924369749	0.325077399380805	0.05905511811023622	0.22943722943722944	0.3869487637012491	0.3993055555555555
0.711864406779661	0.21250000000000002	0.8994722964515456	0.7294117647058824	0.325077399380805	0.05511811023622047	0.22943722943722944	0.3864389497833291	0.3966049382716049
0.711864406779661	0.21250000000000002	0.9014981349570672	0.7294117647058824	0.325077399380805	0.05905511811023622	0.22943722943722944	0.39638032118276834	0.3958333333333333
0.711864406779661	0.21250000000000002	0.9014981349570672	0.7294117647058824	0.325077399380805	0.05905511811023622	0.22943722943722944	0.38490950802956925	0.3954475308641975
0.711864406779661	0.2	0.9014981349570672	0.7294117647058824	0.325077399380805	0.05905511811023622	0.22943722943722944	0.3943410655110885	0.3958333333333333
0.711864406779661	0.21250000000000002	0.9014981349570672	0.7294117647058824	0.325077399380805	0.05905511811023622	0.22943722943722944	0.388223298496049	0.3977623456790123
0.711864406779661	0.2	0.9014981349570672	0.7294117647058824	0.325077399380805	0.05905511811023622	0.22943722943722944	0.387713484578129	0.40046296296296297
0.711864406779661	0.2	0.9014981349570672	0.7294117647058824	0.325077399380805	0.05905511811023622	0.22943722943722944	0.3846546010706092	0.39814814814814814
0.7203389830508474	0.2	0.9014981349570672	0.73109243697479	0.325077399380805	0.06299212598425197	0.22943722943722944	0.39638032118276834	0.3935185185185185
0.711864406779661	0.2	0.9014981349570672	0.7294117647058824	0.325077399380805	0.05905511811023622	0.22943722943722944	0.3943410655110885	0.39467592592592593
0.7203389830508474	0.2	0.9014981349570672	0.7294117647058824	0.325077399380805	0.05905511811023622	0.22943722943722944	0.38618404282436913	0.3950617283950617
0.711864406779661	0.2	0.9014981349570672	0.73109243697479	0.325077399380805	0.05905511811023622	0.22943722943722944	0.38669385674228907	0.39814814814814814
0.711864406779661	0.2	0.9014981349570672	0.73109243697479	0.325077399380805	0.05905511811023622	0.22943722943722944	0.3940861585521285	0.39737654320987653
0.7203389830508474	0.2	0.9014981349570672	0.73109243697479	0.325077399380805	0.06299212598425197	0.22943722943722944	0.3905174611266888	0.3977623456790123
0.7203389830508474	0.21250000000000002	0.9014981349570672	0.73109243697479	0.325077399380805	0.06299212598425197	0.22943722943722944	0.3787917410145297	0.40162037037037035
0.7203389830508474	0.2	0.9014981349570672	0.73109243697479	0.325077399380805	0.06299212598425197	0.22943722943722944	0.3800662758093296	0.3993055555555555
0.7203389830508474	0.2	0.8994722964515456	0.73109243697479	0.325077399380805	0.06299212598425197	0.22943722943722944	0.3823604384399694	0.40007716049382713
0.7203389830508474	0.2	0.9014981349570672	0.73109243697479	0.325077399380805	0.07086614173228348	0.22727272727272727	0.39485087942900843	0.39891975308641975
0.7203389830508474	0.2	0.8994722964515456	0.73109243697479	0.325077399380805	0.05905511811023622	0.22943722943722944	0.39587050726484835	0.3958333333333333
0.7203389830508474	0.2	0.8994722964515456	0.7327731092436975	0.325077399380805	0.08661417322834647	0.22943722943722944	0.3823604384399694	0.3993055555555555
0.7203389830508474	0.2	0.8994722964515456	0.7327731092436975	0.325077399380805	0.06299212598425197	0.22943722943722944	0.3905174611266888	0.3993055555555555
0.711864406779661	0.2	0.8994722964515456	0.7327731092436975	0.325077399380805	0.05905511811023622	0.2316017316017316	0.38618404282436913	0.39891975308641975
0.7203389830508474	0.2	0.8994722964515456	0.73109243697479	0.325077399380805	0.05905511811023622	0.22943722943722944	0.3938312515931685	0.3958333333333333
0.7203389830508474	0.2	0.8994722964515456	0.7344537815126051	0.325077399380805	0.05905511811023622	0.22943722943722944	0.3805760897272496	0.40007716049382713
0.711864406779661	0.2	0.8994722964515456	0.7327731092436975	0.325077399380805	0.05905511811023622	0.22943722943722944	0.3846546010706092	0.3977623456790123
0.7203389830508474	0.2	0.8994722964515456	0.7344537815126051	0.325077399380805	0.06299212598425197	0.22943722943722944	0.3905174611266888	0.39891975308641975
0.7203389830508474	0.2	0.9014981349570672	0.7344537815126051	0.325077399380805	0.06299212598425197	0.22943722943722944	0.38898801937292893	0.40046296296296297
0.711864406779661	0.2	0.8994722964515456	0.7344537815126051	0.325077399380805	0.06299212598425197	0.22943722943722944	0.3815957175630895	0.3993055555555555
0.7203389830508474	0.2	0.8994722964515456	0.7344537815126051	0.325077399380805	0.06299212598425197	0.22943722943722944	0.3846546010706092	0.40007716049382713
0.7203389830508474	0.2	0.8994722964515456	0.7361344537815127	0.325077399380805	0.05905511811023622	0.22943722943722944	0.38898801937292893	0.39891975308641975
0.7203389830508474	0.21250000000000002	0.9014981349570672	0.7361344537815127	0.325077399380805	0.06299212598425197	0.22943722943722944	0.3905174611266888	0.3993055555555555
0.7203389830508474	0.21250000000000002	0.8994722964515456	0.7344537815126051	0.325077399380805	0.05905511811023622	0.22943722943722944	0.37802702013764977	0.3966049382716049
0.711864406779661	0.21250000000000002	0.8994722964515456	0.7361344537815127	0.325077399380805	0.05905511811023622	0.22943722943722944	0.3795564618914097	0.3993055555555555
0.7203389830508474	0.21250000000000002	0.9014981349570672	0.7361344537815127	0.325077399380805	0.05905511811023622	0.22943722943722944	0.4058118786642876	0.39814814814814814
0.7203389830508474	0.21250000000000002	0.8994722964515456	0.7361344537815127	0.325077399380805	0.05905511811023622	0.22943722943722944	0.3951057863879684	0.39737654320987653
0.7203389830508474	0.21250000000000002	0.8994722964515456	0.7361344537815127	0.325077399380805	0.05905511811023622	0.22943722943722944	0.400713739485088	0.39814814814814814
0.7203389830508474	0.21250000000000002	0.8994722964515456	0.7361344537815127	0.325077399380805	0.06299212598425197	0.22943722943722944	0.39204690288044863	0.39814814814814814
0.7203389830508474	0.21250000000000002	0.8994722964515456	0.7361344537815127	0.325077399380805	0.06299212598425197	0.22943722943722944	0.38618404282436913	0.40007716049382713
0.711864406779661	0.21250000000000002	0.8974464579460242	0.7361344537815127	0.325077399380805	0.06299212598425197	0.22943722943722944	0.4017333673209279	0.3958333333333333
0.711864406779661	0.21250000000000002	0.8994722964515456	0.7361344537815127	0.325077399380805	0.05905511811023622	0.22943722943722944	0.3994392046902881	0.3954475308641975
0.711864406779661	0.21250000000000002	0.8994722964515456	0.7361344537815127	0.325077399380805	0.06299212598425197	0.22943722943722944	0.39969411164924806	0.3966049382716049
0.711864406779661	0.21250000000000002	0.8994722964515456	0.7361344537815127	0.325077399380805	0.06299212598425197	0.22943722943722944	0.38618404282436913	0.3966049382716049
0.711864406779661	0.21250000000000002	0.8994722964515456	0.7361344537815127	0.325077399380805	0.06299212598425197	0.22943722943722944	0.39816466989548815	0.39891975308641975
0.711864406779661	0.2	0.8994722964515456	0.7378151260504202	0.325077399380805	0.06299212598425197	0.22943722943722944	0.3864389497833291	0.39891975308641975
0.711864406779661	0.21250000000000002	0.8994722964515456	0.7378151260504202	0.325077399380805	0.06299212598425197	0.22943722943722944	0.39689013510068827	0.39814814814814814
0.711864406779661	0.2	0.8974464579460242	0.7378151260504202	0.325077399380805	0.06299212598425197	0.22943722943722944	0.4040275299515677	0.4020061728395061
0.711864406779661	0.2	0.8954206194405028	0.7378151260504202	0.325077399380805	0.06299212598425197	0.22943722943722944	0.4190670405302065	0.3977623456790123
0.711864406779661	0.2	0.8954206194405028	0.7378151260504202	0.325077399380805	0.06299212598425197	0.22943722943722944	0.41345908743308696	0.3977623456790123
0.7203389830508474	0.2	0.8954206194405028	0.7378151260504202	0.325077399380805	0.06299212598425197	0.22943722943722944	0.42492990058628605	0.39737654320987653
0.711864406779661	0.2	0.8933947809349814	0.7378151260504202	0.325077399380805	0.06299212598425197	0.22943722943722944	0.42212592403772625	0.3977623456790123
0.711864406779661	0.2	0.8933947809349814	0.7378151260504202	0.325077399380805	0.06299212598425197	0.22943722943722944	0.4098903900076472	0.40046296296296297
0.711864406779661	0.2	0.8933947809349814	0.7394957983193278	0.325077399380805	0.06299212598425197	0.22943722943722944	0.40224318123884784	0.4012345679012346
0.711864406779661	0.2	0.8933947809349814	0.7378151260504202	0.325077399380805	0.06299212598425197	0.22943722943722944	0.4116747387203671	0.3977623456790123
0.711864406779661	0.2	0.8933947809349814	0.7378151260504202	0.325077399380805	0.06299212598425197	0.22943722943722944	0.4030079021157278	0.40046296296296297
0.711864406779661	0.2	0.8933947809349814	0.7394957983193278	0.325077399380805	0.06299212598425197	0.22943722943722944	0.4116747387203671	0.40007716049382713
0.7203389830508474	0.2	0.8933947809349814	0.7394957983193278	0.325077399380805	0.06299212598425197	0.22943722943722944	0.4190670405302065	0.3993055555555555
0.7203389830508474	0.2	0.8933947809349814	0.7394957983193278	0.325077399380805	0.06299212598425197	0.2337662337662338	0.4053020647463676	0.3977623456790123
0.7203389830508474	0.2	0.8913689424294597	0.7394957983193278	0.325077399380805	0.06299212598425197	0.23593073593073594	0.4075962273770074	0.40046296296296297
0.711864406779661	0.2	0.8893431039239383	0.7394957983193278	0.325077399380805	0.06299212598425197	0.22943722943722944	0.413204180474127	0.3977623456790123
0.711864406779661	0.2	0.8893431039239383	0.7411764705882353	0.325077399380805	0.06299212598425197	0.2337662337662338	0.41294927351516697	0.3966049382716049
0.711864406779661	0.2	0.8893431039239383	0.7394957983193278	0.325077399380805	0.05905511811023622	0.2337662337662338	0.4190670405302065	0.3966049382716049
0.711864406779661	0.2	0.8893431039239383	0.7394957983193278	0.325077399380805	0.05905511811023622	0.2337662337662338	0.40734132041804744	0.3954475308641975
0.711864406779661	0.2	0.8893431039239383	0.7411764705882353	0.325077399380805	0.05905511811023622	0.2337662337662338	0.41702778485852665	0.39814814814814814
0.7203389830508474	0.2	0.8893431039239383	0.7411764705882353	0.325077399380805	0.06299212598425197	0.2337662337662338	0.4114198317614071	0.39814814814814814
0.711864406779661	0.2	0.8893431039239383	0.7394957983193278	0.325077399380805	0.06299212598425197	0.2337662337662338	0.4086158552128473	0.39737654320987653
0.711864406779661	0.2	0.8893431039239383	0.7411764705882353	0.325077399380805	0.05905511811023622	0.23593073593073594	0.4142238083099669	0.3977623456790123
0.711864406779661	0.2	0.8893431039239383	0.7411764705882353	0.325077399380805	0.06299212598425197	0.2337662337662338	0.4040275299515677	0.3950617283950617
0.7203389830508474	0.2	0.8893431039239383	0.7411764705882353	0.325077399380805	0.06299212598425197	0.23593073593073594	0.41192964567932705	0.39891975308641975
0.711864406779661	0.21250000000000002	0.8893431039239383	0.7428571428571429	0.325077399380805	0.05905511811023622	0.23593073593073594	0.4040275299515677	0.3954475308641975
0.711864406779661	0.21250000000000002	0.8893431039239383	0.7411764705882353	0.325077399380805	0.05905511811023622	0.23593073593073594	0.41014529696660723	0.3993055555555555
0.711864406779661	0.21250000000000002	0.8893431039239383	0.7411764705882353	0.325077399380805	0.05905511811023622	0.23593073593073594	0.40606678562324755	0.39737654320987653
0.711864406779661	0.21250000000000002	0.8893431039239383	0.7428571428571429	0.325077399380805	0.05905511811023622	0.23593073593073594	0.3940861585521285	0.3993055555555555
0.7203389830508474	0.21250000000000002	0.8913689424294597	0.7428571428571429	0.325077399380805	0.05905511811023622	0.23593073593073594	0.3938312515931685	0.40046296296296297
0.711864406779661	0.21250000000000002	0.8913689424294597	0.7428571428571429	0.325077399380805	0.06299212598425197	0.2337662337662338	0.39739994901860826	0.4012345679012346
0.711864406779661	0.21250000000000002	0.8913689424294597	0.7428571428571429	0.325077399380805	0.05905511811023622	0.23593073593073594	0.38847820545500894	0.40239197530864196
0.711864406779661	0.21250000000000002	0.8893431039239383	0.7428571428571429	0.325077399380805	0.05905511811023622	0.2337662337662338	0.4040275299515677	0.39737654320987653
0.711864406779661	0.21250000000000002	0.8913689424294597	0.7428571428571429	0.325077399380805	0.05905511811023622	0.23593073593073594	0.388223298496049	0.39891975308641975
0.711864406779661	0.21250000000000002	0.8913689424294597	0.7428571428571429	0.325077399380805	0.05905511811023622	0.23593073593073594	0.39128218200356873	0.39891975308641975
0.711864406779661	0.21250000000000002	0.8933947809349814	0.7411764705882353	0.325077399380805	0.05905511811023622	0.2337662337662338	0.39000764720876885	0.40007716049382713
0.711864406779661	0.21250000000000002	0.8933947809349814	0.7428571428571429	0.325077399380805	0.05905511811023622	0.2337662337662338	0.39230180983940866	0.3977623456790123
0.711864406779661	0.21250000000000002	0.8933947809349814	0.7428571428571429	0.325077399380805	0.05905511811023622	0.2337662337662338	0.3818506245220495	0.39814814814814814
0.711864406779661	0.21250000000000002	0.8933947809349814	0.7428571428571429	0.325077399380805	0.05905511811023622	0.2337662337662338	0.39204690288044863	0.40162037037037035
0.711864406779661	0.21250000000000002	0.8933947809349814	0.7411764705882353	0.325077399380805	0.06692913385826772	0.2337662337662338	0.39000764720876885	0.40007716049382713
0.711864406779661	0.21250000000000002	0.8933947809349814	0.7428571428571429	0.325077399380805	0.09448818897637795	0.22943722943722944	0.3892429263318889	0.39891975308641975
0.711864406779661	0.2	0.8933947809349814	0.7428571428571429	0.325077399380805	0.06299212598425197	0.22943722943722944	0.400203925567168	0.4012345679012346
0.711864406779661	0.2	0.8954206194405028	0.7411764705882353	0.325077399380805	0.05905511811023622	0.22943722943722944	0.3938312515931685	0.4012345679012346
0.711864406779661	0.2	0.8974464579460242	0.7411764705882353	0.325077399380805	0.05905511811023622	0.22943722943722944	0.39000764720876885	0.3993055555555555
0.711864406779661	0.21250000000000002	0.8974464579460242	0.7428571428571429	0.325077399380805	0.05905511811023622	0.2316017316017316	0.3984195768544482	0.40046296296296297
0.711864406779661	0.21250000000000002	0.8974464579460242	0.7428571428571429	0.325077399380805	0.05905511811023622	0.22943722943722944	0.38261534539892944	0.40007716049382713
0.711864406779661	0.21250000000000002	0.8974464579460242	0.7428571428571429	0.325077399380805	0.06299212598425197	0.22943722943722944	0.38898801937292893	0.40046296296296297
0.711864406779661	0.21250000000000002	0.8994722964515456	0.7428571428571429	0.325077399380805	0.06299212598425197	0.22943722943722944	0.3994392046902881	0.40046296296296297
0.711864406779661	0.21250000000000002	0.8974464579460242	0.7428571428571429	0.325077399380805	0.06299212598425197	0.22943722943722944	0.400203925567168	0.4012345679012346
0.711864406779661	0.21250000000000002	0.8994722964515456	0.7428571428571429	0.325077399380805	0.06299212598425197	0.22943722943722944	0.38669385674228907	0.40007716049382713
0.711864406779661	0.2	0.8994722964515456	0.7428571428571429	0.325077399380805	0.06299212598425197	0.22943722943722944	0.3928116237573286	0.3958333333333333
0.711864406779661	0.21250000000000002	0.8994722964515456	0.7428571428571429	0.325077399380805	0.06299212598425197	0.22943722943722944	0.39204690288044863	0.3993055555555555
0.7203389830508474	0.2	0.9014981349570672	0.7428571428571429	0.325077399380805	0.05905511811023622	0.22943722943722944	0.3966352281417283	0.40007716049382713
0.711864406779661	0.2	0.9014981349570672	0.7428571428571429	0.325077399380805	0.05905511811023622	0.22943722943722944	0.39689013510068827	0.40432098765432095
0.7203389830508474	0.21250000000000002	0.9014981349570672	0.7428571428571429	0.325077399380805	0.05905511811023622	0.22943722943722944	0.3951057863879684	0.39814814814814814
0.711864406779661	0.21250000000000002	0.9014981349570672	0.7428571428571429	0.325077399380805	0.05905511811023622	0.22943722943722944	0.39638032118276834	0.39891975308641975
0.7203389830508474	0.21250000000000002	0.9014981349570672	0.7428571428571429	0.325077399380805	0.06299212598425197	0.22943722943722944	0.387713484578129	0.39814814814814814
0.711864406779661	0.21250000000000002	0.8994722964515456	0.7411764705882353	0.325077399380805	0.06299212598425197	0.22943722943722944	0.3956156003058884	0.40046296296296297
0.711864406779661	0.21250000000000002	0.9014981349570672	0.7428571428571429	0.325077399380805	0.06299212598425197	0.22943722943722944	0.39102727504460877	0.40239197530864196
0.7203389830508474	0.21250000000000002	0.9014981349570672	0.7428571428571429	0.325077399380805	0.05905511811023622	0.22943722943722944	0.3864389497833291	0.39891975308641975
0.711864406779661	0.21250000000000002	0.9014981349570672	0.7428571428571429	0.325077399380805	0.06299212598425197	0.22943722943722944	0.38847820545500894	0.40007716049382713
0.7203389830508474	0.21250000000000002	0.9014981349570672	0.7428571428571429	0.325077399380805	0.06299212598425197	0.22943722943722944	0.38261534539892944	0.4012345679012346
0.7203389830508474	0.21250000000000002	0.9014981349570672	0.7428571428571429	0.325077399380805	0.06299212598425197	0.22943722943722944	0.39638032118276834	0.39814814814814814
0.7203389830508474	0.21250000000000002	0.9014981349570672	0.7428571428571429	0.325077399380805	0.06299212598425197	0.22943722943722944	0.38669385674228907	0.3993055555555555
0.711864406779661	0.21250000000000002	0.9014981349570672	0.7428571428571429	0.325077399380805	0.05905511811023622	0.22943722943722944	0.3818506245220495	0.4020061728395061
0.711864406779661	0.21250000000000002	0.9014981349570672	0.7428571428571429	0.325077399380805	0.05905511811023622	0.22943722943722944	0.38669385674228907	0.3993055555555555
0.7203389830508474	0.21250000000000002	0.9014981349570672	0.7428571428571429	0.325077399380805	0.05905511811023622	0.22943722943722944	0.3772622992607698	0.39891975308641975
0.711864406779661	0.21250000000000002	0.9014981349570672	0.7428571428571429	0.325077399380805	0.05905511811023622	0.22943722943722944	0.39000764720876885	0.39814814814814814
0.7203389830508474	0.21250000000000002	0.9014981349570672	0.7428571428571429	0.325077399380805	0.06299212598425197	0.22943722943722944	0.387458577619169	0.4012345679012346
0.7203389830508474	0.21250000000000002	0.9014981349570672	0.7428571428571429	0.325077399380805	0.05905511811023622	0.22943722943722944	0.388223298496049	0.39891975308641975
0.7203389830508474	0.21250000000000002	0.9014981349570672	0.7428571428571429	0.325077399380805	0.05905511811023622	0.22943722943722944	0.38338006627580934	0.40007716049382713
0.7203389830508474	0.21250000000000002	0.9014981349570672	0.7428571428571429	0.325077399380805	0.05905511811023622	0.22943722943722944	0.3772622992607698	0.3993055555555555
0.7203389830508474	0.21250000000000002	0.9014981349570672	0.7428571428571429	0.325077399380805	0.05905511811023622	0.22943722943722944	0.3800662758093296	0.39891975308641975
0.7203389830508474	0.21250000000000002	0.9014981349570672	0.7428571428571429	0.325077399380805	0.07874015748031496	0.22943722943722944	0.3742034157532501	0.4012345679012346
0.7203389830508474	0.21250000000000002	0.9035239734625888	0.7428571428571429	0.325077399380805	0.05905511811023622	0.22943722943722944	0.3787917410145297	0.40007716049382713
0.7203389830508474	0.21250000000000002	0.9014981349570672	0.7428571428571429	0.325077399380805	0.05905511811023622	0.22943722943722944	0.3762426714249299	0.40779320987654316
0.7203389830508474	0.21250000000000002	0.9014981349570672	0.7428571428571429	0.325077399380805	0.05905511811023622	0.22943722943722944	0.3795564618914097	0.410108024691358
0.7203389830508474	0.2	0.9014981349570672	0.7428571428571429	0.325077399380805	0.05905511811023622	0.22943722943722944	0.3831251593168494	0.40856481481481477
0.7203389830508474	0.2	0.9014981349570672	0.7428571428571429	0.325077399380805	0.05905511811023622	0.22943722943722944	0.3838898801937293	0.40856481481481477
0.7203389830508474	0.2	0.9014981349570672	0.7428571428571429	0.325077399380805	0.05905511811023622	0.22727272727272727	0.3772622992607698	0.4070216049382716
0.7203389830508474	0.2	0.9014981349570672	0.7428571428571429	0.325077399380805	0.05905511811023622	0.22943722943722944	0.37930155493244966	0.40239197530864196
0.7203389830508474	0.2	0.9014981349570672	0.7428571428571429	0.325077399380805	0.05905511811023622	0.22943722943722944	0.3726739739994902	0.3881172839506173
0.7203389830508474	0.2	0.9014981349570672	0.7428571428571429	0.325077399380805	0.05905511811023622	0.22943722943722944	0.4203415753250064	0.3819444444444444
0.7203389830508474	0.2	0.9014981349570672	0.7428571428571429	0.325077399380805	0.05905511811023622	0.22943722943722944	0.4264593423400459	0.3796296296296296
0.7203389830508474	0.2	0.9014981349570672	0.7428571428571429	0.325077399380805	0.06299212598425197	0.22943722943722944	0.4264593423400459	0.37731481481481477
0.7203389830508474	0.2	0.9014981349570672	0.7428571428571429	0.325077399380805	0.06299212598425197	0.22943722943722944	0.39204690288044863	0.3753858024691358
0.7203389830508474	0.2	0.9014981349570672	0.7428571428571429	0.325077399380805	0.07874015748031496	0.22943722943722944	0.40555697170532756	0.3622685185185185
0.7203389830508474	0.21250000000000002	0.9014981349570672	0.7428571428571429	0.325077399380805	0.07086614173228348	0.22943722943722944	0.39638032118276834	0.36342592592592593
0.711864406779661	0.21250000000000002	0.9014981349570672	0.7428571428571429	0.325077399380805	0.06692913385826772	0.22943722943722944	0.400713739485088	0.3611111111111111
0.7203389830508474	0.21250000000000002	0.9014981349570672	0.7428571428571429	0.325077399380805	0.06299212598425197	0.22943722943722944	0.3966352281417283	0.3614969135802469
0.711864406779661	0.21250000000000002	0.9014981349570672	0.7428571428571429	0.325077399380805	0.06299212598425197	0.22943722943722944	0.3966352281417283	0.3603395061728395
0.711864406779661	0.21250000000000002	0.9014981349570672	0.7428571428571429	0.325077399380805	0.06299212598425197	0.22943722943722944	0.387458577619169	0.3595679012345679
0.711864406779661	0.21250000000000002	0.9014981349570672	0.7428571428571429	0.325077399380805	0.06692913385826772	0.22943722943722944	0.40555697170532756	0.3603395061728395
0.7203389830508474	0.21250000000000002	0.9014981349570672	0.7428571428571429	0.325077399380805	0.07480314960629922	0.22943722943722944	0.3818506245220495	0.3611111111111111
0.7203389830508474	0.21250000000000002	0.9014981349570672	0.7428571428571429	0.325077399380805	0.06299212598425197	0.22943722943722944	0.39230180983940866	0.3568672839506173
0.711864406779661	0.21250000000000002	0.9014981349570672	0.7428571428571429	0.325077399380805	0.05905511811023622	0.22943722943722944	0.40708641345908747	0.34336419753086417
0.711864406779661	0.21250000000000002	0.9014981349570672	0.7428571428571429	0.325077399380805	0.06299212598425197	0.22943722943722944	0.41192964567932705	0.3395061728395061
0.711864406779661	0.21250000000000002	0.9014981349570672	0.7428571428571429	0.325077399380805	0.06299212598425197	0.2337662337662338	0.400203925567168	0.33989197530864196
0.711864406779661	0.21250000000000002	0.9014981349570672	0.7445378151260504	0.325077399380805	0.05905511811023622	0.22943722943722944	0.4098903900076472	0.3445216049382716
0.7203389830508474	0.21250000000000002	0.8994722964515456	0.7445378151260504	0.325077399380805	0.07480314960629922	0.2337662337662338	0.4190670405302065	0.34104938271604934
0.7203389830508474	0.21250000000000002	0.8994722964515456	0.7445378151260504	0.325077399380805	0.06299212598425197	0.2337662337662338	0.400713739485088	0.33989197530864196
0.711864406779661	0.21250000000000002	0.8994722964515456	0.7445378151260504	0.325077399380805	0.05905511811023622	0.22943722943722944	0.4088707621718073	0.3445216049382716
0.7203389830508474	0.21250000000000002	0.8994722964515456	0.7445378151260504	0.325077399380805	0.05905511811023622	0.22943722943722944	0.3951057863879684	0.347608024691358
0.711864406779661	0.21250000000000002	0.8974464579460242	0.7428571428571429	0.325077399380805	0.05905511811023622	0.22943722943722944	0.40606678562324755	0.35300925925925924
0.7203389830508474	0.21250000000000002	0.8974464579460242	0.7445378151260504	0.325077399380805	0.05905511811023622	0.22943722943722944	0.38847820545500894	0.36342592592592593
0.711864406779661	0.21250000000000002	0.8994722964515456	0.7445378151260504	0.325077399380805	0.05905511811023622	0.2337662337662338	0.3892429263318889	0.3622685185185185
0.7203389830508474	0.21250000000000002	0.8994722964515456	0.7445378151260504	0.325077399380805	0.05905511811023622	0.2337662337662338	0.387713484578129	0.36612654320987653
0.711864406779661	0.21250000000000002	0.8974464579460242	0.7445378151260504	0.325077399380805	0.05905511811023622	0.2337662337662338	0.40708641345908747	0.3645833333333333
0.711864406779661	0.21250000000000002	0.8974464579460242	0.746218487394958	0.325077399380805	0.05905511811023622	0.2337662337662338	0.39102727504460877	0.3622685185185185
0.7203389830508474	0.21250000000000002	0.8954206194405028	0.7445378151260504	0.325077399380805	0.05511811023622047	0.2337662337662338	0.38847820545500894	0.36689814814814814
0.711864406779661	0.21250000000000002	0.8974464579460242	0.746218487394958	0.325077399380805	0.05511811023622047	0.2337662337662338	0.3823604384399694	0.3645833333333333
0.711864406779661	0.21250000000000002	0.8933947809349814	0.746218487394958	0.325077399380805	0.05905511811023622	0.2337662337662338	0.3925567167983686	0.3641975308641975
0.711864406779661	0.21250000000000002	0.8933947809349814	0.7445378151260504	0.325077399380805	0.05905511811023622	0.2337662337662338	0.38949783329084886	0.36689814814814814
[truncated: 67,262 more rows]
