# Supplementary material for: MFAM-AD: an anomaly detection model for multivariate time series using attention mechanism to fuse multi-scale features
Source: PeerJ Comput Sci. 2024 Aug 30;10:e2201. doi: 10.7717/peerj-cs.2201 (PMC11419642; doi:10.7717/peerj-cs.2201)
Supplement: Supplemental Information 1 [file peerj-cs-10-2201-s001.zip › NIPS_TS_GECCO_train.csv]

0	1	2	3	4	5	6	7	8
0.5508474576271186	0.21250000000000002	0.8832655884073737	0.7546218487394958	0.326625386996904	0.043307086614173235	0.2554112554112554	0.4274789701758858	0.2681327160493827
0.5508474576271186	0.21250000000000002	0.8832655884073737	0.7546218487394958	0.326625386996904	0.043307086614173235	0.2554112554112554	0.3979097629365282	0.2685185185185185
0.5508474576271186	0.21250000000000002	0.8812397499018523	0.7546218487394958	0.326625386996904	0.043307086614173235	0.2532467532467532	0.4030079021157278	0.2685185185185185
0.5508474576271186	0.21250000000000002	0.8812397499018523	0.7546218487394958	0.326625386996904	0.043307086614173235	0.2554112554112554	0.4024980881978078	0.2673611111111111
0.5508474576271186	0.21250000000000002	0.8812397499018523	0.7546218487394958	0.326625386996904	0.043307086614173235	0.2554112554112554	0.3994392046902881	0.2658179012345679
0.5508474576271186	0.21250000000000002	0.8812397499018523	0.7546218487394958	0.326625386996904	0.047244094488188976	0.2554112554112554	0.39587050726484835	0.2658179012345679
0.5508474576271186	0.21250000000000002	0.8812397499018523	0.7546218487394958	0.326625386996904	0.043307086614173235	0.2554112554112554	0.3956156003058884	0.2681327160493827
0.5508474576271186	0.21250000000000002	0.8812397499018523	0.7546218487394958	0.326625386996904	0.043307086614173235	0.2554112554112554	0.4086158552128473	0.2677469135802469
0.5508474576271186	0.21250000000000002	0.8792139113963306	0.7546218487394958	0.326625386996904	0.043307086614173235	0.2597402597402597	0.39739994901860826	0.2700617283950617
0.5508474576271186	0.21250000000000002	0.8792139113963306	0.7546218487394958	0.326625386996904	0.043307086614173235	0.2554112554112554	0.4088707621718073	0.26620370370370366
0.5508474576271186	0.21250000000000002	0.8792139113963306	0.7546218487394958	0.326625386996904	0.043307086614173235	0.2554112554112554	0.400203925567168	0.2685185185185185
0.5508474576271186	0.21250000000000002	0.8792139113963306	0.7546218487394958	0.326625386996904	0.043307086614173235	0.2597402597402597	0.3951057863879684	0.26967592592592593
0.5508474576271186	0.21250000000000002	0.8792139113963306	0.7546218487394958	0.326625386996904	0.043307086614173235	0.2554112554112554	0.41855722661228656	0.2677469135802469
0.559322033898305	0.21250000000000002	0.8792139113963306	0.7546218487394958	0.326625386996904	0.043307086614173235	0.2554112554112554	0.3943410655110885	0.2681327160493827
0.5508474576271186	0.21250000000000002	0.8792139113963306	0.7546218487394958	0.326625386996904	0.043307086614173235	0.2597402597402597	0.40453734386948764	0.2685185185185185
0.5508474576271186	0.21250000000000002	0.8792139113963306	0.7546218487394958	0.326625386996904	0.043307086614173235	0.2532467532467532	0.41192964567932705	0.2685185185185185
0.5508474576271186	0.21250000000000002	0.8792139113963306	0.7546218487394958	0.326625386996904	0.05905511811023622	0.2554112554112554	0.3925567167983686	0.26967592592592593
0.559322033898305	0.21250000000000002	0.8792139113963306	0.7546218487394958	0.326625386996904	0.047244094488188976	0.2619047619047619	0.4116747387203671	0.2677469135802469
0.559322033898305	0.21250000000000002	0.8792139113963306	0.7546218487394958	0.326625386996904	0.043307086614173235	0.2554112554112554	0.38669385674228907	0.2700617283950617
0.5508474576271186	0.21250000000000002	0.8792139113963306	0.7546218487394958	0.326625386996904	0.047244094488188976	0.2597402597402597	0.41014529696660723	0.2681327160493827
0.559322033898305	0.22499999999999998	0.8812397499018523	0.7546218487394958	0.326625386996904	0.043307086614173235	0.2554112554112554	0.3940861585521285	0.2673611111111111
0.5508474576271186	0.22499999999999998	0.8812397499018523	0.7546218487394958	0.326625386996904	0.043307086614173235	0.2597402597402597	0.400713739485088	0.2685185185185185
0.559322033898305	0.22499999999999998	0.8792139113963306	0.7546218487394958	0.326625386996904	0.043307086614173235	0.2554112554112554	0.40708641345908747	0.2650462962962963
0.5508474576271186	0.22499999999999998	0.8792139113963306	0.7546218487394958	0.326625386996904	0.043307086614173235	0.2554112554112554	0.39587050726484835	0.26967592592592593
0.5508474576271186	0.22499999999999998	0.8812397499018523	0.7546218487394958	0.326625386996904	0.043307086614173235	0.2554112554112554	0.40734132041804744	0.2658179012345679
0.5508474576271186	0.22499999999999998	0.8812397499018523	0.7546218487394958	0.326625386996904	0.043307086614173235	0.2554112554112554	0.4114198317614071	0.2677469135802469
0.5508474576271186	0.22499999999999998	0.8812397499018523	0.7546218487394958	0.326625386996904	0.043307086614173235	0.2532467532467532	0.4086158552128473	0.2677469135802469
0.559322033898305	0.22499999999999998	0.8832655884073737	0.7546218487394958	0.326625386996904	0.043307086614173235	0.2554112554112554	0.4014784603619679	0.2685185185185185
0.559322033898305	0.22499999999999998	0.8832655884073737	0.7546218487394958	0.326625386996904	0.05118110236220473	0.2554112554112554	0.40326280907468776	0.27044753086419754
0.5508474576271186	0.22499999999999998	0.8832655884073737	0.7546218487394958	0.326625386996904	0.043307086614173235	0.2532467532467532	0.39587050726484835	0.2716049382716049
0.559322033898305	0.22499999999999998	0.8832655884073737	0.7546218487394958	0.326625386996904	0.043307086614173235	0.2532467532467532	0.39638032118276834	0.2700617283950617
0.559322033898305	0.22499999999999998	0.8852914269128951	0.7546218487394958	0.326625386996904	0.043307086614173235	0.2554112554112554	0.3938312515931685	0.2681327160493827
0.559322033898305	0.21250000000000002	0.8852914269128951	0.7546218487394958	0.326625386996904	0.043307086614173235	0.2554112554112554	0.4075962273770074	0.2685185185185185
0.5508474576271186	0.21250000000000002	0.8852914269128951	0.7546218487394958	0.326625386996904	0.03937007874015748	0.2554112554112554	0.4030079021157278	0.2677469135802469
0.5508474576271186	0.22499999999999998	0.8873172654184169	0.7546218487394958	0.326625386996904	0.043307086614173235	0.2510822510822511	0.4030079021157278	0.2700617283950617
0.5508474576271186	0.21250000000000002	0.8873172654184169	0.7546218487394958	0.326625386996904	0.03937007874015748	0.2532467532467532	0.4024980881978078	0.2685185185185185
0.5508474576271186	0.22499999999999998	0.8852914269128951	0.7546218487394958	0.326625386996904	0.03937007874015748	0.24675324675324675	0.400713739485088	0.2658179012345679
0.5508474576271186	0.21250000000000002	0.8873172654184169	0.7546218487394958	0.326625386996904	0.03937007874015748	0.2510822510822511	0.3956156003058884	0.2673611111111111
0.5508474576271186	0.21250000000000002	0.8873172654184169	0.7529411764705882	0.326625386996904	0.03937007874015748	0.2532467532467532	0.40606678562324755	0.2658179012345679
0.559322033898305	0.21250000000000002	0.8873172654184169	0.7546218487394958	0.326625386996904	0.03937007874015748	0.2532467532467532	0.4144787152689269	0.26543209876543206
0.5508474576271186	0.21250000000000002	0.8893431039239383	0.7529411764705882	0.326625386996904	0.03937007874015748	0.2510822510822511	0.41014529696660723	0.2677469135802469
0.5508474576271186	0.21250000000000002	0.8893431039239383	0.7546218487394958	0.326625386996904	0.03937007874015748	0.2554112554112554	0.4014784603619679	0.26543209876543206
0.559322033898305	0.21250000000000002	0.8893431039239383	0.7546218487394958	0.326625386996904	0.03937007874015748	0.2532467532467532	0.39638032118276834	0.2677469135802469
0.5508474576271186	0.21250000000000002	0.8893431039239383	0.7529411764705882	0.326625386996904	0.03937007874015748	0.2554112554112554	0.3951057863879684	0.26967592592592593
0.5508474576271186	0.21250000000000002	0.8893431039239383	0.7546218487394958	0.326625386996904	0.03937007874015748	0.24675324675324675	0.4053020647463676	0.26620370370370366
0.5508474576271186	0.21250000000000002	0.8893431039239383	0.7529411764705882	0.326625386996904	0.03937007874015748	0.2510822510822511	0.4053020647463676	0.2681327160493827
0.5508474576271186	0.21250000000000002	0.8893431039239383	0.7529411764705882	0.326625386996904	0.03937007874015748	0.2532467532467532	0.4014784603619679	0.2681327160493827
0.5508474576271186	0.21250000000000002	0.8893431039239383	0.7546218487394958	0.3204334365325078	0.03937007874015748	0.2510822510822511	0.41014529696660723	0.26543209876543206
0.559322033898305	0.21250000000000002	0.8893431039239383	0.7546218487394958	0.3204334365325078	0.043307086614173235	0.2510822510822511	0.4081060412949274	0.2685185185185185
0.5508474576271186	0.21250000000000002	0.8893431039239383	0.7512605042016807	0.3204334365325078	0.043307086614173235	0.2532467532467532	0.4213612031608463	0.26967592592592593
0.5508474576271186	0.21250000000000002	0.8893431039239383	0.7546218487394958	0.3204334365325078	0.03937007874015748	0.2532467532467532	0.4239102727504461	0.2677469135802469
0.5508474576271186	0.21250000000000002	0.8893431039239383	0.7546218487394958	0.3204334365325078	0.03937007874015748	0.24675324675324675	0.4228906449146062	0.2673611111111111
0.5508474576271186	0.21250000000000002	0.8893431039239383	0.7546218487394958	0.3204334365325078	0.03937007874015748	0.2532467532467532	0.42085138924292637	0.2681327160493827
0.5508474576271186	0.21250000000000002	0.8893431039239383	0.7529411764705882	0.3204334365325078	0.03937007874015748	0.2532467532467532	0.41753759877644664	0.26967592592592593
0.5508474576271186	0.21250000000000002	0.8873172654184169	0.7529411764705882	0.3204334365325078	0.03937007874015748	0.2554112554112554	0.41855722661228656	0.2681327160493827
0.5508474576271186	0.21250000000000002	0.8873172654184169	0.7546218487394958	0.3204334365325078	0.03937007874015748	0.2532467532467532	0.4088707621718073	0.2685185185185185
0.559322033898305	0.21250000000000002	0.8873172654184169	0.7529411764705882	0.3173374613003096	0.03937007874015748	0.2554112554112554	0.41932194748916646	0.26967592592592593
0.559322033898305	0.21250000000000002	0.8873172654184169	0.7529411764705882	0.3173374613003096	0.03937007874015748	0.2554112554112554	0.4144787152689269	0.2685185185185185
0.5508474576271186	0.21250000000000002	0.8852914269128951	0.7546218487394958	0.3204334365325078	0.043307086614173235	0.2532467532467532	0.41932194748916646	0.2673611111111111
0.559322033898305	0.21250000000000002	0.8873172654184169	0.7546218487394958	0.3188854489164087	0.043307086614173235	0.2554112554112554	0.43716543461636503	0.2677469135802469
0.559322033898305	0.21250000000000002	0.8852914269128951	0.7546218487394958	0.3173374613003096	0.043307086614173235	0.2554112554112554	0.43181238847820547	0.2681327160493827
0.5508474576271186	0.21250000000000002	0.8832655884073737	0.7546218487394958	0.3173374613003096	0.043307086614173235	0.2554112554112554	0.4414988529186847	0.2685185185185185
0.5508474576271186	0.21250000000000002	0.8832655884073737	0.7546218487394958	0.3204334365325078	0.043307086614173235	0.2554112554112554	0.4297731328065256	0.2681327160493827
0.5508474576271186	0.21250000000000002	0.8832655884073737	0.7563025210084036	0.3204334365325078	0.03937007874015748	0.2554112554112554	0.4203415753250064	0.2677469135802469
0.5508474576271186	0.21250000000000002	0.8832655884073737	0.7546218487394958	0.3204334365325078	0.043307086614173235	0.2554112554112554	0.425184807545246	0.27044753086419754
0.559322033898305	0.21250000000000002	0.8832655884073737	0.7546218487394958	0.3204334365325078	0.03937007874015748	0.2554112554112554	0.42212592403772625	0.26620370370370366
0.559322033898305	0.21250000000000002	0.8832655884073737	0.7546218487394958	0.3204334365325078	0.043307086614173235	0.2532467532467532	0.4277338771348458	0.27044753086419754
0.5508474576271186	0.21250000000000002	0.8832655884073737	0.7546218487394958	0.3204334365325078	0.03937007874015748	0.2554112554112554	0.4239102727504461	0.2677469135802469
0.5508474576271186	0.21250000000000002	0.8812397499018523	0.7546218487394958	0.3204334365325078	0.03937007874015748	0.2554112554112554	0.42594952842212597	0.2673611111111111
0.5508474576271186	0.21250000000000002	0.8812397499018523	0.7546218487394958	0.3204334365325078	0.043307086614173235	0.2554112554112554	0.4172826918174866	0.2681327160493827
0.5508474576271186	0.21250000000000002	0.8832655884073737	0.7546218487394958	0.3204334365325078	0.03937007874015748	0.2532467532467532	0.41192964567932705	0.26543209876543206
0.5508474576271186	0.21250000000000002	0.8812397499018523	0.7546218487394958	0.3204334365325078	0.03937007874015748	0.2554112554112554	0.41014529696660723	0.2658179012345679
0.559322033898305	0.21250000000000002	0.8812397499018523	0.7546218487394958	0.3204334365325078	0.03937007874015748	0.2554112554112554	0.4279887840938058	0.2677469135802469
0.559322033898305	0.21250000000000002	0.8812397499018523	0.7546218487394958	0.3204334365325078	0.03937007874015748	0.2554112554112554	0.4205964822839664	0.2658179012345679
0.5508474576271186	0.21250000000000002	0.8812397499018523	0.7546218487394958	0.3204334365325078	0.03937007874015748	0.2554112554112554	0.4274789701758858	0.2658179012345679
0.559322033898305	0.21250000000000002	0.8812397499018523	0.7563025210084036	0.3204334365325078	0.03937007874015748	0.2554112554112554	0.4274789701758858	0.26543209876543206
0.5508474576271186	0.21250000000000002	0.8812397499018523	0.7546218487394958	0.3204334365325078	0.043307086614173235	0.2532467532467532	0.4302829467244456	0.26620370370370366
0.559322033898305	0.2	0.8812397499018523	0.7563025210084036	0.3204334365325078	0.043307086614173235	0.2510822510822511	0.4305378536834056	0.2638888888888889
0.5508474576271186	0.2	0.8812397499018523	0.7546218487394958	0.3204334365325078	0.043307086614173235	0.2554112554112554	0.4231455518735662	0.2685185185185185
0.5508474576271186	0.2	0.8812397499018523	0.7563025210084036	0.3204334365325078	0.043307086614173235	0.2510822510822511	0.43640071373948514	0.2673611111111111
0.5508474576271186	0.2	0.8812397499018523	0.7546218487394958	0.3204334365325078	0.03937007874015748	0.2510822510822511	0.42951822584756566	0.2673611111111111
0.5508474576271186	0.2	0.8812397499018523	0.7563025210084036	0.3204334365325078	0.03937007874015748	0.2510822510822511	0.4351261789446852	0.2650462962962963
0.559322033898305	0.2	0.8812397499018523	0.7546218487394958	0.3204334365325078	0.03937007874015748	0.2554112554112554	0.437930155493245	0.2658179012345679
0.5508474576271186	0.21250000000000002	0.8812397499018523	0.7546218487394958	0.3204334365325078	0.03937007874015748	0.2554112554112554	0.4292633188886057	0.2650462962962963
0.5508474576271186	0.21250000000000002	0.8812397499018523	0.7546218487394958	0.3204334365325078	0.03937007874015748	0.2554112554112554	0.4287535049706857	0.26620370370370366
0.5508474576271186	0.21250000000000002	0.8812397499018523	0.7546218487394958	0.3204334365325078	0.03937007874015748	0.24675324675324675	0.42365536579148616	0.2685185185185185
0.559322033898305	0.2	0.8812397499018523	0.7546218487394958	0.3204334365325078	0.03937007874015748	0.2554112554112554	0.4282436910527658	0.26620370370370366
0.5508474576271186	0.21250000000000002	0.8832655884073737	0.7546218487394958	0.3204334365325078	0.03937007874015748	0.2554112554112554	0.43130257456028553	0.2658179012345679
0.5508474576271186	0.21250000000000002	0.8812397499018523	0.7546218487394958	0.3204334365325078	0.03937007874015748	0.2554112554112554	0.4081060412949274	0.2677469135802469
0.5508474576271186	0.21250000000000002	0.8812397499018523	0.7546218487394958	0.3204334365325078	0.03937007874015748	0.2554112554112554	0.41753759877644664	0.2681327160493827
0.5508474576271186	0.21250000000000002	0.8812397499018523	0.7546218487394958	0.3204334365325078	0.03937007874015748	0.2554112554112554	0.41804741269436657	0.2677469135802469
0.5508474576271186	0.2	0.8812397499018523	0.7546218487394958	0.3204334365325078	0.03937007874015748	0.2554112554112554	0.4075962273770074	0.2700617283950617
0.5508474576271186	0.21250000000000002	0.8812397499018523	0.7546218487394958	0.3204334365325078	0.03937007874015748	0.2554112554112554	0.4142238083099669	0.2673611111111111
0.559322033898305	0.21250000000000002	0.8812397499018523	0.7546218487394958	0.3204334365325078	0.06299212598425197	0.2554112554112554	0.4172826918174866	0.26620370370370366
0.559322033898305	0.21250000000000002	0.8812397499018523	0.7546218487394958	0.3204334365325078	0.05118110236220473	0.2554112554112554	0.41804741269436657	0.2673611111111111
0.5508474576271186	0.21250000000000002	0.8812397499018523	0.7546218487394958	0.3204334365325078	0.043307086614173235	0.2554112554112554	0.39867448381340814	0.2681327160493827
0.559322033898305	0.21250000000000002	0.8812397499018523	0.7546218487394958	0.3204334365325078	0.043307086614173235	0.2597402597402597	0.3831251593168494	0.2681327160493827
0.5508474576271186	0.21250000000000002	0.8812397499018523	0.7546218487394958	0.3204334365325078	0.03937007874015748	0.2554112554112554	0.3685954626561305	0.2685185185185185
0.559322033898305	0.21250000000000002	0.8792139113963306	0.7546218487394958	0.3173374613003096	0.03937007874015748	0.2510822510822511	0.37802702013764977	0.2650462962962963
0.5508474576271186	0.21250000000000002	0.8812397499018523	0.7546218487394958	0.3173374613003096	0.043307086614173235	0.2554112554112554	0.37598776446596993	0.26543209876543206
0.5508474576271186	0.21250000000000002	0.8792139113963306	0.7546218487394958	0.3173374613003096	0.043307086614173235	0.2554112554112554	0.3795564618914097	0.2658179012345679
0.5508474576271186	0.21250000000000002	0.8792139113963306	0.7546218487394958	0.3204334365325078	0.043307086614173235	0.2554112554112554	0.38618404282436913	0.2681327160493827
0.5508474576271186	0.21250000000000002	0.8792139113963306	0.7546218487394958	0.3204334365325078	0.03937007874015748	0.2597402597402597	0.37012490440989043	0.2677469135802469
0.5508474576271186	0.21250000000000002	0.8792139113963306	0.7546218487394958	0.3204334365325078	0.03937007874015748	0.2554112554112554	0.41753759877644664	0.2681327160493827
0.5508474576271186	0.21250000000000002	0.8771880728908092	0.7546218487394958	0.3204334365325078	0.043307086614173235	0.2597402597402597	0.40606678562324755	0.2673611111111111
0.5508474576271186	0.21250000000000002	0.8792139113963306	0.7546218487394958	0.3204334365325078	0.03937007874015748	0.2554112554112554	0.4017333673209279	0.26620370370370366
0.5508474576271186	0.21250000000000002	0.8771880728908092	0.7563025210084036	0.3204334365325078	0.03937007874015748	0.2597402597402597	0.3956156003058884	0.2681327160493827
0.5508474576271186	0.21250000000000002	0.8771880728908092	0.7563025210084036	0.3204334365325078	0.03937007874015748	0.2532467532467532	0.39485087942900843	0.2681327160493827
0.5508474576271186	0.21250000000000002	0.8771880728908092	0.7546218487394958	0.3204334365325078	0.043307086614173235	0.2554112554112554	0.3685954626561305	0.2677469135802469
0.5508474576271186	0.2	0.8751622343852878	0.7546218487394958	0.3204334365325078	0.043307086614173235	0.2554112554112554	0.37930155493244966	0.2681327160493827
0.5508474576271186	0.21250000000000002	0.8751622343852878	0.7563025210084036	0.3204334365325078	0.043307086614173235	0.2597402597402597	0.3685954626561305	0.2685185185185185
0.559322033898305	0.2	0.8751622343852878	0.7579831932773111	0.3204334365325078	0.043307086614173235	0.2554112554112554	0.3675758348202906	0.2677469135802469
0.5508474576271186	0.2	0.8751622343852878	0.7563025210084036	0.3204334365325078	0.03937007874015748	0.2554112554112554	0.37522304358909	0.2681327160493827
0.5508474576271186	0.2	0.8751622343852878	0.7563025210084036	0.3204334365325078	0.03937007874015748	0.2554112554112554	0.3675758348202906	0.2677469135802469
0.5508474576271186	0.2	0.8751622343852878	0.7563025210084036	0.3204334365325078	0.043307086614173235	0.2597402597402597	0.3668111139434107	0.2658179012345679
0.5508474576271186	0.2	0.8751622343852878	0.7546218487394958	0.3204334365325078	0.03937007874015748	0.2554112554112554	0.3777721131786898	0.2685185185185185
0.5508474576271186	0.2	0.8751622343852878	0.7579831932773111	0.326625386996904	0.043307086614173235	0.2554112554112554	0.38083099668620957	0.2673611111111111
0.5508474576271186	0.2	0.8751622343852878	0.7546218487394958	0.3204334365325078	0.043307086614173235	0.2554112554112554	0.37573285750700997	0.26620370370370366
0.5508474576271186	0.2	0.8731363958797664	0.7563025210084036	0.3204334365325078	0.043307086614173235	0.2554112554112554	0.38338006627580934	0.26620370370370366
0.5508474576271186	0.2	0.8751622343852878	0.7546218487394958	0.3204334365325078	0.043307086614173235	0.2554112554112554	0.3688503696150905	0.2673611111111111
0.559322033898305	0.2	0.8731363958797664	0.7563025210084036	0.3204334365325078	0.043307086614173235	0.2554112554112554	0.36324241651797096	0.2673611111111111
0.5508474576271186	0.2	0.8731363958797664	0.7546218487394958	0.3204334365325078	0.043307086614173235	0.2554112554112554	0.38083099668620957	0.2700617283950617
0.559322033898305	0.2	0.8731363958797664	0.7563025210084036	0.3204334365325078	0.043307086614173235	0.2554112554112554	0.35865409125669134	0.2658179012345679
0.559322033898305	0.2	0.8731363958797664	0.7546218487394958	0.3204334365325078	0.043307086614173235	0.2554112554112554	0.3767524853428499	0.2673611111111111
0.559322033898305	0.2	0.8751622343852878	0.7563025210084036	0.3204334365325078	0.043307086614173235	0.2554112554112554	0.3787917410145297	0.2677469135802469
0.5508474576271186	0.2	0.8751622343852878	0.7546218487394958	0.3204334365325078	0.043307086614173235	0.2554112554112554	0.3736936018353301	0.2677469135802469
0.5508474576271186	0.21250000000000002	0.8731363958797664	0.7546218487394958	0.3204334365325078	0.043307086614173235	0.2532467532467532	0.3869487637012491	0.2673611111111111
0.5508474576271186	0.21250000000000002	0.8731363958797664	0.7563025210084036	0.3204334365325078	0.043307086614173235	0.2510822510822511	0.37751720621972984	0.2673611111111111
0.5508474576271186	0.21250000000000002	0.8731363958797664	0.7546218487394958	0.3204334365325078	0.043307086614173235	0.2554112554112554	0.37496813663013	0.2677469135802469
0.559322033898305	0.21250000000000002	0.8731363958797664	0.7546218487394958	0.3204334365325078	0.043307086614173235	0.2532467532467532	0.36783074177925057	0.2685185185185185
0.5508474576271186	0.2	0.8751622343852878	0.7546218487394958	0.3204334365325078	0.043307086614173235	0.2510822510822511	0.37802702013764977	0.2685185185185185
0.5508474576271186	0.21250000000000002	0.8751622343852878	0.7546218487394958	0.3204334365325078	0.043307086614173235	0.2554112554112554	0.3787917410145297	0.2681327160493827
0.5508474576271186	0.21250000000000002	0.8751622343852878	0.7546218487394958	0.3204334365325078	0.043307086614173235	0.2554112554112554	0.37573285750700997	0.2685185185185185
0.559322033898305	0.21250000000000002	0.8751622343852878	0.7546218487394958	0.3204334365325078	0.043307086614173235	0.2532467532467532	0.4165179709406067	0.2677469135802469
0.559322033898305	0.21250000000000002	0.8751622343852878	0.7546218487394958	0.3204334365325078	0.043307086614173235	0.2510822510822511	0.3869487637012491	0.26195987654320985
0.559322033898305	0.21250000000000002	0.8751622343852878	0.7546218487394958	0.3204334365325078	0.043307086614173235	0.2532467532467532	0.3956156003058884	0.26427469135802467
0.559322033898305	0.21250000000000002	0.8771880728908092	0.7546218487394958	0.3204334365325078	0.043307086614173235	0.2532467532467532	0.3966352281417283	0.2650462962962963
0.559322033898305	0.21250000000000002	0.8771880728908092	0.7546218487394958	0.3204334365325078	0.043307086614173235	0.2532467532467532	0.3838898801937293	0.2650462962962963
0.559322033898305	0.21250000000000002	0.8771880728908092	0.7529411764705882	0.3204334365325078	0.043307086614173235	0.2532467532467532	0.3675758348202906	0.2631172839506173
0.5508474576271186	0.21250000000000002	0.8771880728908092	0.7546218487394958	0.3204334365325078	0.043307086614173235	0.24675324675324675	0.3731837879174102	0.2638888888888889
0.5508474576271186	0.21250000000000002	0.8792139113963306	0.7546218487394958	0.3204334365325078	0.03937007874015748	0.24675324675324675	0.3869487637012491	0.2638888888888889
0.5508474576271186	0.21250000000000002	0.8792139113963306	0.7546218487394958	0.3204334365325078	0.03937007874015748	0.24675324675324675	0.36706602090237067	0.2631172839506173
0.5508474576271186	0.21250000000000002	0.8812397499018523	0.7529411764705882	0.3204334365325078	0.03937007874015748	0.24675324675324675	0.3762426714249299	0.2650462962962963
0.5508474576271186	0.2	0.8812397499018523	0.7546218487394958	0.3204334365325078	0.03937007874015748	0.24675324675324675	0.3836349732347693	0.2638888888888889
0.5508474576271186	0.2	0.8832655884073737	0.7529411764705882	0.3204334365325078	0.03937007874015748	0.2510822510822511	0.37496813663013	0.26195987654320985
0.5508474576271186	0.2	0.8832655884073737	0.7529411764705882	0.3204334365325078	0.03937007874015748	0.24675324675324675	0.38669385674228907	0.2631172839506173
0.5508474576271186	0.2	0.8832655884073737	0.7512605042016807	0.3204334365325078	0.03937007874015748	0.24675324675324675	0.3762426714249299	0.26427469135802467
0.5508474576271186	0.2	0.8832655884073737	0.7529411764705882	0.3204334365325078	0.03937007874015748	0.2510822510822511	0.38490950802956925	0.26273148148148145
0.559322033898305	0.2	0.8852914269128951	0.7529411764705882	0.3204334365325078	0.03937007874015748	0.24675324675324675	0.3925567167983686	0.26273148148148145
0.559322033898305	0.2	0.8852914269128951	0.7529411764705882	0.3204334365325078	0.03937007874015748	0.24675324675324675	0.387713484578129	0.26273148148148145
0.5508474576271186	0.2	0.8852914269128951	0.7512605042016807	0.3204334365325078	0.03937007874015748	0.24675324675324675	0.38490950802956925	0.26543209876543206
0.559322033898305	0.2	0.8852914269128951	0.7529411764705882	0.3204334365325078	0.03937007874015748	0.24675324675324675	0.39204690288044863	0.2638888888888889
0.5508474576271186	0.2	0.8852914269128951	0.7529411764705882	0.3204334365325078	0.03937007874015748	0.24675324675324675	0.39204690288044863	0.2650462962962963
0.5508474576271186	0.2	0.8852914269128951	0.7512605042016807	0.3204334365325078	0.03937007874015748	0.2445887445887446	0.3815957175630895	0.26195987654320985
0.5508474576271186	0.2	0.8873172654184169	0.7529411764705882	0.3204334365325078	0.03937007874015748	0.2445887445887446	0.3925567167983686	0.26195987654320985
0.5508474576271186	0.2	0.8852914269128951	0.7512605042016807	0.3204334365325078	0.03937007874015748	0.2445887445887446	0.3762426714249299	0.2638888888888889
0.5508474576271186	0.2	0.8873172654184169	0.7529411764705882	0.3204334365325078	0.03937007874015748	0.24675324675324675	0.37573285750700997	0.2638888888888889
0.5508474576271186	0.2	0.8873172654184169	0.7529411764705882	0.3204334365325078	0.03937007874015748	0.2445887445887446	0.37751720621972984	0.26620370370370366
0.5508474576271186	0.2	0.8873172654184169	0.7512605042016807	0.3204334365325078	0.03937007874015748	0.2445887445887446	0.37751720621972984	0.26543209876543206
0.5508474576271186	0.2	0.8852914269128951	0.7512605042016807	0.3204334365325078	0.03937007874015748	0.2445887445887446	0.3869487637012491	0.2650462962962963
0.5508474576271186	0.2	0.8873172654184169	0.7512605042016807	0.3204334365325078	0.03937007874015748	0.24675324675324675	0.3869487637012491	0.2638888888888889
0.5508474576271186	0.2	0.8873172654184169	0.7512605042016807	0.3204334365325078	0.03937007874015748	0.24675324675324675	0.3742034157532501	0.26427469135802467
0.559322033898305	0.2	0.8873172654184169	0.7529411764705882	0.3204334365325078	0.03937007874015748	0.2445887445887446	0.37598776446596993	0.2638888888888889
0.5508474576271186	0.2	0.8873172654184169	0.7529411764705882	0.3204334365325078	0.03937007874015748	0.24025974025974026	0.37598776446596993	0.26427469135802467
0.5508474576271186	0.2	0.8852914269128951	0.7512605042016807	0.3204334365325078	0.03937007874015748	0.24025974025974026	0.37063471832781036	0.2631172839506173
0.5508474576271186	0.21250000000000002	0.8852914269128951	0.7529411764705882	0.3204334365325078	0.03937007874015748	0.2445887445887446	0.3713994392046903	0.2638888888888889
0.5508474576271186	0.21250000000000002	0.8852914269128951	0.7529411764705882	0.3204334365325078	0.03937007874015748	0.24025974025974026	0.38108590364516953	0.2631172839506173
0.559322033898305	0.21250000000000002	0.8852914269128951	0.7512605042016807	0.3204334365325078	0.03937007874015748	0.2445887445887446	0.39867448381340814	0.2650462962962963
0.559322033898305	0.21250000000000002	0.8852914269128951	0.7512605042016807	0.3204334365325078	0.03937007874015748	0.24025974025974026	0.3940861585521285	0.2631172839506173
0.559322033898305	0.22499999999999998	0.8832655884073737	0.7529411764705882	0.3142414860681115	0.03937007874015748	0.2445887445887446	0.3940861585521285	0.26543209876543206
0.559322033898305	0.22499999999999998	0.8852914269128951	0.7529411764705882	0.3204334365325078	0.03937007874015748	0.2445887445887446	0.362477695641091	0.26195987654320985
0.559322033898305	0.22499999999999998	0.8832655884073737	0.7529411764705882	0.3204334365325078	0.03937007874015748	0.24025974025974026	0.3800662758093296	0.2638888888888889
0.559322033898305	0.21250000000000002	0.8832655884073737	0.7512605042016807	0.3204334365325078	0.03937007874015748	0.24025974025974026	0.3869487637012491	0.26543209876543206
0.559322033898305	0.22499999999999998	0.8832655884073737	0.7529411764705882	0.3142414860681115	0.03937007874015748	0.2445887445887446	0.38669385674228907	0.26543209876543206
0.559322033898305	0.22499999999999998	0.8832655884073737	0.7512605042016807	0.3204334365325078	0.03937007874015748	0.24025974025974026	0.3772622992607698	0.26543209876543206
0.559322033898305	0.22499999999999998	0.8812397499018523	0.7512605042016807	0.3142414860681115	0.03937007874015748	0.24675324675324675	0.3795564618914097	0.2650462962962963
0.559322033898305	0.22499999999999998	0.8832655884073737	0.7529411764705882	0.3142414860681115	0.03937007874015748	0.2445887445887446	0.3640071373948509	0.26273148148148145
0.559322033898305	0.21250000000000002	0.8832655884073737	0.7529411764705882	0.3142414860681115	0.03937007874015748	0.2445887445887446	0.3744583227122101	0.2631172839506173
0.559322033898305	0.22499999999999998	0.8812397499018523	0.7512605042016807	0.3142414860681115	0.03937007874015748	0.24025974025974026	0.3767524853428499	0.26427469135802467
0.559322033898305	0.22499999999999998	0.8812397499018523	0.7529411764705882	0.3142414860681115	0.03937007874015748	0.2445887445887446	0.3726739739994902	0.2631172839506173
0.559322033898305	0.21250000000000002	0.8812397499018523	0.7512605042016807	0.3142414860681115	0.03937007874015748	0.24025974025974026	0.3805760897272496	0.26118827160493824
0.559322033898305	0.22499999999999998	0.8812397499018523	0.7529411764705882	0.3142414860681115	0.03937007874015748	0.24025974025974026	0.37598776446596993	0.2631172839506173
0.559322033898305	0.21250000000000002	0.8812397499018523	0.7529411764705882	0.3204334365325078	0.043307086614173235	0.2445887445887446	0.37598776446596993	0.2638888888888889
0.559322033898305	0.21250000000000002	0.8792139113963306	0.7546218487394958	0.3142414860681115	0.03937007874015748	0.24025974025974026	0.3663013000254907	0.26195987654320985
0.559322033898305	0.21250000000000002	0.8792139113963306	0.7512605042016807	0.3142414860681115	0.03937007874015748	0.2445887445887446	0.38083099668620957	0.26195987654320985
0.559322033898305	0.21250000000000002	0.8792139113963306	0.7529411764705882	0.3142414860681115	0.03937007874015748	0.24025974025974026	0.3736936018353301	0.26543209876543206
0.559322033898305	0.21250000000000002	0.8792139113963306	0.7529411764705882	0.3142414860681115	0.03937007874015748	0.2445887445887446	0.3716543461636503	0.26273148148148145
0.559322033898305	0.21250000000000002	0.8771880728908092	0.7529411764705882	0.3204334365325078	0.03937007874015748	0.24025974025974026	0.3815957175630895	0.26273148148148145
0.559322033898305	0.21250000000000002	0.8771880728908092	0.7529411764705882	0.3204334365325078	0.03937007874015748	0.24025974025974026	0.37751720621972984	0.2638888888888889
0.559322033898305	0.21250000000000002	0.8771880728908092	0.7529411764705882	0.3204334365325078	0.03937007874015748	0.24025974025974026	0.3815957175630895	0.2638888888888889
0.559322033898305	0.21250000000000002	0.8792139113963306	0.7512605042016807	0.3204334365325078	0.03937007874015748	0.2445887445887446	0.37598776446596993	0.2631172839506173
0.559322033898305	0.21250000000000002	0.8792139113963306	0.7529411764705882	0.3142414860681115	0.03937007874015748	0.2445887445887446	0.3767524853428499	0.26273148148148145
0.559322033898305	0.21250000000000002	0.8771880728908092	0.7512605042016807	0.3142414860681115	0.03937007874015748	0.2445887445887446	0.37496813663013	0.2638888888888889
0.559322033898305	0.2375	0.8792139113963306	0.7529411764705882	0.3204334365325078	0.03937007874015748	0.24025974025974026	0.39000764720876885	0.2650462962962963
0.559322033898305	0.22499999999999998	0.8792139113963306	0.7529411764705882	0.3204334365325078	0.03937007874015748	0.24025974025974026	0.3928116237573286	0.2650462962962963
0.559322033898305	0.2375	0.8792139113963306	0.7512605042016807	0.3142414860681115	0.03937007874015748	0.24025974025974026	0.38083099668620957	0.2631172839506173
0.559322033898305	0.2375	0.8792139113963306	0.7529411764705882	0.3142414860681115	0.03543307086614174	0.24025974025974026	0.3795564618914097	0.26427469135802467
0.559322033898305	0.2375	0.8792139113963306	0.7529411764705882	0.3142414860681115	0.03937007874015748	0.24025974025974026	0.3818506245220495	0.2631172839506173
0.559322033898305	0.2375	0.8792139113963306	0.7512605042016807	0.3204334365325078	0.03937007874015748	0.23593073593073594	0.37930155493244966	0.26543209876543206
0.559322033898305	0.21250000000000002	0.8792139113963306	0.7512605042016807	0.3204334365325078	0.03937007874015748	0.24025974025974026	0.3836349732347693	0.26620370370370366
0.559322033898305	0.2	0.8792139113963306	0.7529411764705882	0.3204334365325078	0.03937007874015748	0.24025974025974026	0.36834055569717056	0.2650462962962963
0.559322033898305	0.21250000000000002	0.8792139113963306	0.7529411764705882	0.3142414860681115	0.03937007874015748	0.24025974025974026	0.37343869487637016	0.2638888888888889
0.559322033898305	0.21250000000000002	0.8792139113963306	0.7512605042016807	0.3204334365325078	0.03543307086614174	0.23593073593073594	0.3713994392046903	0.2638888888888889
0.559322033898305	0.22499999999999998	0.8792139113963306	0.7512605042016807	0.3204334365325078	0.03937007874015748	0.24025974025974026	0.38847820545500894	0.26543209876543206
0.559322033898305	0.22499999999999998	0.8792139113963306	0.7529411764705882	0.3204334365325078	0.03543307086614174	0.24025974025974026	0.3736936018353301	0.26543209876543206
0.559322033898305	0.21250000000000002	0.8792139113963306	0.7512605042016807	0.3204334365325078	0.03543307086614174	0.24025974025974026	0.3767524853428499	0.26427469135802467
0.559322033898305	0.22499999999999998	0.8771880728908092	0.7512605042016807	0.3204334365325078	0.03543307086614174	0.24025974025974026	0.38490950802956925	0.26427469135802467
0.559322033898305	0.22499999999999998	0.8792139113963306	0.7512605042016807	0.3204334365325078	0.03937007874015748	0.24025974025974026	0.3805760897272496	0.26273148148148145
0.559322033898305	0.22499999999999998	0.8792139113963306	0.7512605042016807	0.3204334365325078	0.03937007874015748	0.23593073593073594	0.37802702013764977	0.2638888888888889
0.559322033898305	0.22499999999999998	0.8792139113963306	0.7512605042016807	0.3204334365325078	0.03937007874015748	0.24025974025974026	0.37751720621972984	0.26543209876543206
0.559322033898305	0.22499999999999998	0.8792139113963306	0.7512605042016807	0.3204334365325078	0.03937007874015748	0.23593073593073594	0.3772622992607698	0.26195987654320985
0.559322033898305	0.22499999999999998	0.8771880728908092	0.7512605042016807	0.3204334365325078	0.03937007874015748	0.24025974025974026	0.3851644149885292	0.2631172839506173
0.5508474576271186	0.22499999999999998	0.8771880728908092	0.7529411764705882	0.3204334365325078	0.03937007874015748	0.24025974025974026	0.3772622992607698	0.26118827160493824
0.5508474576271186	0.22499999999999998	0.8771880728908092	0.7529411764705882	0.3204334365325078	0.03937007874015748	0.23593073593073594	0.40326280907468776	0.26543209876543206
0.5508474576271186	0.22499999999999998	0.8771880728908092	0.7529411764705882	0.3204334365325078	0.03543307086614174	0.24025974025974026	0.39689013510068827	0.26543209876543206
0.5508474576271186	0.22499999999999998	0.8751622343852878	0.7512605042016807	0.3204334365325078	0.03937007874015748	0.24025974025974026	0.4088707621718073	0.2650462962962963
0.5508474576271186	0.22499999999999998	0.8771880728908092	0.7512605042016807	0.3204334365325078	0.03937007874015748	0.24025974025974026	0.40606678562324755	0.26273148148148145
0.5508474576271186	0.21250000000000002	0.8751622343852878	0.7512605042016807	0.3204334365325078	0.03937007874015748	0.2337662337662338	0.3818506245220495	0.2631172839506173
0.5508474576271186	0.21250000000000002	0.8751622343852878	0.7529411764705882	0.3204334365325078	0.03937007874015748	0.24025974025974026	0.39102727504460877	0.2631172839506173
0.5508474576271186	0.21250000000000002	0.8751622343852878	0.7529411764705882	0.3204334365325078	0.03937007874015748	0.24025974025974026	0.3703798113688504	0.26427469135802467
0.5508474576271186	0.21250000000000002	0.8751622343852878	0.7546218487394958	0.3204334365325078	0.03937007874015748	0.24025974025974026	0.3795564618914097	0.2638888888888889
0.559322033898305	0.21250000000000002	0.8731363958797664	0.7529411764705882	0.3204334365325078	0.03543307086614174	0.24025974025974026	0.37573285750700997	0.26273148148148145
0.559322033898305	0.21250000000000002	0.8731363958797664	0.7529411764705882	0.3204334365325078	0.03937007874015748	0.24025974025974026	0.38618404282436913	0.2631172839506173
0.559322033898305	0.21250000000000002	0.8731363958797664	0.7512605042016807	0.3204334365325078	0.03937007874015748	0.24025974025974026	0.3795564618914097	0.2658179012345679
0.559322033898305	0.21250000000000002	0.8711105573742448	0.7529411764705882	0.3204334365325078	0.03937007874015748	0.24025974025974026	0.3731837879174102	0.26427469135802467
0.559322033898305	0.2	0.8711105573742448	0.7512605042016807	0.3204334365325078	0.03937007874015748	0.24025974025974026	0.3693601835330105	0.26195987654320985
0.559322033898305	0.2	0.8711105573742448	0.7529411764705882	0.3204334365325078	0.03937007874015748	0.24025974025974026	0.37751720621972984	0.26157407407407407
0.559322033898305	0.2	0.8711105573742448	0.7512605042016807	0.3204334365325078	0.03937007874015748	0.24025974025974026	0.37598776446596993	0.2631172839506173
0.559322033898305	0.2	0.8711105573742448	0.7546218487394958	0.3204334365325078	0.03937007874015748	0.24025974025974026	0.37063471832781036	0.26543209876543206
0.559322033898305	0.2	0.8711105573742448	0.7529411764705882	0.3204334365325078	0.03937007874015748	0.24025974025974026	0.37751720621972984	0.26273148148148145
0.559322033898305	0.2	0.8711105573742448	0.7529411764705882	0.3204334365325078	0.03937007874015748	0.24025974025974026	0.3693601835330105	0.26273148148148145
0.559322033898305	0.2	0.8690847188687232	0.7529411764705882	0.3204334365325078	0.03937007874015748	0.24025974025974026	0.38108590364516953	0.2650462962962963
0.559322033898305	0.2	0.8690847188687232	0.7529411764705882	0.326625386996904	0.043307086614173235	0.24025974025974026	0.3736936018353301	0.2631172839506173
0.559322033898305	0.2	0.8690847188687232	0.7529411764705882	0.326625386996904	0.043307086614173235	0.24025974025974026	0.3805760897272496	0.2638888888888889
0.559322033898305	0.2	0.8690847188687232	0.7529411764705882	0.326625386996904	0.03937007874015748	0.24025974025974026	0.3642620443538109	0.2638888888888889
0.559322033898305	0.2	0.8670588803632016	0.7529411764705882	0.326625386996904	0.03937007874015748	0.24025974025974026	0.3772622992607698	0.2650462962962963
0.559322033898305	0.2	0.8670588803632016	0.7512605042016807	0.326625386996904	0.03937007874015748	0.24025974025974026	0.3657914861075708	0.2650462962962963
0.559322033898305	0.2	0.8670588803632016	0.7529411764705882	0.3204334365325078	0.03937007874015748	0.24025974025974026	0.3685954626561305	0.2631172839506173
0.559322033898305	0.2	0.8670588803632016	0.7546218487394958	0.326625386996904	0.03937007874015748	0.23593073593073594	0.39000764720876885	0.26427469135802467
0.559322033898305	0.2	0.8670588803632016	0.7529411764705882	0.326625386996904	0.03937007874015748	0.24025974025974026	0.36477185827173086	0.2631172839506173
0.559322033898305	0.2	0.8670588803632016	0.7529411764705882	0.326625386996904	0.043307086614173235	0.24025974025974026	0.3795564618914097	0.2631172839506173
0.559322033898305	0.2	0.8670588803632016	0.7529411764705882	0.326625386996904	0.043307086614173235	0.23593073593073594	0.3685954626561305	0.26427469135802467
0.559322033898305	0.2	0.8670588803632016	0.7529411764705882	0.326625386996904	0.043307086614173235	0.24025974025974026	0.3716543461636503	0.2658179012345679
0.559322033898305	0.2	0.8670588803632016	0.7529411764705882	0.326625386996904	0.043307086614173235	0.23593073593073594	0.3742034157532501	0.2650462962962963
0.559322033898305	0.2	0.8670588803632016	0.7546218487394958	0.326625386996904	0.043307086614173235	0.2337662337662338	0.3612031608462911	0.2631172839506173
0.559322033898305	0.2	0.8670588803632016	0.7529411764705882	0.326625386996904	0.047244094488188976	0.23593073593073594	0.37930155493244966	0.26157407407407407
0.5508474576271186	0.2	0.8670588803632016	0.7529411764705882	0.326625386996904	0.047244094488188976	0.24025974025974026	0.3787917410145297	0.26273148148148145
0.559322033898305	0.21250000000000002	0.8670588803632016	0.7529411764705882	0.326625386996904	0.047244094488188976	0.23593073593073594	0.37573285750700997	0.26543209876543206
0.5508474576271186	0.2	0.8670588803632016	0.7529411764705882	0.326625386996904	0.047244094488188976	0.23593073593073594	0.3815957175630895	0.26273148148148145
0.5508474576271186	0.21250000000000002	0.8670588803632016	0.7512605042016807	0.326625386996904	0.047244094488188976	0.24025974025974026	0.36783074177925057	0.2631172839506173
0.559322033898305	0.21250000000000002	0.8670588803632016	0.7529411764705882	0.326625386996904	0.047244094488188976	0.24025974025974026	0.3731837879174102	0.26157407407407407
0.5508474576271186	0.21250000000000002	0.8670588803632016	0.7529411764705882	0.326625386996904	0.047244094488188976	0.24025974025974026	0.3713994392046903	0.26273148148148145
0.5508474576271186	0.21250000000000002	0.8670588803632016	0.7529411764705882	0.326625386996904	0.09448818897637795	0.24025974025974026	0.3685954626561305	0.2638888888888889
0.5508474576271186	0.21250000000000002	0.8670588803632016	0.7529411764705882	0.326625386996904	0.3937007874015748	0.24025974025974026	0.3716543461636503	0.26195987654320985
0.5508474576271186	0.21250000000000002	0.8670588803632016	0.7512605042016807	0.326625386996904	0.3425196850393701	0.24025974025974026	0.37751720621972984	0.26427469135802467
0.5508474576271186	0.21250000000000002	0.8650330418576802	0.7546218487394958	0.326625386996904	0.07874015748031496	0.24025974025974026	0.36706602090237067	0.2631172839506173
0.5508474576271186	0.22499999999999998	0.8650330418576802	0.7512605042016807	0.326625386996904	0.047244094488188976	0.24025974025974026	0.3693601835330105	0.26273148148148145
0.5508474576271186	0.22499999999999998	0.8630072033521587	0.7529411764705882	0.326625386996904	0.047244094488188976	0.24025974025974026	0.36604639306653075	0.2650462962962963
0.5508474576271186	0.22499999999999998	0.8630072033521587	0.7546218487394958	0.326625386996904	0.047244094488188976	0.24025974025974026	0.3742034157532501	0.26427469135802467
0.5508474576271186	0.22499999999999998	0.8630072033521587	0.7529411764705882	0.326625386996904	0.047244094488188976	0.2445887445887446	0.37930155493244966	0.2650462962962963
0.5508474576271186	0.22499999999999998	0.8630072033521587	0.7546218487394958	0.326625386996904	0.047244094488188976	0.24025974025974026	0.36477185827173086	0.26273148148148145
0.5508474576271186	0.22499999999999998	0.8630072033521587	0.7529411764705882	0.326625386996904	0.043307086614173235	0.2445887445887446	0.3685954626561305	0.26118827160493824
0.5508474576271186	0.22499999999999998	0.8630072033521587	0.7529411764705882	0.326625386996904	0.043307086614173235	0.2445887445887446	0.3688503696150905	0.26273148148148145
0.5508474576271186	0.22499999999999998	0.8630072033521587	0.7546218487394958	0.326625386996904	0.043307086614173235	0.24025974025974026	0.3614580678052511	0.2638888888888889
0.5508474576271186	0.22499999999999998	0.8630072033521587	0.7529411764705882	0.326625386996904	0.043307086614173235	0.2445887445887446	0.3612031608462911	0.259645061728395
0.5508474576271186	0.22499999999999998	0.8630072033521587	0.7546218487394958	0.326625386996904	0.043307086614173235	0.24025974025974026	0.3657914861075708	0.2631172839506173
0.5508474576271186	0.22499999999999998	0.8630072033521587	0.7546218487394958	0.326625386996904	0.03937007874015748	0.24675324675324675	0.3349477440734132	0.2638888888888889
0.5508474576271186	0.22499999999999998	0.8589555263411157	0.7546218487394958	0.326625386996904	0.03937007874015748	0.24675324675324675	0.3543206729543717	0.26427469135802467
0.5508474576271186	0.21250000000000002	0.8589555263411157	0.7546218487394958	0.326625386996904	0.03937007874015748	0.24675324675324675	0.34998725465205205	0.26543209876543206
0.5508474576271186	0.21250000000000002	0.8589555263411157	0.7546218487394958	0.326625386996904	0.03937007874015748	0.24675324675324675	0.35941881213357124	0.2650462962962963
0.5508474576271186	0.21250000000000002	0.8589555263411157	0.7546218487394958	0.326625386996904	0.043307086614173235	0.24675324675324675	0.38490950802956925	0.2631172839506173
0.5508474576271186	0.21250000000000002	0.8589555263411157	0.7546218487394958	0.326625386996904	0.043307086614173235	0.24675324675324675	0.38490950802956925	0.2638888888888889
0.5508474576271186	0.21250000000000002	0.8589555263411157	0.7546218487394958	0.326625386996904	0.043307086614173235	0.2445887445887446	0.37343869487637016	0.2631172839506173
0.5508474576271186	0.21250000000000002	0.8589555263411157	0.7546218487394958	0.326625386996904	0.043307086614173235	0.24675324675324675	0.3538108590364517	0.2638888888888889
0.5508474576271186	0.21250000000000002	0.8569296878355943	0.7546218487394958	0.326625386996904	0.043307086614173235	0.24675324675324675	0.33979097629365285	0.2650462962962963
0.5508474576271186	0.21250000000000002	0.8569296878355943	0.7546218487394958	0.326625386996904	0.043307086614173235	0.24675324675324675	0.35355595207749174	0.2631172839506173
0.5508474576271186	0.21250000000000002	0.8569296878355943	0.7546218487394958	0.326625386996904	0.043307086614173235	0.24675324675324675	0.3543206729543717	0.26543209876543206
0.5508474576271186	0.21250000000000002	0.8569296878355943	0.7546218487394958	0.326625386996904	0.043307086614173235	0.24675324675324675	0.34335967371909254	0.2673611111111111
0.5508474576271186	0.21250000000000002	0.8528780108245515	0.7546218487394958	0.326625386996904	0.043307086614173235	0.24675324675324675	0.3589089982156513	0.2650462962962963
0.5508474576271186	0.21250000000000002	0.8508521723190297	0.7563025210084036	0.326625386996904	0.043307086614173235	0.24675324675324675	0.3438694876370125	0.2650462962962963
0.5508474576271186	0.21250000000000002	0.8508521723190297	0.7563025210084036	0.326625386996904	0.043307086614173235	0.24675324675324675	0.36783074177925057	0.2677469135802469
0.5508474576271186	0.2	0.8488263338135082	0.7546218487394958	0.326625386996904	0.043307086614173235	0.2510822510822511	0.3418302319653327	0.2631172839506173
0.5508474576271186	0.21250000000000002	0.8488263338135082	0.7563025210084036	0.326625386996904	0.043307086614173235	0.2510822510822511	0.35355595207749174	0.26967592592592593
0.5508474576271186	0.21250000000000002	0.8468004953079866	0.7563025210084036	0.326625386996904	0.047244094488188976	0.2532467532467532	0.3438694876370125	0.2843364197530864
0.5508474576271186	0.21250000000000002	0.8468004953079866	0.7563025210084036	0.326625386996904	0.043307086614173235	0.2532467532467532	0.3510068824878919	0.28780864197530864
0.5508474576271186	0.21250000000000002	0.8468004953079866	0.7563025210084036	0.326625386996904	0.043307086614173235	0.2510822510822511	0.3487127198572521	0.285108024691358
0.5508474576271186	0.21250000000000002	0.8447746568024652	0.7563025210084036	0.326625386996904	0.06299212598425197	0.2510822510822511	0.349732347693092	0.2866512345679012
0.5508474576271186	0.21250000000000002	0.8447746568024652	0.7579831932773111	0.326625386996904	0.047244094488188976	0.2532467532467532	0.3436145806780525	0.2866512345679012
0.5508474576271186	0.2	0.8427488182969438	0.7563025210084036	0.326625386996904	0.047244094488188976	0.2532467532467532	0.35355595207749174	0.2866512345679012
0.5508474576271186	0.21250000000000002	0.8407229797914224	0.7579831932773111	0.326625386996904	0.047244094488188976	0.2510822510822511	0.3464185572266123	0.2854938271604938
0.5508474576271186	0.21250000000000002	0.8407229797914224	0.7579831932773111	0.326625386996904	0.043307086614173235	0.2532467532467532	0.3476930920214122	0.2858796296296296
0.5508474576271186	0.2	0.838697141285901	0.7579831932773111	0.326625386996904	0.043307086614173235	0.2554112554112554	0.35075197552893195	0.2858796296296296
0.5508474576271186	0.2	0.838697141285901	0.7579831932773111	0.326625386996904	0.047244094488188976	0.2554112554112554	0.34947744073413206	0.2854938271604938
0.5508474576271186	0.2	0.838697141285901	0.7579831932773111	0.326625386996904	0.047244094488188976	0.2510822510822511	0.3453989293907724	0.2866512345679012
0.5508474576271186	0.2	0.8366713027803794	0.7579831932773111	0.326625386996904	0.043307086614173235	0.2554112554112554	0.35814427733877136	0.285108024691358
0.5508474576271186	0.2	0.8366713027803794	0.7579831932773111	0.326625386996904	0.043307086614173235	0.2554112554112554	0.3418302319653327	0.2866512345679012
0.5508474576271186	0.2	0.8346454642748575	0.7579831932773111	0.326625386996904	0.043307086614173235	0.2597402597402597	0.349732347693092	0.283179012345679
0.5508474576271186	0.2	0.8366713027803794	0.7579831932773111	0.326625386996904	0.043307086614173235	0.2532467532467532	0.3423400458832526	0.2854938271604938
0.5508474576271186	0.2	0.8366713027803794	0.7579831932773111	0.326625386996904	0.043307086614173235	0.2554112554112554	0.35304613815957175	0.2874228395061728
0.5508474576271186	0.2	0.8346454642748575	0.7579831932773111	0.326625386996904	0.043307086614173235	0.2554112554112554	0.3538108590364517	0.2874228395061728
0.5508474576271186	0.2	0.8346454642748575	0.7579831932773111	0.326625386996904	0.043307086614173235	0.2597402597402597	0.3525363242416518	0.2858796296296296
0.5508474576271186	0.2	0.8346454642748575	0.7579831932773111	0.326625386996904	0.043307086614173235	0.2554112554112554	0.3566148355850115	0.2866512345679012
0.5508474576271186	0.2	0.8346454642748575	0.7579831932773111	0.326625386996904	0.043307086614173235	0.2532467532467532	0.3553403007902116	0.28973765432098764
0.5508474576271186	0.2	0.8346454642748575	0.7579831932773111	0.326625386996904	0.043307086614173235	0.2554112554112554	0.34947744073413206	0.2866512345679012
0.5508474576271186	0.2	0.8346454642748575	0.7579831932773111	0.326625386996904	0.043307086614173235	0.2597402597402597	0.35126178944685194	0.2858796296296296
0.5508474576271186	0.2	0.8346454642748575	0.7579831932773111	0.326625386996904	0.03937007874015748	0.2554112554112554	0.35992862605149123	0.2874228395061728
0.5508474576271186	0.2	0.8366713027803794	0.7579831932773111	0.326625386996904	0.043307086614173235	0.2554112554112554	0.3601835330104512	0.2881944444444444
0.5508474576271186	0.2	0.8366713027803794	0.7579831932773111	0.326625386996904	0.043307086614173235	0.2554112554112554	0.349732347693092	0.2874228395061728
0.5508474576271186	0.1875	0.8366713027803794	0.7579831932773111	0.326625386996904	0.043307086614173235	0.2510822510822511	0.3487127198572521	0.2839506172839506
0.5508474576271186	0.2	0.838697141285901	0.7563025210084036	0.326625386996904	0.043307086614173235	0.2532467532467532	0.34081060412949277	0.28780864197530864
0.5508474576271186	0.1875	0.838697141285901	0.7579831932773111	0.326625386996904	0.043307086614173235	0.24675324675324675	0.34947744073413206	0.2858796296296296
0.5508474576271186	0.1875	0.8407229797914224	0.7563025210084036	0.326625386996904	0.07086614173228348	0.2532467532467532	0.34565383634973235	0.2839506172839506
0.5508474576271186	0.1875	0.8407229797914224	0.7546218487394958	0.326625386996904	0.05905511811023622	0.24675324675324675	0.35126178944685194	0.2854938271604938
0.5508474576271186	0.1875	0.8427488182969438	0.7563025210084036	0.326625386996904	0.043307086614173235	0.2510822510822511	0.35585011470813155	0.2854938271604938
0.5508474576271186	0.1875	0.8427488182969438	0.7546218487394958	0.326625386996904	0.043307086614173235	0.24675324675324675	0.34947744073413206	0.28780864197530864
0.5508474576271186	0.1875	0.8447746568024652	0.7563025210084036	0.326625386996904	0.043307086614173235	0.24675324675324675	0.3487127198572521	0.290895061728395
0.5508474576271186	0.1875	0.8468004953079866	0.7563025210084036	0.326625386996904	0.047244094488188976	0.24675324675324675	0.349732347693092	0.28973765432098764
0.5508474576271186	0.1875	0.8468004953079866	0.7546218487394958	0.326625386996904	0.047244094488188976	0.24675324675324675	0.362987509559011	0.29050925925925924
0.5508474576271186	0.17500000000000002	0.8468004953079866	0.7546218487394958	0.326625386996904	0.047244094488188976	0.24675324675324675	0.3640071373948509	0.28858024691358025
0.5508474576271186	0.1875	0.8488263338135082	0.7546218487394958	0.326625386996904	0.047244094488188976	0.2445887445887446	0.3525363242416518	0.28780864197530864
0.5508474576271186	0.1875	0.8508521723190297	0.7546218487394958	0.326625386996904	0.047244094488188976	0.2445887445887446	0.3451440224318124	0.285108024691358
0.5508474576271186	0.1875	0.8508521723190297	0.7546218487394958	0.326625386996904	0.047244094488188976	0.2445887445887446	0.3555952077491716	0.2854938271604938
0.5508474576271186	0.1875	0.8508521723190297	0.7546218487394958	0.326625386996904	0.043307086614173235	0.24025974025974026	0.3453989293907724	0.285108024691358
0.5508474576271186	0.1875	0.8528780108245515	0.7546218487394958	0.326625386996904	0.043307086614173235	0.24025974025974026	0.35712464950293143	0.2874228395061728
0.5508474576271186	0.1875	0.8549038493300729	0.7546218487394958	0.326625386996904	0.043307086614173235	0.24025974025974026	0.34718327810349225	0.285108024691358
0.5508474576271186	0.1875	0.8569296878355943	0.7546218487394958	0.326625386996904	0.047244094488188976	0.24025974025974026	0.35737955646189146	0.2843364197530864
0.5508474576271186	0.2	0.8569296878355943	0.7529411764705882	0.326625386996904	0.043307086614173235	0.24025974025974026	0.3538108590364517	0.2858796296296296
0.5508474576271186	0.2	0.8569296878355943	0.7546218487394958	0.326625386996904	0.043307086614173235	0.24025974025974026	0.3642620443538109	0.2866512345679012
0.5508474576271186	0.2	0.8569296878355943	0.7529411764705882	0.326625386996904	0.05118110236220473	0.24025974025974026	0.34998725465205205	0.2854938271604938
0.5508474576271186	0.2	0.8589555263411157	0.7512605042016807	0.326625386996904	0.043307086614173235	0.24025974025974026	0.3479479989803722	0.2858796296296296
0.5508474576271186	0.2	0.8589555263411157	0.7529411764705882	0.326625386996904	0.043307086614173235	0.24025974025974026	0.3543206729543717	0.28780864197530864
0.5508474576271186	0.2	0.8589555263411157	0.7529411764705882	0.326625386996904	0.043307086614173235	0.24025974025974026	0.349732347693092	0.2866512345679012
0.5508474576271186	0.2	0.8589555263411157	0.7529411764705882	0.326625386996904	0.043307086614173235	0.24025974025974026	0.3527912312006118	0.2866512345679012
0.5508474576271186	0.2	0.8589555263411157	0.7529411764705882	0.326625386996904	0.043307086614173235	0.24025974025974026	0.35865409125669134	0.2854938271604938
0.5508474576271186	0.21250000000000002	0.8589555263411157	0.7529411764705882	0.326625386996904	0.043307086614173235	0.24025974025974026	0.34488911547285245	0.2843364197530864
0.5508474576271186	0.2	0.8589555263411157	0.7529411764705882	0.326625386996904	0.043307086614173235	0.24025974025974026	0.35814427733877136	0.2874228395061728
0.5508474576271186	0.2	0.8589555263411157	0.7529411764705882	0.326625386996904	0.043307086614173235	0.24025974025974026	0.35941881213357124	0.2874228395061728
0.5508474576271186	0.2	0.8589555263411157	0.7512605042016807	0.326625386996904	0.043307086614173235	0.24025974025974026	0.3479479989803722	0.2881944444444444
0.5508474576271186	0.2	0.8589555263411157	0.7529411764705882	0.326625386996904	0.043307086614173235	0.24025974025974026	0.349732347693092	0.2874228395061728
0.5508474576271186	0.2	0.8630072033521587	0.7529411764705882	0.326625386996904	0.043307086614173235	0.24025974025974026	0.3538108590364517	0.2881944444444444
0.5508474576271186	0.2	0.8609813648466373	0.7529411764705882	0.326625386996904	0.043307086614173235	0.24025974025974026	0.3441243945959725	0.2881944444444444
0.5508474576271186	0.2	0.8589555263411157	0.7529411764705882	0.326625386996904	0.043307086614173235	0.24025974025974026	0.3527912312006118	0.2866512345679012
0.5508474576271186	0.2	0.8630072033521587	0.7529411764705882	0.326625386996904	0.043307086614173235	0.24025974025974026	0.34947744073413206	0.2881944444444444
0.5508474576271186	0.2	0.8609813648466373	0.7529411764705882	0.326625386996904	0.043307086614173235	0.24025974025974026	0.36834055569717056	0.28780864197530864
0.5508474576271186	0.2	0.8589555263411157	0.7529411764705882	0.326625386996904	0.043307086614173235	0.24025974025974026	0.3668111139434107	0.283179012345679
0.5508474576271186	0.2	0.8609813648466373	0.7529411764705882	0.326625386996904	0.043307086614173235	0.24025974025974026	0.36834055569717056	0.285108024691358
0.5508474576271186	0.2	0.8589555263411157	0.7546218487394958	0.326625386996904	0.047244094488188976	0.2445887445887446	0.3736936018353301	0.2858796296296296
0.5508474576271186	0.2	0.8609813648466373	0.7529411764705882	0.326625386996904	0.047244094488188976	0.24025974025974026	0.37751720621972984	0.2858796296296296
0.5508474576271186	0.2	0.8589555263411157	0.7529411764705882	0.326625386996904	0.047244094488188976	0.2445887445887446	0.3777721131786898	0.2866512345679012
0.5508474576271186	0.2	0.8589555263411157	0.7546218487394958	0.326625386996904	0.047244094488188976	0.24025974025974026	0.36706602090237067	0.2881944444444444
0.5508474576271186	0.2	0.8589555263411157	0.7529411764705882	0.326625386996904	0.047244094488188976	0.24675324675324675	0.38261534539892944	0.28858024691358025
0.5508474576271186	0.2	0.8589555263411157	0.7529411764705882	0.326625386996904	0.047244094488188976	0.24675324675324675	0.37216416008157027	0.2858796296296296
0.5508474576271186	0.2	0.8609813648466373	0.7546218487394958	0.326625386996904	0.047244094488188976	0.24675324675324675	0.38083099668620957	0.2843364197530864
0.5508474576271186	0.2	0.8589555263411157	0.7529411764705882	0.326625386996904	0.047244094488188976	0.24675324675324675	0.3823604384399694	0.28858024691358025
0.5508474576271186	0.2	0.8589555263411157	0.7546218487394958	0.326625386996904	0.047244094488188976	0.2510822510822511	0.3790466479734897	0.28780864197530864
0.5508474576271186	0.2	0.8589555263411157	0.7546218487394958	0.326625386996904	0.047244094488188976	0.24675324675324675	0.39000764720876885	0.28858024691358025
0.5508474576271186	0.2	0.8589555263411157	0.7529411764705882	0.326625386996904	0.047244094488188976	0.24675324675324675	0.3688503696150905	0.2858796296296296
0.5508474576271186	0.2	0.8589555263411157	0.7546218487394958	0.326625386996904	0.047244094488188976	0.2445887445887446	0.3851644149885292	0.2858796296296296
0.5508474576271186	0.2	0.8589555263411157	0.7546218487394958	0.326625386996904	0.047244094488188976	0.2445887445887446	0.37522304358909	0.28858024691358025
0.5508474576271186	0.2	0.8589555263411157	0.7529411764705882	0.326625386996904	0.047244094488188976	0.24675324675324675	0.3772622992607698	0.28780864197530864
0.5508474576271186	0.2	0.8589555263411157	0.7529411764705882	0.326625386996904	0.047244094488188976	0.2445887445887446	0.38669385674228907	0.28780864197530864
0.5508474576271186	0.2	0.8589555263411157	0.7546218487394958	0.326625386996904	0.047244094488188976	0.24675324675324675	0.3790466479734897	0.28780864197530864
0.5508474576271186	0.2	0.8589555263411157	0.7546218487394958	0.326625386996904	0.047244094488188976	0.24025974025974026	0.387458577619169	0.2881944444444444
0.5508474576271186	0.2	0.8589555263411157	0.7546218487394958	0.326625386996904	0.047244094488188976	0.24675324675324675	0.37751720621972984	0.28858024691358025
0.5508474576271186	0.2	0.8630072033521587	0.7529411764705882	0.326625386996904	0.047244094488188976	0.24025974025974026	0.3726739739994902	0.2854938271604938
0.5508474576271186	0.2	0.8630072033521587	0.7546218487394958	0.326625386996904	0.047244094488188976	0.24025974025974026	0.3777721131786898	0.28780864197530864
0.5508474576271186	0.2	0.8630072033521587	0.7546218487394958	0.326625386996904	0.047244094488188976	0.2445887445887446	0.3836349732347693	0.28973765432098764
0.5508474576271186	0.2	0.8630072033521587	0.7512605042016807	0.326625386996904	0.047244094488188976	0.24025974025974026	0.3772622992607698	0.2901234567901234
0.5508474576271186	0.2	0.8630072033521587	0.7529411764705882	0.326625386996904	0.047244094488188976	0.24675324675324675	0.3685954626561305	0.28858024691358025
0.5508474576271186	0.2	0.8630072033521587	0.7546218487394958	0.326625386996904	0.047244094488188976	0.24025974025974026	0.387458577619169	0.28780864197530864
0.5508474576271186	0.2	0.8650330418576802	0.7529411764705882	0.326625386996904	0.047244094488188976	0.24025974025974026	0.37598776446596993	0.285108024691358
0.5508474576271186	0.2	0.8650330418576802	0.7529411764705882	0.326625386996904	0.047244094488188976	0.24025974025974026	0.3800662758093296	0.2874228395061728
0.5508474576271186	0.2	0.8670588803632016	0.7529411764705882	0.326625386996904	0.047244094488188976	0.24025974025974026	0.36706602090237067	0.28858024691358025
0.559322033898305	0.2	0.8690847188687232	0.7529411764705882	0.326625386996904	0.047244094488188976	0.24025974025974026	0.3744583227122101	0.2874228395061728
0.559322033898305	0.2	0.8690847188687232	0.7512605042016807	0.326625386996904	0.047244094488188976	0.24025974025974026	0.3744583227122101	0.2866512345679012
0.5508474576271186	0.2	0.8711105573742448	0.7512605042016807	0.326625386996904	0.047244094488188976	0.24025974025974026	0.3892429263318889	0.2881944444444444
0.5508474576271186	0.2	0.8711105573742448	0.7512605042016807	0.326625386996904	0.047244094488188976	0.24025974025974026	0.3795564618914097	0.3074845679012346
0.5508474576271186	0.2	0.8711105573742448	0.7512605042016807	0.326625386996904	0.047244094488188976	0.24025974025974026	0.38083099668620957	0.3132716049382716
0.5508474576271186	0.2	0.8731363958797664	0.7512605042016807	0.326625386996904	0.047244094488188976	0.24025974025974026	0.38490950802956925	0.3128858024691358
0.5508474576271186	0.2	0.8731363958797664	0.7512605042016807	0.326625386996904	0.047244094488188976	0.23593073593073594	0.3731837879174102	0.3152006172839506
0.5508474576271186	0.2	0.8751622343852878	0.7512605042016807	0.326625386996904	0.047244094488188976	0.24025974025974026	0.3790466479734897	0.3132716049382716
0.5508474576271186	0.2	0.8792139113963306	0.7512605042016807	0.326625386996904	0.047244094488188976	0.2337662337662338	0.3805760897272496	0.3155864197530864
0.5508474576271186	0.2	0.8812397499018523	0.7512605042016807	0.326625386996904	0.047244094488188976	0.22943722943722944	0.3818506245220495	0.3128858024691358
0.5508474576271186	0.2	0.8812397499018523	0.7512605042016807	0.326625386996904	0.047244094488188976	0.2337662337662338	0.388223298496049	0.3125
0.5508474576271186	0.2	0.8832655884073737	0.7512605042016807	0.326625386996904	0.047244094488188976	0.2337662337662338	0.3815957175630895	0.3109567901234568
0.5508474576271186	0.2	0.8832655884073737	0.7512605042016807	0.326625386996904	0.047244094488188976	0.22943722943722944	0.38338006627580934	0.3125
0.5508474576271186	0.1875	0.8832655884073737	0.7512605042016807	0.326625386996904	0.047244094488188976	0.2337662337662338	0.3731837879174102	0.3140432098765432
0.5508474576271186	0.1875	0.8852914269128951	0.7512605042016807	0.326625386996904	0.047244094488188976	0.22727272727272727	0.3685954626561305	0.3132716049382716
0.5508474576271186	0.1875	0.8873172654184169	0.7495798319327731	0.326625386996904	0.047244094488188976	0.22727272727272727	0.37343869487637016	0.3132716049382716
0.5508474576271186	0.1875	0.8873172654184169	0.7495798319327731	0.326625386996904	0.047244094488188976	0.22727272727272727	0.3693601835330105	0.314429012345679
0.5508474576271186	0.1875	0.8893431039239383	0.7495798319327731	0.326625386996904	0.047244094488188976	0.22727272727272727	0.3762426714249299	0.3132716049382716
0.5508474576271186	0.1875	0.8893431039239383	0.7495798319327731	0.326625386996904	0.047244094488188976	0.22510822510822512	0.3762426714249299	0.3125
0.5508474576271186	0.1875	0.8913689424294597	0.7495798319327731	0.326625386996904	0.047244094488188976	0.22077922077922077	0.3966352281417283	0.314429012345679
0.5508474576271186	0.1875	0.8933947809349814	0.7478991596638656	0.326625386996904	0.043307086614173235	0.22077922077922077	0.37496813663013	0.3167438271604938
0.5508474576271186	0.1875	0.8933947809349814	0.7478991596638656	0.326625386996904	0.043307086614173235	0.2186147186147186	0.35304613815957175	0.314429012345679
0.5508474576271186	0.1875	0.8974464579460242	0.7478991596638656	0.326625386996904	0.043307086614173235	0.2186147186147186	0.36043843996941116	0.3132716049382716
0.5508474576271186	0.1875	0.8994722964515456	0.7478991596638656	0.326625386996904	0.043307086614173235	0.2186147186147186	0.3479479989803722	0.316358024691358
0.5508474576271186	0.1875	0.8994722964515456	0.7478991596638656	0.326625386996904	0.043307086614173235	0.22077922077922077	0.3553403007902116	0.3155864197530864
0.5508474576271186	0.1875	0.8994722964515456	0.7478991596638656	0.326625386996904	0.043307086614173235	0.2186147186147186	0.3543206729543717	0.3132716049382716
0.5508474576271186	0.1875	0.9014981349570672	0.7478991596638656	0.326625386996904	0.043307086614173235	0.21645021645021645	0.3693601835330105	0.3140432098765432
0.5508474576271186	0.1875	0.9014981349570672	0.7478991596638656	0.326625386996904	0.043307086614173235	0.21645021645021645	0.35712464950293143	0.3128858024691358
0.5508474576271186	0.1875	0.9014981349570672	0.7478991596638656	0.326625386996904	0.043307086614173235	0.21645021645021645	0.362987509559011	0.3132716049382716
0.5508474576271186	0.1875	0.9014981349570672	0.7478991596638656	0.326625386996904	0.043307086614173235	0.2186147186147186	0.3492225337751721	0.314429012345679
0.5508474576271186	0.1875	0.9035239734625888	0.7478991596638656	0.326625386996904	0.043307086614173235	0.2186147186147186	0.35814427733877136	0.3132716049382716
0.5508474576271186	0.1875	0.9035239734625888	0.746218487394958	0.326625386996904	0.043307086614173235	0.21645021645021645	0.36834055569717056	0.3140432098765432
0.5508474576271186	0.1875	0.9035239734625888	0.7478991596638656	0.326625386996904	0.047244094488188976	0.2186147186147186	0.34998725465205205	0.31211419753086417
0.5508474576271186	0.1875	0.9035239734625888	0.7478991596638656	0.326625386996904	0.043307086614173235	0.21645021645021645	0.3553403007902116	0.31211419753086417
0.5508474576271186	0.1875	0.9035239734625888	0.7478991596638656	0.326625386996904	0.043307086614173235	0.2186147186147186	0.35712464950293143	0.31211419753086417
0.5508474576271186	0.1875	0.9035239734625888	0.7478991596638656	0.326625386996904	0.047244094488188976	0.21645021645021645	0.3527912312006118	0.3109567901234568
0.5508474576271186	0.1875	0.9035239734625888	0.746218487394958	0.326625386996904	0.047244094488188976	0.2186147186147186	0.362732602600051	0.31057098765432095
0.5508474576271186	0.1875	0.9035239734625888	0.7478991596638656	0.326625386996904	0.043307086614173235	0.21645021645021645	0.35941881213357124	0.31211419753086417
0.5508474576271186	0.2	0.9035239734625888	0.746218487394958	0.326625386996904	0.043307086614173235	0.2186147186147186	0.3589089982156513	0.30979938271604934
0.5508474576271186	0.2	0.9035239734625888	0.7478991596638656	0.326625386996904	0.047244094488188976	0.2186147186147186	0.35992862605149123	0.3125
0.5508474576271186	0.2	0.9014981349570672	0.7478991596638656	0.326625386996904	0.047244094488188976	0.22077922077922077	0.3703798113688504	0.31057098765432095
0.5508474576271186	0.2	0.9014981349570672	0.7478991596638656	0.326625386996904	0.047244094488188976	0.21645021645021645	0.4024980881978078	0.31211419753086417
0.5508474576271186	0.2	0.9014981349570672	0.7478991596638656	0.326625386996904	0.047244094488188976	0.2186147186147186	0.3423400458832526	0.3155864197530864
0.5508474576271186	0.2	0.9014981349570672	0.7478991596638656	0.33126934984520123	0.047244094488188976	0.2186147186147186	0.36783074177925057	0.3140432098765432
0.5508474576271186	0.2	0.9014981349570672	0.746218487394958	0.33126934984520123	0.043307086614173235	0.22077922077922077	0.3555952077491716	0.3128858024691358
0.5508474576271186	0.2	0.9014981349570672	0.7478991596638656	0.326625386996904	0.047244094488188976	0.2186147186147186	0.37343869487637016	0.3132716049382716
0.5508474576271186	0.2	0.8994722964515456	0.7478991596638656	0.33126934984520123	0.043307086614173235	0.22510822510822512	0.3601835330104512	0.3140432098765432
0.5508474576271186	0.2	0.8994722964515456	0.7478991596638656	0.326625386996904	0.07086614173228348	0.22510822510822512	0.35814427733877136	0.3125
0.5508474576271186	0.2	0.8994722964515456	0.7478991596638656	0.33126934984520123	0.07086614173228348	0.22077922077922077	0.36451695131277084	0.30864197530864196
0.5508474576271186	0.2	0.8994722964515456	0.7478991596638656	0.326625386996904	0.07086614173228348	0.22077922077922077	0.35304613815957175	0.314429012345679
0.5508474576271186	0.2	0.8994722964515456	0.7478991596638656	0.33126934984520123	0.07086614173228348	0.22510822510822512	0.3726739739994902	0.3140432098765432
0.5508474576271186	0.2	0.8994722964515456	0.7478991596638656	0.326625386996904	0.07086614173228348	0.22510822510822512	0.35992862605149123	0.3132716049382716
0.5508474576271186	0.2	0.8954206194405028	0.7478991596638656	0.33126934984520123	0.07086614173228348	0.22510822510822512	0.36706602090237067	0.3125
0.5508474576271186	0.2	0.8954206194405028	0.7478991596638656	0.326625386996904	0.06692913385826772	0.22510822510822512	0.36196788172317107	0.3128858024691358
0.5508474576271186	0.2	0.8933947809349814	0.7495798319327731	0.33126934984520123	0.07086614173228348	0.22510822510822512	0.3663013000254907	0.3128858024691358
0.5508474576271186	0.2	0.8933947809349814	0.7478991596638656	0.33126934984520123	0.06692913385826772	0.22510822510822512	0.35355595207749174	0.3140432098765432
0.559322033898305	0.2	0.8933947809349814	0.7495798319327731	0.326625386996904	0.07086614173228348	0.22510822510822512	0.362477695641091	0.316358024691358
0.559322033898305	0.2	0.8913689424294597	0.7495798319327731	0.326625386996904	0.07086614173228348	0.22727272727272727	0.362987509559011	0.3155864197530864
0.559322033898305	0.2	0.8913689424294597	0.7512605042016807	0.33126934984520123	0.07086614173228348	0.22727272727272727	0.36553657914861076	0.314429012345679
0.559322033898305	0.2	0.8893431039239383	0.7512605042016807	0.326625386996904	0.07086614173228348	0.22727272727272727	0.35686974254397147	0.3128858024691358
0.5508474576271186	0.2	0.8893431039239383	0.7495798319327731	0.326625386996904	0.07086614173228348	0.22727272727272727	0.3663013000254907	0.3140432098765432
0.559322033898305	0.2	0.8893431039239383	0.7495798319327731	0.326625386996904	0.07086614173228348	0.22510822510822512	0.3640071373948509	0.31057098765432095
0.559322033898305	0.2	0.8893431039239383	0.7495798319327731	0.326625386996904	0.07086614173228348	0.22727272727272727	0.36094825388733115	0.3128858024691358
0.559322033898305	0.2	0.8873172654184169	0.7495798319327731	0.326625386996904	0.07086614173228348	0.22727272727272727	0.36451695131277084	0.3132716049382716
0.559322033898305	0.2	0.8873172654184169	0.7495798319327731	0.33126934984520123	0.06692913385826772	0.22727272727272727	0.387458577619169	0.3128858024691358
0.559322033898305	0.2	0.8873172654184169	0.7512605042016807	0.33126934984520123	0.07086614173228348	0.22727272727272727	0.39230180983940866	0.3140432098765432
0.559322033898305	0.2	0.8873172654184169	0.7512605042016807	0.33126934984520123	0.06692913385826772	0.22727272727272727	0.3831251593168494	0.3125
0.559322033898305	0.2	0.8852914269128951	0.7512605042016807	0.33126934984520123	0.07086614173228348	0.22727272727272727	0.36477185827173086	0.3140432098765432
0.559322033898305	0.2	0.8852914269128951	0.7512605042016807	0.326625386996904	0.06692913385826772	0.22510822510822512	0.3668111139434107	0.3155864197530864
0.559322033898305	0.2	0.8852914269128951	0.7512605042016807	0.33126934984520123	0.06692913385826772	0.22943722943722944	0.36706602090237067	0.3128858024691358
0.559322033898305	0.2	0.8852914269128951	0.7512605042016807	0.33126934984520123	0.06692913385826772	0.22510822510822512	0.36451695131277084	0.3140432098765432
0.559322033898305	0.2	0.8832655884073737	0.7512605042016807	0.33126934984520123	0.06692913385826772	0.22727272727272727	0.36604639306653075	0.3109567901234568
0.559322033898305	0.2	0.8852914269128951	0.7512605042016807	0.33126934984520123	0.06692913385826772	0.22727272727272727	0.35865409125669134	0.3132716049382716
0.559322033898305	0.2	0.8832655884073737	0.7512605042016807	0.33126934984520123	0.06692913385826772	0.22727272727272727	0.3688503696150905	0.3140432098765432
0.559322033898305	0.2	0.8832655884073737	0.7512605042016807	0.33126934984520123	0.06692913385826772	0.22727272727272727	0.36451695131277084	0.3132716049382716
0.559322033898305	0.2	0.8832655884073737	0.7512605042016807	0.33126934984520123	0.07086614173228348	0.22727272727272727	0.362477695641091	0.3128858024691358
0.559322033898305	0.2	0.8812397499018523	0.7512605042016807	0.33126934984520123	0.07086614173228348	0.22510822510822512	0.3668111139434107	0.3132716049382716
0.559322033898305	0.2	0.8832655884073737	0.7512605042016807	0.33126934984520123	0.07086614173228348	0.22510822510822512	0.37063471832781036	0.3132716049382716
0.559322033898305	0.2	0.8832655884073737	0.7512605042016807	0.33126934984520123	0.07086614173228348	0.22727272727272727	0.3642620443538109	0.3109567901234568
0.559322033898305	0.2	0.8812397499018523	0.7512605042016807	0.33126934984520123	0.07086614173228348	0.22510822510822512	0.3612031608462911	0.31057098765432095
0.559322033898305	0.2	0.8812397499018523	0.7512605042016807	0.33126934984520123	0.07086614173228348	0.22510822510822512	0.36324241651797096	0.3132716049382716
0.559322033898305	0.21250000000000002	0.8812397499018523	0.7512605042016807	0.33126934984520123	0.07086614173228348	0.22727272727272727	0.3589089982156513	0.3109567901234568
0.559322033898305	0.2	0.8812397499018523	0.7512605042016807	0.33126934984520123	0.07086614173228348	0.22727272727272727	0.3583991842977314	0.3132716049382716
0.559322033898305	0.2	0.8812397499018523	0.7512605042016807	0.33126934984520123	0.07086614173228348	0.22510822510822512	0.35814427733877136	0.3140432098765432
0.559322033898305	0.21250000000000002	0.8812397499018523	0.7512605042016807	0.33126934984520123	0.07086614173228348	0.22510822510822512	0.362987509559011	0.31211419753086417
0.559322033898305	0.21250000000000002	0.8812397499018523	0.7512605042016807	0.33126934984520123	0.07086614173228348	0.22510822510822512	0.3510068824878919	0.3125
0.559322033898305	0.21250000000000002	0.8812397499018523	0.7512605042016807	0.33126934984520123	0.07086614173228348	0.22510822510822512	0.3685954626561305	0.31211419753086417
0.559322033898305	0.21250000000000002	0.8812397499018523	0.7512605042016807	0.33126934984520123	0.07086614173228348	0.22727272727272727	0.3640071373948509	0.31211419753086417
0.559322033898305	0.21250000000000002	0.8812397499018523	0.7512605042016807	0.33126934984520123	0.07086614173228348	0.22727272727272727	0.3693601835330105	0.3140432098765432
0.559322033898305	0.21250000000000002	0.8812397499018523	0.7512605042016807	0.33126934984520123	0.07086614173228348	0.22727272727272727	0.3601835330104512	0.3155864197530864
0.559322033898305	0.21250000000000002	0.8812397499018523	0.7512605042016807	0.33126934984520123	0.07086614173228348	0.22727272727272727	0.36706602090237067	0.3155864197530864
0.559322033898305	0.21250000000000002	0.8812397499018523	0.7512605042016807	0.33126934984520123	0.07086614173228348	0.22510822510822512	0.36451695131277084	0.31211419753086417
0.559322033898305	0.2	0.8812397499018523	0.7512605042016807	0.33126934984520123	0.07086614173228348	0.22510822510822512	0.37012490440989043	0.3140432098765432
0.559322033898305	0.21250000000000002	0.8812397499018523	0.7512605042016807	0.33126934984520123	0.07086614173228348	0.22727272727272727	0.36834055569717056	0.31057098765432095
0.559322033898305	0.2	0.8812397499018523	0.7512605042016807	0.33126934984520123	0.07086614173228348	0.22510822510822512	0.37343869487637016	0.3132716049382716
0.559322033898305	0.2	0.8812397499018523	0.7512605042016807	0.33126934984520123	0.07086614173228348	0.22510822510822512	0.362732602600051	0.3109567901234568
0.559322033898305	0.2	0.8812397499018523	0.7512605042016807	0.33126934984520123	0.07086614173228348	0.22510822510822512	0.36783074177925057	0.3125
0.559322033898305	0.2	0.8812397499018523	0.7512605042016807	0.33126934984520123	0.07086614173228348	0.22077922077922077	0.3668111139434107	0.3152006172839506
0.559322033898305	0.2	0.8812397499018523	0.7512605042016807	0.33126934984520123	0.07086614173228348	0.22510822510822512	0.3589089982156513	0.316358024691358
0.559322033898305	0.2	0.8812397499018523	0.7512605042016807	0.33126934984520123	0.07480314960629922	0.22510822510822512	0.3589089982156513	0.3128858024691358
0.559322033898305	0.2	0.8812397499018523	0.7512605042016807	0.33126934984520123	0.07086614173228348	0.22510822510822512	0.35585011470813155	0.3140432098765432
0.559322033898305	0.2	0.8812397499018523	0.7512605042016807	0.33126934984520123	0.07480314960629922	0.22510822510822512	0.3642620443538109	0.31211419753086417
0.559322033898305	0.2	0.8812397499018523	0.7512605042016807	0.33126934984520123	0.07086614173228348	0.22510822510822512	0.36604639306653075	0.316358024691358
0.559322033898305	0.2	0.8812397499018523	0.7495798319327731	0.33126934984520123	0.07086614173228348	0.22510822510822512	0.3693601835330105	0.3140432098765432
0.559322033898305	0.2	0.8832655884073737	0.7512605042016807	0.33126934984520123	0.07086614173228348	0.22510822510822512	0.3642620443538109	0.3140432098765432
0.559322033898305	0.2	0.8832655884073737	0.7512605042016807	0.33126934984520123	0.07086614173228348	0.22510822510822512	0.3601835330104512	0.3140432098765432
0.559322033898305	0.2	0.8832655884073737	0.7495798319327731	0.33126934984520123	0.07086614173228348	0.22510822510822512	0.3938312515931685	0.3152006172839506
0.559322033898305	0.2	0.8832655884073737	0.7512605042016807	0.33126934984520123	0.07086614173228348	0.22510822510822512	0.3854193219474892	0.3152006172839506
0.559322033898305	0.2	0.8832655884073737	0.7512605042016807	0.33126934984520123	0.07086614173228348	0.22510822510822512	0.39739994901860826	0.3128858024691358
0.559322033898305	0.2	0.8832655884073737	0.7512605042016807	0.33126934984520123	0.07086614173228348	0.22510822510822512	0.3451440224318124	0.316358024691358
0.559322033898305	0.2	0.8832655884073737	0.7512605042016807	0.33126934984520123	0.07086614173228348	0.22077922077922077	0.3787917410145297	0.3140432098765432
0.5508474576271186	0.2	0.8852914269128951	0.7512605042016807	0.33126934984520123	0.07086614173228348	0.21645021645021645	0.37012490440989043	0.3155864197530864
0.5508474576271186	0.2	0.8832655884073737	0.7512605042016807	0.33126934984520123	0.07086614173228348	0.22510822510822512	0.36706602090237067	0.31211419753086417
0.559322033898305	0.2	0.8832655884073737	0.7495798319327731	0.33126934984520123	0.07086614173228348	0.22077922077922077	0.3805760897272496	0.3132716049382716
0.559322033898305	0.2	0.8832655884073737	0.7495798319327731	0.33126934984520123	0.07086614173228348	0.22077922077922077	0.36706602090237067	0.3140432098765432
0.5508474576271186	0.21250000000000002	0.8832655884073737	0.7512605042016807	0.33126934984520123	0.07086614173228348	0.2186147186147186	0.36706602090237067	0.3140432098765432
0.559322033898305	0.21250000000000002	0.8852914269128951	0.7495798319327731	0.33126934984520123	0.07086614173228348	0.22510822510822512	0.362987509559011	0.314429012345679
0.559322033898305	0.21250000000000002	0.8852914269128951	0.7512605042016807	0.33126934984520123	0.07086614173228348	0.22510822510822512	0.36477185827173086	0.3128858024691358
0.5508474576271186	0.21250000000000002	0.8852914269128951	0.7495798319327731	0.33126934984520123	0.07086614173228348	0.22077922077922077	0.36604639306653075	0.3132716049382716
0.5508474576271186	0.21250000000000002	0.8852914269128951	0.7495798319327731	0.33126934984520123	0.07086614173228348	0.22077922077922077	0.3663013000254907	0.31057098765432095
0.559322033898305	0.21250000000000002	0.8852914269128951	0.7512605042016807	0.33126934984520123	0.07086614173228348	0.22510822510822512	0.3642620443538109	0.31057098765432095
0.5508474576271186	0.21250000000000002	0.8852914269128951	0.7495798319327731	0.33126934984520123	0.07086614173228348	0.22510822510822512	0.36094825388733115	0.3132716049382716
0.5508474576271186	0.21250000000000002	0.8873172654184169	0.7495798319327731	0.33126934984520123	0.07086614173228348	0.22077922077922077	0.362477695641091	0.3125
0.5508474576271186	0.21250000000000002	0.8873172654184169	0.7512605042016807	0.33126934984520123	0.07086614173228348	0.22510822510822512	0.3601835330104512	0.3167438271604938
0.559322033898305	0.21250000000000002	0.8873172654184169	0.7495798319327731	0.33126934984520123	0.07480314960629922	0.22510822510822512	0.3479479989803722	0.3140432098765432
0.5508474576271186	0.21250000000000002	0.8873172654184169	0.7495798319327731	0.33126934984520123	0.07086614173228348	0.22077922077922077	0.36094825388733115	0.3109567901234568
0.5508474576271186	0.21250000000000002	0.8873172654184169	0.7512605042016807	0.33126934984520123	0.07086614173228348	0.22510822510822512	0.3525363242416518	0.3128858024691358
0.5508474576271186	0.21250000000000002	0.8873172654184169	0.7512605042016807	0.33126934984520123	0.07480314960629922	0.22510822510822512	0.36324241651797096	0.3152006172839506
0.5508474576271186	0.21250000000000002	0.8893431039239383	0.7512605042016807	0.33126934984520123	0.07086614173228348	0.22510822510822512	0.3675758348202906	0.316358024691358
0.5508474576271186	0.21250000000000002	0.8893431039239383	0.7495798319327731	0.33126934984520123	0.07086614173228348	0.22077922077922077	0.35126178944685194	0.314429012345679
0.559322033898305	0.21250000000000002	0.8893431039239383	0.7495798319327731	0.33126934984520123	0.07480314960629922	0.2186147186147186	0.37522304358909	0.3125
0.559322033898305	0.21250000000000002	0.8893431039239383	0.7495798319327731	0.33126934984520123	0.07086614173228348	0.22077922077922077	0.387458577619169	0.314429012345679
0.559322033898305	0.21250000000000002	0.8893431039239383	0.7495798319327731	0.33126934984520123	0.07086614173228348	0.22510822510822512	0.3836349732347693	0.3128858024691358
0.559322033898305	0.21250000000000002	0.8893431039239383	0.7495798319327731	0.33126934984520123	0.07086614173228348	0.22077922077922077	0.38083099668620957	0.314429012345679
0.559322033898305	0.21250000000000002	0.8913689424294597	0.7495798319327731	0.33126934984520123	0.07086614173228348	0.22510822510822512	0.3795564618914097	0.3140432098765432
0.559322033898305	0.21250000000000002	0.8913689424294597	0.7512605042016807	0.33126934984520123	0.07086614173228348	0.22510822510822512	0.3742034157532501	0.31211419753086417
0.559322033898305	0.21250000000000002	0.8913689424294597	0.7512605042016807	0.33126934984520123	0.07086614173228348	0.22077922077922077	0.3762426714249299	0.3109567901234568
0.559322033898305	0.21250000000000002	0.8933947809349814	0.7512605042016807	0.33126934984520123	0.07086614173228348	0.22510822510822512	0.37930155493244966	0.3125
0.559322033898305	0.21250000000000002	0.8933947809349814	0.7495798319327731	0.33126934984520123	0.07086614173228348	0.22077922077922077	0.37522304358909	0.3125
0.5508474576271186	0.21250000000000002	0.8933947809349814	0.7495798319327731	0.33126934984520123	0.07086614173228348	0.22510822510822512	0.3800662758093296	0.3140432098765432
0.5508474576271186	0.21250000000000002	0.8913689424294597	0.7512605042016807	0.33126934984520123	0.07086614173228348	0.22510822510822512	0.3795564618914097	0.3140432098765432
0.5508474576271186	0.21250000000000002	0.8933947809349814	0.7495798319327731	0.33126934984520123	0.07086614173228348	0.22510822510822512	0.3790466479734897	0.3128858024691358
0.5508474576271186	0.2	0.8913689424294597	0.7512605042016807	0.33126934984520123	0.07086614173228348	0.22510822510822512	0.3831251593168494	0.3140432098765432
0.559322033898305	0.2	0.8913689424294597	0.7512605042016807	0.33126934984520123	0.07086614173228348	0.22077922077922077	0.3795564618914097	0.314429012345679
0.5508474576271186	0.2	0.8913689424294597	0.7495798319327731	0.33126934984520123	0.07086614173228348	0.22727272727272727	0.3795564618914097	0.3155864197530864
0.5508474576271186	0.21250000000000002	0.8913689424294597	0.7512605042016807	0.33126934984520123	0.07086614173228348	0.22510822510822512	0.3790466479734897	0.3109567901234568
0.5508474576271186	0.21250000000000002	0.8893431039239383	0.7495798319327731	0.33126934984520123	0.06692913385826772	0.22510822510822512	0.3772622992607698	0.31211419753086417
0.5508474576271186	0.21250000000000002	0.8913689424294597	0.7512605042016807	0.33126934984520123	0.07086614173228348	0.22510822510822512	0.37802702013764977	0.3140432098765432
0.559322033898305	0.21250000000000002	0.8913689424294597	0.7512605042016807	0.33126934984520123	0.07086614173228348	0.22727272727272727	0.37751720621972984	0.3128858024691358
0.5508474576271186	0.21250000000000002	0.8893431039239383	0.7495798319327731	0.33126934984520123	0.07086614173228348	0.22727272727272727	0.39077236808564875	0.3128858024691358
0.5508474576271186	0.21250000000000002	0.8893431039239383	0.7512605042016807	0.33126934984520123	0.07086614173228348	0.22510822510822512	0.37522304358909	0.3128858024691358
0.5508474576271186	0.21250000000000002	0.8893431039239383	0.7495798319327731	0.33126934984520123	0.07086614173228348	0.22510822510822512	0.37522304358909	0.3155864197530864
0.5508474576271186	0.21250000000000002	0.8913689424294597	0.7512605042016807	0.33126934984520123	0.07086614173228348	0.22510822510822512	0.3767524853428499	0.3128858024691358
0.5508474576271186	0.21250000000000002	0.8893431039239383	0.7512605042016807	0.33126934984520123	0.09448818897637795	0.22727272727272727	0.37216416008157027	0.3128858024691358
0.5508474576271186	0.21250000000000002	0.8893431039239383	0.7495798319327731	0.33126934984520123	0.07086614173228348	0.22943722943722944	0.38490950802956925	0.314429012345679
0.5508474576271186	0.21250000000000002	0.8893431039239383	0.7512605042016807	0.33126934984520123	0.07086614173228348	0.22727272727272727	0.3762426714249299	0.3125
0.5508474576271186	0.21250000000000002	0.8893431039239383	0.7512605042016807	0.326625386996904	0.07086614173228348	0.22943722943722944	0.38083099668620957	0.31211419753086417
0.5508474576271186	0.21250000000000002	0.8893431039239383	0.7512605042016807	0.326625386996904	0.07086614173228348	0.22727272727272727	0.3851644149885292	0.31211419753086417
0.5508474576271186	0.21250000000000002	0.8893431039239383	0.7512605042016807	0.33126934984520123	0.07086614173228348	0.22727272727272727	0.36706602090237067	0.31211419753086417
0.5508474576271186	0.21250000000000002	0.8893431039239383	0.7512605042016807	0.33126934984520123	0.07086614173228348	0.22727272727272727	0.3731837879174102	0.3132716049382716
0.5508474576271186	0.21250000000000002	0.8893431039239383	0.7512605042016807	0.326625386996904	0.07086614173228348	0.22943722943722944	0.38261534539892944	0.3125
0.5508474576271186	0.21250000000000002	0.8893431039239383	0.7512605042016807	0.33126934984520123	0.07086614173228348	0.22727272727272727	0.37598776446596993	0.3128858024691358
0.5508474576271186	0.21250000000000002	0.8893431039239383	0.7512605042016807	0.326625386996904	0.07874015748031496	0.22943722943722944	0.37190925312261025	0.314429012345679
0.5508474576271186	0.21250000000000002	0.8893431039239383	0.7512605042016807	0.326625386996904	0.07480314960629922	0.22727272727272727	0.3777721131786898	0.3152006172839506
0.5508474576271186	0.21250000000000002	0.8893431039239383	0.7512605042016807	0.326625386996904	0.07480314960629922	0.22943722943722944	0.3736936018353301	0.3152006172839506
0.5508474576271186	0.21250000000000002	0.8893431039239383	0.7512605042016807	0.326625386996904	0.07480314960629922	0.22943722943722944	0.37573285750700997	0.3132716049382716
0.5508474576271186	0.21250000000000002	0.8893431039239383	0.7512605042016807	0.326625386996904	0.07480314960629922	0.22943722943722944	0.37598776446596993	0.3132716049382716
0.5508474576271186	0.21250000000000002	0.8893431039239383	0.7512605042016807	0.326625386996904	0.07480314960629922	0.22727272727272727	0.38083099668620957	0.3140432098765432
0.5508474576271186	0.21250000000000002	0.8893431039239383	0.7512605042016807	0.326625386996904	0.07086614173228348	0.22943722943722944	0.3836349732347693	0.3128858024691358
0.5508474576271186	0.21250000000000002	0.8893431039239383	0.7512605042016807	0.326625386996904	0.07086614173228348	0.22943722943722944	0.37496813663013	0.3109567901234568
0.5508474576271186	0.21250000000000002	0.8893431039239383	0.7512605042016807	0.326625386996904	0.07086614173228348	0.22943722943722944	0.3777721131786898	0.3128858024691358
0.559322033898305	0.21250000000000002	0.8893431039239383	0.7512605042016807	0.326625386996904	0.07086614173228348	0.22943722943722944	0.3767524853428499	0.31057098765432095
0.5508474576271186	0.21250000000000002	0.8893431039239383	0.7512605042016807	0.326625386996904	0.07086614173228348	0.22943722943722944	0.37522304358909	0.3125
0.5508474576271186	0.21250000000000002	0.8893431039239383	0.7512605042016807	0.326625386996904	0.07086614173228348	0.22943722943722944	0.37930155493244966	0.3109567901234568
0.5508474576271186	0.21250000000000002	0.8913689424294597	0.7512605042016807	0.326625386996904	0.07086614173228348	0.2337662337662338	0.3693601835330105	0.31211419753086417
0.5508474576271186	0.21250000000000002	0.8913689424294597	0.7495798319327731	0.326625386996904	0.07086614173228348	0.22943722943722944	0.3744583227122101	0.3109567901234568
0.5508474576271186	0.21250000000000002	0.8913689424294597	0.7512605042016807	0.326625386996904	0.07086614173228348	0.22943722943722944	0.3668111139434107	0.3140432098765432
0.5508474576271186	0.21250000000000002	0.8913689424294597	0.7512605042016807	0.326625386996904	0.07086614173228348	0.22943722943722944	0.38108590364516953	0.31211419753086417
0.5508474576271186	0.21250000000000002	0.8913689424294597	0.7512605042016807	0.326625386996904	0.07086614173228348	0.22943722943722944	0.3731837879174102	0.3128858024691358
0.5508474576271186	0.21250000000000002	0.8913689424294597	0.7512605042016807	0.326625386996904	0.07086614173228348	0.22943722943722944	0.37190925312261025	0.31211419753086417
0.559322033898305	0.21250000000000002	0.8933947809349814	0.7512605042016807	0.326625386996904	0.07086614173228348	0.22943722943722944	0.387713484578129	0.3125
0.5508474576271186	0.21250000000000002	0.8933947809349814	0.7512605042016807	0.326625386996904	0.07086614173228348	0.22943722943722944	0.3777721131786898	0.31211419753086417
0.5508474576271186	0.21250000000000002	0.8933947809349814	0.7512605042016807	0.326625386996904	0.07086614173228348	0.22943722943722944	0.3772622992607698	0.3132716049382716
0.5508474576271186	0.21250000000000002	0.8933947809349814	0.7512605042016807	0.326625386996904	0.07086614173228348	0.22727272727272727	0.37930155493244966	0.3132716049382716
0.5508474576271186	0.21250000000000002	0.8933947809349814	0.7512605042016807	0.326625386996904	0.07086614173228348	0.22943722943722944	0.37496813663013	0.3132716049382716
0.5508474576271186	0.21250000000000002	0.8933947809349814	0.7512605042016807	0.326625386996904	0.07086614173228348	0.22943722943722944	0.3744583227122101	0.31057098765432095
0.5508474576271186	0.21250000000000002	0.8933947809349814	0.7512605042016807	0.326625386996904	0.07086614173228348	0.22727272727272727	0.3762426714249299	0.31211419753086417
0.5508474576271186	0.21250000000000002	0.8933947809349814	0.7512605042016807	0.326625386996904	0.07086614173228348	0.22943722943722944	0.3795564618914097	0.31211419753086417
0.5508474576271186	0.21250000000000002	0.8933947809349814	0.7512605042016807	0.326625386996904	0.07086614173228348	0.22943722943722944	0.37496813663013	0.3128858024691358
0.5508474576271186	0.21250000000000002	0.8933947809349814	0.7512605042016807	0.326625386996904	0.07086614173228348	0.2337662337662338	0.3423400458832526	0.31211419753086417
0.5508474576271186	0.21250000000000002	0.8933947809349814	0.7512605042016807	0.326625386996904	0.07086614173228348	0.22943722943722944	0.3550853938312516	0.3128858024691358
0.5508474576271186	0.21250000000000002	0.8933947809349814	0.7512605042016807	0.326625386996904	0.07086614173228348	0.22727272727272727	0.35202651032373183	0.31211419753086417
0.5508474576271186	0.21250000000000002	0.8933947809349814	0.7512605042016807	0.326625386996904	0.07086614173228348	0.22943722943722944	0.3612031608462911	0.30864197530864196
0.5508474576271186	0.21250000000000002	0.8933947809349814	0.7512605042016807	0.326625386996904	0.07086614173228348	0.22943722943722944	0.35712464950293143	0.3082561728395062
0.5508474576271186	0.21250000000000002	0.8933947809349814	0.7512605042016807	0.326625386996904	0.07086614173228348	0.22943722943722944	0.35712464950293143	0.31057098765432095
0.5508474576271186	0.21250000000000002	0.8933947809349814	0.7512605042016807	0.326625386996904	0.07086614173228348	0.22943722943722944	0.35712464950293143	0.3128858024691358
0.5508474576271186	0.21250000000000002	0.8933947809349814	0.7512605042016807	0.326625386996904	0.07086614173228348	0.22727272727272727	0.35941881213357124	0.3128858024691358
0.5508474576271186	0.21250000000000002	0.8933947809349814	0.7512605042016807	0.326625386996904	0.07086614173228348	0.22943722943722944	0.3482029059393322	0.31211419753086417
0.5508474576271186	0.21250000000000002	0.8933947809349814	0.7512605042016807	0.326625386996904	0.07086614173228348	0.22943722943722944	0.34947744073413206	0.3140432098765432
0.5508474576271186	0.21250000000000002	0.8933947809349814	0.7512605042016807	0.326625386996904	0.07086614173228348	0.22943722943722944	0.35202651032373183	0.3152006172839506
0.5508474576271186	0.21250000000000002	0.8913689424294597	0.7512605042016807	0.326625386996904	0.07086614173228348	0.2337662337662338	0.34616365026765233	0.3128858024691358
0.5508474576271186	0.21250000000000002	0.8913689424294597	0.7512605042016807	0.326625386996904	0.07086614173228348	0.2337662337662338	0.34718327810349225	0.3140432098765432
0.5508474576271186	0.21250000000000002	0.8913689424294597	0.7512605042016807	0.326625386996904	0.07086614173228348	0.22943722943722944	0.3367320927861331	0.3140432098765432
0.5508474576271186	0.21250000000000002	0.8913689424294597	0.7512605042016807	0.326625386996904	0.07086614173228348	0.2337662337662338	0.34718327810349225	0.3140432098765432
0.5508474576271186	0.21250000000000002	0.8913689424294597	0.7512605042016807	0.326625386996904	0.07086614173228348	0.2337662337662338	0.3436145806780525	0.31057098765432095
0.5508474576271186	0.21250000000000002	0.8913689424294597	0.7512605042016807	0.326625386996904	0.07086614173228348	0.23593073593073594	0.3405556971705328	0.31057098765432095
0.5508474576271186	0.21250000000000002	0.8893431039239383	0.7512605042016807	0.326625386996904	0.07086614173228348	0.2337662337662338	0.34335967371909254	0.3128858024691358
0.5508474576271186	0.21250000000000002	0.8893431039239383	0.7512605042016807	0.326625386996904	0.07086614173228348	0.2337662337662338	0.34565383634973235	0.3140432098765432
0.5508474576271186	0.21250000000000002	0.8913689424294597	0.7512605042016807	0.326625386996904	0.07086614173228348	0.23593073593073594	0.34616365026765233	0.31211419753086417
0.5508474576271186	0.21250000000000002	0.8913689424294597	0.7512605042016807	0.326625386996904	0.07086614173228348	0.2337662337662338	0.338006627580933	0.3109567901234568
0.5508474576271186	0.21250000000000002	0.8913689424294597	0.7512605042016807	0.326625386996904	0.07086614173228348	0.23593073593073594	0.349732347693092	0.3128858024691358
0.5508474576271186	0.21250000000000002	0.8893431039239383	0.7512605042016807	0.326625386996904	0.07086614173228348	0.23593073593073594	0.3453989293907724	0.3132716049382716
0.5508474576271186	0.21250000000000002	0.8893431039239383	0.7512605042016807	0.326625386996904	0.07086614173228348	0.2337662337662338	0.33596737190925313	0.3132716049382716
0.5508474576271186	0.21250000000000002	0.8913689424294597	0.7512605042016807	0.326625386996904	0.07086614173228348	0.23593073593073594	0.3451440224318124	0.3125
0.5508474576271186	0.21250000000000002	0.8933947809349814	0.7512605042016807	0.326625386996904	0.07086614173228348	0.23593073593073594	0.3395360693346929	0.3132716049382716
0.5508474576271186	0.21250000000000002	0.8913689424294597	0.7512605042016807	0.326625386996904	0.07086614173228348	0.23593073593073594	0.3479479989803722	0.3132716049382716
0.559322033898305	0.21250000000000002	0.8913689424294597	0.7512605042016807	0.326625386996904	0.07086614173228348	0.23593073593073594	0.3418302319653327	0.3132716049382716
0.5508474576271186	0.21250000000000002	0.8893431039239383	0.7512605042016807	0.326625386996904	0.07086614173228348	0.24025974025974026	0.3441243945959725	0.3125
0.5508474576271186	0.2	0.8913689424294597	0.7512605042016807	0.326625386996904	0.07086614173228348	0.23593073593073594	0.34081060412949277	0.31211419753086417
0.5508474576271186	0.2	0.8893431039239383	0.7512605042016807	0.326625386996904	0.07086614173228348	0.24025974025974026	0.3436145806780525	0.3128858024691358
0.5508474576271186	0.21250000000000002	0.8893431039239383	0.7512605042016807	0.326625386996904	0.07086614173228348	0.23593073593073594	0.34488911547285245	0.3125
0.5508474576271186	0.2	0.8893431039239383	0.7512605042016807	0.326625386996904	0.07086614173228348	0.24025974025974026	0.34335967371909254	0.31057098765432095
0.5508474576271186	0.2	0.8893431039239383	0.7512605042016807	0.326625386996904	0.07086614173228348	0.23593073593073594	0.3387713484578129	0.31057098765432095
0.5508474576271186	0.2	0.8893431039239383	0.7512605042016807	0.326625386996904	0.06692913385826772	0.2337662337662338	0.3418302319653327	0.31057098765432095
0.5508474576271186	0.2	0.8893431039239383	0.7512605042016807	0.326625386996904	0.06692913385826772	0.23593073593073594	0.3451440224318124	0.314429012345679
0.5508474576271186	0.2	0.8893431039239383	0.7512605042016807	0.326625386996904	0.06692913385826772	0.2337662337662338	0.34335967371909254	0.3109567901234568
0.5508474576271186	0.2	0.8893431039239383	0.7512605042016807	0.326625386996904	0.06692913385826772	0.24025974025974026	0.3464185572266123	0.31057098765432095
0.5508474576271186	0.2	0.8873172654184169	0.7512605042016807	0.326625386996904	0.06692913385826772	0.2337662337662338	0.34259495284221264	0.3152006172839506
0.5508474576271186	0.2	0.8873172654184169	0.7512605042016807	0.326625386996904	0.06692913385826772	0.24025974025974026	0.3487127198572521	0.3128858024691358
0.5508474576271186	0.2	0.8873172654184169	0.7512605042016807	0.326625386996904	0.06692913385826772	0.23593073593073594	0.3538108590364517	0.3125
0.5508474576271186	0.2	0.8873172654184169	0.7512605042016807	0.326625386996904	0.06692913385826772	0.23593073593073594	0.3487127198572521	0.314429012345679
0.5508474576271186	0.2	0.8852914269128951	0.7512605042016807	0.326625386996904	0.06692913385826772	0.24025974025974026	0.35202651032373183	0.314429012345679
0.5508474576271186	0.21250000000000002	0.8852914269128951	0.7512605042016807	0.326625386996904	0.06692913385826772	0.23593073593073594	0.35075197552893195	0.3125
0.5508474576271186	0.21250000000000002	0.8852914269128951	0.7529411764705882	0.3204334365325078	0.06692913385826772	0.24025974025974026	0.3441243945959725	0.31211419753086417
0.5508474576271186	0.21250000000000002	0.8852914269128951	0.7512605042016807	0.3204334365325078	0.06692913385826772	0.24025974025974026	0.3479479989803722	0.31057098765432095
0.5508474576271186	0.21250000000000002	0.8852914269128951	0.7512605042016807	0.3204334365325078	0.07086614173228348	0.24025974025974026	0.3476930920214122	0.30979938271604934
0.5508474576271186	0.21250000000000002	0.8832655884073737	0.7512605042016807	0.3204334365325078	0.06692913385826772	0.23593073593073594	0.35075197552893195	0.3128858024691358
0.5508474576271186	0.21250000000000002	0.8832655884073737	0.7529411764705882	0.3204334365325078	0.06692913385826772	0.24025974025974026	0.34488911547285245	0.3132716049382716
0.5508474576271186	0.21250000000000002	0.8832655884073737	0.7512605042016807	0.3204334365325078	0.06692913385826772	0.24025974025974026	0.3418302319653327	0.3128858024691358
0.5508474576271186	0.22499999999999998	0.8832655884073737	0.7529411764705882	0.3204334365325078	0.06692913385826772	0.24025974025974026	0.3451440224318124	0.31057098765432095
0.5508474576271186	0.21250000000000002	0.8832655884073737	0.7529411764705882	0.326625386996904	0.06692913385826772	0.24025974025974026	0.35075197552893195	0.3132716049382716
0.5508474576271186	0.22499999999999998	0.8812397499018523	0.7529411764705882	0.3204334365325078	0.07086614173228348	0.24025974025974026	0.34488911547285245	0.3140432098765432
0.5508474576271186	0.21250000000000002	0.8812397499018523	0.7529411764705882	0.3204334365325078	0.07086614173228348	0.24025974025974026	0.3438694876370125	0.3128858024691358
0.559322033898305	0.21250000000000002	0.8812397499018523	0.7529411764705882	0.3204334365325078	0.06692913385826772	0.24025974025974026	0.35075197552893195	0.3132716049382716
0.5508474576271186	0.21250000000000002	0.8812397499018523	0.7529411764705882	0.3204334365325078	0.06692913385826772	0.2445887445887446	0.34616365026765233	0.31211419753086417
0.5508474576271186	0.21250000000000002	0.8812397499018523	0.7546218487394958	0.3204334365325078	0.07086614173228348	0.2445887445887446	0.38083099668620957	0.3140432098765432
0.5508474576271186	0.21250000000000002	0.8812397499018523	0.7529411764705882	0.3204334365325078	0.07086614173228348	0.24025974025974026	0.37012490440989043	0.3140432098765432
0.5508474576271186	0.21250000000000002	0.8812397499018523	0.7529411764705882	0.3204334365325078	0.07086614173228348	0.24025974025974026	0.3640071373948509	0.31211419753086417
0.5508474576271186	0.21250000000000002	0.8812397499018523	0.7529411764705882	0.3204334365325078	0.07086614173228348	0.24025974025974026	0.36196788172317107	0.3125
0.5508474576271186	0.21250000000000002	0.8812397499018523	0.7546218487394958	0.3204334365325078	0.06692913385826772	0.2445887445887446	0.3510068824878919	0.3140432098765432
0.5508474576271186	0.21250000000000002	0.8812397499018523	0.7512605042016807	0.3204334365325078	0.06692913385826772	0.2445887445887446	0.35737955646189146	0.3128858024691358
0.5508474576271186	0.21250000000000002	0.8812397499018523	0.7529411764705882	0.3204334365325078	0.06692913385826772	0.24025974025974026	0.37496813663013	0.3101851851851852
0.5508474576271186	0.21250000000000002	0.8812397499018523	0.7529411764705882	0.3204334365325078	0.06692913385826772	0.24025974025974026	0.3787917410145297	0.3101851851851852
0.5508474576271186	0.21250000000000002	0.8812397499018523	0.7529411764705882	0.3204334365325078	0.06692913385826772	0.2445887445887446	0.3869487637012491	0.3109567901234568
0.5508474576271186	0.21250000000000002	0.8812397499018523	0.7512605042016807	0.3204334365325078	0.06299212598425197	0.24025974025974026	0.38669385674228907	0.31057098765432095
0.5508474576271186	0.21250000000000002	0.8812397499018523	0.7529411764705882	0.3204334365325078	0.06299212598425197	0.24675324675324675	0.3854193219474892	0.31211419753086417
0.5508474576271186	0.21250000000000002	0.8812397499018523	0.7529411764705882	0.3204334365325078	0.06299212598425197	0.24025974025974026	0.3956156003058884	0.3101851851851852
0.5508474576271186	0.21250000000000002	0.8812397499018523	0.7546218487394958	0.3204334365325078	0.06692913385826772	0.24025974025974026	0.39077236808564875	0.3109567901234568
0.5508474576271186	0.21250000000000002	0.8812397499018523	0.7529411764705882	0.3204334365325078	0.06692913385826772	0.24025974025974026	0.38338006627580934	0.3140432098765432
0.5508474576271186	0.21250000000000002	0.8812397499018523	0.7529411764705882	0.3204334365325078	0.06692913385826772	0.24025974025974026	0.37930155493244966	0.31211419753086417
0.559322033898305	0.2	0.8832655884073737	0.7529411764705882	0.3204334365325078	0.06692913385826772	0.24025974025974026	0.3815957175630895	0.3128858024691358
0.5508474576271186	0.2	0.8812397499018523	0.7529411764705882	0.3204334365325078	0.06692913385826772	0.24025974025974026	0.3790466479734897	0.31057098765432095
0.5508474576271186	0.2	0.8812397499018523	0.7529411764705882	0.3204334365325078	0.06692913385826772	0.2445887445887446	0.3851644149885292	0.31057098765432095
0.5508474576271186	0.2	0.8812397499018523	0.7529411764705882	0.3204334365325078	0.06692913385826772	0.24025974025974026	0.38618404282436913	0.3125
0.5508474576271186	0.2	0.8812397499018523	0.7546218487394958	0.3204334365325078	0.06692913385826772	0.24025974025974026	0.38847820545500894	0.31057098765432095
0.559322033898305	0.2	0.8812397499018523	0.7546218487394958	0.3204334365325078	0.07086614173228348	0.24025974025974026	0.37573285750700997	0.31211419753086417
0.5508474576271186	0.2	0.8812397499018523	0.7529411764705882	0.3204334365325078	0.07086614173228348	0.24025974025974026	0.38847820545500894	0.31211419753086417
0.5508474576271186	0.2	0.8812397499018523	0.7512605042016807	0.3204334365325078	0.07086614173228348	0.24025974025974026	0.3864389497833291	0.3109567901234568
0.5508474576271186	0.2	0.8812397499018523	0.7546218487394958	0.3204334365325078	0.07086614173228348	0.24025974025974026	0.38338006627580934	0.3109567901234568
0.5508474576271186	0.2	0.8812397499018523	0.7529411764705882	0.3204334365325078	0.07086614173228348	0.2445887445887446	0.38618404282436913	0.3125
0.5508474576271186	0.2	0.8812397499018523	0.7529411764705882	0.3204334365325078	0.06692913385826772	0.24025974025974026	0.38261534539892944	0.3125
0.5508474576271186	0.2	0.8812397499018523	0.7529411764705882	0.3204334365325078	0.07086614173228348	0.2445887445887446	0.3790466479734897	0.31211419753086417
0.559322033898305	0.2	0.8812397499018523	0.7529411764705882	0.3204334365325078	0.07086614173228348	0.24025974025974026	0.38490950802956925	0.3101851851851852
0.5508474576271186	0.2	0.8812397499018523	0.7546218487394958	0.3204334365325078	0.07086614173228348	0.24025974025974026	0.3800662758093296	0.3125
0.5508474576271186	0.2	0.8812397499018523	0.7529411764705882	0.3204334365325078	0.07086614173228348	0.24025974025974026	0.38490950802956925	0.3132716049382716
0.5508474576271186	0.2	0.8812397499018523	0.7529411764705882	0.3204334365325078	0.06692913385826772	0.2445887445887446	0.37522304358909	0.3132716049382716
0.5508474576271186	0.2	0.8812397499018523	0.7529411764705882	0.3204334365325078	0.06692913385826772	0.24025974025974026	0.3854193219474892	0.3128858024691358
0.5508474576271186	0.2	0.8812397499018523	0.7546218487394958	0.3204334365325078	0.06692913385826772	0.24025974025974026	0.3698699974509304	0.3140432098765432
0.5508474576271186	0.2	0.8812397499018523	0.7546218487394958	0.3204334365325078	0.06692913385826772	0.2445887445887446	0.3831251593168494	0.3125
0.5508474576271186	0.21250000000000002	0.8832655884073737	0.7529411764705882	0.3204334365325078	0.06692913385826772	0.24675324675324675	0.3805760897272496	0.3128858024691358
0.5508474576271186	0.21250000000000002	0.8812397499018523	0.7546218487394958	0.3204334365325078	0.06692913385826772	0.24025974025974026	0.37802702013764977	0.3125
0.5508474576271186	0.21250000000000002	0.8812397499018523	0.7546218487394958	0.3204334365325078	0.06692913385826772	0.2445887445887446	0.3767524853428499	0.31211419753086417
0.5508474576271186	0.21250000000000002	0.8832655884073737	0.7529411764705882	0.3204334365325078	0.06692913385826772	0.2445887445887446	0.37343869487637016	0.31211419753086417
0.5508474576271186	0.21250000000000002	0.8812397499018523	0.7529411764705882	0.3204334365325078	0.06692913385826772	0.2445887445887446	0.39994901860820803	0.3128858024691358
0.5508474576271186	0.21250000000000002	0.8832655884073737	0.7529411764705882	0.3204334365325078	0.07086614173228348	0.24025974025974026	0.3951057863879684	0.31211419753086417
0.559322033898305	0.2	0.8832655884073737	0.7546218487394958	0.3204334365325078	0.07086614173228348	0.24025974025974026	0.4012235534030079	0.3101851851851852
0.5508474576271186	0.21250000000000002	0.8832655884073737	0.7529411764705882	0.3204334365325078	0.07086614173228348	0.24675324675324675	0.39000764720876885	0.3109567901234568
0.559322033898305	0.2	0.8832655884073737	0.7529411764705882	0.3204334365325078	0.07086614173228348	0.24025974025974026	0.3956156003058884	0.3109567901234568
0.5508474576271186	0.2	0.8832655884073737	0.7546218487394958	0.3204334365325078	0.07480314960629922	0.2445887445887446	0.387458577619169	0.31211419753086417
0.5508474576271186	0.21250000000000002	0.8832655884073737	0.7529411764705882	0.3204334365325078	0.07086614173228348	0.2445887445887446	0.3943410655110885	0.3109567901234568
0.5508474576271186	0.21250000000000002	0.8832655884073737	0.7529411764705882	0.3204334365325078	0.07874015748031496	0.24675324675324675	0.39587050726484835	0.3109567901234568
0.559322033898305	0.21250000000000002	0.8832655884073737	0.7546218487394958	0.3204334365325078	0.07086614173228348	0.24675324675324675	0.39994901860820803	0.3101851851851852
0.5508474576271186	0.21250000000000002	0.8832655884073737	0.7529411764705882	0.3204334365325078	0.07480314960629922	0.24675324675324675	0.39128218200356873	0.3109567901234568
0.5508474576271186	0.2	0.8832655884073737	0.7546218487394958	0.3204334365325078	0.07086614173228348	0.24675324675324675	0.39485087942900843	0.3140432098765432
0.559322033898305	0.2	0.8832655884073737	0.7546218487394958	0.3204334365325078	0.07086614173228348	0.2445887445887446	0.39689013510068827	0.31057098765432095
0.5508474576271186	0.2	0.8832655884073737	0.7546218487394958	0.3204334365325078	0.07480314960629922	0.24675324675324675	0.39077236808564875	0.3109567901234568
0.5508474576271186	0.2	0.8832655884073737	0.7546218487394958	0.3204334365325078	0.07086614173228348	0.2445887445887446	0.43130257456028553	0.3125
0.5508474576271186	0.2	0.8832655884073737	0.7546218487394958	0.3204334365325078	0.07086614173228348	0.2445887445887446	0.3703798113688504	0.3109567901234568
0.5508474576271186	0.2	0.8832655884073737	0.7546218487394958	0.3204334365325078	0.07086614173228348	0.2445887445887446	0.4024980881978078	0.3109567901234568
0.5508474576271186	0.2	0.8832655884073737	0.7546218487394958	0.3204334365325078	0.07086614173228348	0.24025974025974026	0.3951057863879684	0.3125
0.5508474576271186	0.2	0.8832655884073737	0.7529411764705882	0.3204334365325078	0.07086614173228348	0.24025974025974026	0.40708641345908747	0.3125
0.5508474576271186	0.2	0.8832655884073737	0.7546218487394958	0.326625386996904	0.07086614173228348	0.24025974025974026	0.3838898801937293	0.31211419753086417
0.5508474576271186	0.2	0.8832655884073737	0.7546218487394958	0.3204334365325078	0.07086614173228348	0.2445887445887446	0.3846546010706092	0.3140432098765432
0.5508474576271186	0.2	0.8832655884073737	0.7546218487394958	0.326625386996904	0.07086614173228348	0.2445887445887446	0.4282436910527658	0.31057098765432095
0.5508474576271186	0.2	0.8832655884073737	0.7546218487394958	0.3204334365325078	0.07086614173228348	0.2445887445887446	0.36834055569717056	0.31211419753086417
0.5508474576271186	0.2	0.8832655884073737	0.7546218487394958	0.326625386996904	0.07086614173228348	0.2445887445887446	0.39969411164924806	0.31057098765432095
0.5508474576271186	0.2	0.8832655884073737	0.7529411764705882	0.326625386996904	0.08661417322834647	0.2445887445887446	0.3854193219474892	0.31211419753086417
0.5508474576271186	0.2	0.8832655884073737	0.7529411764705882	0.326625386996904	0.11417322834645668	0.2445887445887446	0.3928116237573286	0.3109567901234568
0.5508474576271186	0.2	0.8832655884073737	0.7529411764705882	0.326625386996904	0.07086614173228348	0.24025974025974026	0.39077236808564875	0.3109567901234568
0.5508474576271186	0.2	0.8832655884073737	0.7529411764705882	0.326625386996904	0.09448818897637795	0.2445887445887446	0.3831251593168494	0.31211419753086417
0.5508474576271186	0.2	0.8832655884073737	0.7546218487394958	0.326625386996904	0.07086614173228348	0.24025974025974026	0.388223298496049	0.3132716049382716
0.5508474576271186	0.2	0.8852914269128951	0.7546218487394958	0.326625386996904	0.07480314960629922	0.24025974025974026	0.3795564618914097	0.3109567901234568
0.5508474576271186	0.2	0.8852914269128951	0.7546218487394958	0.326625386996904	0.07086614173228348	0.2445887445887446	0.39000764720876885	0.3128858024691358
0.5508474576271186	0.21250000000000002	0.8832655884073737	0.7546218487394958	0.326625386996904	0.07480314960629922	0.2445887445887446	0.38847820545500894	0.31211419753086417
0.5508474576271186	0.21250000000000002	0.8852914269128951	0.7546218487394958	0.326625386996904	0.07480314960629922	0.24025974025974026	0.3838898801937293	0.3109567901234568
0.5508474576271186	0.21250000000000002	0.8832655884073737	0.7546218487394958	0.326625386996904	0.07086614173228348	0.24025974025974026	0.3864389497833291	0.31057098765432095
0.5508474576271186	0.21250000000000002	0.8832655884073737	0.7546218487394958	0.326625386996904	0.07480314960629922	0.24025974025974026	0.3823604384399694	0.31211419753086417
0.5508474576271186	0.21250000000000002	0.8832655884073737	0.7546218487394958	0.326625386996904	0.07086614173228348	0.2445887445887446	0.41116492480244715	0.3109567901234568
0.5508474576271186	0.21250000000000002	0.8832655884073737	0.7546218487394958	0.326625386996904	0.07086614173228348	0.2445887445887446	0.40734132041804744	0.3101851851851852
0.5508474576271186	0.21250000000000002	0.8832655884073737	0.7529411764705882	0.326625386996904	0.07086614173228348	0.24025974025974026	0.40708641345908747	0.31211419753086417
0.5508474576271186	0.21250000000000002	0.8832655884073737	0.7529411764705882	0.326625386996904	0.07086614173228348	0.2445887445887446	0.4053020647463676	0.3109567901234568
0.5508474576271186	0.21250000000000002	0.8832655884073737	0.7546218487394958	0.326625386996904	0.07086614173228348	0.24675324675324675	0.40326280907468776	0.3101851851851852
0.5508474576271186	0.21250000000000002	0.8832655884073737	0.7546218487394958	0.326625386996904	0.07086614173228348	0.24675324675324675	0.4058118786642876	0.3109567901234568
0.559322033898305	0.21250000000000002	0.8832655884073737	0.7546218487394958	0.326625386996904	0.07480314960629922	0.2445887445887446	0.4040275299515677	0.31057098765432095
0.5508474576271186	0.21250000000000002	0.8832655884073737	0.7546218487394958	0.326625386996904	0.07480314960629922	0.2445887445887446	0.39204690288044863	0.31057098765432095
0.5508474576271186	0.21250000000000002	0.8832655884073737	0.7546218487394958	0.326625386996904	0.07086614173228348	0.24675324675324675	0.3818506245220495	0.3132716049382716
0.5508474576271186	0.2	0.8812397499018523	0.7546218487394958	0.3204334365325078	0.07086614173228348	0.2445887445887446	0.3836349732347693	0.3125
0.5508474576271186	0.21250000000000002	0.8832655884073737	0.7546218487394958	0.326625386996904	0.07086614173228348	0.2445887445887446	0.38261534539892944	0.3125
0.5508474576271186	0.2	0.8832655884073737	0.7546218487394958	0.326625386996904	0.07086614173228348	0.24675324675324675	0.37802702013764977	0.3101851851851852
0.5508474576271186	0.21250000000000002	0.8832655884073737	0.7546218487394958	0.326625386996904	0.07086614173228348	0.24675324675324675	0.38261534539892944	0.3109567901234568
0.5508474576271186	0.21250000000000002	0.8832655884073737	0.7546218487394958	0.326625386996904	0.07086614173228348	0.24025974025974026	0.38898801937292893	0.3140432098765432
0.559322033898305	0.21250000000000002	0.8832655884073737	0.7546218487394958	0.3204334365325078	0.06692913385826772	0.2445887445887446	0.3928116237573286	0.31057098765432095
0.5508474576271186	0.2	0.8832655884073737	0.7546218487394958	0.326625386996904	0.06692913385826772	0.24675324675324675	0.38898801937292893	0.3140432098765432
0.5508474576271186	0.2	0.8832655884073737	0.7546218487394958	0.3204334365325078	0.07480314960629922	0.2445887445887446	0.3614580678052511	0.3128858024691358
0.5508474576271186	0.2	0.8832655884073737	0.7529411764705882	0.3204334365325078	0.06692913385826772	0.24025974025974026	0.36451695131277084	0.31211419753086417
0.5508474576271186	0.2	0.8852914269128951	0.7529411764705882	0.326625386996904	0.06692913385826772	0.24675324675324675	0.3640071373948509	0.31057098765432095
0.559322033898305	0.21250000000000002	0.8852914269128951	0.7546218487394958	0.3204334365325078	0.06692913385826772	0.2445887445887446	0.362732602600051	0.3128858024691358
0.5508474576271186	0.2	0.8852914269128951	0.7546218487394958	0.3204334365325078	0.06692913385826772	0.24025974025974026	0.3553403007902116	0.3101851851851852
0.5508474576271186	0.2	0.8852914269128951	0.7529411764705882	0.3204334365325078	0.06692913385826772	0.24025974025974026	0.3657914861075708	0.30864197530864196
0.5508474576271186	0.2	0.8852914269128951	0.7546218487394958	0.326625386996904	0.07086614173228348	0.24025974025974026	0.36451695131277084	0.31057098765432095
0.5508474576271186	0.2	0.8873172654184169	0.7529411764705882	0.326625386996904	0.06692913385826772	0.24025974025974026	0.3657914861075708	0.3082561728395062
0.5508474576271186	0.2	0.8873172654184169	0.7546218487394958	0.326625386996904	0.06692913385826772	0.23593073593073594	0.36553657914861076	0.30979938271604934
0.5508474576271186	0.2	0.8873172654184169	0.7529411764705882	0.326625386996904	0.07086614173228348	0.24025974025974026	0.35585011470813155	0.31211419753086417
0.5508474576271186	0.2	0.8873172654184169	0.7529411764705882	0.326625386996904	0.07086614173228348	0.24025974025974026	0.3601835330104512	0.31057098765432095
0.5508474576271186	0.2	0.8893431039239383	0.7529411764705882	0.326625386996904	0.06692913385826772	0.24025974025974026	0.36477185827173086	0.30979938271604934
0.5508474576271186	0.2	0.8893431039239383	0.7529411764705882	0.326625386996904	0.06692913385826772	0.23593073593073594	0.36451695131277084	0.3132716049382716
0.5508474576271186	0.21250000000000002	0.8893431039239383	0.7512605042016807	0.326625386996904	0.07086614173228348	0.24025974025974026	0.36553657914861076	0.30979938271604934
0.5508474576271186	0.21250000000000002	0.8893431039239383	0.7529411764705882	0.326625386996904	0.06692913385826772	0.23593073593073594	0.35737955646189146	0.3125
0.5508474576271186	0.21250000000000002	0.8893431039239383	0.7529411764705882	0.326625386996904	0.07480314960629922	0.23593073593073594	0.3555952077491716	0.30864197530864196
0.5508474576271186	0.21250000000000002	0.8893431039239383	0.7512605042016807	0.326625386996904	0.06692913385826772	0.23593073593073594	0.3515166964058119	0.31057098765432095
0.5508474576271186	0.21250000000000002	0.8893431039239383	0.7529411764705882	0.326625386996904	0.06692913385826772	0.23593073593073594	0.36324241651797096	0.3101851851851852
0.5508474576271186	0.21250000000000002	0.8893431039239383	0.7512605042016807	0.326625386996904	0.06692913385826772	0.23593073593073594	0.3703798113688504	0.31211419753086417
0.5508474576271186	0.21250000000000002	0.8913689424294597	0.7529411764705882	0.326625386996904	0.07086614173228348	0.24025974025974026	0.3642620443538109	0.3125
0.5508474576271186	0.21250000000000002	0.8913689424294597	0.7529411764705882	0.326625386996904	0.07086614173228348	0.2337662337662338	0.36477185827173086	0.30864197530864196
0.5508474576271186	0.21250000000000002	0.8913689424294597	0.7512605042016807	0.326625386996904	0.06692913385826772	0.23593073593073594	0.3642620443538109	0.31057098765432095
0.5508474576271186	0.21250000000000002	0.8913689424294597	0.7529411764705882	0.326625386996904	0.06692913385826772	0.2337662337662338	0.362987509559011	0.3125
0.5508474576271186	0.21250000000000002	0.8933947809349814	0.7529411764705882	0.3204334365325078	0.06692913385826772	0.22943722943722944	0.3742034157532501	0.31057098765432095
0.5508474576271186	0.21250000000000002	0.8933947809349814	0.7529411764705882	0.326625386996904	0.06692913385826772	0.2337662337662338	0.3657914861075708	0.3109567901234568
0.5508474576271186	0.21250000000000002	0.8933947809349814	0.7512605042016807	0.326625386996904	0.06692913385826772	0.23593073593073594	0.3744583227122101	0.31057098765432095
0.5508474576271186	0.21250000000000002	0.8933947809349814	0.7529411764705882	0.326625386996904	0.07086614173228348	0.2337662337662338	0.3657914861075708	0.3128858024691358
0.5508474576271186	0.21250000000000002	0.8933947809349814	0.7529411764705882	0.326625386996904	0.06692913385826772	0.23593073593073594	0.362732602600051	0.3109567901234568
0.5508474576271186	0.21250000000000002	0.8933947809349814	0.7512605042016807	0.326625386996904	0.06692913385826772	0.23593073593073594	0.36324241651797096	0.3140432098765432
0.5508474576271186	0.21250000000000002	0.8933947809349814	0.7512605042016807	0.326625386996904	0.06692913385826772	0.23593073593073594	0.36834055569717056	0.31211419753086417
0.5508474576271186	0.21250000000000002	0.8933947809349814	0.7529411764705882	0.326625386996904	0.06692913385826772	0.22943722943722944	0.3642620443538109	0.31057098765432095
0.5508474576271186	0.21250000000000002	0.8913689424294597	0.7512605042016807	0.3204334365325078	0.06692913385826772	0.23593073593073594	0.36783074177925057	0.31211419753086417
0.5508474576271186	0.21250000000000002	0.8933947809349814	0.7512605042016807	0.326625386996904	0.06692913385826772	0.2337662337662338	0.36783074177925057	0.31057098765432095
0.5508474576271186	0.21250000000000002	0.8933947809349814	0.7512605042016807	0.326625386996904	0.07086614173228348	0.23593073593073594	0.3663013000254907	0.3101851851851852
0.5508474576271186	0.21250000000000002	0.8913689424294597	0.7512605042016807	0.3204334365325078	0.07086614173228348	0.2337662337662338	0.3713994392046903	0.31211419753086417
0.5508474576271186	0.21250000000000002	0.8913689424294597	0.7512605042016807	0.3204334365325078	0.07480314960629922	0.23593073593073594	0.36451695131277084	0.3101851851851852
0.5508474576271186	0.21250000000000002	0.8893431039239383	0.7512605042016807	0.3204334365325078	0.06692913385826772	0.23593073593073594	0.3640071373948509	0.31057098765432095
0.5508474576271186	0.21250000000000002	0.8893431039239383	0.7529411764705882	0.326625386996904	0.07086614173228348	0.2337662337662338	0.3614580678052511	0.3109567901234568
0.5508474576271186	0.21250000000000002	0.8893431039239383	0.7529411764705882	0.3204334365325078	0.06692913385826772	0.2337662337662338	0.35941881213357124	0.314429012345679
0.5508474576271186	0.21250000000000002	0.8893431039239383	0.7512605042016807	0.326625386996904	0.07086614173228348	0.22943722943722944	0.36196788172317107	0.3109567901234568
0.5508474576271186	0.21250000000000002	0.8893431039239383	0.7512605042016807	0.3204334365325078	0.06692913385826772	0.22943722943722944	0.39485087942900843	0.31211419753086417
0.5508474576271186	0.2	0.8893431039239383	0.7512605042016807	0.3204334365325078	0.06692913385826772	0.23593073593073594	0.3925567167983686	0.3109567901234568
0.5508474576271186	0.2	0.8893431039239383	0.7512605042016807	0.326625386996904	0.06692913385826772	0.2337662337662338	0.39485087942900843	0.3101851851851852
0.5508474576271186	0.2	0.8893431039239383	0.7512605042016807	0.3204334365325078	0.06692913385826772	0.22943722943722944	0.38847820545500894	0.30864197530864196
0.5508474576271186	0.2	0.8893431039239383	0.7512605042016807	0.3204334365325078	0.06692913385826772	0.23593073593073594	0.3736936018353301	0.3109567901234568
0.5508474576271186	0.2	0.8893431039239383	0.7512605042016807	0.3204334365325078	0.06692913385826772	0.2337662337662338	0.362477695641091	0.3109567901234568
0.5508474576271186	0.2	0.8893431039239383	0.7512605042016807	0.326625386996904	0.07086614173228348	0.2337662337662338	0.3767524853428499	0.30979938271604934
0.5508474576271186	0.2	0.8893431039239383	0.7529411764705882	0.3204334365325078	0.06692913385826772	0.22943722943722944	0.3527912312006118	0.30864197530864196
0.5508474576271186	0.2	0.8893431039239383	0.7512605042016807	0.3204334365325078	0.06299212598425197	0.22943722943722944	0.3726739739994902	0.3109567901234568
0.5508474576271186	0.21250000000000002	0.8873172654184169	0.7529411764705882	0.3204334365325078	0.36614173228346464	0.23593073593073594	0.36094825388733115	0.30864197530864196
0.5508474576271186	0.2	0.8873172654184169	0.7529411764705882	0.3204334365325078	0.09448818897637795	0.2337662337662338	0.36783074177925057	0.3128858024691358
0.5508474576271186	0.2	0.8873172654184169	0.7529411764705882	0.3204334365325078	0.06692913385826772	0.22943722943722944	0.37216416008157027	0.30979938271604934
0.5508474576271186	0.21250000000000002	0.8873172654184169	0.7529411764705882	0.3204334365325078	0.06299212598425197	0.2337662337662338	0.36477185827173086	0.3101851851851852
0.5508474576271186	0.21250000000000002	0.8873172654184169	0.7512605042016807	0.3204334365325078	0.06299212598425197	0.22943722943722944	0.35686974254397147	0.31211419753086417
0.5508474576271186	0.21250000000000002	0.8873172654184169	0.7529411764705882	0.3204334365325078	0.11811023622047244	0.2337662337662338	0.3583991842977314	0.31057098765432095
0.5508474576271186	0.21250000000000002	0.8873172654184169	0.7529411764705882	0.3204334365325078	0.06299212598425197	0.22943722943722944	0.36783074177925057	0.3101851851851852
0.5508474576271186	0.21250000000000002	0.8873172654184169	0.7512605042016807	0.3204334365325078	0.06299212598425197	0.22943722943722944	0.3515166964058119	0.3125
0.5508474576271186	0.21250000000000002	0.8873172654184169	0.7512605042016807	0.3204334365325078	0.06692913385826772	0.2337662337662338	0.35737955646189146	0.3125
0.5508474576271186	0.21250000000000002	0.8873172654184169	0.7512605042016807	0.3204334365325078	0.06299212598425197	0.23593073593073594	0.35992862605149123	0.3132716049382716
0.5508474576271186	0.21250000000000002	0.8873172654184169	0.7512605042016807	0.3204334365325078	0.11811023622047244	0.2337662337662338	0.3668111139434107	0.30979938271604934
0.5508474576271186	0.21250000000000002	0.8873172654184169	0.7512605042016807	0.3204334365325078	0.06299212598425197	0.23593073593073594	0.35814427733877136	0.3109567901234568
0.559322033898305	0.21250000000000002	0.8873172654184169	0.7529411764705882	0.3204334365325078	0.06692913385826772	0.22943722943722944	0.3612031608462911	0.3125
0.5508474576271186	0.21250000000000002	0.8873172654184169	0.7529411764705882	0.3204334365325078	0.06692913385826772	0.23593073593073594	0.35737955646189146	0.3125
0.5508474576271186	0.21250000000000002	0.8873172654184169	0.7512605042016807	0.3204334365325078	0.07086614173228348	0.22943722943722944	0.36324241651797096	0.3128858024691358
0.5508474576271186	0.21250000000000002	0.8873172654184169	0.7529411764705882	0.3204334365325078	0.06299212598425197	0.22943722943722944	0.362477695641091	0.3125
0.5508474576271186	0.21250000000000002	0.8873172654184169	0.7512605042016807	0.3204334365325078	0.06299212598425197	0.23593073593073594	0.3614580678052511	0.31211419753086417
0.5508474576271186	0.21250000000000002	0.8873172654184169	0.7529411764705882	0.3204334365325078	0.09448818897637795	0.2337662337662338	0.36094825388733115	0.31057098765432095
0.559322033898305	0.21250000000000002	0.8873172654184169	0.7512605042016807	0.3204334365325078	0.06692913385826772	0.23593073593073594	0.3693601835330105	0.3101851851851852
0.5508474576271186	0.21250000000000002	0.8873172654184169	0.7512605042016807	0.3204334365325078	0.06299212598425197	0.24025974025974026	0.35585011470813155	0.31057098765432095
0.5508474576271186	0.21250000000000002	0.8873172654184169	0.7512605042016807	0.3204334365325078	0.06299212598425197	0.2337662337662338	0.3589089982156513	0.3128858024691358
0.5508474576271186	0.21250000000000002	0.8852914269128951	0.7529411764705882	0.3204334365325078	0.06692913385826772	0.2337662337662338	0.3716543461636503	0.3128858024691358
0.5508474576271186	0.21250000000000002	0.8852914269128951	0.7512605042016807	0.3204334365325078	0.06692913385826772	0.23593073593073594	0.388223298496049	0.31057098765432095
0.5508474576271186	0.21250000000000002	0.8873172654184169	0.7512605042016807	0.3204334365325078	0.06692913385826772	0.23593073593073594	0.3716543461636503	0.3140432098765432
0.5508474576271186	0.21250000000000002	0.8873172654184169	0.7529411764705882	0.3204334365325078	0.06692913385826772	0.2337662337662338	0.3823604384399694	0.3109567901234568
0.5508474576271186	0.21250000000000002	0.8873172654184169	0.7529411764705882	0.3204334365325078	0.07086614173228348	0.24025974025974026	0.3823604384399694	0.31057098765432095
0.5508474576271186	0.21250000000000002	0.8873172654184169	0.7529411764705882	0.3204334365325078	0.07086614173228348	0.23593073593073594	0.38669385674228907	0.31057098765432095
0.5508474576271186	0.21250000000000002	0.8852914269128951	0.7529411764705882	0.3204334365325078	0.06692913385826772	0.2337662337662338	0.387458577619169	0.31057098765432095
0.5508474576271186	0.21250000000000002	0.8852914269128951	0.7512605042016807	0.3204334365325078	0.07086614173228348	0.24025974025974026	0.3928116237573286	0.31211419753086417
0.5508474576271186	0.21250000000000002	0.8873172654184169	0.7529411764705882	0.3204334365325078	0.08661417322834647	0.2337662337662338	0.3851644149885292	0.31211419753086417
0.559322033898305	0.21250000000000002	0.8873172654184169	0.7529411764705882	0.3204334365325078	0.1299212598425197	0.23593073593073594	0.3951057863879684	0.31211419753086417
0.5508474576271186	0.21250000000000002	0.8852914269128951	0.7529411764705882	0.3204334365325078	0.07874015748031496	0.2337662337662338	0.3815957175630895	0.31211419753086417
0.5508474576271186	0.21250000000000002	0.8852914269128951	0.7529411764705882	0.3204334365325078	0.06692913385826772	0.24025974025974026	0.3869487637012491	0.3128858024691358
0.5508474576271186	0.21250000000000002	0.8852914269128951	0.7512605042016807	0.3204334365325078	0.06692913385826772	0.24025974025974026	0.39689013510068827	0.3132716049382716
0.5508474576271186	0.21250000000000002	0.8852914269128951	0.7529411764705882	0.3204334365325078	0.06692913385826772	0.23593073593073594	0.3851644149885292	0.31057098765432095
0.5508474576271186	0.21250000000000002	0.8852914269128951	0.7512605042016807	0.3204334365325078	0.06299212598425197	0.23593073593073594	0.3943410655110885	0.30864197530864196
0.5508474576271186	0.21250000000000002	0.8852914269128951	0.7512605042016807	0.3204334365325078	0.06692913385826772	0.24025974025974026	0.38261534539892944	0.3101851851851852
0.5508474576271186	0.21250000000000002	0.8873172654184169	0.7512605042016807	0.3204334365325078	0.06692913385826772	0.2337662337662338	0.3864389497833291	0.30787037037037035
0.5508474576271186	0.21250000000000002	0.8852914269128951	0.7529411764705882	0.3204334365325078	0.06692913385826772	0.23593073593073594	0.37522304358909	0.31211419753086417
0.5508474576271186	0.21250000000000002	0.8852914269128951	0.7529411764705882	0.3204334365325078	0.06692913385826772	0.2337662337662338	0.37522304358909	0.3109567901234568
0.5508474576271186	0.2	0.8852914269128951	0.7529411764705882	0.3204334365325078	0.06692913385826772	0.24025974025974026	0.3800662758093296	0.3125
0.5508474576271186	0.21250000000000002	0.8832655884073737	0.7529411764705882	0.3204334365325078	0.06692913385826772	0.24025974025974026	0.37063471832781036	0.3125
0.5508474576271186	0.21250000000000002	0.8832655884073737	0.7529411764705882	0.3204334365325078	0.06692913385826772	0.24025974025974026	0.3688503696150905	0.3101851851851852
0.5508474576271186	0.2	0.8852914269128951	0.7512605042016807	0.3204334365325078	0.06692913385826772	0.24025974025974026	0.38083099668620957	0.30864197530864196
0.5508474576271186	0.21250000000000002	0.8832655884073737	0.7529411764705882	0.3204334365325078	0.06692913385826772	0.24025974025974026	0.37598776446596993	0.31211419753086417
0.5508474576271186	0.21250000000000002	0.8832655884073737	0.7529411764705882	0.3204334365325078	0.06692913385826772	0.24025974025974026	0.37802702013764977	0.3125
0.5508474576271186	0.21250000000000002	0.8832655884073737	0.7529411764705882	0.3204334365325078	0.07480314960629922	0.24025974025974026	0.3767524853428499	0.31057098765432095
0.5508474576271186	0.21250000000000002	0.8832655884073737	0.7529411764705882	0.3204334365325078	0.07086614173228348	0.24025974025974026	0.3767524853428499	0.30864197530864196
0.5508474576271186	0.21250000000000002	0.8832655884073737	0.7529411764705882	0.3204334365325078	0.07086614173228348	0.24025974025974026	0.37522304358909	0.3074845679012346
0.5508474576271186	0.21250000000000002	0.8832655884073737	0.7529411764705882	0.3204334365325078	0.07086614173228348	0.24025974025974026	0.37190925312261025	0.3101851851851852
0.5508474576271186	0.21250000000000002	0.8812397499018523	0.7529411764705882	0.3204334365325078	0.06692913385826772	0.24025974025974026	0.37063471832781036	0.3101851851851852
0.5508474576271186	0.21250000000000002	0.8832655884073737	0.7529411764705882	0.3204334365325078	0.06692913385826772	0.24025974025974026	0.37190925312261025	0.31057098765432095
0.5508474576271186	0.21250000000000002	0.8812397499018523	0.7546218487394958	0.3204334365325078	0.06692913385826772	0.24025974025974026	0.37598776446596993	0.31057098765432095
0.5508474576271186	0.21250000000000002	0.8812397499018523	0.7529411764705882	0.3204334365325078	0.06692913385826772	0.24025974025974026	0.3731837879174102	0.30979938271604934
0.5508474576271186	0.21250000000000002	0.8792139113963306	0.7529411764705882	0.3204334365325078	0.06692913385826772	0.2445887445887446	0.37343869487637016	0.31057098765432095
0.5508474576271186	0.2	0.8812397499018523	0.7546218487394958	0.3204334365325078	0.06692913385826772	0.24025974025974026	0.38108590364516953	0.3082561728395062
0.5508474576271186	0.2	0.8792139113963306	0.7512605042016807	0.3204334365325078	0.07086614173228348	0.2445887445887446	0.37930155493244966	0.3101851851851852
0.5508474576271186	0.2	0.8792139113963306	0.7546218487394958	0.3204334365325078	0.07480314960629922	0.24025974025974026	0.3726739739994902	0.31057098765432095
0.5508474576271186	0.2	0.8792139113963306	0.7529411764705882	0.3204334365325078	0.07086614173228348	0.2445887445887446	0.3716543461636503	0.3101851851851852
0.5508474576271186	0.2	0.8792139113963306	0.7529411764705882	0.3204334365325078	0.06692913385826772	0.24675324675324675	0.3864389497833291	0.30979938271604934
0.5508474576271186	0.2	0.8792139113963306	0.7546218487394958	0.3204334365325078	0.16535433070866143	0.2445887445887446	0.37930155493244966	0.3082561728395062
0.5508474576271186	0.2	0.8771880728908092	0.7546218487394958	0.3204334365325078	0.06692913385826772	0.2445887445887446	0.37598776446596993	0.31057098765432095
0.5508474576271186	0.2	0.8771880728908092	0.7546218487394958	0.3204334365325078	0.06692913385826772	0.24025974025974026	0.387713484578129	0.3082561728395062
0.5508474576271186	0.2	0.8771880728908092	0.7546218487394958	0.3204334365325078	0.06692913385826772	0.24675324675324675	0.3713994392046903	0.30979938271604934
0.5508474576271186	0.2	0.8771880728908092	0.7546218487394958	0.3204334365325078	0.06692913385826772	0.24675324675324675	0.3831251593168494	0.3082561728395062
0.5508474576271186	0.2	0.8771880728908092	0.7546218487394958	0.3204334365325078	0.07086614173228348	0.24675324675324675	0.3685954626561305	0.30979938271604934
0.5508474576271186	0.2	0.8751622343852878	0.7546218487394958	0.3204334365325078	0.07086614173228348	0.2445887445887446	0.37063471832781036	0.30979938271604934
0.5508474576271186	0.2	0.8751622343852878	0.7546218487394958	0.3204334365325078	0.06692913385826772	0.24675324675324675	0.37598776446596993	0.30864197530864196
0.5508474576271186	0.2	0.8751622343852878	0.7546218487394958	0.3204334365325078	0.07086614173228348	0.24025974025974026	0.3777721131786898	0.30979938271604934
0.5508474576271186	0.2	0.8751622343852878	0.7546218487394958	0.3204334365325078	0.06692913385826772	0.2445887445887446	0.37496813663013	0.30979938271604934
0.5508474576271186	0.2	0.8751622343852878	0.7546218487394958	0.3204334365325078	0.07086614173228348	0.24675324675324675	0.4068315065001275	0.30979938271604934
0.5508474576271186	0.2	0.8751622343852878	0.7546218487394958	0.3204334365325078	0.06692913385826772	0.2445887445887446	0.3905174611266888	0.3101851851851852
0.5508474576271186	0.1875	0.8731363958797664	0.7546218487394958	0.3204334365325078	0.09055118110236221	0.2445887445887446	0.3984195768544482	0.3101851851851852
0.5508474576271186	0.2	0.8751622343852878	0.7546218487394958	0.3204334365325078	0.06692913385826772	0.2445887445887446	0.36477185827173086	0.30671296296296297
0.5508474576271186	0.2	0.8751622343852878	0.7546218487394958	0.3204334365325078	0.06692913385826772	0.2445887445887446	0.37802702013764977	0.30864197530864196
0.5508474576271186	0.2	0.8751622343852878	0.7546218487394958	0.3204334365325078	0.09055118110236221	0.2445887445887446	0.37522304358909	0.3125
0.5508474576271186	0.2	0.8751622343852878	0.7546218487394958	0.3204334365325078	0.08267716535433071	0.24025974025974026	0.35686974254397147	0.3109567901234568
0.5508474576271186	0.2	0.8751622343852878	0.7546218487394958	0.3204334365325078	0.06692913385826772	0.24675324675324675	0.35304613815957175	0.31211419753086417
0.5508474576271186	0.2	0.8751622343852878	0.7546218487394958	0.3204334365325078	0.09055118110236221	0.2445887445887446	0.3583991842977314	0.30979938271604934
0.5508474576271186	0.2	0.8751622343852878	0.7546218487394958	0.3204334365325078	0.06692913385826772	0.24025974025974026	0.35712464950293143	0.30979938271604934
0.5508474576271186	0.21250000000000002	0.8751622343852878	0.7546218487394958	0.3204334365325078	0.06692913385826772	0.24025974025974026	0.3589089982156513	0.31057098765432095
0.5508474576271186	0.21250000000000002	0.8751622343852878	0.7546218487394958	0.3204334365325078	0.06692913385826772	0.24025974025974026	0.35814427733877136	0.30864197530864196
0.5508474576271186	0.21250000000000002	0.8751622343852878	0.7546218487394958	0.3204334365325078	0.06692913385826772	0.24025974025974026	0.35712464950293143	0.3125
0.5508474576271186	0.21250000000000002	0.8771880728908092	0.7546218487394958	0.3204334365325078	0.07086614173228348	0.24025974025974026	0.35865409125669134	0.30864197530864196
0.5508474576271186	0.21250000000000002	0.8751622343852878	0.7546218487394958	0.3204334365325078	0.06692913385826772	0.24025974025974026	0.35712464950293143	0.31057098765432095
0.5508474576271186	0.21250000000000002	0.8771880728908092	0.7546218487394958	0.3204334365325078	0.07480314960629922	0.24025974025974026	0.35304613815957175	0.30864197530864196
0.5508474576271186	0.21250000000000002	0.8771880728908092	0.7546218487394958	0.3204334365325078	0.08267716535433071	0.2445887445887446	0.3550853938312516	0.31057098765432095
0.5508474576271186	0.21250000000000002	0.8771880728908092	0.7546218487394958	0.3204334365325078	0.06692913385826772	0.24025974025974026	0.3550853938312516	0.3101851851851852
0.559322033898305	0.21250000000000002	0.8771880728908092	0.7546218487394958	0.3204334365325078	0.06692913385826772	0.2445887445887446	0.3553403007902116	0.30864197530864196
0.5508474576271186	0.21250000000000002	0.8771880728908092	0.7546218487394958	0.3204334365325078	0.06692913385826772	0.24025974025974026	0.35686974254397147	0.31057098765432095
0.5508474576271186	0.21250000000000002	0.8771880728908092	0.7546218487394958	0.3204334365325078	0.08661417322834647	0.24025974025974026	0.35126178944685194	0.30864197530864196
0.5508474576271186	0.21250000000000002	0.8771880728908092	0.7546218487394958	0.3204334365325078	0.06692913385826772	0.24025974025974026	0.3492225337751721	0.31057098765432095
0.5508474576271186	0.21250000000000002	0.8792139113963306	0.7546218487394958	0.3204334365325078	0.07086614173228348	0.24025974025974026	0.3510068824878919	0.3109567901234568
0.5508474576271186	0.21250000000000002	0.8792139113963306	0.7546218487394958	0.3204334365325078	0.09055118110236221	0.23593073593073594	0.3583991842977314	0.30979938271604934
0.5508474576271186	0.21250000000000002	0.8792139113963306	0.7546218487394958	0.3204334365325078	0.07086614173228348	0.24025974025974026	0.37496813663013	0.30979938271604934
0.5508474576271186	0.21250000000000002	0.8792139113963306	0.7546218487394958	0.3204334365325078	0.07480314960629922	0.2445887445887446	0.3790466479734897	0.3125
0.5508474576271186	0.21250000000000002	0.8771880728908092	0.7546218487394958	0.3204334365325078	0.07874015748031496	0.24025974025974026	0.3818506245220495	0.3109567901234568
0.5508474576271186	0.21250000000000002	0.8792139113963306	0.7546218487394958	0.3204334365325078	0.07086614173228348	0.24025974025974026	0.3836349732347693	0.3125
0.559322033898305	0.21250000000000002	0.8792139113963306	0.7546218487394958	0.3204334365325078	0.07086614173228348	0.24025974025974026	0.38847820545500894	0.30979938271604934
0.5508474576271186	0.21250000000000002	0.8792139113963306	0.7546218487394958	0.3204334365325078	0.08661417322834647	0.24025974025974026	0.38898801937292893	0.30979938271604934
0.5508474576271186	0.21250000000000002	0.8792139113963306	0.7546218487394958	0.3204334365325078	0.07086614173228348	0.24025974025974026	0.38338006627580934	0.30864197530864196
0.5508474576271186	0.21250000000000002	0.8792139113963306	0.7529411764705882	0.3204334365325078	0.07086614173228348	0.24025974025974026	0.3869487637012491	0.3082561728395062
0.5508474576271186	0.21250000000000002	0.8792139113963306	0.7546218487394958	0.3204334365325078	0.07086614173228348	0.23593073593073594	0.38669385674228907	0.30864197530864196
0.5508474576271186	0.21250000000000002	0.8792139113963306	0.7529411764705882	0.3204334365325078	0.07086614173228348	0.24025974025974026	0.39000764720876885	0.30979938271604934
0.5508474576271186	0.21250000000000002	0.8792139113963306	0.7546218487394958	0.3204334365325078	0.06692913385826772	0.2445887445887446	0.3836349732347693	0.3109567901234568
0.5508474576271186	0.21250000000000002	0.8792139113963306	0.7546218487394958	0.3204334365325078	0.07086614173228348	0.24025974025974026	0.38490950802956925	0.30979938271604934
0.5508474576271186	0.21250000000000002	0.8792139113963306	0.7546218487394958	0.3204334365325078	0.07086614173228348	0.24025974025974026	0.3846546010706092	0.3082561728395062
0.5508474576271186	0.21250000000000002	0.8792139113963306	0.7546218487394958	0.3204334365325078	0.07086614173228348	0.24025974025974026	0.3772622992607698	0.3101851851851852
0.559322033898305	0.21250000000000002	0.8792139113963306	0.7546218487394958	0.3204334365325078	0.06692913385826772	0.24025974025974026	0.387713484578129	0.3101851851851852
0.5508474576271186	0.21250000000000002	0.8792139113963306	0.7529411764705882	0.3204334365325078	0.07086614173228348	0.24025974025974026	0.3787917410145297	0.31057098765432095
0.5508474576271186	0.21250000000000002	0.8792139113963306	0.7546218487394958	0.326625386996904	0.07480314960629922	0.24025974025974026	0.3851644149885292	0.31057098765432095
0.5508474576271186	0.21250000000000002	0.8792139113963306	0.7546218487394958	0.3204334365325078	0.06692913385826772	0.24025974025974026	0.38618404282436913	0.30979938271604934
0.5508474576271186	0.21250000000000002	0.8792139113963306	0.7546218487394958	0.3204334365325078	0.07874015748031496	0.24025974025974026	0.3815957175630895	0.3109567901234568
0.5508474576271186	0.21250000000000002	0.8792139113963306	0.7546218487394958	0.3235294117647059	0.07086614173228348	0.24025974025974026	0.3905174611266888	0.31211419753086417
0.5508474576271186	0.21250000000000002	0.8792139113963306	0.7546218487394958	0.3204334365325078	0.07086614173228348	0.24025974025974026	0.38847820545500894	0.31057098765432095
0.5508474576271186	0.21250000000000002	0.8792139113963306	0.7546218487394958	0.3204334365325078	0.07480314960629922	0.23593073593073594	0.39485087942900843	0.3101851851851852
0.559322033898305	0.21250000000000002	0.8771880728908092	0.7546218487394958	0.326625386996904	0.07086614173228348	0.24025974025974026	0.38338006627580934	0.3109567901234568
0.5508474576271186	0.21250000000000002	0.8771880728908092	0.7546218487394958	0.3204334365325078	0.06692913385826772	0.24025974025974026	0.39204690288044863	0.30864197530864196
0.5508474576271186	0.21250000000000002	0.8771880728908092	0.7546218487394958	0.3204334365325078	0.06692913385826772	0.24025974025974026	0.38618404282436913	0.31211419753086417
0.5508474576271186	0.21250000000000002	0.8771880728908092	0.7546218487394958	0.3204334365325078	0.06692913385826772	0.24025974025974026	0.38618404282436913	0.31211419753086417
0.5508474576271186	0.21250000000000002	0.8751622343852878	0.7546218487394958	0.326625386996904	0.07086614173228348	0.24025974025974026	0.3933214376752486	0.3101851851851852
0.5508474576271186	0.21250000000000002	0.8751622343852878	0.7546218487394958	0.3204334365325078	0.07086614173228348	0.24025974025974026	0.388223298496049	0.3101851851851852
0.5508474576271186	0.21250000000000002	0.8751622343852878	0.7546218487394958	0.326625386996904	0.06692913385826772	0.24025974025974026	0.39230180983940866	0.30979938271604934
0.5508474576271186	0.21250000000000002	0.8751622343852878	0.7546218487394958	0.3204334365325078	0.06692913385826772	0.23593073593073594	0.387713484578129	0.30979938271604934
0.559322033898305	0.21250000000000002	0.8751622343852878	0.7546218487394958	0.3204334365325078	0.06692913385826772	0.24025974025974026	0.3979097629365282	0.3101851851851852
0.5508474576271186	0.21250000000000002	0.8751622343852878	0.7546218487394958	0.326625386996904	0.06692913385826772	0.24025974025974026	0.3869487637012491	0.31211419753086417
0.5508474576271186	0.21250000000000002	0.8751622343852878	0.7546218487394958	0.326625386996904	0.07086614173228348	0.24025974025974026	0.387713484578129	0.31211419753086417
0.5508474576271186	0.21250000000000002	0.8751622343852878	0.7546218487394958	0.3204334365325078	0.06692913385826772	0.24025974025974026	0.3777721131786898	0.30864197530864196
0.5508474576271186	0.21250000000000002	0.8751622343852878	0.7546218487394958	0.326625386996904	0.06692913385826772	0.24025974025974026	0.38338006627580934	0.31057098765432095
0.559322033898305	0.21250000000000002	0.8751622343852878	0.7546218487394958	0.3204334365325078	0.06692913385826772	0.24025974025974026	0.3800662758093296	0.3128858024691358
0.5508474576271186	0.21250000000000002	0.8751622343852878	0.7546218487394958	0.3204334365325078	0.07086614173228348	0.24025974025974026	0.3846546010706092	0.3101851851851852
0.5508474576271186	0.21250000000000002	0.8751622343852878	0.7546218487394958	0.326625386996904	0.07086614173228348	0.24025974025974026	0.38669385674228907	0.3109567901234568
0.559322033898305	0.21250000000000002	0.8751622343852878	0.7546218487394958	0.326625386996904	0.07086614173228348	0.24025974025974026	0.39689013510068827	0.30979938271604934
0.5508474576271186	0.21250000000000002	0.8751622343852878	0.7529411764705882	0.326625386996904	0.07086614173228348	0.24025974025974026	0.3838898801937293	0.31057098765432095
0.5508474576271186	0.21250000000000002	0.8751622343852878	0.7546218487394958	0.3204334365325078	0.07480314960629922	0.24025974025974026	0.39739994901860826	0.30979938271604934
0.5508474576271186	0.21250000000000002	0.8751622343852878	0.7546218487394958	0.326625386996904	0.07086614173228348	0.24025974025974026	0.39128218200356873	0.30864197530864196
0.559322033898305	0.21250000000000002	0.8771880728908092	0.7546218487394958	0.3204334365325078	0.07086614173228348	0.24025974025974026	0.39077236808564875	0.3125
0.5508474576271186	0.21250000000000002	0.8771880728908092	0.7546218487394958	0.326625386996904	0.07086614173228348	0.24025974025974026	0.39102727504460877	0.31211419753086417
0.5508474576271186	0.21250000000000002	0.8771880728908092	0.7546218487394958	0.326625386996904	0.07086614173228348	0.24025974025974026	0.38618404282436913	0.3109567901234568
0.5508474576271186	0.21250000000000002	0.8792139113963306	0.7546218487394958	0.326625386996904	0.07086614173228348	0.24025974025974026	0.41116492480244715	0.3101851851851852
0.5508474576271186	0.21250000000000002	0.8792139113963306	0.7546218487394958	0.326625386996904	0.07086614173228348	0.24025974025974026	0.3831251593168494	0.30864197530864196
0.5508474576271186	0.21250000000000002	0.8792139113963306	0.7529411764705882	0.326625386996904	0.06692913385826772	0.24025974025974026	0.3869487637012491	0.30979938271604934
0.5508474576271186	0.21250000000000002	0.8792139113963306	0.7546218487394958	0.326625386996904	0.07086614173228348	0.2337662337662338	0.38669385674228907	0.3082561728395062
0.5508474576271186	0.2	0.8812397499018523	0.7546218487394958	0.326625386996904	0.06692913385826772	0.24025974025974026	0.39230180983940866	0.31057098765432095
0.5508474576271186	0.2	0.8812397499018523	0.7529411764705882	0.326625386996904	0.06692913385826772	0.24025974025974026	0.38669385674228907	0.3082561728395062
0.5508474576271186	0.2	0.8832655884073737	0.7546218487394958	0.326625386996904	0.07086614173228348	0.24025974025974026	0.38847820545500894	0.31057098765432095
0.5508474576271186	0.2	0.8832655884073737	0.7529411764705882	0.326625386996904	0.07086614173228348	0.24025974025974026	0.387458577619169	0.3101851851851852
0.559322033898305	0.2	0.8852914269128951	0.7512605042016807	0.326625386996904	0.07086614173228348	0.23593073593073594	0.39204690288044863	0.3082561728395062
0.5508474576271186	0.2	0.8852914269128951	0.7546218487394958	0.326625386996904	0.07086614173228348	0.24025974025974026	0.38618404282436913	0.3082561728395062
0.559322033898305	0.21250000000000002	0.8852914269128951	0.7529411764705882	0.326625386996904	0.07086614173228348	0.24025974025974026	0.3795564618914097	0.3109567901234568
0.5508474576271186	0.21250000000000002	0.8873172654184169	0.7546218487394958	0.326625386996904	0.06692913385826772	0.23593073593073594	0.3831251593168494	0.3128858024691358
0.5508474576271186	0.21250000000000002	0.8873172654184169	0.7529411764705882	0.326625386996904	0.07086614173228348	0.24025974025974026	0.3818506245220495	0.3128858024691358
0.5508474576271186	0.21250000000000002	0.8893431039239383	0.7529411764705882	0.326625386996904	0.07086614173228348	0.23593073593073594	0.38338006627580934	0.31057098765432095
0.5508474576271186	0.21250000000000002	0.8873172654184169	0.7529411764705882	0.326625386996904	0.07086614173228348	0.23593073593073594	0.3933214376752486	0.31057098765432095
0.5508474576271186	0.21250000000000002	0.8873172654184169	0.7529411764705882	0.326625386996904	0.07086614173228348	0.24025974025974026	0.3836349732347693	0.30979938271604934
0.5508474576271186	0.21250000000000002	0.8893431039239383	0.7529411764705882	0.326625386996904	0.07086614173228348	0.24025974025974026	0.388223298496049	0.31057098765432095
0.5508474576271186	0.21250000000000002	0.8893431039239383	0.7529411764705882	0.326625386996904	0.07086614173228348	0.24025974025974026	0.38898801937292893	0.30864197530864196
0.559322033898305	0.22499999999999998	0.8893431039239383	0.7529411764705882	0.326625386996904	0.07086614173228348	0.23593073593073594	0.3846546010706092	0.3109567901234568
0.5508474576271186	0.22499999999999998	0.8893431039239383	0.7529411764705882	0.326625386996904	0.07086614173228348	0.23593073593073594	0.39230180983940866	0.3109567901234568
0.5508474576271186	0.22499999999999998	0.8893431039239383	0.7512605042016807	0.326625386996904	0.07480314960629922	0.24025974025974026	0.39485087942900843	0.3082561728395062
0.5508474576271186	0.22499999999999998	0.8893431039239383	0.7512605042016807	0.326625386996904	0.07086614173228348	0.24025974025974026	0.38669385674228907	0.30979938271604934
0.5508474576271186	0.21250000000000002	0.8893431039239383	0.7546218487394958	0.326625386996904	0.07086614173228348	0.24025974025974026	0.3925567167983686	0.3109567901234568
0.5508474576271186	0.22499999999999998	0.8893431039239383	0.7529411764705882	0.326625386996904	0.07086614173228348	0.24025974025974026	0.3869487637012491	0.3109567901234568
0.5508474576271186	0.21250000000000002	0.8893431039239383	0.7529411764705882	0.326625386996904	0.07086614173228348	0.24025974025974026	0.4114198317614071	0.3101851851851852
0.559322033898305	0.21250000000000002	0.8893431039239383	0.7512605042016807	0.326625386996904	0.07086614173228348	0.24025974025974026	0.40326280907468776	0.3125
0.5508474576271186	0.21250000000000002	0.8893431039239383	0.7529411764705882	0.3235294117647059	0.07086614173228348	0.2445887445887446	0.4040275299515677	0.31211419753086417
0.5508474576271186	0.21250000000000002	0.8893431039239383	0.7529411764705882	0.326625386996904	0.07086614173228348	0.24025974025974026	0.40963548304868724	0.3101851851851852
0.5508474576271186	0.21250000000000002	0.8893431039239383	0.7546218487394958	0.326625386996904	0.07086614173228348	0.24025974025974026	0.4144787152689269	0.30864197530864196
0.5508474576271186	0.21250000000000002	0.8893431039239383	0.7546218487394958	0.326625386996904	0.06692913385826772	0.24025974025974026	0.4091256691307673	0.30979938271604934
0.559322033898305	0.21250000000000002	0.8893431039239383	0.7546218487394958	0.326625386996904	0.06692913385826772	0.2445887445887446	0.3940861585521285	0.3125
0.5508474576271186	0.21250000000000002	0.8893431039239383	0.7546218487394958	0.326625386996904	0.07086614173228348	0.24025974025974026	0.40224318123884784	0.3140432098765432
0.5508474576271186	0.21250000000000002	0.8893431039239383	0.7529411764705882	0.326625386996904	0.07086614173228348	0.24025974025974026	0.4030079021157278	0.31211419753086417
0.5508474576271186	0.21250000000000002	0.8893431039239383	0.7546218487394958	0.326625386996904	0.07086614173228348	0.24025974025974026	0.3979097629365282	0.3140432098765432
0.5508474576271186	0.21250000000000002	0.8893431039239383	0.7546218487394958	0.326625386996904	0.06692913385826772	0.24025974025974026	0.4114198317614071	0.3125
0.5508474576271186	0.21250000000000002	0.8893431039239383	0.7546218487394958	0.326625386996904	0.06692913385826772	0.24025974025974026	0.4017333673209279	0.30671296296296297
0.559322033898305	0.21250000000000002	0.8893431039239383	0.7546218487394958	0.326625386996904	0.07086614173228348	0.24025974025974026	0.40453734386948764	0.30787037037037035
0.5508474576271186	0.21250000000000002	0.8893431039239383	0.7546218487394958	0.326625386996904	0.07086614173228348	0.24025974025974026	0.400203925567168	0.31057098765432095
0.5508474576271186	0.21250000000000002	0.8893431039239383	0.7546218487394958	0.326625386996904	0.06692913385826772	0.24025974025974026	0.40453734386948764	0.3128858024691358
0.5508474576271186	0.21250000000000002	0.8893431039239383	0.7546218487394958	0.326625386996904	0.06692913385826772	0.24025974025974026	0.4024980881978078	0.3128858024691358
0.5508474576271186	0.21250000000000002	0.8893431039239383	0.7546218487394958	0.326625386996904	0.07086614173228348	0.2445887445887446	0.40377262299260774	0.31057098765432095
0.5508474576271186	0.21250000000000002	0.8873172654184169	0.7546218487394958	0.3204334365325078	0.07086614173228348	0.24025974025974026	0.40377262299260774	0.3125
0.559322033898305	0.21250000000000002	0.8873172654184169	0.7546218487394958	0.3204334365325078	0.06692913385826772	0.24025974025974026	0.4017333673209279	0.30864197530864196
0.5508474576271186	0.21250000000000002	0.8873172654184169	0.7546218487394958	0.3235294117647059	0.06692913385826772	0.24025974025974026	0.4091256691307673	0.3109567901234568
0.559322033898305	0.21250000000000002	0.8873172654184169	0.7529411764705882	0.3204334365325078	0.06692913385826772	0.24025974025974026	0.4075962273770074	0.31057098765432095
0.5508474576271186	0.21250000000000002	0.8852914269128951	0.7546218487394958	0.3204334365325078	0.06692913385826772	0.2445887445887446	0.3956156003058884	0.31057098765432095
0.5508474576271186	0.21250000000000002	0.8852914269128951	0.7546218487394958	0.3204334365325078	0.06692913385826772	0.2445887445887446	0.400713739485088	0.3125
0.5508474576271186	0.21250000000000002	0.8852914269128951	0.7546218487394958	0.3204334365325078	0.06692913385826772	0.2445887445887446	0.4114198317614071	0.3302469135802469
0.5508474576271186	0.21250000000000002	0.8852914269128951	0.7546218487394958	0.3204334365325078	0.06692913385826772	0.24675324675324675	0.40326280907468776	0.33796296296296297
0.5508474576271186	0.21250000000000002	0.8852914269128951	0.7529411764705882	0.3204334365325078	0.07086614173228348	0.24025974025974026	0.400713739485088	0.3587962962962963
0.5508474576271186	0.21250000000000002	0.8852914269128951	0.7546218487394958	0.3204334365325078	0.06692913385826772	0.24025974025974026	0.4024980881978078	0.3638117283950617
0.5508474576271186	0.21250000000000002	0.8832655884073737	0.7546218487394958	0.3204334365325078	0.06692913385826772	0.24025974025974026	0.4012235534030079	0.36612654320987653
0.5508474576271186	0.21250000000000002	0.8852914269128951	0.7546218487394958	0.3204334365325078	0.07086614173228348	0.24025974025974026	0.3956156003058884	0.3641975308641975
0.5508474576271186	0.21250000000000002	0.8852914269128951	0.7546218487394958	0.3204334365325078	0.07086614173228348	0.24025974025974026	0.4017333673209279	0.36766975308641975
0.5508474576271186	0.21250000000000002	0.8832655884073737	0.7546218487394958	0.3204334365325078	0.07086614173228348	0.24025974025974026	0.4086158552128473	0.3653549382716049
0.5508474576271186	0.21250000000000002	0.8832655884073737	0.7546218487394958	0.3204334365325078	0.07086614173228348	0.24025974025974026	0.41014529696660723	0.36612654320987653
0.5508474576271186	0.21250000000000002	0.8832655884073737	0.7546218487394958	0.3204334365325078	0.07480314960629922	0.24025974025974026	0.4348712719857252	0.3665123456790123
0.5508474576271186	0.21250000000000002	0.8852914269128951	0.7546218487394958	0.326625386996904	0.07086614173228348	0.2445887445887446	0.41932194748916646	0.36689814814814814
0.5508474576271186	0.21250000000000002	0.8832655884073737	0.7546218487394958	0.326625386996904	0.06692913385826772	0.24025974025974026	0.40453734386948764	0.36882716049382713
0.5508474576271186	0.21250000000000002	0.8852914269128951	0.7529411764705882	0.326625386996904	0.07480314960629922	0.24025974025974026	0.4024980881978078	0.3665123456790123
0.5508474576271186	0.21250000000000002	0.8852914269128951	0.7546218487394958	0.3204334365325078	0.07086614173228348	0.24025974025974026	0.40224318123884784	0.3653549382716049
0.559322033898305	0.21250000000000002	0.8852914269128951	0.7546218487394958	0.3204334365325078	0.07086614173228348	0.2445887445887446	0.3925567167983686	0.3653549382716049
0.5508474576271186	0.21250000000000002	0.8852914269128951	0.7529411764705882	0.326625386996904	0.07086614173228348	0.2445887445887446	0.4098903900076472	0.36766975308641975
0.5508474576271186	0.21250000000000002	0.8852914269128951	0.7546218487394958	0.326625386996904	0.07086614173228348	0.24025974025974026	0.4012235534030079	0.36882716049382713
0.5508474576271186	0.21250000000000002	0.8852914269128951	0.7529411764705882	0.326625386996904	0.07086614173228348	0.24025974025974026	0.412694366556207	0.36612654320987653
0.5508474576271186	0.21250000000000002	0.8852914269128951	0.7546218487394958	0.326625386996904	0.07086614173228348	0.24025974025974026	0.4058118786642876	0.3665123456790123
0.5508474576271186	0.2	0.8873172654184169	0.7546218487394958	0.326625386996904	0.07086614173228348	0.24025974025974026	0.40734132041804744	0.36689814814814814
0.5508474576271186	0.2	0.8873172654184169	0.7546218487394958	0.326625386996904	0.07086614173228348	0.24025974025974026	0.39867448381340814	0.3680555555555555
0.5508474576271186	0.2	0.8852914269128951	0.7546218487394958	0.3204334365325078	0.07086614173228348	0.24025974025974026	0.40606678562324755	0.36921296296296297
0.5508474576271186	0.2	0.8873172654184169	0.7546218487394958	0.326625386996904	0.06692913385826772	0.24025974025974026	0.4172826918174866	0.36612654320987653
0.5508474576271186	0.2	0.8873172654184169	0.7529411764705882	0.326625386996904	0.07086614173228348	0.24025974025974026	0.4030079021157278	0.36689814814814814
0.5508474576271186	0.2	0.8873172654184169	0.7546218487394958	0.326625386996904	0.07086614173228348	0.24025974025974026	0.4042824369105277	0.36766975308641975
0.5508474576271186	0.2	0.8893431039239383	0.7546218487394958	0.326625386996904	0.07086614173228348	0.24025974025974026	0.41014529696660723	0.36882716049382713
0.5508474576271186	0.2	0.8893431039239383	0.7546218487394958	0.326625386996904	0.07086614173228348	0.24025974025974026	0.4162630639816467	0.36921296296296297
0.5508474576271186	0.2	0.8873172654184169	0.7546218487394958	0.326625386996904	0.07086614173228348	0.24025974025974026	0.39689013510068827	0.3665123456790123
0.559322033898305	0.2	0.8893431039239383	0.7546218487394958	0.326625386996904	0.07086614173228348	0.24025974025974026	0.41753759877644664	0.3653549382716049
0.5508474576271186	0.2	0.8893431039239383	0.7546218487394958	0.326625386996904	0.07086614173228348	0.23593073593073594	0.400713739485088	0.3665123456790123
0.5508474576271186	0.1875	0.8873172654184169	0.7546218487394958	0.326625386996904	0.07086614173228348	0.24025974025974026	0.40326280907468776	0.3680555555555555
0.5508474576271186	0.1875	0.8873172654184169	0.7546218487394958	0.326625386996904	0.07480314960629922	0.24025974025974026	0.40326280907468776	0.36882716049382713
0.5508474576271186	0.2	0.8873172654184169	0.7546218487394958	0.326625386996904	0.07480314960629922	0.24025974025974026	0.3818506245220495	0.36689814814814814
0.559322033898305	0.2	0.8873172654184169	0.7529411764705882	0.326625386996904	0.07480314960629922	0.24025974025974026	0.3777721131786898	0.3653549382716049
0.5508474576271186	0.2	0.8873172654184169	0.7546218487394958	0.326625386996904	0.07480314960629922	0.24025974025974026	0.388223298496049	0.3665123456790123
0.5508474576271186	0.2	0.8873172654184169	0.7546218487394958	0.326625386996904	0.07874015748031496	0.24025974025974026	0.3925567167983686	0.36689814814814814
0.559322033898305	0.2	0.8873172654184169	0.7546218487394958	0.326625386996904	0.07480314960629922	0.24025974025974026	0.3928116237573286	0.36766975308641975
0.559322033898305	0.2	0.8873172654184169	0.7546218487394958	0.326625386996904	0.07480314960629922	0.24025974025974026	0.40326280907468776	0.36921296296296297
0.5508474576271186	0.2	0.8852914269128951	0.7546218487394958	0.326625386996904	0.07874015748031496	0.24025974025974026	0.38618404282436913	0.3665123456790123
0.559322033898305	0.2	0.8852914269128951	0.7546218487394958	0.326625386996904	0.07480314960629922	0.24025974025974026	0.3851644149885292	0.3680555555555555
0.5508474576271186	0.2	0.8852914269128951	0.7546218487394958	0.326625386996904	0.07480314960629922	0.24025974025974026	0.3940861585521285	0.36689814814814814
0.5508474576271186	0.2	0.8852914269128951	0.7546218487394958	0.326625386996904	0.07480314960629922	0.2445887445887446	0.3767524853428499	0.36612654320987653
0.5508474576271186	0.2	0.8852914269128951	0.7546218487394958	0.326625386996904	0.07480314960629922	0.2445887445887446	0.3838898801937293	0.36766975308641975
0.5508474576271186	0.2	0.8852914269128951	0.7546218487394958	0.326625386996904	0.07874015748031496	0.24025974025974026	0.3815957175630895	0.36689814814814814
0.5508474576271186	0.2	0.8832655884073737	0.7546218487394958	0.326625386996904	0.07874015748031496	0.2445887445887446	0.3838898801937293	0.36882716049382713
0.5508474576271186	0.2	0.8832655884073737	0.7546218487394958	0.326625386996904	0.07874015748031496	0.2445887445887446	0.3838898801937293	0.3680555555555555
0.5508474576271186	0.2	0.8832655884073737	0.7546218487394958	0.326625386996904	0.07874015748031496	0.2445887445887446	0.3864389497833291	0.3665123456790123
0.559322033898305	0.2	0.8832655884073737	0.7546218487394958	0.326625386996904	0.07874015748031496	0.2445887445887446	0.3846546010706092	0.36612654320987653
0.5508474576271186	0.2	0.8832655884073737	0.7546218487394958	0.326625386996904	0.07874015748031496	0.2445887445887446	0.387458577619169	0.3645833333333333
0.5508474576271186	0.2	0.8832655884073737	0.7546218487394958	0.326625386996904	0.07874015748031496	0.2445887445887446	0.3869487637012491	0.36689814814814814
0.5508474576271186	0.21250000000000002	0.8832655884073737	0.7546218487394958	0.326625386996904	0.07874015748031496	0.24025974025974026	0.40326280907468776	0.36689814814814814
0.5508474576271186	0.2	0.8832655884073737	0.7546218487394958	0.326625386996904	0.07874015748031496	0.24675324675324675	0.3836349732347693	0.36612654320987653
0.5508474576271186	0.2	0.8832655884073737	0.7546218487394958	0.326625386996904	0.08267716535433071	0.24675324675324675	0.38083099668620957	0.3665123456790123
0.5508474576271186	0.21250000000000002	0.8832655884073737	0.7546218487394958	0.326625386996904	0.08267716535433071	0.24675324675324675	0.3956156003058884	0.36612654320987653
0.5508474576271186	0.21250000000000002	0.8832655884073737	0.7546218487394958	0.326625386996904	0.08267716535433071	0.24025974025974026	0.3854193219474892	0.36882716049382713
0.5508474576271186	0.21250000000000002	0.8832655884073737	0.7546218487394958	0.326625386996904	0.08661417322834647	0.2445887445887446	0.3943410655110885	0.36612654320987653
0.5508474576271186	0.21250000000000002	0.8832655884073737	0.7546218487394958	0.326625386996904	0.08267716535433071	0.24025974025974026	0.3831251593168494	0.3665123456790123
0.5508474576271186	0.21250000000000002	0.8852914269128951	0.7546218487394958	0.326625386996904	0.08661417322834647	0.2445887445887446	0.3869487637012491	0.3680555555555555
0.5508474576271186	0.21250000000000002	0.8852914269128951	0.7546218487394958	0.326625386996904	0.08267716535433071	0.2445887445887446	0.3905174611266888	0.3665123456790123
0.5508474576271186	0.21250000000000002	0.8852914269128951	0.7529411764705882	0.326625386996904	0.08267716535433071	0.24025974025974026	0.3790466479734897	0.3645833333333333
0.5508474576271186	0.21250000000000002	0.8852914269128951	0.7546218487394958	0.326625386996904	0.08267716535433071	0.24025974025974026	0.3823604384399694	0.3665123456790123
0.5508474576271186	0.21250000000000002	0.8852914269128951	0.7529411764705882	0.326625386996904	0.08267716535433071	0.24675324675324675	0.387458577619169	0.36689814814814814
0.5508474576271186	0.21250000000000002	0.8852914269128951	0.7546218487394958	0.326625386996904	0.08267716535433071	0.2445887445887446	0.3836349732347693	0.36689814814814814
0.5508474576271186	0.21250000000000002	0.8852914269128951	0.7546218487394958	0.326625386996904	0.08267716535433071	0.24675324675324675	0.38669385674228907	0.3680555555555555
0.5508474576271186	0.21250000000000002	0.8852914269128951	0.7546218487394958	0.326625386996904	0.08267716535433071	0.24025974025974026	0.3851644149885292	0.36689814814814814
0.5508474576271186	0.21250000000000002	0.8852914269128951	0.7546218487394958	0.326625386996904	0.08267716535433071	0.24025974025974026	0.3795564618914097	0.3707561728395061
0.5508474576271186	0.21250000000000002	0.8852914269128951	0.7563025210084036	0.326625386996904	0.08267716535433071	0.24025974025974026	0.400713739485088	0.3665123456790123
0.5508474576271186	0.21250000000000002	0.8852914269128951	0.7546218487394958	0.326625386996904	0.07480314960629922	0.24025974025974026	0.3805760897272496	0.3680555555555555
0.5508474576271186	0.21250000000000002	0.8852914269128951	0.7546218487394958	0.326625386996904	0.07874015748031496	0.24025974025974026	0.39000764720876885	0.3653549382716049
0.5508474576271186	0.21250000000000002	0.8852914269128951	0.7546218487394958	0.326625386996904	0.07874015748031496	0.24025974025974026	0.38847820545500894	0.36766975308641975
0.5508474576271186	0.21250000000000002	0.8832655884073737	0.7546218487394958	0.326625386996904	0.07480314960629922	0.2445887445887446	0.38898801937292893	0.36689814814814814
0.5508474576271186	0.21250000000000002	0.8832655884073737	0.7546218487394958	0.326625386996904	0.07874015748031496	0.24675324675324675	0.39739994901860826	0.36689814814814814
0.5508474576271186	0.21250000000000002	0.8852914269128951	0.7546218487394958	0.326625386996904	0.07874015748031496	0.2445887445887446	0.38949783329084886	0.3665123456790123
0.5508474576271186	0.2	0.8832655884073737	0.7546218487394958	0.326625386996904	0.07480314960629922	0.24025974025974026	0.3966352281417283	0.36689814814814814
0.5508474576271186	0.2	0.8832655884073737	0.7546218487394958	0.326625386996904	0.07874015748031496	0.24675324675324675	0.400713739485088	0.36766975308641975
0.5508474576271186	0.2	0.8832655884073737	0.7546218487394958	0.326625386996904	0.07874015748031496	0.2445887445887446	0.38949783329084886	0.36766975308641975
0.5508474576271186	0.2	0.8832655884073737	0.7546218487394958	0.326625386996904	0.07874015748031496	0.24025974025974026	0.388223298496049	0.36921296296296297
0.5508474576271186	0.2	0.8832655884073737	0.7546218487394958	0.326625386996904	0.07480314960629922	0.24025974025974026	0.4042824369105277	0.36882716049382713
0.5508474576271186	0.21250000000000002	0.8812397499018523	0.7546218487394958	0.326625386996904	0.07480314960629922	0.24025974025974026	0.3943410655110885	0.36921296296296297
0.5508474576271186	0.21250000000000002	0.8832655884073737	0.7546218487394958	0.326625386996904	0.07480314960629922	0.2445887445887446	0.40555697170532756	0.3645833333333333
0.5508474576271186	0.21250000000000002	0.8832655884073737	0.7546218487394958	0.326625386996904	0.08267716535433071	0.24675324675324675	0.38949783329084886	0.36766975308641975
0.5508474576271186	0.21250000000000002	0.8832655884073737	0.7546218487394958	0.326625386996904	0.07086614173228348	0.24025974025974026	0.387458577619169	0.36766975308641975
0.5508474576271186	0.21250000000000002	0.8832655884073737	0.7563025210084036	0.326625386996904	0.07086614173228348	0.2445887445887446	0.39638032118276834	0.36766975308641975
0.5508474576271186	0.21250000000000002	0.8852914269128951	0.7546218487394958	0.326625386996904	0.07086614173228348	0.2445887445887446	0.3928116237573286	0.36689814814814814
0.5508474576271186	0.21250000000000002	0.8852914269128951	0.7546218487394958	0.326625386996904	0.07086614173228348	0.24025974025974026	0.387458577619169	0.3665123456790123
0.5508474576271186	0.21250000000000002	0.8852914269128951	0.7546218487394958	0.326625386996904	0.07086614173228348	0.24025974025974026	0.3892429263318889	0.36689814814814814
0.5508474576271186	0.21250000000000002	0.8873172654184169	0.7529411764705882	0.326625386996904	0.07086614173228348	0.24025974025974026	0.39102727504460877	0.36612654320987653
0.5508474576271186	0.21250000000000002	0.8893431039239383	0.7546218487394958	0.326625386996904	0.07086614173228348	0.24025974025974026	0.39816466989548815	0.3653549382716049
0.5508474576271186	0.21250000000000002	0.8893431039239383	0.7546218487394958	0.326625386996904	0.07086614173228348	0.24025974025974026	0.400713739485088	0.3680555555555555
0.5508474576271186	0.21250000000000002	0.8893431039239383	0.7546218487394958	0.326625386996904	0.07086614173228348	0.24025974025974026	0.4014784603619679	0.3699845679012346
0.5508474576271186	0.21250000000000002	0.8913689424294597	0.7529411764705882	0.326625386996904	0.07086614173228348	0.24025974025974026	0.3925567167983686	0.36766975308641975
0.5508474576271186	0.21250000000000002	0.8913689424294597	0.7529411764705882	0.326625386996904	0.07086614173228348	0.24025974025974026	0.3928116237573286	0.36921296296296297
0.5508474576271186	0.21250000000000002	0.8933947809349814	0.7512605042016807	0.326625386996904	0.07086614173228348	0.23593073593073594	0.387458577619169	0.3653549382716049
0.5508474576271186	0.21250000000000002	0.8933947809349814	0.7529411764705882	0.326625386996904	0.07086614173228348	0.23593073593073594	0.3966352281417283	0.36612654320987653
0.5508474576271186	0.21250000000000002	0.8954206194405028	0.7529411764705882	0.326625386996904	0.07086614173228348	0.22943722943722944	0.3933214376752486	0.3699845679012346
0.5508474576271186	0.21250000000000002	0.8974464579460242	0.7529411764705882	0.326625386996904	0.07086614173228348	0.23593073593073594	0.3994392046902881	0.3680555555555555
0.5508474576271186	0.21250000000000002	0.8994722964515456	0.7529411764705882	0.326625386996904	0.07086614173228348	0.2337662337662338	0.3966352281417283	0.36882716049382713
0.5508474576271186	0.21250000000000002	0.8994722964515456	0.7512605042016807	0.326625386996904	0.06692913385826772	0.22943722943722944	0.39969411164924806	0.3680555555555555
0.5508474576271186	0.21250000000000002	0.8994722964515456	0.7512605042016807	0.326625386996904	0.07086614173228348	0.2337662337662338	0.41702778485852665	0.36766975308641975
0.5508474576271186	0.21250000000000002	0.9014981349570672	0.7529411764705882	0.326625386996904	0.06692913385826772	0.22943722943722944	0.39994901860820803	0.36766975308641975
0.5508474576271186	0.21250000000000002	0.9014981349570672	0.7512605042016807	0.326625386996904	0.06692913385826772	0.2337662337662338	0.39994901860820803	0.36689814814814814
0.5508474576271186	0.21250000000000002	0.9014981349570672	0.7512605042016807	0.326625386996904	0.06692913385826772	0.2337662337662338	0.40708641345908747	0.36766975308641975
0.5508474576271186	0.21250000000000002	0.9014981349570672	0.7512605042016807	0.326625386996904	0.06692913385826772	0.22943722943722944	0.3956156003058884	0.3653549382716049
0.5508474576271186	0.21250000000000002	0.9014981349570672	0.7512605042016807	0.326625386996904	0.06692913385826772	0.22943722943722944	0.39204690288044863	0.36882716049382713
0.5508474576271186	0.21250000000000002	0.9014981349570672	0.7512605042016807	0.326625386996904	0.06692913385826772	0.22727272727272727	0.39230180983940866	0.3645833333333333
0.5508474576271186	0.21250000000000002	0.9014981349570672	0.7512605042016807	0.326625386996904	0.06692913385826772	0.22943722943722944	0.39638032118276834	0.36689814814814814
0.5508474576271186	0.21250000000000002	0.9014981349570672	0.7512605042016807	0.326625386996904	0.06692913385826772	0.22727272727272727	0.4040275299515677	0.3665123456790123
0.5508474576271186	0.21250000000000002	0.9014981349570672	0.7512605042016807	0.326625386996904	0.06692913385826772	0.22510822510822512	0.39969411164924806	0.36612654320987653
0.5508474576271186	0.21250000000000002	0.9014981349570672	0.7512605042016807	0.326625386996904	0.06692913385826772	0.22727272727272727	0.4142238083099669	0.3645833333333333
0.559322033898305	0.21250000000000002	0.9014981349570672	0.7512605042016807	0.326625386996904	0.06692913385826772	0.22727272727272727	0.4024980881978078	0.36766975308641975
0.5508474576271186	0.21250000000000002	0.9014981349570672	0.7512605042016807	0.326625386996904	0.06692913385826772	0.22727272727272727	0.4091256691307673	0.3680555555555555
0.559322033898305	0.21250000000000002	0.9035239734625888	0.7512605042016807	0.326625386996904	0.06692913385826772	0.22510822510822512	0.39994901860820803	0.3680555555555555
0.559322033898305	0.21250000000000002	0.9014981349570672	0.7512605042016807	0.326625386996904	0.07086614173228348	0.22943722943722944	0.4014784603619679	0.36766975308641975
0.5508474576271186	0.21250000000000002	0.9014981349570672	0.7512605042016807	0.326625386996904	0.07086614173228348	0.22510822510822512	0.3795564618914097	0.36766975308641975
0.5508474576271186	0.2	0.9014981349570672	0.7512605042016807	0.326625386996904	0.06692913385826772	0.22943722943722944	0.3984195768544482	0.3665123456790123
0.5508474576271186	0.21250000000000002	0.9014981349570672	0.7512605042016807	0.326625386996904	0.06692913385826772	0.22727272727272727	0.4149885291868468	0.36766975308641975
0.5508474576271186	0.21250000000000002	0.8994722964515456	0.7512605042016807	0.326625386996904	0.07086614173228348	0.22727272727272727	0.41804741269436657	0.36766975308641975
0.559322033898305	0.21250000000000002	0.8994722964515456	0.7512605042016807	0.326625386996904	0.07086614173228348	0.22943722943722944	0.4188121335712465	0.36921296296296297
0.5508474576271186	0.21250000000000002	0.8994722964515456	0.7512605042016807	0.326625386996904	0.07086614173228348	0.22943722943722944	0.41702778485852665	0.36882716049382713
0.5508474576271186	0.21250000000000002	0.8974464579460242	0.7512605042016807	0.326625386996904	0.06692913385826772	0.22727272727272727	0.41804741269436657	0.36766975308641975
0.5508474576271186	0.21250000000000002	0.8954206194405028	0.7529411764705882	0.326625386996904	0.07086614173228348	0.22727272727272727	0.41116492480244715	0.36921296296296297
0.5508474576271186	0.22499999999999998	0.8933947809349814	0.7529411764705882	0.326625386996904	0.07086614173228348	0.22943722943722944	0.4142238083099669	0.3680555555555555
0.5508474576271186	0.22499999999999998	0.8933947809349814	0.7512605042016807	0.326625386996904	0.07086614173228348	0.22943722943722944	0.40606678562324755	0.36882716049382713
0.559322033898305	0.22499999999999998	0.8933947809349814	0.7529411764705882	0.326625386996904	0.07086614173228348	0.22943722943722944	0.41065511088452716	0.36921296296296297
0.5508474576271186	0.22499999999999998	0.8933947809349814	0.7529411764705882	0.326625386996904	0.07086614173228348	0.22943722943722944	0.41753759877644664	0.3680555555555555
0.559322033898305	0.22499999999999998	0.8933947809349814	0.7529411764705882	0.326625386996904	0.07086614173228348	0.22943722943722944	0.42492990058628605	0.36689814814814814
0.5508474576271186	0.22499999999999998	0.8913689424294597	0.7512605042016807	0.326625386996904	0.07086614173228348	0.22943722943722944	0.4200866683660464	0.36766975308641975
0.559322033898305	0.22499999999999998	0.8893431039239383	0.7546218487394958	0.326625386996904	0.07086614173228348	0.23593073593073594	0.41855722661228656	0.36882716049382713
0.5508474576271186	0.22499999999999998	0.8893431039239383	0.7546218487394958	0.326625386996904	0.07086614173228348	0.2337662337662338	0.4305378536834056	0.3680555555555555
0.559322033898305	0.22499999999999998	0.8873172654184169	0.7546218487394958	0.326625386996904	0.06692913385826772	0.24025974025974026	0.4091256691307673	0.3665123456790123
0.5508474576271186	0.22499999999999998	0.8852914269128951	0.7546218487394958	0.326625386996904	0.06692913385826772	0.23593073593073594	0.41702778485852665	0.3680555555555555
0.5508474576271186	0.22499999999999998	0.8852914269128951	0.7546218487394958	0.326625386996904	0.06692913385826772	0.23593073593073594	0.42212592403772625	0.3680555555555555
0.5508474576271186	0.22499999999999998	0.8832655884073737	0.7546218487394958	0.326625386996904	0.06692913385826772	0.24025974025974026	0.41702778485852665	0.3680555555555555
0.559322033898305	0.22499999999999998	0.8812397499018523	0.7546218487394958	0.326625386996904	0.06692913385826772	0.23593073593073594	0.42620443538108593	0.36689814814814814
0.5508474576271186	0.21250000000000002	0.8812397499018523	0.7563025210084036	0.326625386996904	0.06692913385826772	0.23593073593073594	0.4149885291868468	0.36766975308641975
0.5508474576271186	0.21250000000000002	0.8812397499018523	0.7546218487394958	0.326625386996904	0.06692913385826772	0.23593073593073594	0.4154983431047668	0.3680555555555555
0.5508474576271186	0.21250000000000002	0.8792139113963306	0.7546218487394958	0.326625386996904	0.06692913385826772	0.23593073593073594	0.4172826918174866	0.3645833333333333
0.5508474576271186	0.21250000000000002	0.8792139113963306	0.7563025210084036	0.326625386996904	0.06692913385826772	0.24025974025974026	0.41192964567932705	0.3641975308641975
0.5508474576271186	0.21250000000000002	0.8771880728908092	0.7546218487394958	0.326625386996904	0.06692913385826772	0.24025974025974026	0.41753759877644664	0.3653549382716049
0.5508474576271186	0.21250000000000002	0.8771880728908092	0.7546218487394958	0.326625386996904	0.06692913385826772	0.24025974025974026	0.4239102727504461	0.36882716049382713
0.5508474576271186	0.21250000000000002	0.8751622343852878	0.7563025210084036	0.326625386996904	0.06692913385826772	0.24025974025974026	0.42085138924292637	0.36882716049382713
0.5508474576271186	0.21250000000000002	0.8751622343852878	0.7563025210084036	0.326625386996904	0.06692913385826772	0.24025974025974026	0.41753759877644664	0.36766975308641975
0.5508474576271186	0.2	0.8751622343852878	0.7546218487394958	0.326625386996904	0.06692913385826772	0.24025974025974026	0.4200866683660464	0.3680555555555555
0.5508474576271186	0.2	0.8751622343852878	0.7579831932773111	0.326625386996904	0.06692913385826772	0.24025974025974026	0.4213612031608463	0.36689814814814814
0.5508474576271186	0.2	0.8751622343852878	0.7563025210084036	0.326625386996904	0.06692913385826772	0.24025974025974026	0.4213612031608463	0.3680555555555555
0.5508474576271186	0.2	0.8731363958797664	0.7546218487394958	0.326625386996904	0.06692913385826772	0.24025974025974026	0.41804741269436657	0.36921296296296297
0.5508474576271186	0.2	0.8731363958797664	0.7579831932773111	0.326625386996904	0.06692913385826772	0.24025974025974026	0.41855722661228656	0.3680555555555555
0.5508474576271186	0.2	0.8731363958797664	0.7563025210084036	0.326625386996904	0.06299212598425197	0.24025974025974026	0.42671424929900587	0.3665123456790123
0.559322033898305	0.2	0.8731363958797664	0.7563025210084036	0.326625386996904	0.06299212598425197	0.24025974025974026	0.40734132041804744	0.37114197530864196
0.5508474576271186	0.2	0.8731363958797664	0.7579831932773111	0.326625386996904	0.06299212598425197	0.24025974025974026	0.4297731328065256	0.37037037037037035
0.5508474576271186	0.2	0.8731363958797664	0.7579831932773111	0.326625386996904	0.06299212598425197	0.24025974025974026	0.4320672954371655	0.36921296296296297
0.5508474576271186	0.21250000000000002	0.8731363958797664	0.7563025210084036	0.326625386996904	0.06299212598425197	0.2445887445887446	0.4302829467244456	0.3680555555555555
0.559322033898305	0.21250000000000002	0.8711105573742448	0.7579831932773111	0.326625386996904	0.06692913385826772	0.24675324675324675	0.43079276064236555	0.36921296296296297
0.5508474576271186	0.21250000000000002	0.8731363958797664	0.7563025210084036	0.326625386996904	0.06692913385826772	0.2445887445887446	0.4231455518735662	0.36921296296296297
0.5508474576271186	0.21250000000000002	0.8711105573742448	0.7579831932773111	0.326625386996904	0.07086614173228348	0.2445887445887446	0.4333418302319654	0.36882716049382713
0.5508474576271186	0.21250000000000002	0.8731363958797664	0.7579831932773111	0.326625386996904	0.06692913385826772	0.24675324675324675	0.42951822584756566	0.36882716049382713
0.5508474576271186	0.22499999999999998	0.8711105573742448	0.7579831932773111	0.326625386996904	0.06692913385826772	0.24675324675324675	0.43130257456028553	0.36766975308641975
0.559322033898305	0.22499999999999998	0.8711105573742448	0.7579831932773111	0.326625386996904	0.06692913385826772	0.2445887445887446	0.4274789701758858	0.3680555555555555
0.5508474576271186	0.22499999999999998	0.8711105573742448	0.7579831932773111	0.326625386996904	0.06692913385826772	0.2445887445887446	0.4320672954371655	0.36882716049382713
0.5508474576271186	0.22499999999999998	0.8711105573742448	0.7579831932773111	0.326625386996904	0.06692913385826772	0.24675324675324675	0.4356359928626052	0.36882716049382713
0.5508474576271186	0.22499999999999998	0.8711105573742448	0.7579831932773111	0.326625386996904	0.06299212598425197	0.2445887445887446	0.42212592403772625	0.3680555555555555
0.5508474576271186	0.22499999999999998	0.8711105573742448	0.7579831932773111	0.326625386996904	0.06692913385826772	0.2445887445887446	0.4287535049706857	0.3665123456790123
0.559322033898305	0.22499999999999998	0.8711105573742448	0.7579831932773111	0.326625386996904	0.06299212598425197	0.24675324675324675	0.43079276064236555	0.36921296296296297
0.5508474576271186	0.22499999999999998	0.8711105573742448	0.7579831932773111	0.326625386996904	0.06299212598425197	0.2445887445887446	0.4279887840938058	0.37229938271604934
0.559322033898305	0.22499999999999998	0.8711105573742448	0.7579831932773111	0.326625386996904	0.06299212598425197	0.24675324675324675	0.4341065511088453	0.3707561728395061
0.5508474576271186	0.22499999999999998	0.8711105573742448	0.7579831932773111	0.326625386996904	0.06299212598425197	0.24675324675324675	0.43232220239612545	0.37037037037037035
0.5508474576271186	0.22499999999999998	0.8711105573742448	0.7579831932773111	0.326625386996904	0.06299212598425197	0.24675324675324675	0.42671424929900587	0.3680555555555555
0.5508474576271186	0.22499999999999998	0.8711105573742448	0.7579831932773111	0.326625386996904	0.06299212598425197	0.24675324675324675	0.43691052765740507	0.3680555555555555
0.559322033898305	0.21250000000000002	0.8711105573742448	0.7579831932773111	0.326625386996904	0.06299212598425197	0.24675324675324675	0.4338516441498853	0.36921296296296297
0.559322033898305	0.21250000000000002	0.8711105573742448	0.7579831932773111	0.326625386996904	0.06299212598425197	0.24675324675324675	0.43130257456028553	0.3707561728395061
0.559322033898305	0.21250000000000002	0.8711105573742448	0.7579831932773111	0.326625386996904	0.06299212598425197	0.24675324675324675	0.4430282946724446	0.3680555555555555
0.559322033898305	0.21250000000000002	0.8711105573742448	0.7579831932773111	0.326625386996904	0.06299212598425197	0.24675324675324675	0.45245985215396384	0.36766975308641975
0.559322033898305	0.21250000000000002	0.8711105573742448	0.7579831932773111	0.326625386996904	0.06299212598425197	0.24675324675324675	0.4333418302319654	0.36766975308641975
0.559322033898305	0.21250000000000002	0.8711105573742448	0.7563025210084036	0.326625386996904	0.05905511811023622	0.24675324675324675	0.4542442008666837	0.3665123456790123
0.559322033898305	0.21250000000000002	0.8711105573742448	0.7579831932773111	0.326625386996904	0.05905511811023622	0.24675324675324675	0.42951822584756566	0.36921296296296297
0.559322033898305	0.21250000000000002	0.8711105573742448	0.7579831932773111	0.326625386996904	0.06299212598425197	0.24675324675324675	0.4305378536834056	0.36766975308641975
0.559322033898305	0.21250000000000002	0.8731363958797664	0.7579831932773111	0.326625386996904	0.06299212598425197	0.24675324675324675	0.4338516441498853	0.36766975308641975
0.559322033898305	0.21250000000000002	0.8731363958797664	0.7579831932773111	0.326625386996904	0.06299212598425197	0.24675324675324675	0.4407341320418048	0.3699845679012346
0.559322033898305	0.21250000000000002	0.8731363958797664	0.7579831932773111	0.326625386996904	0.06299212598425197	0.2445887445887446	0.44379301554932454	0.3699845679012346
0.559322033898305	0.21250000000000002	0.8731363958797664	0.7579831932773111	0.326625386996904	0.06299212598425197	0.24675324675324675	0.44506755034412443	0.36921296296296297
0.5677966101694916	0.21250000000000002	0.8731363958797664	0.7579831932773111	0.326625386996904	0.06299212598425197	0.24025974025974026	0.44506755034412443	0.3680555555555555
0.559322033898305	0.21250000000000002	0.8751622343852878	0.7579831932773111	0.326625386996904	0.06299212598425197	0.24675324675324675	0.44455773642620444	0.36882716049382713
0.559322033898305	0.21250000000000002	0.8751622343852878	0.7579831932773111	0.326625386996904	0.06299212598425197	0.24675324675324675	0.4407341320418048	0.36882716049382713
0.559322033898305	0.21250000000000002	0.8751622343852878	0.7579831932773111	0.326625386996904	0.06299212598425197	0.2510822510822511	0.4468518990568443	0.3680555555555555
0.559322033898305	0.21250000000000002	0.8751622343852878	0.7579831932773111	0.326625386996904	0.06299212598425197	0.24675324675324675	0.44557736426204436	0.3680555555555555
0.5677966101694916	0.21250000000000002	0.8771880728908092	0.7579831932773111	0.326625386996904	0.06299212598425197	0.24675324675324675	0.4394595972470049	0.36921296296296297
0.559322033898305	0.21250000000000002	0.8751622343852878	0.7579831932773111	0.326625386996904	0.06299212598425197	0.24675324675324675	0.44506755034412443	0.36921296296296297
0.559322033898305	0.21250000000000002	0.8771880728908092	0.7579831932773111	0.326625386996904	0.06299212598425197	0.2510822510822511	0.43818506245220495	0.36766975308641975
0.559322033898305	0.21250000000000002	0.8771880728908092	0.7579831932773111	0.326625386996904	0.45669291338582674	0.2510822510822511	0.44455773642620444	0.36921296296296297
0.559322033898305	0.21250000000000002	0.8771880728908092	0.7579831932773111	0.326625386996904	0.4921259842519685	0.2510822510822511	0.4544991078256437	0.36766975308641975
0.559322033898305	0.22499999999999998	0.8771880728908092	0.7579831932773111	0.326625386996904	0.21653543307086615	0.24675324675324675	0.449910782564364	0.36766975308641975
0.559322033898305	0.22499999999999998	0.8792139113963306	0.7579831932773111	0.326625386996904	0.06692913385826772	0.2510822510822511	0.450420596482284	0.3699845679012346
0.559322033898305	0.22499999999999998	0.8792139113963306	0.7579831932773111	0.326625386996904	0.06299212598425197	0.24675324675324675	0.44838134081060416	0.3699845679012346
0.5677966101694916	0.22499999999999998	0.8792139113963306	0.7579831932773111	0.326625386996904	0.06299212598425197	0.2510822510822511	0.4601070609227632	0.36921296296296297
0.5677966101694916	0.2375	0.8792139113963306	0.7579831932773111	0.326625386996904	0.06299212598425197	0.2510822510822511	0.4361458067805251	0.36882716049382713
0.559322033898305	0.2375	0.8792139113963306	0.7579831932773111	0.326625386996904	0.06299212598425197	0.2532467532467532	0.4578128982921234	0.3665123456790123
0.559322033898305	0.2375	0.8812397499018523	0.7579831932773111	0.326625386996904	0.06299212598425197	0.2510822510822511	0.44455773642620444	0.36766975308641975
0.559322033898305	0.2375	0.8812397499018523	0.7579831932773111	0.326625386996904	0.06299212598425197	0.24675324675324675	0.4555187356614836	0.36612654320987653
0.559322033898305	0.2375	0.8812397499018523	0.7579831932773111	0.326625386996904	0.06299212598425197	0.24675324675324675	0.4825388733112414	0.36921296296296297
0.559322033898305	0.22499999999999998	0.8832655884073737	0.7579831932773111	0.326625386996904	0.06299212598425197	0.24675324675324675	0.4738720367066021	0.3665123456790123
0.559322033898305	0.22499999999999998	0.8832655884073737	0.7579831932773111	0.326625386996904	0.06299212598425197	0.2510822510822511	0.4555187356614836	0.36689814814814814
0.5677966101694916	0.22499999999999998	0.8832655884073737	0.7579831932773111	0.326625386996904	0.06299212598425197	0.24675324675324675	0.44098903900076475	0.36921296296296297
0.559322033898305	0.22499999999999998	0.8852914269128951	0.7563025210084036	0.326625386996904	0.06299212598425197	0.24675324675324675	0.4578128982921234	0.3680555555555555
0.5677966101694916	0.22499999999999998	0.8852914269128951	0.7579831932773111	0.326625386996904	0.05905511811023622	0.24675324675324675	0.44710680601580427	0.37037037037037035
0.559322033898305	0.22499999999999998	0.8873172654184169	0.7563025210084036	0.326625386996904	0.05905511811023622	0.24675324675324675	0.4532245730308438	0.3699845679012346
0.559322033898305	0.22499999999999998	0.8873172654184169	0.7563025210084036	0.326625386996904	0.06299212598425197	0.2445887445887446	0.4532245730308438	0.36689814814814814
0.559322033898305	0.21250000000000002	0.8873172654184169	0.7563025210084036	0.326625386996904	0.05905511811023622	0.24675324675324675	0.4514402243181239	0.36882716049382713
0.559322033898305	0.21250000000000002	0.8873172654184169	0.7563025210084036	0.326625386996904	0.06299212598425197	0.24025974025974026	0.4494009686464441	0.37037037037037035
0.559322033898305	0.21250000000000002	0.8893431039239383	0.7563025210084036	0.326625386996904	0.06692913385826772	0.2445887445887446	0.46724445577364265	0.36689814814814814
0.5677966101694916	0.21250000000000002	0.8893431039239383	0.7563025210084036	0.326625386996904	0.06299212598425197	0.2445887445887446	0.45602854957940353	0.36612654320987653
0.559322033898305	0.21250000000000002	0.8893431039239383	0.7546218487394958	0.326625386996904	0.06299212598425197	0.2445887445887446	0.44838134081060416	0.3707561728395061
0.559322033898305	0.21250000000000002	0.8913689424294597	0.7546218487394958	0.326625386996904	0.06299212598425197	0.2445887445887446	0.45093041040020393	0.36921296296296297
0.559322033898305	0.2	0.8893431039239383	0.7579831932773111	0.326625386996904	0.06299212598425197	0.2445887445887446	0.45016568952332403	0.36766975308641975
0.559322033898305	0.2	0.8893431039239383	0.7563025210084036	0.326625386996904	0.06299212598425197	0.2445887445887446	0.45118531735916395	0.36766975308641975
0.559322033898305	0.2	0.8893431039239383	0.7546218487394958	0.326625386996904	0.07086614173228348	0.2445887445887446	0.46342085138924294	0.36689814814814814
0.559322033898305	0.2	0.8893431039239383	0.7546218487394958	0.326625386996904	0.07086614173228348	0.24675324675324675	0.45628345653836355	0.3680555555555555
0.559322033898305	0.2	0.8913689424294597	0.7546218487394958	0.326625386996904	0.07086614173228348	0.2445887445887446	0.45628345653836355	0.3699845679012346
0.559322033898305	0.2	0.8913689424294597	0.7546218487394958	0.326625386996904	0.07086614173228348	0.24675324675324675	0.45016568952332403	0.37114197530864196
0.559322033898305	0.2	0.8913689424294597	0.7546218487394958	0.326625386996904	0.07086614173228348	0.24675324675324675	0.45704817741524345	0.3726851851851852
0.559322033898305	0.2	0.8933947809349814	0.7563025210084036	0.326625386996904	0.06299212598425197	0.24675324675324675	0.45934234004588326	0.3707561728395061
0.559322033898305	0.2	0.8913689424294597	0.7546218487394958	0.326625386996904	0.05905511811023622	0.24675324675324675	0.4588325261279633	0.36921296296296297
0.559322033898305	0.21250000000000002	0.8933947809349814	0.7546218487394958	0.326625386996904	0.05905511811023622	0.24675324675324675	0.4544991078256437	0.3699845679012346
0.559322033898305	0.2	0.8913689424294597	0.7563025210084036	0.326625386996904	0.05905511811023622	0.24675324675324675	0.46214631659444305	0.3734567901234568
0.559322033898305	0.21250000000000002	0.8913689424294597	0.7579831932773111	0.326625386996904	0.05905511811023622	0.24675324675324675	0.4567932704562835	0.3680555555555555
0.559322033898305	0.21250000000000002	0.8913689424294597	0.7563025210084036	0.326625386996904	0.05905511811023622	0.2445887445887446	0.4527147591129238	0.36689814814814814
0.559322033898305	0.21250000000000002	0.8913689424294597	0.7579831932773111	0.326625386996904	0.05905511811023622	0.24675324675324675	0.4542442008666837	0.36921296296296297
0.559322033898305	0.22499999999999998	0.8913689424294597	0.7563025210084036	0.326625386996904	0.05905511811023622	0.24675324675324675	0.45296966607188377	0.36766975308641975
0.559322033898305	0.22499999999999998	0.8913689424294597	0.7579831932773111	0.326625386996904	0.06299212598425197	0.2510822510822511	0.45195003823604385	0.37114197530864196
0.559322033898305	0.21250000000000002	0.8893431039239383	0.7563025210084036	0.326625386996904	0.06299212598425197	0.2445887445887446	0.4616365026765231	0.37037037037037035
0.559322033898305	0.22499999999999998	0.8893431039239383	0.7579831932773111	0.326625386996904	0.05905511811023622	0.24675324675324675	0.4514402243181239	0.3707561728395061
0.559322033898305	0.22499999999999998	0.8893431039239383	0.7579831932773111	0.326625386996904	0.05905511811023622	0.24675324675324675	0.44608717817996435	0.37229938271604934
0.559322033898305	0.22499999999999998	0.8893431039239383	0.7563025210084036	0.326625386996904	0.05905511811023622	0.24675324675324675	0.4618914096354831	0.3726851851851852
0.559322033898305	0.22499999999999998	0.8893431039239383	0.7579831932773111	0.326625386996904	0.05905511811023622	0.24675324675324675	0.4613815957175631	0.37229938271604934
0.559322033898305	0.22499999999999998	0.8893431039239383	0.7579831932773111	0.326625386996904	0.05905511811023622	0.24675324675324675	0.4527147591129238	0.36921296296296297
0.559322033898305	0.22499999999999998	0.8893431039239383	0.7579831932773111	0.326625386996904	0.05905511811023622	0.2445887445887446	0.45093041040020393	0.36882716049382713
0.5677966101694916	0.22499999999999998	0.8873172654184169	0.7579831932773111	0.326625386996904	0.05905511811023622	0.24675324675324675	0.46342085138924294	0.37037037037037035
0.559322033898305	0.21250000000000002	0.8893431039239383	0.7563025210084036	0.326625386996904	0.05905511811023622	0.2510822510822511	0.450420596482284	0.36921296296296297
0.559322033898305	0.21250000000000002	0.8873172654184169	0.7579831932773111	0.326625386996904	0.05905511811023622	0.24675324675324675	0.45985215396380325	0.36921296296296297
0.559322033898305	0.21250000000000002	0.8873172654184169	0.7563025210084036	0.326625386996904	0.05905511811023622	0.24675324675324675	0.4588325261279633	0.36882716049382713
0.5677966101694916	0.21250000000000002	0.8873172654184169	0.7579831932773111	0.326625386996904	0.05905511811023622	0.2445887445887446	0.45245985215396384	0.37229938271604934
0.559322033898305	0.21250000000000002	0.8873172654184169	0.7563025210084036	0.326625386996904	0.05905511811023622	0.2445887445887446	0.46622482793780273	0.36921296296296297
0.559322033898305	0.21250000000000002	0.8873172654184169	0.7579831932773111	0.326625386996904	0.05905511811023622	0.24675324675324675	0.45602854957940353	0.37037037037037035
0.559322033898305	0.21250000000000002	0.8873172654184169	0.7563025210084036	0.326625386996904	0.05905511811023622	0.2445887445887446	0.46342085138924294	0.3699845679012346
0.559322033898305	0.2	0.8873172654184169	0.7563025210084036	0.326625386996904	0.05905511811023622	0.24675324675324675	0.4603619678817232	0.3726851851851852
0.559322033898305	0.2	0.8873172654184169	0.7546218487394958	0.326625386996904	0.05905511811023622	0.2445887445887446	0.46571501401988274	0.36612654320987653
0.559322033898305	0.2	0.8873172654184169	0.7579831932773111	0.326625386996904	0.05905511811023622	0.24675324675324675	0.4613815957175631	0.36921296296296297
0.559322033898305	0.2	0.8852914269128951	0.7579831932773111	0.326625386996904	0.05905511811023622	0.2445887445887446	0.46316594443028297	0.37307098765432095
0.559322033898305	0.2	0.8852914269128951	0.7579831932773111	0.326625386996904	0.05905511811023622	0.2445887445887446	0.46265613051236304	0.37114197530864196
0.559322033898305	0.2	0.8852914269128951	0.7579831932773111	0.326625386996904	0.05905511811023622	0.24675324675324675	0.48228396635228143	0.3699845679012346
0.5677966101694916	0.2	0.8852914269128951	0.7563025210084036	0.326625386996904	0.05905511811023622	0.24675324675324675	0.48483303594188126	0.37229938271604934
0.559322033898305	0.2	0.8852914269128951	0.7579831932773111	0.326625386996904	0.05905511811023622	0.2445887445887446	0.48738210553148104	0.37037037037037035
0.5677966101694916	0.2	0.8852914269128951	0.7579831932773111	0.326625386996904	0.05511811023622047	0.24675324675324675	0.48483303594188126	0.36921296296296297
0.559322033898305	0.2	0.8832655884073737	0.7579831932773111	0.326625386996904	0.05511811023622047	0.24675324675324675	0.4789701758858017	0.37229938271604934
0.559322033898305	0.2	0.8832655884073737	0.7579831932773111	0.326625386996904	0.05905511811023622	0.2532467532467532	0.4731073158297222	0.3680555555555555
0.559322033898305	0.21250000000000002	0.8812397499018523	0.7579831932773111	0.326625386996904	0.05905511811023622	0.24675324675324675	0.4705582462401224	0.36921296296296297
0.559322033898305	0.21250000000000002	0.8812397499018523	0.7579831932773111	0.326625386996904	0.05905511811023622	0.24675324675324675	0.4945195003823605	0.3665123456790123
0.559322033898305	0.2	0.8792139113963306	0.7579831932773111	0.326625386996904	0.05511811023622047	0.2510822510822511	0.4789701758858017	0.36689814814814814
0.559322033898305	0.2	0.8771880728908092	0.7579831932773111	0.326625386996904	0.05511811023622047	0.2554112554112554	0.4843232220239613	0.36882716049382713
0.559322033898305	0.21250000000000002	0.8751622343852878	0.7579831932773111	0.326625386996904	0.05511811023622047	0.2554112554112554	0.48202905939332147	0.36921296296296297
0.5677966101694916	0.21250000000000002	0.8731363958797664	0.7596638655462187	0.326625386996904	0.05905511811023622	0.2532467532467532	0.4840683150650013	0.37037037037037035
0.559322033898305	0.21250000000000002	0.8711105573742448	0.7579831932773111	0.326625386996904	0.05905511811023622	0.2554112554112554	0.474891664542442	0.3726851851851852
0.559322033898305	0.21250000000000002	0.8711105573742448	0.7596638655462187	0.326625386996904	0.05511811023622047	0.2554112554112554	0.48381340810604134	0.37114197530864196
0.5677966101694916	0.21250000000000002	0.8670588803632016	0.7596638655462187	0.326625386996904	0.05511811023622047	0.2554112554112554	0.49222533775172067	0.3734567901234568
0.5677966101694916	0.21250000000000002	0.8670588803632016	0.7596638655462187	0.326625386996904	0.05511811023622047	0.2554112554112554	0.4738720367066021	0.3680555555555555
0.5508474576271186	0.22499999999999998	0.8650330418576802	0.7596638655462187	0.326625386996904	0.05511811023622047	0.2510822510822511	0.4792250828447617	0.3680555555555555
0.559322033898305	0.22499999999999998	0.8630072033521587	0.7613445378151262	0.326625386996904	0.05511811023622047	0.2554112554112554	0.46953861840428246	0.3680555555555555
0.5677966101694916	0.22499999999999998	0.8630072033521587	0.7630252100840338	0.326625386996904	0.05511811023622047	0.2532467532467532	0.487891919449401	0.3699845679012346
0.559322033898305	0.22499999999999998	0.8609813648466373	0.7613445378151262	0.326625386996904	0.05511811023622047	0.2532467532467532	0.47642110629620193	0.36689814814814814
0.5677966101694916	0.22499999999999998	0.8589555263411157	0.7613445378151262	0.326625386996904	0.05511811023622047	0.2532467532467532	0.48330359418812135	0.36882716049382713
0.559322033898305	0.22499999999999998	0.8589555263411157	0.7613445378151262	0.326625386996904	0.05511811023622047	0.2554112554112554	0.4705582462401224	0.37037037037037035
0.5677966101694916	0.21250000000000002	0.8589555263411157	0.7613445378151262	0.326625386996904	0.05511811023622047	0.24675324675324675	0.4789701758858017	0.36766975308641975
0.5677966101694916	0.21250000000000002	0.8589555263411157	0.7613445378151262	0.326625386996904	0.05511811023622047	0.24675324675324675	0.47693092021412187	0.36882716049382713
0.559322033898305	0.21250000000000002	0.8569296878355943	0.7596638655462187	0.326625386996904	0.05511811023622047	0.24675324675324675	0.4794799898037217	0.36921296296296297
0.5677966101694916	0.21250000000000002	0.8569296878355943	0.7613445378151262	0.326625386996904	0.05511811023622047	0.24675324675324675	0.488146826408361	0.36882716049382713
0.559322033898305	0.21250000000000002	0.8569296878355943	0.7613445378151262	0.326625386996904	0.05905511811023622	0.24675324675324675	0.4825388733112414	0.3680555555555555
0.559322033898305	0.21250000000000002	0.8569296878355943	0.7596638655462187	0.326625386996904	0.05511811023622047	0.24675324675324675	0.4784603619678818	0.36766975308641975
0.559322033898305	0.2	0.8569296878355943	0.7579831932773111	0.326625386996904	0.05511811023622047	0.24675324675324675	0.4940096864644405	0.36921296296296297
0.559322033898305	0.2	0.8569296878355943	0.7579831932773111	0.326625386996904	0.05511811023622047	0.24675324675324675	0.4866173846546011	0.37037037037037035
0.559322033898305	0.2	0.8569296878355943	0.7579831932773111	0.326625386996904	0.05511811023622047	0.24675324675324675	0.48330359418812135	0.37114197530864196
0.559322033898305	0.2	0.8569296878355943	0.7596638655462187	0.326625386996904	0.05511811023622047	0.24675324675324675	0.48381340810604134	0.36766975308641975
0.559322033898305	0.2	0.8589555263411157	0.7596638655462187	0.326625386996904	0.05511811023622047	0.24675324675324675	0.488146826408361	0.3707561728395061
0.559322033898305	0.2	0.8589555263411157	0.7596638655462187	0.326625386996904	0.05511811023622047	0.24675324675324675	0.49859801172572016	0.37037037037037035
0.559322033898305	0.2	0.8589555263411157	0.7596638655462187	0.326625386996904	0.05511811023622047	0.24675324675324675	0.4886566403262809	0.37037037037037035
0.559322033898305	0.2	0.8589555263411157	0.7579831932773111	0.326625386996904	0.05511811023622047	0.24675324675324675	0.488146826408361	0.37037037037037035
0.559322033898305	0.2	0.8609813648466373	0.7579831932773111	0.326625386996904	0.05511811023622047	0.24025974025974026	0.48508794290084123	0.37114197530864196
0.559322033898305	0.2	0.8630072033521587	0.7596638655462187	0.326625386996904	0.05511811023622047	0.24675324675324675	0.4840683150650013	0.3680555555555555
0.559322033898305	0.2	0.8630072033521587	0.7579831932773111	0.326625386996904	0.05511811023622047	0.2445887445887446	0.4917155238338007	0.36689814814814814
0.559322033898305	0.2	0.8630072033521587	0.7596638655462187	0.326625386996904	0.05511811023622047	0.24675324675324675	0.4827937802702014	0.3699845679012346
0.559322033898305	0.2	0.8630072033521587	0.7579831932773111	0.326625386996904	0.05511811023622047	0.2510822510822511	0.47820545500892175	0.3699845679012346
0.559322033898305	0.2	0.8650330418576802	0.7579831932773111	0.326625386996904	0.06299212598425197	0.24675324675324675	0.48228396635228143	0.36921296296296297
0.559322033898305	0.2	0.8650330418576802	0.7579831932773111	0.326625386996904	0.06299212598425197	0.2445887445887446	0.4868722916135611	0.3665123456790123
0.559322033898305	0.2	0.8670588803632016	0.7579831932773111	0.326625386996904	0.06299212598425197	0.24675324675324675	0.4705582462401224	0.36921296296296297
0.5677966101694916	0.2	0.8670588803632016	0.7579831932773111	0.326625386996904	0.06299212598425197	0.24675324675324675	0.47361712974764214	0.3680555555555555
0.559322033898305	0.21250000000000002	0.8711105573742448	0.7579831932773111	0.326625386996904	0.06299212598425197	0.24675324675324675	0.4937547795054805	0.36921296296296297
0.559322033898305	0.2	0.8711105573742448	0.7579831932773111	0.326625386996904	0.05905511811023622	0.24675324675324675	0.4886566403262809	0.3707561728395061
0.559322033898305	0.2	0.8731363958797664	0.7579831932773111	0.326625386996904	0.05905511811023622	0.24675324675324675	0.48483303594188126	0.37114197530864196
0.559322033898305	0.21250000000000002	0.8751622343852878	0.7579831932773111	0.326625386996904	0.05905511811023622	0.24675324675324675	0.4843232220239613	0.3707561728395061
0.559322033898305	0.21250000000000002	0.8751622343852878	0.7579831932773111	0.326625386996904	0.05905511811023622	0.2510822510822511	0.48381340810604134	0.3699845679012346
0.5677966101694916	0.21250000000000002	0.8771880728908092	0.7579831932773111	0.326625386996904	0.05905511811023622	0.24675324675324675	0.48738210553148104	0.36882716049382713
0.559322033898305	0.21250000000000002	0.8771880728908092	0.7579831932773111	0.326625386996904	0.05905511811023622	0.2445887445887446	0.4761661993372419	0.37037037037037035
0.559322033898305	0.22499999999999998	0.8792139113963306	0.7579831932773111	0.326625386996904	0.05905511811023622	0.2445887445887446	0.49706856997196025	0.36766975308641975
0.559322033898305	0.22499999999999998	0.8792139113963306	0.7563025210084036	0.326625386996904	0.05905511811023622	0.24675324675324675	0.49069589599796076	0.36921296296296297
0.559322033898305	0.22499999999999998	0.8792139113963306	0.7579831932773111	0.326625386996904	0.05905511811023622	0.2445887445887446	0.47998980372164163	0.37114197530864196
0.559322033898305	0.22499999999999998	0.8812397499018523	0.7579831932773111	0.326625386996904	0.05905511811023622	0.24675324675324675	0.4886566403262809	0.36921296296296297
0.559322033898305	0.22499999999999998	0.8812397499018523	0.7579831932773111	0.326625386996904	0.05905511811023622	0.24025974025974026	0.4812643385164415	0.3699845679012346
0.5508474576271186	0.22499999999999998	0.8812397499018523	0.7579831932773111	0.326625386996904	0.05905511811023622	0.2445887445887446	0.49120570991588075	0.37037037037037035
0.5508474576271186	0.22499999999999998	0.8812397499018523	0.7563025210084036	0.326625386996904	0.05905511811023622	0.2445887445887446	0.5006372673974	0.3665123456790123
0.5508474576271186	0.22499999999999998	0.8812397499018523	0.7579831932773111	0.3204334365325078	0.05905511811023622	0.24025974025974026	0.4812643385164415	0.36689814814814814
0.559322033898305	0.22499999999999998	0.8812397499018523	0.7563025210084036	0.326625386996904	0.05905511811023622	0.24025974025974026	0.48840173336732096	0.36689814814814814
0.559322033898305	0.22499999999999998	0.8832655884073737	0.7563025210084036	0.3204334365325078	0.07480314960629922	0.24025974025974026	0.47463675758348206	0.37114197530864196
0.5508474576271186	0.21250000000000002	0.8832655884073737	0.7563025210084036	0.326625386996904	0.05905511811023622	0.2424242424242424	0.48228396635228143	0.3680555555555555
0.5508474576271186	0.21250000000000002	0.8832655884073737	0.7563025210084036	0.326625386996904	0.05905511811023622	0.24025974025974026	0.47361712974764214	0.36766975308641975
0.5508474576271186	0.21250000000000002	0.8832655884073737	0.7563025210084036	0.326625386996904	0.05905511811023622	0.2445887445887446	0.4866173846546011	0.3680555555555555
0.559322033898305	0.21250000000000002	0.8812397499018523	0.7579831932773111	0.3204334365325078	0.05905511811023622	0.24025974025974026	0.45602854957940353	0.36921296296296297
0.5508474576271186	0.21250000000000002	0.8832655884073737	0.7579831932773111	0.326625386996904	0.06299212598425197	0.2445887445887446	0.45985215396380325	0.37114197530864196
0.5508474576271186	0.21250000000000002	0.8812397499018523	0.7579831932773111	0.3204334365325078	0.05905511811023622	0.24025974025974026	0.4618914096354831	0.36882716049382713
0.5508474576271186	0.21250000000000002	0.8812397499018523	0.7563025210084036	0.3204334365325078	0.05905511811023622	0.24025974025974026	0.4674993627326026	0.36882716049382713
0.559322033898305	0.2	0.8812397499018523	0.7563025210084036	0.3204334365325078	0.05511811023622047	0.24025974025974026	0.45985215396380325	0.3680555555555555
0.5508474576271186	0.2	0.8812397499018523	0.7563025210084036	0.3204334365325078	0.05511811023622047	0.24025974025974026	0.4715778740759623	0.3680555555555555
0.559322033898305	0.2	0.8812397499018523	0.7579831932773111	0.3204334365325078	0.05511811023622047	0.24025974025974026	0.46214631659444305	0.37037037037037035
0.559322033898305	0.2	0.8832655884073737	0.7579831932773111	0.3204334365325078	0.05511811023622047	0.24675324675324675	0.46724445577364265	0.37037037037037035
0.5508474576271186	0.2	0.8832655884073737	0.7563025210084036	0.326625386996904	0.05511811023622047	0.24675324675324675	0.46214631659444305	0.36689814814814814
0.5508474576271186	0.2	0.8832655884073737	0.7579831932773111	0.326625386996904	0.05511811023622047	0.24675324675324675	0.450420596482284	0.36882716049382713
0.5508474576271186	0.2	0.8832655884073737	0.7579831932773111	0.3204334365325078	0.05511811023622047	0.24025974025974026	0.4652052001019628	0.36766975308641975
0.5508474576271186	0.2	0.8812397499018523	0.7563025210084036	0.326625386996904	0.05511811023622047	0.24675324675324675	0.47998980372164163	0.36766975308641975
0.5508474576271186	0.2	0.8812397499018523	0.7579831932773111	0.326625386996904	0.05511811023622047	0.24675324675324675	0.48381340810604134	0.3699845679012346
0.559322033898305	0.1875	0.8812397499018523	0.7579831932773111	0.3204334365325078	0.05511811023622047	0.24675324675324675	0.4914606168748407	0.3665123456790123
0.5508474576271186	0.1875	0.8812397499018523	0.7579831932773111	0.3204334365325078	0.05511811023622047	0.24675324675324675	0.48381340810604134	0.36766975308641975
0.5508474576271186	0.2	0.8812397499018523	0.7579831932773111	0.3204334365325078	0.05511811023622047	0.24675324675324675	0.4779505480499618	0.36882716049382713
0.559322033898305	0.2	0.8812397499018523	0.7579831932773111	0.3204334365325078	0.05511811023622047	0.24675324675324675	0.4784603619678818	0.36689814814814814
0.559322033898305	0.2	0.8812397499018523	0.7579831932773111	0.326625386996904	0.05905511811023622	0.24675324675324675	0.46622482793780273	0.36689814814814814
0.5508474576271186	0.2	0.8812397499018523	0.7579831932773111	0.3204334365325078	0.05905511811023622	0.24675324675324675	0.4687738975274025	0.36921296296296297
0.5508474576271186	0.2	0.8792139113963306	0.7579831932773111	0.3204334365325078	0.05511811023622047	0.24675324675324675	0.45755799133316344	0.36921296296296297
0.5508474576271186	0.2	0.8792139113963306	0.7579831932773111	0.3204334365325078	0.05511811023622047	0.24675324675324675	0.4616365026765231	0.3699845679012346
0.5508474576271186	0.21250000000000002	0.8792139113963306	0.7579831932773111	0.3204334365325078	0.05511811023622047	0.24675324675324675	0.4690288044863625	0.37229938271604934
0.559322033898305	0.21250000000000002	0.8792139113963306	0.7579831932773111	0.3204334365325078	0.05511811023622047	0.24675324675324675	0.4603619678817232	0.36689814814814814
0.559322033898305	0.21250000000000002	0.8792139113963306	0.7579831932773111	0.3204334365325078	0.05511811023622047	0.24675324675324675	0.4555187356614836	0.36882716049382713
0.559322033898305	0.21250000000000002	0.8792139113963306	0.7579831932773111	0.3204334365325078	0.05905511811023622	0.24675324675324675	0.4616365026765231	0.3680555555555555
0.5508474576271186	0.21250000000000002	0.8792139113963306	0.7579831932773111	0.3204334365325078	0.05511811023622047	0.2445887445887446	0.46673464185572267	0.37037037037037035
0.559322033898305	0.22499999999999998	0.8792139113963306	0.7579831932773111	0.3204334365325078	0.05905511811023622	0.24675324675324675	0.46214631659444305	0.36921296296296297
0.5508474576271186	0.22499999999999998	0.8792139113963306	0.7579831932773111	0.3204334365325078	0.05905511811023622	0.24675324675324675	0.46214631659444305	0.36612654320987653
0.5508474576271186	0.22499999999999998	0.8792139113963306	0.7579831932773111	0.3204334365325078	0.05511811023622047	0.24025974025974026	0.4641855722661229	0.36766975308641975
0.5508474576271186	0.22499999999999998	0.8792139113963306	0.7579831932773111	0.3204334365325078	0.05511811023622047	0.2445887445887446	0.4601070609227632	0.36766975308641975
0.5508474576271186	0.21250000000000002	0.8792139113963306	0.7579831932773111	0.3204334365325078	0.05511811023622047	0.24025974025974026	0.46367575834820296	0.37037037037037035
0.5508474576271186	0.21250000000000002	0.8792139113963306	0.7579831932773111	0.326625386996904	0.05511811023622047	0.24025974025974026	0.46596992097884277	0.3680555555555555
0.559322033898305	0.21250000000000002	0.8792139113963306	0.7579831932773111	0.3204334365325078	0.05511811023622047	0.24025974025974026	0.46673464185572267	0.36612654320987653
0.5508474576271186	0.21250000000000002	0.8812397499018523	0.7563025210084036	0.3204334365325078	0.05511811023622047	0.24675324675324675	0.4680091766505226	0.36689814814814814
0.5508474576271186	0.21250000000000002	0.8792139113963306	0.7579831932773111	0.3204334365325078	0.05511811023622047	0.2445887445887446	0.4616365026765231	0.3653549382716049
0.559322033898305	0.21250000000000002	0.8792139113963306	0.7579831932773111	0.3204334365325078	0.05511811023622047	0.24025974025974026	0.45475401478460364	0.3665123456790123
0.559322033898305	0.21250000000000002	0.8812397499018523	0.7579831932773111	0.3204334365325078	0.05511811023622047	0.2445887445887446	0.46673464185572267	0.3680555555555555
0.559322033898305	0.21250000000000002	0.8812397499018523	0.7579831932773111	0.3204334365325078	0.05511811023622047	0.2445887445887446	0.4494009686464441	0.3665123456790123
0.559322033898305	0.21250000000000002	0.8812397499018523	0.7579831932773111	0.3204334365325078	0.05118110236220473	0.24025974025974026	0.4494009686464441	0.3699845679012346
0.559322033898305	0.21250000000000002	0.8812397499018523	0.7579831932773111	0.3204334365325078	0.05511811023622047	0.24025974025974026	0.4618914096354831	0.36882716049382713
0.559322033898305	0.21250000000000002	0.8812397499018523	0.7579831932773111	0.3204334365325078	0.05511811023622047	0.2445887445887446	0.46673464185572267	0.36689814814814814
0.559322033898305	0.2	0.8812397499018523	0.7563025210084036	0.3204334365325078	0.05511811023622047	0.2445887445887446	0.4486362477695641	0.36921296296296297
0.559322033898305	0.2	0.8812397499018523	0.7579831932773111	0.3204334365325078	0.08661417322834647	0.24675324675324675	0.4578128982921234	0.36766975308641975
0.5677966101694916	0.2	0.8832655884073737	0.7579831932773111	0.3204334365325078	0.05905511811023622	0.24675324675324675	0.46265613051236304	0.3699845679012346
0.559322033898305	0.2	0.8832655884073737	0.7579831932773111	0.3204334365325078	0.05511811023622047	0.24675324675324675	0.46265613051236304	0.3699845679012346
0.559322033898305	0.2	0.8852914269128951	0.7579831932773111	0.3204334365325078	0.05511811023622047	0.2445887445887446	0.45628345653836355	0.3680555555555555
0.559322033898305	0.2	0.8832655884073737	0.7579831932773111	0.3204334365325078	0.05511811023622047	0.2510822510822511	0.4578128982921234	0.3665123456790123
0.559322033898305	0.2	0.8852914269128951	0.7579831932773111	0.3204334365325078	0.05511811023622047	0.2532467532467532	0.4932449655875606	0.37037037037037035
0.559322033898305	0.2	0.8852914269128951	0.7579831932773111	0.3204334365325078	0.05511811023622047	0.2510822510822511	0.475401478460362	0.3707561728395061
0.559322033898305	0.2	0.8852914269128951	0.7579831932773111	0.3204334365325078	0.05511811023622047	0.24675324675324675	0.4932449655875606	0.3699845679012346
0.559322033898305	0.2	0.8873172654184169	0.7579831932773111	0.3204334365325078	0.05511811023622047	0.2532467532467532	0.4789701758858017	0.3680555555555555
0.559322033898305	0.2	0.8873172654184169	0.7579831932773111	0.3204334365325078	0.05905511811023622	0.24675324675324675	0.4616365026765231	0.37037037037037035
0.559322033898305	0.21250000000000002	0.8852914269128951	0.7579831932773111	0.3204334365325078	0.05511811023622047	0.2510822510822511	0.45093041040020393	0.3699845679012346
0.559322033898305	0.21250000000000002	0.8852914269128951	0.7579831932773111	0.3204334365325078	0.05511811023622047	0.2510822510822511	0.45755799133316344	0.36882716049382713
0.559322033898305	0.21250000000000002	0.8873172654184169	0.7579831932773111	0.3204334365325078	0.05511811023622047	0.2510822510822511	0.4542442008666837	0.3680555555555555
0.559322033898305	0.21250000000000002	0.8873172654184169	0.7579831932773111	0.3204334365325078	0.05511811023622047	0.2554112554112554	0.4527147591129238	0.3680555555555555
0.559322033898305	0.2	0.8873172654184169	0.7579831932773111	0.3204334365325078	0.05511811023622047	0.2510822510822511	0.44608717817996435	0.3680555555555555
0.559322033898305	0.21250000000000002	0.8873172654184169	0.7579831932773111	0.3204334365325078	0.05511811023622047	0.2510822510822511	0.45857761916900336	0.3707561728395061
0.5677966101694916	0.21250000000000002	0.8873172654184169	0.7579831932773111	0.3204334365325078	0.05511811023622047	0.2510822510822511	0.45296966607188377	0.36766975308641975
0.559322033898305	0.22499999999999998	0.8873172654184169	0.7579831932773111	0.3204334365325078	0.05511811023622047	0.24675324675324675	0.44455773642620444	0.36882716049382713
0.559322033898305	0.22499999999999998	0.8893431039239383	0.7579831932773111	0.3204334365325078	0.05511811023622047	0.2532467532467532	0.475401478460362	0.37037037037037035
0.559322033898305	0.22499999999999998	0.8873172654184169	0.7579831932773111	0.326625386996904	0.05118110236220473	0.2510822510822511	0.4435381085903645	0.36882716049382713
0.559322033898305	0.22499999999999998	0.8873172654184169	0.7579831932773111	0.326625386996904	0.05511811023622047	0.24675324675324675	0.4532245730308438	0.36612654320987653
0.559322033898305	0.22499999999999998	0.8873172654184169	0.7579831932773111	0.326625386996904	0.05511811023622047	0.24675324675324675	0.45602854957940353	0.3680555555555555
0.559322033898305	0.22499999999999998	0.8873172654184169	0.7579831932773111	0.326625386996904	0.05511811023622047	0.24675324675324675	0.48100943155748155	0.36612654320987653
0.559322033898305	0.22499999999999998	0.8873172654184169	0.7579831932773111	0.326625386996904	0.05511811023622047	0.24675324675324675	0.4494009686464441	0.36921296296296297
0.559322033898305	0.22499999999999998	0.8873172654184169	0.7579831932773111	0.326625386996904	0.05511811023622047	0.24675324675324675	0.4494009686464441	0.37307098765432095
0.5677966101694916	0.22499999999999998	0.8873172654184169	0.7579831932773111	0.326625386996904	0.05511811023622047	0.2445887445887446	0.4527147591129238	0.37037037037037035
0.559322033898305	0.22499999999999998	0.8873172654184169	0.7579831932773111	0.326625386996904	0.05511811023622047	0.24025974025974026	0.450420596482284	0.37037037037037035
0.559322033898305	0.22499999999999998	0.8873172654184169	0.7579831932773111	0.326625386996904	0.05511811023622047	0.2445887445887446	0.45857761916900336	0.3680555555555555
0.559322033898305	0.21250000000000002	0.8873172654184169	0.7563025210084036	0.326625386996904	0.05511811023622047	0.24025974025974026	0.4555187356614836	0.3699845679012346
0.559322033898305	0.21250000000000002	0.8873172654184169	0.7579831932773111	0.326625386996904	0.05511811023622047	0.24025974025974026	0.450420596482284	0.36766975308641975
0.559322033898305	0.21250000000000002	0.8873172654184169	0.7563025210084036	0.326625386996904	0.05511811023622047	0.24025974025974026	0.4494009686464441	0.3653549382716049
0.5677966101694916	0.21250000000000002	0.8852914269128951	0.7579831932773111	0.326625386996904	0.05511811023622047	0.24025974025974026	0.44838134081060416	0.36689814814814814
0.559322033898305	0.21250000000000002	0.8852914269128951	0.7563025210084036	0.326625386996904	0.05511811023622047	0.24025974025974026	0.46316594443028297	0.3699845679012346
0.559322033898305	0.21250000000000002	0.8852914269128951	0.7563025210084036	0.326625386996904	0.05511811023622047	0.24025974025974026	0.4544991078256437	0.36612654320987653
0.5677966101694916	0.2	0.8852914269128951	0.7563025210084036	0.326625386996904	0.05511811023622047	0.24025974025974026	0.45755799133316344	0.36921296296296297
0.559322033898305	0.2	0.8852914269128951	0.7579831932773111	0.326625386996904	0.05118110236220473	0.24025974025974026	0.46444047922508286	0.36612654320987653
0.559322033898305	0.2	0.8852914269128951	0.7579831932773111	0.3204334365325078	0.05511811023622047	0.24025974025974026	0.44506755034412443	0.3665123456790123
0.559322033898305	0.2	0.8873172654184169	0.7579831932773111	0.326625386996904	0.05511811023622047	0.2445887445887446	0.45755799133316344	0.3680555555555555
0.5677966101694916	0.2	0.8873172654184169	0.7579831932773111	0.3204334365325078	0.05511811023622047	0.24025974025974026	0.43716543461636503	0.36766975308641975
0.559322033898305	0.2	0.8873172654184169	0.7579831932773111	0.326625386996904	0.05511811023622047	0.2445887445887446	0.46444047922508286	0.3680555555555555
0.5677966101694916	0.2	0.8873172654184169	0.7579831932773111	0.3204334365325078	0.05511811023622047	0.2445887445887446	0.4532245730308438	0.36689814814814814
0.5677966101694916	0.2	0.8873172654184169	0.7579831932773111	0.326625386996904	0.05511811023622047	0.24675324675324675	0.44736171297476424	0.3665123456790123
0.5677966101694916	0.2	0.8873172654184169	0.7579831932773111	0.3204334365325078	0.05511811023622047	0.2445887445887446	0.44608717817996435	0.3699845679012346
0.559322033898305	0.2	0.8873172654184169	0.7579831932773111	0.3204334365325078	0.05905511811023622	0.24675324675324675	0.4539892939077237	0.36882716049382713
0.5508474576271186	0.2	0.8873172654184169	0.7579831932773111	0.326625386996904	0.05511811023622047	0.24675324675324675	0.45934234004588326	0.3680555555555555
0.5508474576271186	0.2	0.8873172654184169	0.7579831932773111	0.3235294117647059	0.05118110236220473	0.2510822510822511	0.4443028294672445	0.36612654320987653
0.559322033898305	0.2	0.8873172654184169	0.7563025210084036	0.3204334365325078	0.05511811023622047	0.2445887445887446	0.4544991078256437	0.3680555555555555
0.559322033898305	0.2	0.8873172654184169	0.7579831932773111	0.3235294117647059	0.05118110236220473	0.2510822510822511	0.46342085138924294	0.36882716049382713
0.559322033898305	0.21250000000000002	0.8893431039239383	0.7579831932773111	0.3204334365325078	0.05118110236220473	0.24675324675324675	0.4488911547285241	0.3680555555555555
0.559322033898305	0.21250000000000002	0.8893431039239383	0.7579831932773111	0.3204334365325078	0.05511811023622047	0.24675324675324675	0.45577364262044356	0.36612654320987653
0.559322033898305	0.21250000000000002	0.8893431039239383	0.7579831932773111	0.3204334365325078	0.05511811023622047	0.2510822510822511	0.44838134081060416	0.3680555555555555
0.559322033898305	0.21250000000000002	0.8893431039239383	0.7579831932773111	0.3204334365325078	0.05511811023622047	0.24675324675324675	0.4532245730308438	0.3665123456790123
0.559322033898305	0.22499999999999998	0.8893431039239383	0.7563025210084036	0.3204334365325078	0.05511811023622047	0.2510822510822511	0.45755799133316344	0.36612654320987653
0.559322033898305	0.22499999999999998	0.8893431039239383	0.7579831932773111	0.3204334365325078	0.05511811023622047	0.24675324675324675	0.45704817741524345	0.3680555555555555
0.559322033898305	0.22499999999999998	0.8893431039239383	0.7563025210084036	0.3204334365325078	0.05511811023622047	0.24675324675324675	0.45195003823604385	0.37114197530864196
0.559322033898305	0.22499999999999998	0.8893431039239383	0.7579831932773111	0.3204334365325078	0.05511811023622047	0.2510822510822511	0.4486362477695641	0.36882716049382713
0.5508474576271186	0.22499999999999998	0.8893431039239383	0.7579831932773111	0.3204334365325078	0.05511811023622047	0.24675324675324675	0.4613815957175631	0.3665123456790123
0.559322033898305	0.22499999999999998	0.8893431039239383	0.7579831932773111	0.3204334365325078	0.05511811023622047	0.24025974025974026	0.45118531735916395	0.3665123456790123
0.5508474576271186	0.22499999999999998	0.8893431039239383	0.7563025210084036	0.3204334365325078	0.05511811023622047	0.24675324675324675	0.4527147591129238	0.3665123456790123
0.5508474576271186	0.22499999999999998	0.8893431039239383	0.7579831932773111	0.3204334365325078	0.05511811023622047	0.2445887445887446	0.4392046902880449	0.3641975308641975
0.559322033898305	0.21250000000000002	0.8893431039239383	0.7579831932773111	0.3204334365325078	0.05511811023622047	0.2445887445887446	0.4527147591129238	0.36766975308641975
0.559322033898305	0.21250000000000002	0.8893431039239383	0.7579831932773111	0.3204334365325078	0.05511811023622047	0.24025974025974026	0.4481264338516442	0.3680555555555555
0.559322033898305	0.21250000000000002	0.8893431039239383	0.7563025210084036	0.3204334365325078	0.05511811023622047	0.24025974025974026	0.4514402243181239	0.36882716049382713
0.559322033898305	0.21250000000000002	0.8893431039239383	0.7579831932773111	0.3204334365325078	0.05511811023622047	0.24025974025974026	0.45016568952332403	0.3653549382716049
0.559322033898305	0.21250000000000002	0.8893431039239383	0.7563025210084036	0.3204334365325078	0.05511811023622047	0.24025974025974026	0.4603619678817232	0.36766975308641975
0.5508474576271186	0.21250000000000002	0.8913689424294597	0.7579831932773111	0.3204334365325078	0.05511811023622047	0.24025974025974026	0.4618914096354831	0.36689814814814814
0.5508474576271186	0.21250000000000002	0.8893431039239383	0.7563025210084036	0.3204334365325078	0.05511811023622047	0.24025974025974026	0.449910782564364	0.37114197530864196
0.5508474576271186	0.2	0.8913689424294597	0.7579831932773111	0.3173374613003096	0.05511811023622047	0.24025974025974026	0.46724445577364265	0.36689814814814814
0.5508474576271186	0.2	0.8893431039239383	0.7563025210084036	0.3173374613003096	0.05511811023622047	0.24025974025974026	0.450420596482284	0.3653549382716049
0.5508474576271186	0.2	0.8893431039239383	0.7563025210084036	0.3204334365325078	0.05511811023622047	0.24025974025974026	0.4555187356614836	0.3665123456790123
0.559322033898305	0.2	0.8913689424294597	0.7579831932773111	0.3173374613003096	0.05118110236220473	0.24025974025974026	0.45577364262044356	0.3665123456790123
0.559322033898305	0.2	0.8893431039239383	0.7579831932773111	0.3173374613003096	0.05118110236220473	0.2445887445887446	0.47004843232220245	0.36689814814814814
0.5508474576271186	0.2	0.8893431039239383	0.7579831932773111	0.3173374613003096	0.05118110236220473	0.24025974025974026	0.4715778740759623	0.36689814814814814
0.5508474576271186	0.2	0.8893431039239383	0.7563025210084036	0.3173374613003096	0.05118110236220473	0.2445887445887446	0.46316594443028297	0.36612654320987653
0.559322033898305	0.2	0.8893431039239383	0.7579831932773111	0.3173374613003096	0.05118110236220473	0.2445887445887446	0.4652052001019628	0.3641975308641975
0.559322033898305	0.2	0.8893431039239383	0.7579831932773111	0.3173374613003096	0.05118110236220473	0.2445887445887446	0.46622482793780273	0.36882716049382713
0.5508474576271186	0.2	0.8893431039239383	0.7563025210084036	0.3173374613003096	0.05118110236220473	0.24675324675324675	0.4677542696915626	0.36766975308641975
0.5508474576271186	0.2	0.8893431039239383	0.7563025210084036	0.3173374613003096	0.05511811023622047	0.2532467532467532	0.46673464185572267	0.3680555555555555
0.5508474576271186	0.2	0.8893431039239383	0.7579831932773111	0.3173374613003096	0.05511811023622047	0.24675324675324675	0.4733622227886822	0.3680555555555555
0.5508474576271186	0.2	0.8893431039239383	0.7579831932773111	0.3173374613003096	0.05118110236220473	0.24675324675324675	0.46214631659444305	0.36882716049382713
0.5508474576271186	0.2	0.8893431039239383	0.7579831932773111	0.3173374613003096	0.05511811023622047	0.24675324675324675	0.46953861840428246	0.3699845679012346
0.559322033898305	0.2	0.8893431039239383	0.7579831932773111	0.3173374613003096	0.05511811023622047	0.2445887445887446	0.46342085138924294	0.36766975308641975
0.559322033898305	0.2	0.8893431039239383	0.7579831932773111	0.3173374613003096	0.05511811023622047	0.2510822510822511	0.4652052001019628	0.36612654320987653
0.559322033898305	0.2	0.8893431039239383	0.7579831932773111	0.3173374613003096	0.05118110236220473	0.2510822510822511	0.46571501401988274	0.3653549382716049
0.559322033898305	0.2	0.8893431039239383	0.7579831932773111	0.3173374613003096	0.05118110236220473	0.2510822510822511	0.4733622227886822	0.36689814814814814
0.559322033898305	0.2	0.8893431039239383	0.7579831932773111	0.3173374613003096	0.05511811023622047	0.24675324675324675	0.46316594443028297	0.36882716049382713
0.5508474576271186	0.21250000000000002	0.8873172654184169	0.7579831932773111	0.3142414860681115	0.05511811023622047	0.2532467532467532	0.46724445577364265	0.36689814814814814
0.5508474576271186	0.21250000000000002	0.8873172654184169	0.7579831932773111	0.3173374613003096	0.05511811023622047	0.2510822510822511	0.4733622227886822	0.3665123456790123
0.559322033898305	0.21250000000000002	0.8873172654184169	0.7579831932773111	0.3173374613003096	0.05511811023622047	0.2510822510822511	0.45755799133316344	0.36689814814814814
0.5508474576271186	0.21250000000000002	0.8852914269128951	0.7579831932773111	0.3173374613003096	0.05511811023622047	0.24675324675324675	0.4692837114453225	0.3680555555555555
0.5508474576271186	0.21250000000000002	0.8852914269128951	0.7579831932773111	0.3173374613003096	0.05511811023622047	0.24675324675324675	0.4733622227886822	0.3645833333333333
0.5508474576271186	0.21250000000000002	0.8852914269128951	0.7579831932773111	0.3173374613003096	0.05511811023622047	0.24675324675324675	0.46495029314300285	0.3680555555555555
0.5508474576271186	0.21250000000000002	0.8832655884073737	0.7579831932773111	0.3142414860681115	0.05511811023622047	0.2510822510822511	0.4733622227886822	0.3653549382716049
0.559322033898305	0.21250000000000002	0.8832655884073737	0.7579831932773111	0.3173374613003096	0.05511811023622047	0.2532467532467532	0.4715778740759623	0.36689814814814814
0.5508474576271186	0.21250000000000002	0.8832655884073737	0.7579831932773111	0.3173374613003096	0.05511811023622047	0.24675324675324675	0.4616365026765231	0.36612654320987653
0.5508474576271186	0.21250000000000002	0.8812397499018523	0.7579831932773111	0.3173374613003096	0.05511811023622047	0.24675324675324675	0.46673464185572267	0.3638117283950617
0.5508474576271186	0.21250000000000002	0.8812397499018523	0.7579831932773111	0.3173374613003096	0.05511811023622047	0.24675324675324675	0.474891664542442	0.36612654320987653
0.559322033898305	0.21250000000000002	0.8812397499018523	0.7579831932773111	0.3173374613003096	0.05511811023622047	0.24675324675324675	0.4812643385164415	0.3665123456790123
0.5508474576271186	0.2	0.8792139113963306	0.7579831932773111	0.3173374613003096	0.05511811023622047	0.2445887445887446	0.4766760132551619	0.3645833333333333
0.5508474576271186	0.2	0.8792139113963306	0.7579831932773111	0.3173374613003096	0.05511811023622047	0.24675324675324675	0.47106806015804237	0.3653549382716049
0.5508474576271186	0.2	0.8792139113963306	0.7579831932773111	0.3173374613003096	0.05511811023622047	0.24675324675324675	0.4692837114453225	0.36766975308641975
0.5508474576271186	0.2	0.8771880728908092	0.7579831932773111	0.3173374613003096	0.05511811023622047	0.2445887445887446	0.45118531735916395	0.3665123456790123
0.5508474576271186	0.2	0.8771880728908092	0.7579831932773111	0.3173374613003096	0.05511811023622047	0.24675324675324675	0.4616365026765231	0.3653549382716049
0.5508474576271186	0.2	0.8771880728908092	0.7579831932773111	0.3173374613003096	0.05511811023622047	0.24675324675324675	0.45857761916900336	0.36612654320987653
0.5508474576271186	0.2	0.8751622343852878	0.7579831932773111	0.3173374613003096	0.05511811023622047	0.2510822510822511	0.46214631659444305	0.3680555555555555
0.559322033898305	0.2	0.8751622343852878	0.7579831932773111	0.3173374613003096	0.05511811023622047	0.24675324675324675	0.46444047922508286	0.3641975308641975
0.559322033898305	0.2	0.8731363958797664	0.7579831932773111	0.3173374613003096	0.05511811023622047	0.24675324675324675	0.4641855722661229	0.3665123456790123
0.559322033898305	0.1875	0.8731363958797664	0.7579831932773111	0.3173374613003096	0.05511811023622047	0.24675324675324675	0.46953861840428246	0.36612654320987653
0.559322033898305	0.2	0.8731363958797664	0.7579831932773111	0.3173374613003096	0.05511811023622047	0.24675324675324675	0.4794799898037217	0.36882716049382713
0.5508474576271186	0.1875	0.8731363958797664	0.7579831932773111	0.3173374613003096	0.05511811023622047	0.2532467532467532	0.4804996176395616	0.36921296296296297
0.5508474576271186	0.1875	0.8731363958797664	0.7579831932773111	0.3173374613003096	0.05511811023622047	0.2532467532467532	0.48228396635228143	0.36882716049382713
0.5508474576271186	0.1875	0.8731363958797664	0.7596638655462187	0.3173374613003096	0.05511811023622047	0.2532467532467532	0.4733622227886822	0.3638117283950617
0.5508474576271186	0.1875	0.8731363958797664	0.7613445378151262	0.3173374613003096	0.06299212598425197	0.2510822510822511	0.48508794290084123	0.3641975308641975
0.5508474576271186	0.1875	0.8731363958797664	0.7596638655462187	0.3173374613003096	0.05511811023622047	0.2532467532467532	0.48381340810604134	0.36766975308641975
0.5508474576271186	0.1875	0.8731363958797664	0.7596638655462187	0.3173374613003096	0.05511811023622047	0.2554112554112554	0.4807545245985216	0.36612654320987653
0.5508474576271186	0.1875	0.8731363958797664	0.7579831932773111	0.3173374613003096	0.05511811023622047	0.2554112554112554	0.4680091766505226	0.36882716049382713
0.5508474576271186	0.2	0.8731363958797664	0.7596638655462187	0.3173374613003096	0.05511811023622047	0.2510822510822511	0.47081315319908235	0.36766975308641975
0.5508474576271186	0.2	0.8731363958797664	0.7596638655462187	0.3142414860681115	0.05511811023622047	0.2510822510822511	0.47693092021412187	0.3653549382716049
0.559322033898305	0.2	0.8731363958797664	0.7596638655462187	0.3173374613003096	0.05511811023622047	0.2510822510822511	0.4680091766505226	0.3653549382716049
0.5508474576271186	0.21250000000000002	0.8731363958797664	0.7579831932773111	0.31114551083591335	0.05511811023622047	0.2510822510822511	0.4738720367066021	0.36689814814814814
0.559322033898305	0.21250000000000002	0.8731363958797664	0.7579831932773111	0.31114551083591335	0.05511811023622047	0.24675324675324675	0.46444047922508286	0.36689814814814814
0.5508474576271186	0.2	0.8751622343852878	0.7596638655462187	0.31114551083591335	0.05511811023622047	0.2510822510822511	0.46444047922508286	0.36612654320987653
0.559322033898305	0.21250000000000002	0.8731363958797664	0.7579831932773111	0.31114551083591335	0.05511811023622047	0.24675324675324675	0.4618914096354831	0.3699845679012346
0.559322033898305	0.21250000000000002	0.8731363958797664	0.7579831932773111	0.31114551083591335	0.05511811023622047	0.2510822510822511	0.47183278103492227	0.3641975308641975
0.5508474576271186	0.21250000000000002	0.8731363958797664	0.7579831932773111	0.31114551083591335	0.05511811023622047	0.24675324675324675	0.4705582462401224	0.3645833333333333
0.559322033898305	0.21250000000000002	0.8751622343852878	0.7579831932773111	0.31114551083591335	0.05511811023622047	0.24675324675324675	0.46596992097884277	0.3665123456790123
0.5508474576271186	0.21250000000000002	0.8751622343852878	0.7579831932773111	0.31114551083591335	0.05511811023622047	0.2445887445887446	0.4690288044863625	0.36882716049382713
0.5508474576271186	0.21250000000000002	0.8751622343852878	0.7579831932773111	0.31114551083591335	0.05511811023622047	0.24675324675324675	0.4412439459597247	0.3645833333333333
0.5508474576271186	0.21250000000000002	0.8731363958797664	0.7579831932773111	0.31114551083591335	0.05511811023622047	0.2445887445887446	0.4613815957175631	0.3653549382716049
0.5508474576271186	0.21250000000000002	0.8751622343852878	0.7579831932773111	0.3173374613003096	0.05511811023622047	0.2445887445887446	0.4567932704562835	0.3665123456790123
0.5508474576271186	0.21250000000000002	0.8751622343852878	0.7579831932773111	0.3173374613003096	0.05511811023622047	0.2445887445887446	0.45628345653836355	0.3641975308641975
0.559322033898305	0.21250000000000002	0.8751622343852878	0.7579831932773111	0.3173374613003096	0.05511811023622047	0.24025974025974026	0.4486362477695641	0.36766975308641975
0.5508474576271186	0.21250000000000002	0.8751622343852878	0.7579831932773111	0.3142414860681115	0.05511811023622047	0.24025974025974026	0.4494009686464441	0.36766975308641975
0.5508474576271186	0.2	0.8751622343852878	0.7579831932773111	0.3173374613003096	0.05511811023622047	0.24025974025974026	0.449910782564364	0.36921296296296297
0.559322033898305	0.2	0.8751622343852878	0.7579831932773111	0.3173374613003096	0.05118110236220473	0.24025974025974026	0.4351261789446852	0.3665123456790123
0.559322033898305	0.2	0.8751622343852878	0.7579831932773111	0.3173374613003096	0.05118110236220473	0.24025974025974026	0.43971450420596486	0.3665123456790123
0.5508474576271186	0.2	0.8751622343852878	0.7579831932773111	0.3142414860681115	0.05118110236220473	0.24025974025974026	0.4435381085903645	0.36612654320987653
0.559322033898305	0.2	0.8751622343852878	0.7579831932773111	0.3173374613003096	0.05118110236220473	0.24025974025974026	0.4414988529186847	0.3641975308641975
0.5508474576271186	0.2	0.8751622343852878	0.7579831932773111	0.3142414860681115	0.05118110236220473	0.24025974025974026	0.4392046902880449	0.3638117283950617
0.5508474576271186	0.2	0.8751622343852878	0.7579831932773111	0.3142414860681115	0.05118110236220473	0.24025974025974026	0.437675248534285	0.3665123456790123
0.5508474576271186	0.2	0.8751622343852878	0.7579831932773111	0.3173374613003096	0.05118110236220473	0.24025974025974026	0.437675248534285	0.36689814814814814
0.5508474576271186	0.2	0.8751622343852878	0.7579831932773111	0.3173374613003096	0.05118110236220473	0.24025974025974026	0.45016568952332403	0.36689814814814814
0.5508474576271186	0.2	0.8751622343852878	0.7579831932773111	0.3142414860681115	0.05118110236220473	0.24025974025974026	0.43869487637012494	0.3641975308641975
0.559322033898305	0.2	0.8751622343852878	0.7579831932773111	0.3173374613003096	0.05118110236220473	0.24025974025974026	0.4414988529186847	0.3638117283950617
0.559322033898305	0.2	0.8771880728908092	0.7579831932773111	0.3173374613003096	0.05118110236220473	0.24025974025974026	0.4494009686464441	0.36612654320987653
0.559322033898305	0.1875	0.8751622343852878	0.7579831932773111	0.3173374613003096	0.05118110236220473	0.24025974025974026	0.4465969920978843	0.3641975308641975
0.559322033898305	0.1875	0.8771880728908092	0.7579831932773111	0.3142414860681115	0.05118110236220473	0.24025974025974026	0.43640071373948514	0.3680555555555555
0.559322033898305	0.2	0.8771880728908092	0.7579831932773111	0.3173374613003096	0.05118110236220473	0.24025974025974026	0.44098903900076475	0.3638117283950617
0.559322033898305	0.2	0.8771880728908092	0.7579831932773111	0.3142414860681115	0.05118110236220473	0.24025974025974026	0.475401478460362	0.3680555555555555
0.5508474576271186	0.2	0.8792139113963306	0.7579831932773111	0.3173374613003096	0.05118110236220473	0.24025974025974026	0.45628345653836355	0.36689814814814814
0.5508474576271186	0.2	0.8792139113963306	0.7579831932773111	0.3142414860681115	0.05118110236220473	0.24025974025974026	0.4677542696915626	0.3680555555555555
0.559322033898305	0.21250000000000002	0.8792139113963306	0.7579831932773111	0.3173374613003096	0.05118110236220473	0.24025974025974026	0.43691052765740507	0.3645833333333333
0.5508474576271186	0.21250000000000002	0.8812397499018523	0.7579831932773111	0.3142414860681115	0.05118110236220473	0.24025974025974026	0.4453224573030844	0.36766975308641975
0.5508474576271186	0.21250000000000002	0.8792139113963306	0.7579831932773111	0.3173374613003096	0.05118110236220473	0.24025974025974026	0.4414988529186847	0.36689814814814814
0.559322033898305	0.21250000000000002	0.8812397499018523	0.7579831932773111	0.3142414860681115	0.05118110236220473	0.24025974025974026	0.4338516441498853	0.3665123456790123
0.5508474576271186	0.21250000000000002	0.8812397499018523	0.7579831932773111	0.3173374613003096	0.05118110236220473	0.24025974025974026	0.4341065511088453	0.36766975308641975
0.5508474576271186	0.21250000000000002	0.8812397499018523	0.7579831932773111	0.3173374613003096	0.05118110236220473	0.24025974025974026	0.4394595972470049	0.36612654320987653
0.5508474576271186	0.21250000000000002	0.8832655884073737	0.7563025210084036	0.3142414860681115	0.05118110236220473	0.23593073593073594	0.4361458067805251	0.3638117283950617
0.5508474576271186	0.21250000000000002	0.8832655884073737	0.7579831932773111	0.3173374613003096	0.05118110236220473	0.24025974025974026	0.4443028294672445	0.3699845679012346
0.5508474576271186	0.21250000000000002	0.8832655884073737	0.7579831932773111	0.3173374613003096	0.05118110236220473	0.2337662337662338	0.44710680601580427	0.36882716049382713
0.5508474576271186	0.21250000000000002	0.8832655884073737	0.7563025210084036	0.3142414860681115	0.05118110236220473	0.23593073593073594	0.4394595972470049	0.36612654320987653
0.5508474576271186	0.21250000000000002	0.8832655884073737	0.7579831932773111	0.3173374613003096	0.05118110236220473	0.23593073593073594	0.4527147591129238	0.3665123456790123
0.5508474576271186	0.22499999999999998	0.8832655884073737	0.7579831932773111	0.3173374613003096	0.05118110236220473	0.22943722943722944	0.44200866683660467	0.36921296296296297
0.5508474576271186	0.22499999999999998	0.8832655884073737	0.7563025210084036	0.3173374613003096	0.05118110236220473	0.22943722943722944	0.4338516441498853	0.3699845679012346
0.5508474576271186	0.22499999999999998	0.8852914269128951	0.7563025210084036	0.3173374613003096	0.05118110236220473	0.2337662337662338	0.42365536579148616	0.3665123456790123
0.5508474576271186	0.21250000000000002	0.8832655884073737	0.7563025210084036	0.3173374613003096	0.05118110236220473	0.22943722943722944	0.43232220239612545	0.3665123456790123
0.559322033898305	0.21250000000000002	0.8852914269128951	0.7563025210084036	0.3173374613003096	0.05118110236220473	0.22943722943722944	0.42442008666836606	0.3665123456790123
0.5508474576271186	0.21250000000000002	0.8852914269128951	0.7563025210084036	0.3173374613003096	0.05118110236220473	0.22943722943722944	0.4392046902880449	0.3653549382716049
0.5508474576271186	0.21250000000000002	0.8852914269128951	0.7563025210084036	0.3142414860681115	0.05118110236220473	0.22943722943722944	0.43359673719092534	0.3680555555555555
0.5508474576271186	0.21250000000000002	0.8852914269128951	0.7546218487394958	0.3142414860681115	0.05118110236220473	0.22727272727272727	0.43971450420596486	0.36689814814814814
0.5508474576271186	0.21250000000000002	0.8873172654184169	0.7546218487394958	0.3142414860681115	0.05118110236220473	0.22727272727272727	0.4287535049706857	0.36689814814814814
0.559322033898305	0.21250000000000002	0.8873172654184169	0.7546218487394958	0.3173374613003096	0.05118110236220473	0.22727272727272727	0.4414988529186847	0.3653549382716049
0.5508474576271186	0.2	0.8873172654184169	0.7546218487394958	0.3142414860681115	0.05118110236220473	0.22943722943722944	0.437930155493245	0.36342592592592593
0.5508474576271186	0.2	0.8873172654184169	0.7546218487394958	0.3173374613003096	0.05118110236220473	0.22943722943722944	0.4320672954371655	0.3645833333333333
0.559322033898305	0.2	0.8873172654184169	0.7546218487394958	0.3142414860681115	0.05118110236220473	0.22943722943722944	0.43181238847820547	0.3645833333333333
0.5508474576271186	0.2	0.8873172654184169	0.7546218487394958	0.3173374613003096	0.05118110236220473	0.22943722943722944	0.4305378536834056	0.36612654320987653
0.5508474576271186	0.2	0.8873172654184169	0.7546218487394958	0.3173374613003096	0.05118110236220473	0.22727272727272727	0.4414988529186847	0.3641975308641975
0.5508474576271186	0.2	0.8873172654184169	0.7546218487394958	0.31114551083591335	0.05118110236220473	0.22727272727272727	0.44200866683660467	0.3618827160493827
0.5508474576271186	0.2	0.8893431039239383	0.7546218487394958	0.31114551083591335	0.05118110236220473	0.22943722943722944	0.4356359928626052	0.3653549382716049
0.5508474576271186	0.2	0.8893431039239383	0.7546218487394958	0.31114551083591335	0.05118110236220473	0.22943722943722944	0.42594952842212597	0.36689814814814814
0.5508474576271186	0.2	0.8893431039239383	0.7546218487394958	0.31114551083591335	0.05118110236220473	0.22943722943722944	0.4348712719857252	0.36612654320987653
0.5508474576271186	0.2	0.8893431039239383	0.7546218487394958	0.31114551083591335	0.05118110236220473	0.22943722943722944	0.43130257456028553	0.36612654320987653
0.5508474576271186	0.2	0.8893431039239383	0.7546218487394958	0.31114551083591335	0.05118110236220473	0.2337662337662338	0.4353810859036452	0.3638117283950617
0.5508474576271186	0.2	0.8893431039239383	0.7546218487394958	0.31114551083591335	0.05118110236220473	0.2337662337662338	0.4333418302319654	0.36689814814814814
0.5508474576271186	0.2	0.8893431039239383	0.7546218487394958	0.31114551083591335	0.05118110236220473	0.22943722943722944	0.4435381085903645	0.36612654320987653
0.559322033898305	0.2	0.8893431039239383	0.7546218487394958	0.31114551083591335	0.05118110236220473	0.22943722943722944	0.4264593423400459	0.3680555555555555
0.559322033898305	0.2	0.8893431039239383	0.7546218487394958	0.31114551083591335	0.05118110236220473	0.23593073593073594	0.43716543461636503	0.36689814814814814
0.559322033898305	0.21250000000000002	0.8873172654184169	0.7546218487394958	0.31114551083591335	0.05118110236220473	0.23593073593073594	0.4231455518735662	0.3645833333333333
0.559322033898305	0.21250000000000002	0.8893431039239383	0.7563025210084036	0.31114551083591335	0.05118110236220473	0.23593073593073594	0.42442008666836606	0.36689814814814814
0.5508474576271186	0.21250000000000002	0.8893431039239383	0.7546218487394958	0.31114551083591335	0.047244094488188976	0.23593073593073594	0.4282436910527658	0.36689814814814814
0.5508474576271186	0.22499999999999998	0.8873172654184169	0.7546218487394958	0.31114551083591335	0.05118110236220473	0.2337662337662338	0.43359673719092534	0.36766975308641975
0.559322033898305	0.22499999999999998	0.8873172654184169	0.7563025210084036	0.31114551083591335	0.047244094488188976	0.23593073593073594	0.43869487637012494	0.36766975308641975
0.559322033898305	0.22499999999999998	0.8873172654184169	0.7563025210084036	0.31114551083591335	0.047244094488188976	0.23593073593073594	0.4292633188886057	0.36612654320987653
0.559322033898305	0.22499999999999998	0.8852914269128951	0.7563025210084036	0.31114551083591335	0.047244094488188976	0.23593073593073594	0.43232220239612545	0.3680555555555555
0.559322033898305	0.22499999999999998	0.8852914269128951	0.7546218487394958	0.31114551083591335	0.05118110236220473	0.23593073593073594	0.43232220239612545	0.3680555555555555
0.5508474576271186	0.22499999999999998	0.8852914269128951	0.7563025210084036	0.31114551083591335	0.05118110236220473	0.24025974025974026	0.4277338771348458	0.36689814814814814
0.5508474576271186	0.22499999999999998	0.8852914269128951	0.7546218487394958	0.31114551083591335	0.05118110236220473	0.24025974025974026	0.4302829467244456	0.3645833333333333
0.5508474576271186	0.22499999999999998	0.8852914269128951	0.7563025210084036	0.31114551083591335	0.047244094488188976	0.2337662337662338	0.43232220239612545	0.36342592592592593
0.5508474576271186	0.22499999999999998	0.8852914269128951	0.7546218487394958	0.31114551083591335	0.047244094488188976	0.23593073593073594	0.4287535049706857	0.3638117283950617
0.5508474576271186	0.22499999999999998	0.8852914269128951	0.7546218487394958	0.31114551083591335	0.047244094488188976	0.22943722943722944	0.41932194748916646	0.3665123456790123
0.559322033898305	0.22499999999999998	0.8852914269128951	0.7546218487394958	0.31114551083591335	0.047244094488188976	0.23593073593073594	0.4353810859036452	0.36689814814814814
0.5508474576271186	0.21250000000000002	0.8852914269128951	0.7563025210084036	0.31114551083591335	0.047244094488188976	0.23593073593073594	0.4532245730308438	0.36766975308641975
0.5508474576271186	0.21250000000000002	0.8832655884073737	0.7563025210084036	0.31114551083591335	0.047244094488188976	0.22943722943722944	0.45016568952332403	0.3680555555555555
0.5508474576271186	0.21250000000000002	0.8832655884073737	0.7563025210084036	0.31114551083591335	0.047244094488188976	0.23593073593073594	0.45934234004588326	0.36342592592592593
0.5508474576271186	0.21250000000000002	0.8832655884073737	0.7563025210084036	0.31114551083591335	0.047244094488188976	0.22943722943722944	0.45195003823604385	0.3653549382716049
0.5508474576271186	0.21250000000000002	0.8832655884073737	0.7546218487394958	0.31114551083591335	0.05118110236220473	0.2337662337662338	0.45093041040020393	0.36612654320987653
0.5508474576271186	0.21250000000000002	0.8832655884073737	0.7563025210084036	0.31114551083591335	0.047244094488188976	0.23593073593073594	0.4486362477695641	0.3653549382716049
0.5508474576271186	0.21250000000000002	0.8832655884073737	0.7563025210084036	0.31114551083591335	0.05118110236220473	0.2337662337662338	0.4435381085903645	0.36766975308641975
0.559322033898305	0.21250000000000002	0.8812397499018523	0.7563025210084036	0.31114551083591335	0.05118110236220473	0.2337662337662338	0.450420596482284	0.36766975308641975
0.5508474576271186	0.21250000000000002	0.8812397499018523	0.7563025210084036	0.31114551083591335	0.047244094488188976	0.2337662337662338	0.44506755034412443	0.36342592592592593
0.5508474576271186	0.21250000000000002	0.8812397499018523	0.7579831932773111	0.31114551083591335	0.047244094488188976	0.22943722943722944	0.4494009686464441	0.36612654320987653
0.5508474576271186	0.2	0.8812397499018523	0.7563025210084036	0.31114551083591335	0.047244094488188976	0.22943722943722944	0.4443028294672445	0.3653549382716049
0.5508474576271186	0.2	0.8812397499018523	0.7563025210084036	0.31114551083591335	0.047244094488188976	0.22943722943722944	0.4465969920978843	0.36612654320987653
0.5508474576271186	0.2	0.8812397499018523	0.7563025210084036	0.31114551083591335	0.047244094488188976	0.24025974025974026	0.44608717817996435	0.3680555555555555
0.5508474576271186	0.2	0.8792139113963306	0.7563025210084036	0.31114551083591335	0.047244094488188976	0.24025974025974026	0.45118531735916395	0.3641975308641975
0.5508474576271186	0.2	0.8792139113963306	0.7563025210084036	0.31114551083591335	0.043307086614173235	0.24025974025974026	0.4544991078256437	0.3665123456790123
0.5508474576271186	0.2	0.8792139113963306	0.7563025210084036	0.31114551083591335	0.043307086614173235	0.24025974025974026	0.45245985215396384	0.36766975308641975
0.5508474576271186	0.2	0.8792139113963306	0.7579831932773111	0.31114551083591335	0.043307086614173235	0.23593073593073594	0.44710680601580427	0.3665123456790123
0.5508474576271186	0.2	0.8792139113963306	0.7579831932773111	0.31114551083591335	0.043307086614173235	0.2445887445887446	0.45093041040020393	0.3645833333333333
0.5508474576271186	0.2	0.8771880728908092	0.7579831932773111	0.31114551083591335	0.043307086614173235	0.2445887445887446	0.44557736426204436	0.3653549382716049
0.5508474576271186	0.2	0.8771880728908092	0.7579831932773111	0.31114551083591335	0.043307086614173235	0.2445887445887446	0.45093041040020393	0.3641975308641975
0.5508474576271186	0.2	0.8771880728908092	0.7579831932773111	0.31114551083591335	0.043307086614173235	0.24675324675324675	0.4481264338516442	0.3665123456790123
0.5508474576271186	0.2	0.8771880728908092	0.7579831932773111	0.31114551083591335	0.043307086614173235	0.2445887445887446	0.44455773642620444	0.36882716049382713
0.5508474576271186	0.21250000000000002	0.8771880728908092	0.7579831932773111	0.3142414860681115	0.043307086614173235	0.24675324675324675	0.43869487637012494	0.3665123456790123
0.5508474576271186	0.2	0.8751622343852878	0.7579831932773111	0.3142414860681115	0.043307086614173235	0.2445887445887446	0.4514402243181239	0.3645833333333333
0.5508474576271186	0.21250000000000002	0.8751622343852878	0.7579831932773111	0.3173374613003096	0.043307086614173235	0.2445887445887446	0.45577364262044356	0.3645833333333333
0.5508474576271186	0.21250000000000002	0.8751622343852878	0.7579831932773111	0.3173374613003096	0.043307086614173235	0.24675324675324675	0.4481264338516442	0.36612654320987653
0.559322033898305	0.21250000000000002	0.8751622343852878	0.7579831932773111	0.3142414860681115	0.043307086614173235	0.24675324675324675	0.44710680601580427	0.3653549382716049
0.5508474576271186	0.21250000000000002	0.8751622343852878	0.7579831932773111	0.3142414860681115	0.043307086614173235	0.24025974025974026	0.4494009686464441	0.36882716049382713
0.5508474576271186	0.21250000000000002	0.8751622343852878	0.7579831932773111	0.3142414860681115	0.043307086614173235	0.2445887445887446	0.4430282946724446	0.3641975308641975
0.5508474576271186	0.21250000000000002	0.8751622343852878	0.7579831932773111	0.3173374613003096	0.043307086614173235	0.24675324675324675	0.4532245730308438	0.36612654320987653
0.5508474576271186	0.21250000000000002	0.8751622343852878	0.7579831932773111	0.3173374613003096	0.043307086614173235	0.2445887445887446	0.4532245730308438	0.36612654320987653
0.5508474576271186	0.21250000000000002	0.8751622343852878	0.7579831932773111	0.3142414860681115	0.043307086614173235	0.2445887445887446	0.4465969920978843	0.36766975308641975
0.5508474576271186	0.21250000000000002	0.8751622343852878	0.7579831932773111	0.3173374613003096	0.043307086614173235	0.2445887445887446	0.449910782564364	0.36921296296296297
0.5508474576271186	0.21250000000000002	0.8751622343852878	0.7563025210084036	0.3173374613003096	0.043307086614173235	0.24025974025974026	0.4514402243181239	0.3680555555555555
0.5508474576271186	0.21250000000000002	0.8751622343852878	0.7579831932773111	0.3142414860681115	0.043307086614173235	0.24025974025974026	0.4494009686464441	0.3680555555555555
0.5508474576271186	0.21250000000000002	0.8751622343852878	0.7563025210084036	0.3142414860681115	0.043307086614173235	0.24025974025974026	0.437930155493245	0.3653549382716049
0.5508474576271186	0.21250000000000002	0.8751622343852878	0.7579831932773111	0.3173374613003096	0.043307086614173235	0.24025974025974026	0.4539892939077237	0.36689814814814814
0.5508474576271186	0.21250000000000002	0.8771880728908092	0.7579831932773111	0.3142414860681115	0.043307086614173235	0.24025974025974026	0.4494009686464441	0.3653549382716049
0.559322033898305	0.2	0.8771880728908092	0.7579831932773111	0.3142414860681115	0.043307086614173235	0.24025974025974026	0.45118531735916395	0.36766975308641975
0.5508474576271186	0.2	0.8771880728908092	0.7579831932773111	0.3142414860681115	0.043307086614173235	0.24025974025974026	0.44838134081060416	0.36689814814814814
0.5508474576271186	0.2	0.8771880728908092	0.7579831932773111	0.3142414860681115	0.043307086614173235	0.24025974025974026	0.449910782564364	0.36612654320987653
0.559322033898305	0.2	0.8792139113963306	0.7579831932773111	0.3173374613003096	0.043307086614173235	0.24025974025974026	0.45832271221004334	0.36612654320987653
0.5508474576271186	0.2	0.8771880728908092	0.7579831932773111	0.3142414860681115	0.043307086614173235	0.23593073593073594	0.44710680601580427	0.3665123456790123
0.5508474576271186	0.2	0.8771880728908092	0.7563025210084036	0.3142414860681115	0.043307086614173235	0.23593073593073594	0.45628345653836355	0.3653549382716049
0.5508474576271186	0.2	0.8771880728908092	0.7563025210084036	0.3173374613003096	0.043307086614173235	0.24025974025974026	0.4488911547285241	0.3653549382716049
0.559322033898305	0.2	0.8771880728908092	0.7563025210084036	0.3142414860681115	0.03937007874015748	0.24025974025974026	0.44455773642620444	0.36689814814814814
0.559322033898305	0.2	0.8792139113963306	0.7563025210084036	0.3142414860681115	0.03937007874015748	0.23593073593073594	0.4677542696915626	0.3680555555555555
0.5508474576271186	0.2	0.8792139113963306	0.7563025210084036	0.3173374613003096	0.03937007874015748	0.24025974025974026	0.4733622227886822	0.36766975308641975
0.5508474576271186	0.2	0.8792139113963306	0.7563025210084036	0.3142414860681115	0.03937007874015748	0.24025974025974026	0.4603619678817232	0.36766975308641975
0.559322033898305	0.2	0.8792139113963306	0.7563025210084036	0.3204334365325078	0.03937007874015748	0.24025974025974026	0.46214631659444305	0.3641975308641975
0.559322033898305	0.2	0.8792139113963306	0.7563025210084036	0.3204334365325078	0.043307086614173235	0.24025974025974026	0.4532245730308438	0.36612654320987653
0.559322033898305	0.2	0.8792139113963306	0.7563025210084036	0.3204334365325078	0.03937007874015748	0.24025974025974026	0.450420596482284	0.36921296296296297
0.559322033898305	0.2	0.8792139113963306	0.7579831932773111	0.3204334365325078	0.047244094488188976	0.24025974025974026	0.45934234004588326	0.36882716049382713
0.559322033898305	0.2	0.8792139113963306	0.7563025210084036	0.3204334365325078	0.03937007874015748	0.23593073593073594	0.46342085138924294	0.36766975308641975
0.559322033898305	0.2	0.8792139113963306	0.7563025210084036	0.3204334365325078	0.03937007874015748	0.24025974025974026	0.44608717817996435	0.3665123456790123
0.559322033898305	0.2	0.8792139113963306	0.7579831932773111	0.3204334365325078	0.03937007874015748	0.24025974025974026	0.45016568952332403	0.36612654320987653
0.559322033898305	0.2	0.8792139113963306	0.7563025210084036	0.3204334365325078	0.03937007874015748	0.24025974025974026	0.42492990058628605	0.3638117283950617
0.559322033898305	0.2	0.8792139113963306	0.7563025210084036	0.3204334365325078	0.03937007874015748	0.24675324675324675	0.43818506245220495	0.36689814814814814
0.559322033898305	0.2	0.8771880728908092	0.7563025210084036	0.3204334365325078	0.03937007874015748	0.24025974025974026	0.4394595972470049	0.3680555555555555
0.559322033898305	0.2	0.8792139113963306	0.7563025210084036	0.3204334365325078	0.03937007874015748	0.24025974025974026	0.4348712719857252	0.36882716049382713
0.559322033898305	0.21250000000000002	0.8771880728908092	0.7579831932773111	0.3204334365325078	0.03937007874015748	0.24025974025974026	0.4287535049706857	0.36766975308641975
0.559322033898305	0.21250000000000002	0.8792139113963306	0.7579831932773111	0.3204334365325078	0.03937007874015748	0.2445887445887446	0.4320672954371655	0.36689814814814814
0.559322033898305	0.21250000000000002	0.8771880728908092	0.7579831932773111	0.3204334365325078	0.03937007874015748	0.2445887445887446	0.42951822584756566	0.3665123456790123
0.559322033898305	0.21250000000000002	0.8771880728908092	0.7579831932773111	0.3204334365325078	0.043307086614173235	0.2445887445887446	0.4341065511088453	0.36612654320987653
0.559322033898305	0.21250000000000002	0.8771880728908092	0.7579831932773111	0.3204334365325078	0.03937007874015748	0.2445887445887446	0.4353810859036452	0.3641975308641975
0.559322033898305	0.21250000000000002	0.8771880728908092	0.7579831932773111	0.3204334365325078	0.03937007874015748	0.24675324675324675	0.4338516441498853	0.3699845679012346
0.559322033898305	0.21250000000000002	0.8771880728908092	0.7579831932773111	0.3204334365325078	0.043307086614173235	0.24025974025974026	0.4338516441498853	0.36612654320987653
0.559322033898305	0.21250000000000002	0.8771880728908092	0.7563025210084036	0.3204334365325078	0.043307086614173235	0.24025974025974026	0.4200866683660464	0.3645833333333333
0.5508474576271186	0.21250000000000002	0.8771880728908092	0.7579831932773111	0.3204334365325078	0.03937007874015748	0.24025974025974026	0.4333418302319654	0.36689814814814814
0.559322033898305	0.21250000000000002	0.8771880728908092	0.7563025210084036	0.3204334365325078	0.03937007874015748	0.2445887445887446	0.425184807545246	0.36689814814814814
0.5508474576271186	0.21250000000000002	0.8771880728908092	0.7579831932773111	0.3204334365325078	0.043307086614173235	0.24025974025974026	0.4351261789446852	0.36882716049382713
0.5508474576271186	0.21250000000000002	0.8771880728908092	0.7579831932773111	0.3204334365325078	0.043307086614173235	0.24025974025974026	0.4228906449146062	0.36921296296296297
0.5508474576271186	0.2	0.8751622343852878	0.7579831932773111	0.3204334365325078	0.043307086614173235	0.23593073593073594	0.41575325006372676	0.3680555555555555
0.559322033898305	0.2	0.8751622343852878	0.7563025210084036	0.3204334365325078	0.043307086614173235	0.24025974025974026	0.43359673719092534	0.3665123456790123
0.5508474576271186	0.2	0.8751622343852878	0.7579831932773111	0.3204334365325078	0.043307086614173235	0.23593073593073594	0.4231455518735662	0.3653549382716049
0.5508474576271186	0.2	0.8771880728908092	0.7579831932773111	0.3204334365325078	0.043307086614173235	0.23593073593073594	0.42365536579148616	0.3645833333333333
0.5508474576271186	0.2	0.8751622343852878	0.7579831932773111	0.3204334365325078	0.043307086614173235	0.2337662337662338	0.4277338771348458	0.36766975308641975
0.5508474576271186	0.2	0.8751622343852878	0.7579831932773111	0.3204334365325078	0.043307086614173235	0.2337662337662338	0.4297731328065256	0.3665123456790123
0.559322033898305	0.2	0.8771880728908092	0.7563025210084036	0.3204334365325078	0.03937007874015748	0.24025974025974026	0.4353810859036452	0.36612654320987653
0.5508474576271186	0.2	0.8771880728908092	0.7546218487394958	0.3204334365325078	0.043307086614173235	0.23593073593073594	0.42492990058628605	0.3665123456790123
0.5508474576271186	0.2	0.8771880728908092	0.7563025210084036	0.3204334365325078	0.043307086614173235	0.23593073593073594	0.4274789701758858	0.3638117283950617
0.5508474576271186	0.2	0.8771880728908092	0.7563025210084036	0.3204334365325078	0.043307086614173235	0.23593073593073594	0.4542442008666837	0.36689814814814814
0.5508474576271186	0.2	0.8771880728908092	0.7563025210084036	0.3204334365325078	0.03937007874015748	0.2337662337662338	0.4603619678817232	0.36766975308641975
0.5508474576271186	0.2	0.8771880728908092	0.7546218487394958	0.3204334365325078	0.043307086614173235	0.23593073593073594	0.4578128982921234	0.3665123456790123
0.5508474576271186	0.2	0.8771880728908092	0.7546218487394958	0.3204334365325078	0.043307086614173235	0.2337662337662338	0.43359673719092534	0.3680555555555555
0.5508474576271186	0.2	0.8771880728908092	0.7563025210084036	0.326625386996904	0.043307086614173235	0.2337662337662338	0.4282436910527658	0.3699845679012346
0.559322033898305	0.2	0.8771880728908092	0.7546218487394958	0.3204334365325078	0.043307086614173235	0.24025974025974026	0.43079276064236555	0.3665123456790123
0.559322033898305	0.2	0.8792139113963306	0.7563025210084036	0.3204334365325078	0.043307086614173235	0.23593073593073594	0.4287535049706857	0.36689814814814814
0.5508474576271186	0.2	0.8771880728908092	0.7546218487394958	0.3204334365325078	0.043307086614173235	0.24025974025974026	0.4277338771348458	0.3680555555555555
0.5508474576271186	0.2	0.8792139113963306	0.7563025210084036	0.326625386996904	0.03937007874015748	0.22943722943722944	0.425184807545246	0.36689814814814814
0.559322033898305	0.2	0.8792139113963306	0.7563025210084036	0.326625386996904	0.03937007874015748	0.23593073593073594	0.42212592403772625	0.3653549382716049
0.559322033898305	0.2	0.8792139113963306	0.7563025210084036	0.326625386996904	0.03937007874015748	0.2337662337662338	0.42620443538108593	0.3665123456790123
0.559322033898305	0.2	0.8792139113963306	0.7546218487394958	0.326625386996904	0.03937007874015748	0.24025974025974026	0.42085138924292637	0.3665123456790123
0.559322033898305	0.2	0.8812397499018523	0.7546218487394958	0.326625386996904	0.043307086614173235	0.23593073593073594	0.4351261789446852	0.3665123456790123
0.559322033898305	0.21250000000000002	0.8812397499018523	0.7546218487394958	0.326625386996904	0.043307086614173235	0.23593073593073594	0.424674993627326	0.3665123456790123
0.559322033898305	0.21250000000000002	0.8812397499018523	0.7546218487394958	0.326625386996904	0.043307086614173235	0.23593073593073594	0.43079276064236555	0.3653549382716049
0.559322033898305	0.21250000000000002	0.8812397499018523	0.7546218487394958	0.326625386996904	0.043307086614173235	0.23593073593073594	0.41575325006372676	0.36612654320987653
0.559322033898305	0.21250000000000002	0.8832655884073737	0.7546218487394958	0.326625386996904	0.043307086614173235	0.23593073593073594	0.43818506245220495	0.36766975308641975
0.559322033898305	0.21250000000000002	0.8832655884073737	0.7563025210084036	0.326625386996904	0.03937007874015748	0.24025974025974026	0.4218710170787663	0.36612654320987653
0.559322033898305	0.21250000000000002	0.8812397499018523	0.7563025210084036	0.326625386996904	0.043307086614173235	0.24025974025974026	0.425184807545246	0.3645833333333333
0.559322033898305	0.21250000000000002	0.8832655884073737	0.7546218487394958	0.326625386996904	0.043307086614173235	0.2337662337662338	0.42620443538108593	0.36612654320987653
0.559322033898305	0.21250000000000002	0.8832655884073737	0.7546218487394958	0.326625386996904	0.03937007874015748	0.2337662337662338	0.425184807545246	0.3665123456790123
0.559322033898305	0.21250000000000002	0.8812397499018523	0.7546218487394958	0.326625386996904	0.03937007874015748	0.23593073593073594	0.4333418302319654	0.36882716049382713
0.559322033898305	0.21250000000000002	0.8832655884073737	0.7563025210084036	0.326625386996904	0.03937007874015748	0.23593073593073594	0.4341065511088453	0.3665123456790123
0.559322033898305	0.21250000000000002	0.8812397499018523	0.7546218487394958	0.326625386996904	0.03937007874015748	0.23593073593073594	0.4213612031608463	0.37229938271604934
0.559322033898305	0.21250000000000002	0.8812397499018523	0.7563025210084036	0.326625386996904	0.03937007874015748	0.2337662337662338	0.4142238083099669	0.3699845679012346
0.559322033898305	0.21250000000000002	0.8832655884073737	0.7546218487394958	0.326625386996904	0.03937007874015748	0.23593073593073594	0.41753759877644664	0.3680555555555555
0.559322033898305	0.21250000000000002	0.8832655884073737	0.7546218487394958	0.326625386996904	0.03937007874015748	0.2337662337662338	0.4287535049706857	0.37307098765432095
0.559322033898305	0.21250000000000002	0.8812397499018523	0.7563025210084036	0.326625386996904	0.043307086614173235	0.2337662337662338	0.4341065511088453	0.36921296296296297
0.559322033898305	0.2	0.8812397499018523	0.7563025210084036	0.326625386996904	0.03937007874015748	0.2337662337662338	0.4353810859036452	0.3699845679012346
0.559322033898305	0.2	0.8832655884073737	0.7546218487394958	0.326625386996904	0.03937007874015748	0.23593073593073594	0.437930155493245	0.36882716049382713
0.559322033898305	0.2	0.8832655884073737	0.7546218487394958	0.326625386996904	0.03937007874015748	0.2337662337662338	0.4287535049706857	0.37114197530864196
0.559322033898305	0.2	0.8812397499018523	0.7546218487394958	0.326625386996904	0.043307086614173235	0.22943722943722944	0.42620443538108593	0.3699845679012346
0.559322033898305	0.2	0.8812397499018523	0.7563025210084036	0.326625386996904	0.043307086614173235	0.22943722943722944	0.425184807545246	0.37229938271604934
0.559322033898305	0.2	0.8812397499018523	0.7546218487394958	0.326625386996904	0.043307086614173235	0.22943722943722944	0.412694366556207	0.37037037037037035
0.559322033898305	0.2	0.8812397499018523	0.7546218487394958	0.326625386996904	0.03937007874015748	0.2337662337662338	0.3928116237573286	0.3707561728395061
0.559322033898305	0.2	0.8812397499018523	0.7546218487394958	0.326625386996904	0.043307086614173235	0.22943722943722944	0.39000764720876885	0.3707561728395061
0.559322033898305	0.2	0.8812397499018523	0.7546218487394958	0.326625386996904	0.03937007874015748	0.22943722943722944	0.39077236808564875	0.36882716049382713
0.559322033898305	0.2	0.8812397499018523	0.7546218487394958	0.326625386996904	0.03937007874015748	0.2337662337662338	0.39230180983940866	0.37037037037037035
0.559322033898305	0.2	0.8812397499018523	0.7546218487394958	0.326625386996904	0.03937007874015748	0.22943722943722944	0.3854193219474892	0.36882716049382713
0.559322033898305	0.1875	0.8812397499018523	0.7546218487394958	0.326625386996904	0.03937007874015748	0.22943722943722944	0.38898801937292893	0.3699845679012346
0.559322033898305	0.1875	0.8812397499018523	0.7546218487394958	0.326625386996904	0.03937007874015748	0.22943722943722944	0.3943410655110885	0.3707561728395061
0.559322033898305	0.2	0.8792139113963306	0.7546218487394958	0.326625386996904	0.03937007874015748	0.22943722943722944	0.39128218200356873	0.3699845679012346
0.559322033898305	0.2	0.8812397499018523	0.7546218487394958	0.326625386996904	0.03937007874015748	0.22943722943722944	0.3951057863879684	0.3707561728395061
0.559322033898305	0.2	0.8812397499018523	0.7546218487394958	0.326625386996904	0.03937007874015748	0.22727272727272727	0.39867448381340814	0.36882716049382713
0.559322033898305	0.1875	0.8812397499018523	0.7546218487394958	0.326625386996904	0.03937007874015748	0.22943722943722944	0.3864389497833291	0.3699845679012346
0.559322033898305	0.2	0.8812397499018523	0.7546218487394958	0.326625386996904	0.03937007874015748	0.22943722943722944	0.388223298496049	0.36882716049382713
0.559322033898305	0.2	0.8812397499018523	0.7546218487394958	0.326625386996904	0.03937007874015748	0.2337662337662338	0.3851644149885292	0.36882716049382713
0.559322033898305	0.2	0.8812397499018523	0.7546218487394958	0.326625386996904	0.043307086614173235	0.2337662337662338	0.387713484578129	0.36882716049382713
0.559322033898305	0.2	0.8832655884073737	0.7546218487394958	0.326625386996904	0.03937007874015748	0.2337662337662338	0.37573285750700997	0.3699845679012346
0.559322033898305	0.2	0.8812397499018523	0.7546218487394958	0.326625386996904	0.03937007874015748	0.22943722943722944	0.3940861585521285	0.37037037037037035
0.559322033898305	0.2	0.8812397499018523	0.7546218487394958	0.326625386996904	0.03937007874015748	0.22943722943722944	0.39485087942900843	0.3699845679012346
0.559322033898305	0.21250000000000002	0.8812397499018523	0.7546218487394958	0.326625386996904	0.03937007874015748	0.22943722943722944	0.3943410655110885	0.3699845679012346
0.559322033898305	0.21250000000000002	0.8812397499018523	0.7546218487394958	0.326625386996904	0.03937007874015748	0.2337662337662338	0.3838898801937293	0.36882716049382713
0.559322033898305	0.21250000000000002	0.8812397499018523	0.7546218487394958	0.326625386996904	0.03937007874015748	0.22943722943722944	0.3925567167983686	0.3680555555555555
0.559322033898305	0.21250000000000002	0.8832655884073737	0.7546218487394958	0.326625386996904	0.03937007874015748	0.23593073593073594	0.3869487637012491	0.3680555555555555
0.559322033898305	0.21250000000000002	0.8832655884073737	0.7546218487394958	0.326625386996904	0.03937007874015748	0.2337662337662338	0.3790466479734897	0.37037037037037035
0.559322033898305	0.21250000000000002	0.8832655884073737	0.7546218487394958	0.326625386996904	0.03937007874015748	0.22943722943722944	0.3956156003058884	0.37114197530864196
0.559322033898305	0.21250000000000002	0.8832655884073737	0.7546218487394958	0.326625386996904	0.03937007874015748	0.22943722943722944	0.3815957175630895	0.37307098765432095
0.559322033898305	0.21250000000000002	0.8832655884073737	0.7529411764705882	0.326625386996904	0.03937007874015748	0.22943722943722944	0.39102727504460877	0.3734567901234568
0.559322033898305	0.21250000000000002	0.8832655884073737	0.7529411764705882	0.326625386996904	0.03937007874015748	0.22943722943722944	0.38108590364516953	0.35648148148148145
0.559322033898305	0.21250000000000002	0.8832655884073737	0.7546218487394958	0.326625386996904	0.03937007874015748	0.22943722943722944	0.4231455518735662	0.3387345679012346
0.559322033898305	0.21250000000000002	0.8832655884073737	0.7546218487394958	0.326625386996904	0.03937007874015748	0.22943722943722944	0.40606678562324755	0.32407407407407407
0.559322033898305	0.21250000000000002	0.8852914269128951	0.7546218487394958	0.326625386996904	0.03937007874015748	0.22943722943722944	0.4162630639816467	0.32368827160493824
0.559322033898305	0.21250000000000002	0.8832655884073737	0.7546218487394958	0.326625386996904	0.03937007874015748	0.22510822510822512	0.4154983431047668	0.3263888888888889
0.559322033898305	0.21250000000000002	0.8832655884073737	0.7546218487394958	0.326625386996904	0.03937007874015748	0.22943722943722944	0.41294927351516697	0.32368827160493824
0.559322033898305	0.21250000000000002	0.8832655884073737	0.7529411764705882	0.326625386996904	0.03937007874015748	0.22943722943722944	0.43869487637012494	0.322145061728395
0.559322033898305	0.21250000000000002	0.8832655884073737	0.7546218487394958	0.326625386996904	0.03937007874015748	0.22727272727272727	0.42085138924292637	0.3213734567901234
0.559322033898305	0.21250000000000002	0.8832655884073737	0.7529411764705882	0.326625386996904	0.03937007874015748	0.22727272727272727	0.4305378536834056	0.32407407407407407
0.559322033898305	0.21250000000000002	0.8832655884073737	0.7546218487394958	0.326625386996904	0.03937007874015748	0.22943722943722944	0.4091256691307673	0.322145061728395
0.559322033898305	0.21250000000000002	0.8832655884073737	0.7529411764705882	0.326625386996904	0.03937007874015748	0.22943722943722944	0.40963548304868724	0.32445987654320985
0.559322033898305	0.21250000000000002	0.8832655884073737	0.7546218487394958	0.326625386996904	0.03937007874015748	0.22727272727272727	0.4274789701758858	0.32291666666666663
0.559322033898305	0.21250000000000002	0.8852914269128951	0.7546218487394958	0.326625386996904	0.03937007874015748	0.22510822510822512	0.4172826918174866	0.31905864197530864
0.559322033898305	0.21250000000000002	0.8832655884073737	0.7529411764705882	0.326625386996904	0.03937007874015748	0.22727272727272727	0.4162630639816467	0.31983024691358025
0.559322033898305	0.21250000000000002	0.8832655884073737	0.7529411764705882	0.326625386996904	0.03937007874015748	0.22943722943722944	0.41294927351516697	0.32098765432098764
0.559322033898305	0.21250000000000002	0.8832655884073737	0.7512605042016807	0.326625386996904	0.03543307086614174	0.22943722943722944	0.4165179709406067	0.31983024691358025
0.559322033898305	0.21250000000000002	0.8832655884073737	0.7529411764705882	0.326625386996904	0.03937007874015748	0.22510822510822512	0.4144787152689269	0.3213734567901234
0.5508474576271186	0.21250000000000002	0.8832655884073737	0.7546218487394958	0.326625386996904	0.03543307086614174	0.22727272727272727	0.41575325006372676	0.32098765432098764
0.559322033898305	0.21250000000000002	0.8832655884073737	0.7546218487394958	0.326625386996904	0.03937007874015748	0.22727272727272727	0.4098903900076472	0.32368827160493824
0.5508474576271186	0.21250000000000002	0.8832655884073737	0.7529411764705882	0.3204334365325078	0.03543307086614174	0.22510822510822512	0.4154983431047668	0.31983024691358025
0.5508474576271186	0.21250000000000002	0.8852914269128951	0.7546218487394958	0.326625386996904	0.03543307086614174	0.22510822510822512	0.4188121335712465	0.32098765432098764
0.5508474576271186	0.21250000000000002	0.8832655884073737	0.7529411764705882	0.326625386996904	0.03543307086614174	0.22727272727272727	0.4277338771348458	0.32175925925925924
0.5508474576271186	0.21250000000000002	0.8832655884073737	0.7529411764705882	0.326625386996904	0.03543307086614174	0.22727272727272727	0.4274789701758858	0.322145061728395
0.5508474576271186	0.21250000000000002	0.8832655884073737	0.7529411764705882	0.326625386996904	0.03543307086614174	0.22510822510822512	0.41932194748916646	0.3213734567901234
0.5508474576271186	0.21250000000000002	0.8832655884073737	0.7529411764705882	0.326625386996904	0.03937007874015748	0.22727272727272727	0.43869487637012494	0.31983024691358025
0.5508474576271186	0.21250000000000002	0.8832655884073737	0.7529411764705882	0.326625386996904	0.03937007874015748	0.22943722943722944	0.42365536579148616	0.32175925925925924
0.5508474576271186	0.21250000000000002	0.8832655884073737	0.7529411764705882	0.326625386996904	0.03937007874015748	0.22943722943722944	0.4394595972470049	0.31983024691358025
0.5508474576271186	0.21250000000000002	0.8832655884073737	0.7546218487394958	0.326625386996904	0.03543307086614174	0.22943722943722944	0.4098903900076472	0.3213734567901234
0.5508474576271186	0.21250000000000002	0.8832655884073737	0.7512605042016807	0.326625386996904	0.03543307086614174	0.22943722943722944	0.4154983431047668	0.3213734567901234
0.5508474576271186	0.21250000000000002	0.8832655884073737	0.7529411764705882	0.326625386996904	0.03543307086614174	0.22943722943722944	0.4017333673209279	0.32098765432098764
0.5508474576271186	0.21250000000000002	0.8832655884073737	0.7529411764705882	0.326625386996904	0.03543307086614174	0.22943722943722944	0.4116747387203671	0.322145061728395
0.5508474576271186	0.21250000000000002	0.8832655884073737	0.7546218487394958	0.3204334365325078	0.03543307086614174	0.22727272727272727	0.40555697170532756	0.3194444444444444
0.5508474576271186	0.21250000000000002	0.8832655884073737	0.7512605042016807	0.326625386996904	0.03543307086614174	0.22943722943722944	0.4040275299515677	0.32291666666666663
0.5508474576271186	0.21250000000000002	0.8812397499018523	0.7546218487394958	0.326625386996904	0.03543307086614174	0.22727272727272727	0.40734132041804744	0.322145061728395
0.5508474576271186	0.21250000000000002	0.8832655884073737	0.7546218487394958	0.326625386996904	0.2834645669291339	0.22943722943722944	0.40555697170532756	0.32445987654320985
0.5508474576271186	0.21250000000000002	0.8812397499018523	0.7546218487394958	0.326625386996904	0.05905511811023622	0.22943722943722944	0.4086158552128473	0.32291666666666663
0.5508474576271186	0.21250000000000002	0.8812397499018523	0.7529411764705882	0.326625386996904	0.03543307086614174	0.22727272727272727	0.4014784603619679	0.3263888888888889
0.5508474576271186	0.21250000000000002	0.8812397499018523	0.7529411764705882	0.326625386996904	0.03543307086614174	0.22943722943722944	0.42212592403772625	0.3213734567901234
0.5508474576271186	0.21250000000000002	0.8812397499018523	0.7529411764705882	0.326625386996904	0.03543307086614174	0.22727272727272727	0.413204180474127	0.32175925925925924
0.5508474576271186	0.21250000000000002	0.8812397499018523	0.7529411764705882	0.326625386996904	0.03543307086614174	0.22727272727272727	0.4142238083099669	0.32098765432098764
0.5508474576271186	0.21250000000000002	0.8812397499018523	0.7529411764705882	0.326625386996904	0.03937007874015748	0.22727272727272727	0.4190670405302065	0.32175925925925924
0.5508474576271186	0.21250000000000002	0.8832655884073737	0.7529411764705882	0.326625386996904	0.03937007874015748	0.22727272727272727	0.4091256691307673	0.32175925925925924
0.5508474576271186	0.2	0.8812397499018523	0.7529411764705882	0.326625386996904	0.03937007874015748	0.22943722943722944	0.41473362222788684	0.3213734567901234
0.5508474576271186	0.2	0.8812397499018523	0.7529411764705882	0.326625386996904	0.03937007874015748	0.22727272727272727	0.3984195768544482	0.3213734567901234
0.5508474576271186	0.2	0.8812397499018523	0.7512605042016807	0.326625386996904	0.03937007874015748	0.22510822510822512	0.40453734386948764	0.32407407407407407
0.5508474576271186	0.2	0.8812397499018523	0.7529411764705882	0.326625386996904	0.03543307086614174	0.22510822510822512	0.41575325006372676	0.322145061728395
0.5508474576271186	0.2	0.8812397499018523	0.7529411764705882	0.326625386996904	0.03543307086614174	0.22510822510822512	0.4154983431047668	0.32368827160493824
0.5508474576271186	0.2	0.8832655884073737	0.7529411764705882	0.326625386996904	0.03543307086614174	0.22510822510822512	0.4042824369105277	0.322145061728395
0.5508474576271186	0.2	0.8832655884073737	0.7546218487394958	0.326625386996904	0.03937007874015748	0.22510822510822512	0.4081060412949274	0.32407407407407407
0.5508474576271186	0.2	0.8832655884073737	0.7512605042016807	0.326625386996904	0.03937007874015748	0.22077922077922077	0.4040275299515677	0.3213734567901234
0.5508474576271186	0.2	0.8812397499018523	0.7512605042016807	0.326625386996904	0.03543307086614174	0.22510822510822512	0.41345908743308696	0.32098765432098764
0.5508474576271186	0.2	0.8812397499018523	0.7529411764705882	0.326625386996904	0.03543307086614174	0.2186147186147186	0.41014529696660723	0.31983024691358025
0.5508474576271186	0.2	0.8832655884073737	0.7512605042016807	0.326625386996904	0.03543307086614174	0.22077922077922077	0.42212592403772625	0.3213734567901234
0.5508474576271186	0.2	0.8812397499018523	0.7512605042016807	0.326625386996904	0.03543307086614174	0.2186147186147186	0.4081060412949274	0.32175925925925924
0.5508474576271186	0.2	0.8832655884073737	0.7512605042016807	0.326625386996904	0.03543307086614174	0.22077922077922077	0.4149885291868468	0.3194444444444444
0.5508474576271186	0.2	0.8812397499018523	0.7512605042016807	0.326625386996904	0.03937007874015748	0.22077922077922077	0.412694366556207	0.32175925925925924
0.5508474576271186	0.2	0.8812397499018523	0.7512605042016807	0.326625386996904	0.03543307086614174	0.2186147186147186	0.4053020647463676	0.32368827160493824
0.5508474576271186	0.2	0.8832655884073737	0.7512605042016807	0.326625386996904	0.03543307086614174	0.22077922077922077	0.42620443538108593	0.322145061728395
0.5508474576271186	0.2	0.8832655884073737	0.7512605042016807	0.326625386996904	0.03543307086614174	0.22077922077922077	0.40734132041804744	0.32098765432098764
0.5508474576271186	0.21250000000000002	0.8832655884073737	0.7512605042016807	0.3204334365325078	0.03543307086614174	0.22077922077922077	0.388223298496049	0.3213734567901234
0.5508474576271186	0.2	0.8832655884073737	0.7512605042016807	0.326625386996904	0.03543307086614174	0.22077922077922077	0.3928116237573286	0.322145061728395
0.5508474576271186	0.2	0.8832655884073737	0.7512605042016807	0.326625386996904	0.03543307086614174	0.22510822510822512	0.3800662758093296	0.32291666666666663
0.5508474576271186	0.21250000000000002	0.8812397499018523	0.7512605042016807	0.326625386996904	0.03543307086614174	0.22510822510822512	0.3984195768544482	0.3194444444444444
0.5508474576271186	0.21250000000000002	0.8812397499018523	0.7512605042016807	0.326625386996904	0.03543307086614174	0.22510822510822512	0.3956156003058884	0.32368827160493824
0.5508474576271186	0.21250000000000002	0.8812397499018523	0.7512605042016807	0.326625386996904	0.03937007874015748	0.22510822510822512	0.38618404282436913	0.32407407407407407
0.5508474576271186	0.21250000000000002	0.8812397499018523	0.7512605042016807	0.326625386996904	0.047244094488188976	0.22077922077922077	0.388223298496049	0.3213734567901234
0.5508474576271186	0.21250000000000002	0.8812397499018523	0.7529411764705882	0.326625386996904	0.03937007874015748	0.22510822510822512	0.3956156003058884	0.3194444444444444
0.5508474576271186	0.21250000000000002	0.8812397499018523	0.7529411764705882	0.326625386996904	0.03543307086614174	0.22727272727272727	0.3940861585521285	0.32098765432098764
0.5508474576271186	0.21250000000000002	0.8812397499018523	0.7512605042016807	0.326625386996904	0.03937007874015748	0.22510822510822512	0.3864389497833291	0.31983024691358025
0.5508474576271186	0.21250000000000002	0.8812397499018523	0.7529411764705882	0.326625386996904	0.03543307086614174	0.22510822510822512	0.38847820545500894	0.32291666666666663
0.5508474576271186	0.21250000000000002	0.8812397499018523	0.7529411764705882	0.326625386996904	0.03543307086614174	0.22077922077922077	0.3805760897272496	0.32368827160493824
0.5508474576271186	0.21250000000000002	0.8792139113963306	0.7512605042016807	0.326625386996904	0.03543307086614174	0.22510822510822512	0.387713484578129	0.32291666666666663
0.5508474576271186	0.21250000000000002	0.8812397499018523	0.7512605042016807	0.326625386996904	0.031496062992125984	0.22510822510822512	0.37751720621972984	0.32175925925925924
0.5508474576271186	0.21250000000000002	0.8812397499018523	0.7512605042016807	0.326625386996904	0.031496062992125984	0.22727272727272727	0.3851644149885292	0.32175925925925924
0.5508474576271186	0.21250000000000002	0.8792139113963306	0.7512605042016807	0.326625386996904	0.03543307086614174	0.22510822510822512	0.3685954626561305	0.3213734567901234
0.5508474576271186	0.21250000000000002	0.8792139113963306	0.7512605042016807	0.326625386996904	0.031496062992125984	0.22943722943722944	0.3838898801937293	0.3194444444444444
0.5508474576271186	0.2	0.8792139113963306	0.7512605042016807	0.326625386996904	0.03543307086614174	0.22727272727272727	0.38490950802956925	0.32368827160493824
0.5508474576271186	0.21250000000000002	0.8812397499018523	0.7512605042016807	0.326625386996904	0.03543307086614174	0.22510822510822512	0.387713484578129	0.32291666666666663
0.5508474576271186	0.2	0.8792139113963306	0.7512605042016807	0.326625386996904	0.03543307086614174	0.22727272727272727	0.38490950802956925	0.32407407407407407
0.5508474576271186	0.2	0.8792139113963306	0.7529411764705882	0.326625386996904	0.03543307086614174	0.22943722943722944	0.38847820545500894	0.322145061728395
0.5508474576271186	0.2	0.8792139113963306	0.7529411764705882	0.326625386996904	0.03543307086614174	0.22727272727272727	0.3815957175630895	0.32291666666666663
0.5508474576271186	0.2	0.8792139113963306	0.7512605042016807	0.326625386996904	0.03543307086614174	0.22943722943722944	0.38338006627580934	0.32368827160493824
0.5508474576271186	0.2	0.8792139113963306	0.7529411764705882	0.326625386996904	0.03543307086614174	0.22943722943722944	0.3815957175630895	0.322145061728395
0.5508474576271186	0.2	0.8771880728908092	0.7512605042016807	0.326625386996904	0.03543307086614174	0.22943722943722944	0.3731837879174102	0.32368827160493824
0.5508474576271186	0.2	0.8792139113963306	0.7546218487394958	0.326625386996904	0.03543307086614174	0.22943722943722944	0.3869487637012491	0.32175925925925924
0.5508474576271186	0.2	0.8792139113963306	0.7529411764705882	0.326625386996904	0.03543307086614174	0.22727272727272727	0.3795564618914097	0.3194444444444444
0.5508474576271186	0.2	0.8771880728908092	0.7529411764705882	0.326625386996904	0.03937007874015748	0.22943722943722944	0.38083099668620957	0.32098765432098764
0.5508474576271186	0.2	0.8771880728908092	0.7529411764705882	0.326625386996904	0.03937007874015748	0.22943722943722944	0.3846546010706092	0.3213734567901234
0.5508474576271186	0.2	0.8771880728908092	0.7529411764705882	0.326625386996904	0.03543307086614174	0.22943722943722944	0.3846546010706092	0.322145061728395
0.5508474576271186	0.2	0.8771880728908092	0.7546218487394958	0.326625386996904	0.03543307086614174	0.22943722943722944	0.38083099668620957	0.32098765432098764
0.5508474576271186	0.2	0.8771880728908092	0.7529411764705882	0.326625386996904	0.03543307086614174	0.2337662337662338	0.3864389497833291	0.32175925925925924
0.5508474576271186	0.2	0.8771880728908092	0.7546218487394958	0.326625386996904	0.03543307086614174	0.2337662337662338	0.3905174611266888	0.32523148148148145
0.5508474576271186	0.2	0.8751622343852878	0.7546218487394958	0.326625386996904	0.031496062992125984	0.22943722943722944	0.39077236808564875	0.3213734567901234
0.5508474576271186	0.2	0.8751622343852878	0.7546218487394958	0.326625386996904	0.031496062992125984	0.22943722943722944	0.39204690288044863	0.32175925925925924
0.5508474576271186	0.2	0.8751622343852878	0.7546218487394958	0.326625386996904	0.031496062992125984	0.22943722943722944	0.3838898801937293	0.32098765432098764
0.5508474576271186	0.2	0.8751622343852878	0.7546218487394958	0.326625386996904	0.031496062992125984	0.22943722943722944	0.38618404282436913	0.31905864197530864
0.5508474576271186	0.2	0.8751622343852878	0.7529411764705882	0.326625386996904	0.031496062992125984	0.2337662337662338	0.38618404282436913	0.32175925925925924
0.5508474576271186	0.2	0.8731363958797664	0.7546218487394958	0.326625386996904	0.031496062992125984	0.23593073593073594	0.387458577619169	0.32445987654320985
0.5508474576271186	0.21250000000000002	0.8731363958797664	0.7546218487394958	0.326625386996904	0.031496062992125984	0.2337662337662338	0.3854193219474892	0.32291666666666663
0.5508474576271186	0.21250000000000002	0.8731363958797664	0.7546218487394958	0.326625386996904	0.031496062992125984	0.23593073593073594	0.39204690288044863	0.3256172839506173
0.5508474576271186	0.21250000000000002	0.8731363958797664	0.7529411764705882	0.326625386996904	0.03543307086614174	0.23593073593073594	0.3767524853428499	0.32407407407407407
0.5508474576271186	0.21250000000000002	0.8711105573742448	0.7546218487394958	0.326625386996904	0.03543307086614174	0.23593073593073594	0.3795564618914097	0.32407407407407407
0.5508474576271186	0.21250000000000002	0.8711105573742448	0.7546218487394958	0.326625386996904	0.03543307086614174	0.23593073593073594	0.3818506245220495	0.32368827160493824
0.5508474576271186	0.21250000000000002	0.8711105573742448	0.7546218487394958	0.326625386996904	0.03543307086614174	0.2337662337662338	0.39204690288044863	0.32291666666666663
0.5508474576271186	0.21250000000000002	0.8711105573742448	0.7546218487394958	0.326625386996904	0.03543307086614174	0.24025974025974026	0.38669385674228907	0.32291666666666663
0.5508474576271186	0.21250000000000002	0.8711105573742448	0.7546218487394958	0.326625386996904	0.031496062992125984	0.24025974025974026	0.3831251593168494	0.32368827160493824
0.5508474576271186	0.21250000000000002	0.8711105573742448	0.7546218487394958	0.326625386996904	0.031496062992125984	0.23593073593073594	0.39739994901860826	0.3213734567901234
0.5508474576271186	0.2	0.8690847188687232	0.7546218487394958	0.326625386996904	0.03543307086614174	0.24025974025974026	0.39230180983940866	0.32368827160493824
0.5508474576271186	0.2	0.8690847188687232	0.7546218487394958	0.326625386996904	0.03543307086614174	0.24025974025974026	0.38898801937292893	0.32445987654320985
0.5508474576271186	0.2	0.8690847188687232	0.7546218487394958	0.326625386996904	0.03543307086614174	0.23593073593073594	0.3956156003058884	0.32677469135802467
0.5508474576271186	0.2	0.8690847188687232	0.7546218487394958	0.326625386996904	0.03543307086614174	0.24025974025974026	0.3851644149885292	0.3256172839506173
0.5508474576271186	0.2	0.8690847188687232	0.7546218487394958	0.326625386996904	0.03543307086614174	0.24025974025974026	0.38261534539892944	0.32368827160493824
0.5508474576271186	0.2	0.8670588803632016	0.7546218487394958	0.326625386996904	0.03937007874015748	0.24025974025974026	0.39128218200356873	0.32175925925925924
0.5508474576271186	0.2	0.8670588803632016	0.7546218487394958	0.326625386996904	0.03543307086614174	0.24025974025974026	0.387713484578129	0.32175925925925924
0.5508474576271186	0.2	0.8690847188687232	0.7546218487394958	0.326625386996904	0.03543307086614174	0.23593073593073594	0.3823604384399694	0.32368827160493824
0.5508474576271186	0.2	0.8690847188687232	0.7546218487394958	0.326625386996904	0.03543307086614174	0.23593073593073594	0.3928116237573286	0.3194444444444444
0.5508474576271186	0.2	0.8690847188687232	0.7546218487394958	0.326625386996904	0.03543307086614174	0.2337662337662338	0.39485087942900843	0.3213734567901234
0.5508474576271186	0.2	0.8690847188687232	0.7546218487394958	0.326625386996904	0.03543307086614174	0.2337662337662338	0.3869487637012491	0.32291666666666663
0.5508474576271186	0.2	0.8690847188687232	0.7546218487394958	0.326625386996904	0.03937007874015748	0.23593073593073594	0.388223298496049	0.32098765432098764
0.5508474576271186	0.2	0.8711105573742448	0.7546218487394958	0.326625386996904	0.03543307086614174	0.2337662337662338	0.3831251593168494	0.32175925925925924
0.5508474576271186	0.2	0.8711105573742448	0.7546218487394958	0.326625386996904	0.03543307086614174	0.23593073593073594	0.39994901860820803	0.322145061728395
0.5508474576271186	0.2	0.8711105573742448	0.7546218487394958	0.326625386996904	0.03543307086614174	0.2337662337662338	0.37751720621972984	0.32175925925925924
0.5508474576271186	0.2	0.8711105573742448	0.7546218487394958	0.326625386996904	0.03543307086614174	0.2337662337662338	0.3933214376752486	0.3213734567901234
0.5508474576271186	0.1875	0.8731363958797664	0.7546218487394958	0.326625386996904	0.03543307086614174	0.22943722943722944	0.3956156003058884	0.3213734567901234
0.5508474576271186	0.1875	0.8731363958797664	0.7546218487394958	0.326625386996904	0.03543307086614174	0.22943722943722944	0.3943410655110885	0.3194444444444444
0.5508474576271186	0.1875	0.8731363958797664	0.7546218487394958	0.326625386996904	0.03937007874015748	0.2337662337662338	0.3966352281417283	0.3213734567901234
0.5508474576271186	0.1875	0.8731363958797664	0.7529411764705882	0.326625386996904	0.05905511811023622	0.22943722943722944	0.39077236808564875	0.32291666666666663
0.5508474576271186	0.1875	0.8731363958797664	0.7546218487394958	0.326625386996904	0.03543307086614174	0.22943722943722944	0.36451695131277084	0.32407407407407407
0.5508474576271186	0.2	0.8731363958797664	0.7546218487394958	0.326625386996904	0.03543307086614174	0.22943722943722944	0.38949783329084886	0.32098765432098764
0.5508474576271186	0.2	0.8731363958797664	0.7546218487394958	0.326625386996904	0.03543307086614174	0.22943722943722944	0.3933214376752486	0.3186728395061728
0.5508474576271186	0.1875	0.8751622343852878	0.7546218487394958	0.326625386996904	0.03937007874015748	0.22727272727272727	0.3905174611266888	0.3186728395061728
0.5508474576271186	0.2	0.8751622343852878	0.7546218487394958	0.326625386996904	0.03543307086614174	0.22510822510822512	0.39739994901860826	0.31905864197530864
0.5508474576271186	0.2	0.8751622343852878	0.7512605042016807	0.326625386996904	0.03543307086614174	0.22727272727272727	0.3869487637012491	0.32098765432098764
0.5508474576271186	0.2	0.8751622343852878	0.7529411764705882	0.326625386996904	0.03543307086614174	0.22943722943722944	0.4040275299515677	0.32291666666666663
0.5508474576271186	0.2	0.8751622343852878	0.7546218487394958	0.326625386996904	0.03937007874015748	0.22727272727272727	0.3854193219474892	0.3194444444444444
0.5508474576271186	0.2	0.8771880728908092	0.7546218487394958	0.326625386996904	0.03543307086614174	0.22727272727272727	0.38669385674228907	0.31983024691358025
0.5508474576271186	0.2	0.8771880728908092	0.7529411764705882	0.326625386996904	0.03543307086614174	0.22943722943722944	0.3943410655110885	0.32175925925925924
0.5508474576271186	0.2	0.8771880728908092	0.7529411764705882	0.326625386996904	0.03543307086614174	0.22727272727272727	0.42442008666836606	0.32291666666666663
0.5508474576271186	0.1875	0.8771880728908092	0.7546218487394958	0.326625386996904	0.03543307086614174	0.22943722943722944	0.40326280907468776	0.32175925925925924
0.5508474576271186	0.2	0.8771880728908092	0.7546218487394958	0.326625386996904	0.03543307086614174	0.22943722943722944	0.4144787152689269	0.32407407407407407
0.5508474576271186	0.1875	0.8771880728908092	0.7529411764705882	0.326625386996904	0.03543307086614174	0.22943722943722944	0.40708641345908747	0.32098765432098764
0.5508474576271186	0.2	0.8792139113963306	0.7546218487394958	0.326625386996904	0.03543307086614174	0.22943722943722944	0.40963548304868724	0.32175925925925924
0.5508474576271186	0.2	0.8771880728908092	0.7529411764705882	0.326625386996904	0.03543307086614174	0.22943722943722944	0.39816466989548815	0.32445987654320985
0.5508474576271186	0.2	0.8771880728908092	0.7529411764705882	0.326625386996904	0.03543307086614174	0.22943722943722944	0.41575325006372676	0.3194444444444444
0.5508474576271186	0.2	0.8771880728908092	0.7529411764705882	0.326625386996904	0.03543307086614174	0.22943722943722944	0.40708641345908747	0.3213734567901234
0.5508474576271186	0.2	0.8771880728908092	0.7546218487394958	0.326625386996904	0.03937007874015748	0.22943722943722944	0.4088707621718073	0.31983024691358025
0.5508474576271186	0.2	0.8771880728908092	0.7546218487394958	0.326625386996904	0.03937007874015748	0.22943722943722944	0.4024980881978078	0.32175925925925924
0.5508474576271186	0.2	0.8771880728908092	0.7546218487394958	0.326625386996904	0.03937007874015748	0.22510822510822512	0.40453734386948764	0.322145061728395
0.5508474576271186	0.2	0.8792139113963306	0.7546218487394958	0.326625386996904	0.03543307086614174	0.22943722943722944	0.4014784603619679	0.31983024691358025
0.5508474576271186	0.2	0.8792139113963306	0.7529411764705882	0.326625386996904	0.03543307086614174	0.22943722943722944	0.41014529696660723	0.32098765432098764
0.5508474576271186	0.2	0.8792139113963306	0.7512605042016807	0.326625386996904	0.03543307086614174	0.22943722943722944	0.4042824369105277	0.32175925925925924
0.5508474576271186	0.2	0.8792139113963306	0.7529411764705882	0.326625386996904	0.03543307086614174	0.22943722943722944	0.4024980881978078	0.32175925925925924
0.5508474576271186	0.2	0.8812397499018523	0.7529411764705882	0.326625386996904	0.03543307086614174	0.22727272727272727	0.4098903900076472	0.322145061728395
0.5508474576271186	0.2	0.8792139113963306	0.7512605042016807	0.326625386996904	0.03543307086614174	0.22943722943722944	0.4091256691307673	0.3213734567901234
0.5508474576271186	0.2	0.8792139113963306	0.7529411764705882	0.326625386996904	0.03543307086614174	0.22943722943722944	0.4114198317614071	0.322145061728395
0.5508474576271186	0.2	0.8812397499018523	0.7529411764705882	0.326625386996904	0.03543307086614174	0.22943722943722944	0.41753759877644664	0.32291666666666663
0.5508474576271186	0.2	0.8812397499018523	0.7512605042016807	0.326625386996904	0.03543307086614174	0.22727272727272727	0.4203415753250064	0.322145061728395
0.5508474576271186	0.2	0.8812397499018523	0.7512605042016807	0.326625386996904	0.03543307086614174	0.22943722943722944	0.4053020647463676	0.322145061728395
0.5508474576271186	0.2	0.8812397499018523	0.7529411764705882	0.326625386996904	0.03543307086614174	0.22943722943722944	0.4042824369105277	0.31983024691358025
0.5508474576271186	0.2	0.8832655884073737	0.7529411764705882	0.326625386996904	0.031496062992125984	0.22943722943722944	0.4086158552128473	0.32407407407407407
0.5508474576271186	0.2	0.8812397499018523	0.7529411764705882	0.326625386996904	0.03543307086614174	0.22943722943722944	0.42620443538108593	0.32175925925925924
0.5508474576271186	0.2	0.8832655884073737	0.7529411764705882	0.326625386996904	0.03543307086614174	0.22510822510822512	0.4333418302319654	0.3213734567901234
0.5508474576271186	0.2	0.8832655884073737	0.7546218487394958	0.326625386996904	0.03543307086614174	0.22943722943722944	0.42671424929900587	0.32368827160493824
0.5508474576271186	0.2	0.8812397499018523	0.7512605042016807	0.326625386996904	0.03543307086614174	0.22510822510822512	0.43640071373948514	0.32175925925925924
0.5508474576271186	0.2	0.8832655884073737	0.7529411764705882	0.326625386996904	0.03543307086614174	0.22727272727272727	0.4024980881978078	0.32175925925925924
0.5508474576271186	0.2	0.8812397499018523	0.7529411764705882	0.326625386996904	0.03543307086614174	0.22727272727272727	0.4162630639816467	0.322145061728395
0.5508474576271186	0.2	0.8832655884073737	0.7512605042016807	0.326625386996904	0.03543307086614174	0.22727272727272727	0.40453734386948764	0.32407407407407407
0.5508474576271186	0.2	0.8812397499018523	0.7512605042016807	0.326625386996904	0.03543307086614174	0.22727272727272727	0.412694366556207	0.32407407407407407
0.5508474576271186	0.2	0.8832655884073737	0.7529411764705882	0.326625386996904	0.03543307086614174	0.22510822510822512	0.4142238083099669	0.32098765432098764
0.5508474576271186	0.2	0.8832655884073737	0.7512605042016807	0.326625386996904	0.03543307086614174	0.22943722943722944	0.41294927351516697	0.32175925925925924
0.5508474576271186	0.2	0.8832655884073737	0.7512605042016807	0.326625386996904	0.03543307086614174	0.22943722943722944	0.41294927351516697	0.3213734567901234
0.5508474576271186	0.2	0.8832655884073737	0.7546218487394958	0.326625386996904	0.03543307086614174	0.22510822510822512	0.4188121335712465	0.32291666666666663
0.5508474576271186	0.2	0.8832655884073737	0.7529411764705882	0.326625386996904	0.03543307086614174	0.22727272727272727	0.41192964567932705	0.32407407407407407
0.5508474576271186	0.2	0.8832655884073737	0.7512605042016807	0.326625386996904	0.03543307086614174	0.22727272727272727	0.4165179709406067	0.32098765432098764
0.5508474576271186	0.2	0.8832655884073737	0.7529411764705882	0.326625386996904	0.03543307086614174	0.22943722943722944	0.41473362222788684	0.322145061728395
0.5508474576271186	0.2	0.8832655884073737	0.7529411764705882	0.326625386996904	0.03543307086614174	0.22510822510822512	0.4142238083099669	0.31983024691358025
0.5508474576271186	0.2	0.8832655884073737	0.7529411764705882	0.326625386996904	0.03937007874015748	0.22943722943722944	0.41294927351516697	0.31983024691358025
0.5508474576271186	0.2	0.8812397499018523	0.7529411764705882	0.326625386996904	0.03937007874015748	0.22943722943722944	0.3979097629365282	0.32175925925925924
0.5508474576271186	0.2	0.8812397499018523	0.7529411764705882	0.326625386996904	0.03937007874015748	0.22943722943722944	0.40708641345908747	0.32407407407407407
0.5508474576271186	0.2	0.8812397499018523	0.7529411764705882	0.326625386996904	0.03937007874015748	0.22943722943722944	0.4088707621718073	0.32445987654320985
0.5508474576271186	0.2	0.8812397499018523	0.7529411764705882	0.326625386996904	0.03937007874015748	0.22727272727272727	0.4086158552128473	0.32175925925925924
0.5508474576271186	0.2	0.8812397499018523	0.7529411764705882	0.326625386996904	0.03937007874015748	0.22943722943722944	0.4088707621718073	0.32175925925925924
0.5508474576271186	0.2	0.8812397499018523	0.7529411764705882	0.326625386996904	0.03937007874015748	0.22943722943722944	0.4149885291868468	0.322145061728395
0.5508474576271186	0.2	0.8812397499018523	0.7546218487394958	0.326625386996904	0.03543307086614174	0.22510822510822512	0.43716543461636503	0.32291666666666663
0.5508474576271186	0.2	0.8812397499018523	0.7529411764705882	0.326625386996904	0.03543307086614174	0.22943722943722944	0.4616365026765231	0.32291666666666663
0.5508474576271186	0.2	0.8812397499018523	0.7546218487394958	0.326625386996904	0.03543307086614174	0.22943722943722944	0.44557736426204436	0.3256172839506173
0.5508474576271186	0.2	0.8812397499018523	0.7529411764705882	0.326625386996904	0.03543307086614174	0.22943722943722944	0.45755799133316344	0.32523148148148145
0.5508474576271186	0.2	0.8812397499018523	0.7529411764705882	0.326625386996904	0.03543307086614174	0.22727272727272727	0.43640071373948514	0.32407407407407407
0.5508474576271186	0.2	0.8812397499018523	0.7529411764705882	0.326625386996904	0.03543307086614174	0.22727272727272727	0.45602854957940353	0.32445987654320985
0.5508474576271186	0.2	0.8812397499018523	0.7529411764705882	0.326625386996904	0.03543307086614174	0.22727272727272727	0.4435381085903645	0.32291666666666663
0.5508474576271186	0.2	0.8812397499018523	0.7529411764705882	0.326625386996904	0.03937007874015748	0.22727272727272727	0.4603619678817232	0.32407407407407407
0.5508474576271186	0.2	0.8832655884073737	0.7529411764705882	0.326625386996904	0.03937007874015748	0.22510822510822512	0.4430282946724446	0.32368827160493824
0.5508474576271186	0.2	0.8832655884073737	0.7529411764705882	0.326625386996904	0.03543307086614174	0.22510822510822512	0.4527147591129238	0.31983024691358025
0.5508474576271186	0.2	0.8832655884073737	0.7529411764705882	0.326625386996904	0.03543307086614174	0.22943722943722944	0.4494009686464441	0.32175925925925924
0.5508474576271186	0.2	0.8832655884073737	0.7512605042016807	0.326625386996904	0.03543307086614174	0.22727272727272727	0.45118531735916395	0.3213734567901234
0.5508474576271186	0.2	0.8832655884073737	0.7529411764705882	0.326625386996904	0.03937007874015748	0.22510822510822512	0.4601070609227632	0.3213734567901234
0.5508474576271186	0.2	0.8852914269128951	0.7512605042016807	0.326625386996904	0.03543307086614174	0.22510822510822512	0.4361458067805251	0.31983024691358025
0.5508474576271186	0.2	0.8852914269128951	0.7512605042016807	0.326625386996904	0.03543307086614174	0.22727272727272727	0.4468518990568443	0.31905864197530864
0.5508474576271186	0.2	0.8852914269128951	0.7512605042016807	0.326625386996904	0.03543307086614174	0.22510822510822512	0.44200866683660467	0.322145061728395
0.5508474576271186	0.2	0.8852914269128951	0.7512605042016807	0.326625386996904	0.03543307086614174	0.22077922077922077	0.4430282946724446	0.32291666666666663
0.5508474576271186	0.2	0.8852914269128951	0.7512605042016807	0.326625386996904	0.03937007874015748	0.22510822510822512	0.44379301554932454	0.32368827160493824
0.5508474576271186	0.2	0.8852914269128951	0.7512605042016807	0.326625386996904	0.03937007874015748	0.22510822510822512	0.437930155493245	0.32523148148148145
0.5508474576271186	0.1875	0.8873172654184169	0.7512605042016807	0.326625386996904	0.03937007874015748	0.22510822510822512	0.45093041040020393	0.32175925925925924
0.5508474576271186	0.1875	0.8852914269128951	0.7512605042016807	0.326625386996904	0.03937007874015748	0.22077922077922077	0.4348712719857252	0.32175925925925924
0.5508474576271186	0.1875	0.8873172654184169	0.7512605042016807	0.326625386996904	0.03937007874015748	0.22510822510822512	0.4353810859036452	0.32175925925925924
0.5508474576271186	0.1875	0.8893431039239383	0.7512605042016807	0.326625386996904	0.03937007874015748	0.22077922077922077	0.4282436910527658	0.3213734567901234
0.5508474576271186	0.2	0.8893431039239383	0.7512605042016807	0.326625386996904	0.05118110236220473	0.22077922077922077	0.43232220239612545	0.3213734567901234
0.5508474576271186	0.2	0.8893431039239383	0.7512605042016807	0.326625386996904	0.03937007874015748	0.21645021645021645	0.4392046902880449	0.322145061728395
0.5508474576271186	0.2	0.8893431039239383	0.7512605042016807	0.326625386996904	0.03937007874015748	0.21645021645021645	0.43079276064236555	0.32175925925925924
0.5508474576271186	0.2	0.8893431039239383	0.7512605042016807	0.326625386996904	0.03543307086614174	0.22510822510822512	0.4353810859036452	0.32407407407407407
0.559322033898305	0.2	0.8913689424294597	0.7512605042016807	0.326625386996904	0.03543307086614174	0.22510822510822512	0.43818506245220495	0.32368827160493824
0.559322033898305	0.2	0.8913689424294597	0.7512605042016807	0.326625386996904	0.03543307086614174	0.22077922077922077	0.44506755034412443	0.32407407407407407
0.559322033898305	0.2	0.8913689424294597	0.7512605042016807	0.326625386996904	0.03543307086614174	0.2186147186147186	0.4333418302319654	0.32368827160493824
0.5508474576271186	0.2	0.8913689424294597	0.7512605042016807	0.326625386996904	0.03937007874015748	0.22510822510822512	0.44098903900076475	0.32175925925925924
0.5508474576271186	0.21250000000000002	0.8913689424294597	0.7512605042016807	0.326625386996904	0.03937007874015748	0.2186147186147186	0.4348712719857252	0.32291666666666663
0.559322033898305	0.21250000000000002	0.8933947809349814	0.7512605042016807	0.326625386996904	0.043307086614173235	0.22510822510822512	0.44098903900076475	0.32368827160493824
0.559322033898305	0.21250000000000002	0.8933947809349814	0.7512605042016807	0.326625386996904	0.09055118110236221	0.2186147186147186	0.44379301554932454	0.32523148148148145
0.5508474576271186	0.21250000000000002	0.8933947809349814	0.7512605042016807	0.326625386996904	0.03937007874015748	0.22510822510822512	0.4292633188886057	0.32368827160493824
0.5508474576271186	0.21250000000000002	0.8933947809349814	0.7512605042016807	0.326625386996904	0.03937007874015748	0.22510822510822512	0.43079276064236555	0.32407407407407407
0.5508474576271186	0.21250000000000002	0.8933947809349814	0.7512605042016807	0.326625386996904	0.03937007874015748	0.22510822510822512	0.4486362477695641	0.32407407407407407
0.5508474576271186	0.21250000000000002	0.8933947809349814	0.7512605042016807	0.326625386996904	0.03543307086614174	0.22510822510822512	0.437675248534285	0.32407407407407407
0.5508474576271186	0.21250000000000002	0.8933947809349814	0.7512605042016807	0.326625386996904	0.03543307086614174	0.22510822510822512	0.43079276064236555	0.322145061728395
0.5508474576271186	0.21250000000000002	0.8933947809349814	0.7512605042016807	0.326625386996904	0.03543307086614174	0.22510822510822512	0.4353810859036452	0.32523148148148145
0.559322033898305	0.21250000000000002	0.8933947809349814	0.7512605042016807	0.326625386996904	0.03937007874015748	0.22077922077922077	0.43232220239612545	0.32677469135802467
0.559322033898305	0.21250000000000002	0.8913689424294597	0.7512605042016807	0.326625386996904	0.03937007874015748	0.22077922077922077	0.4341065511088453	0.32445987654320985
0.559322033898305	0.21250000000000002	0.8913689424294597	0.7512605042016807	0.326625386996904	0.03937007874015748	0.22077922077922077	0.43691052765740507	0.3194444444444444
0.559322033898305	0.21250000000000002	0.8913689424294597	0.7512605042016807	0.326625386996904	0.03937007874015748	0.22510822510822512	0.4412439459597247	0.32175925925925924
0.559322033898305	0.21250000000000002	0.8913689424294597	0.7512605042016807	0.326625386996904	0.06692913385826772	0.21645021645021645	0.44098903900076475	0.32175925925925924
0.559322033898305	0.21250000000000002	0.8913689424294597	0.7512605042016807	0.326625386996904	0.05905511811023622	0.22510822510822512	0.4603619678817232	0.322145061728395
0.559322033898305	0.21250000000000002	0.8913689424294597	0.7512605042016807	0.326625386996904	0.05905511811023622	0.22510822510822512	0.4601070609227632	0.3256172839506173
0.559322033898305	0.21250000000000002	0.8893431039239383	0.7512605042016807	0.326625386996904	0.05905511811023622	0.22510822510822512	0.4692837114453225	0.3256172839506173
0.559322033898305	0.21250000000000002	0.8913689424294597	0.7512605042016807	0.326625386996904	0.06299212598425197	0.22510822510822512	0.4567932704562835	0.3256172839506173
0.559322033898305	0.21250000000000002	0.8893431039239383	0.7512605042016807	0.326625386996904	0.05905511811023622	0.22077922077922077	0.45118531735916395	0.3290895061728395
0.559322033898305	0.21250000000000002	0.8893431039239383	0.7512605042016807	0.326625386996904	0.05905511811023622	0.22510822510822512	0.44557736426204436	0.32445987654320985
0.559322033898305	0.21250000000000002	0.8893431039239383	0.7512605042016807	0.326625386996904	0.05905511811023622	0.22077922077922077	0.42365536579148616	0.32175925925925924
0.559322033898305	0.21250000000000002	0.8893431039239383	0.7512605042016807	0.326625386996904	0.05905511811023622	0.22510822510822512	0.43130257456028553	0.322145061728395
0.559322033898305	0.21250000000000002	0.8893431039239383	0.7529411764705882	0.326625386996904	0.05905511811023622	0.22077922077922077	0.4430282946724446	0.32368827160493824
0.559322033898305	0.2	0.8893431039239383	0.7512605042016807	0.326625386996904	0.06299212598425197	0.2186147186147186	0.43996941116492483	0.32368827160493824
0.559322033898305	0.2	0.8893431039239383	0.7512605042016807	0.326625386996904	0.06299212598425197	0.2186147186147186	0.4394595972470049	0.32291666666666663
0.559322033898305	0.21250000000000002	0.8893431039239383	0.7529411764705882	0.326625386996904	0.06299212598425197	0.22077922077922077	0.43971450420596486	0.32098765432098764
0.559322033898305	0.2	0.8893431039239383	0.7529411764705882	0.326625386996904	0.06299212598425197	0.22510822510822512	0.43181238847820547	0.31983024691358025
0.559322033898305	0.2	0.8873172654184169	0.7512605042016807	0.326625386996904	0.06299212598425197	0.22077922077922077	0.44608717817996435	0.3194444444444444
0.559322033898305	0.2	0.8873172654184169	0.7512605042016807	0.326625386996904	0.06299212598425197	0.22510822510822512	0.4443028294672445	0.31983024691358025
0.559322033898305	0.2	0.8873172654184169	0.7512605042016807	0.326625386996904	0.16929133858267717	0.22510822510822512	0.47183278103492227	0.3256172839506173
0.559322033898305	0.2	0.8873172654184169	0.7512605042016807	0.326625386996904	0.06299212598425197	0.2186147186147186	0.4677542696915626	0.32407407407407407
0.5508474576271186	0.2	0.8873172654184169	0.7529411764705882	0.326625386996904	0.05905511811023622	0.22077922077922077	0.4567932704562835	0.32407407407407407
0.5508474576271186	0.2	0.8873172654184169	0.7512605042016807	0.326625386996904	0.05905511811023622	0.22510822510822512	0.46265613051236304	0.32445987654320985
0.5508474576271186	0.21250000000000002	0.8873172654184169	0.7529411764705882	0.326625386996904	0.06299212598425197	0.22510822510822512	0.43691052765740507	0.32291666666666663
0.5508474576271186	0.21250000000000002	0.8873172654184169	0.7512605042016807	0.326625386996904	0.05905511811023622	0.22077922077922077	0.44736171297476424	0.32175925925925924
0.5508474576271186	0.21250000000000002	0.8873172654184169	0.7512605042016807	0.326625386996904	0.05905511811023622	0.22510822510822512	0.43181238847820547	0.32291666666666663
0.5508474576271186	0.21250000000000002	0.8873172654184169	0.7529411764705882	0.326625386996904	0.06299212598425197	0.22510822510822512	0.437930155493245	0.322145061728395
0.559322033898305	0.21250000000000002	0.8852914269128951	0.7529411764705882	0.326625386996904	0.05905511811023622	0.22510822510822512	0.42594952842212597	0.32445987654320985
0.5508474576271186	0.21250000000000002	0.8873172654184169	0.7529411764705882	0.326625386996904	0.05905511811023622	0.2186147186147186	0.4348712719857252	0.32291666666666663
0.5508474576271186	0.21250000000000002	0.8873172654184169	0.7529411764705882	0.326625386996904	0.06299212598425197	0.22510822510822512	0.4341065511088453	0.32291666666666663
0.5508474576271186	0.21250000000000002	0.8852914269128951	0.7529411764705882	0.326625386996904	0.06299212598425197	0.22727272727272727	0.43640071373948514	0.32368827160493824
0.5508474576271186	0.21250000000000002	0.8852914269128951	0.7529411764705882	0.326625386996904	0.06299212598425197	0.22510822510822512	0.4443028294672445	0.32368827160493824
0.5508474576271186	0.21250000000000002	0.8873172654184169	0.7512605042016807	0.326625386996904	0.06299212598425197	0.22510822510822512	0.4341065511088453	0.32445987654320985
0.5508474576271186	0.21250000000000002	0.8852914269128951	0.7529411764705882	0.326625386996904	0.06299212598425197	0.22510822510822512	0.43869487637012494	0.32368827160493824
0.5508474576271186	0.21250000000000002	0.8852914269128951	0.7546218487394958	0.326625386996904	0.06299212598425197	0.22077922077922077	0.43869487637012494	0.32175925925925924
0.559322033898305	0.21250000000000002	0.8852914269128951	0.7529411764705882	0.326625386996904	0.06299212598425197	0.22077922077922077	0.4425184807545246	0.322145061728395
0.559322033898305	0.21250000000000002	0.8852914269128951	0.7512605042016807	0.326625386996904	0.06299212598425197	0.22510822510822512	0.43869487637012494	0.32368827160493824
0.5508474576271186	0.21250000000000002	0.8873172654184169	0.7529411764705882	0.326625386996904	0.06299212598425197	0.2186147186147186	0.4282436910527658	0.322145061728395
0.5508474576271186	0.21250000000000002	0.8873172654184169	0.7529411764705882	0.326625386996904	0.06299212598425197	0.22510822510822512	0.43359673719092534	0.32407407407407407
0.5508474576271186	0.21250000000000002	0.8873172654184169	0.7529411764705882	0.326625386996904	0.06299212598425197	0.22077922077922077	0.4394595972470049	0.32523148148148145
0.559322033898305	0.21250000000000002	0.8893431039239383	0.7512605042016807	0.326625386996904	0.06299212598425197	0.22727272727272727	0.43130257456028553	0.32523148148148145
0.5508474576271186	0.21250000000000002	0.8873172654184169	0.7512605042016807	0.326625386996904	0.06299212598425197	0.22510822510822512	0.43359673719092534	0.32291666666666663
0.5508474576271186	0.21250000000000002	0.8873172654184169	0.7529411764705882	0.326625386996904	0.06692913385826772	0.22510822510822512	0.4356359928626052	0.3213734567901234
0.5508474576271186	0.21250000000000002	0.8873172654184169	0.7529411764705882	0.326625386996904	0.06692913385826772	0.22510822510822512	0.44200866683660467	0.322145061728395
0.5508474576271186	0.21250000000000002	0.8893431039239383	0.7512605042016807	0.326625386996904	0.06299212598425197	0.22510822510822512	0.43818506245220495	0.32407407407407407
0.559322033898305	0.21250000000000002	0.8893431039239383	0.7529411764705882	0.326625386996904	0.06299212598425197	0.22510822510822512	0.4468518990568443	0.32368827160493824
0.5508474576271186	0.21250000000000002	0.8893431039239383	0.7512605042016807	0.326625386996904	0.06299212598425197	0.22510822510822512	0.4443028294672445	0.32445987654320985
0.5508474576271186	0.21250000000000002	0.8893431039239383	0.7512605042016807	0.326625386996904	0.06692913385826772	0.22077922077922077	0.43869487637012494	0.32291666666666663
0.5508474576271186	0.21250000000000002	0.8893431039239383	0.7512605042016807	0.326625386996904	0.06692913385826772	0.22727272727272727	0.44200866683660467	0.3194444444444444
0.5508474576271186	0.2	0.8893431039239383	0.7529411764705882	0.326625386996904	0.06692913385826772	0.22727272727272727	0.43716543461636503	0.32175925925925924
0.5508474576271186	0.2	0.8893431039239383	0.7529411764705882	0.326625386996904	0.06692913385826772	0.22727272727272727	0.4297731328065256	0.32368827160493824
0.5508474576271186	0.2	0.8893431039239383	0.7512605042016807	0.326625386996904	0.07086614173228348	0.22727272727272727	0.4435381085903645	0.32368827160493824
0.5508474576271186	0.2	0.8893431039239383	0.7512605042016807	0.326625386996904	0.07086614173228348	0.22727272727272727	0.4488911547285241	0.31983024691358025
0.5508474576271186	0.2	0.8893431039239383	0.7529411764705882	0.326625386996904	0.07086614173228348	0.22727272727272727	0.4680091766505226	0.32098765432098764
0.5508474576271186	0.2	0.8893431039239383	0.7512605042016807	0.326625386996904	0.07086614173228348	0.22510822510822512	0.46265613051236304	0.32098765432098764
0.559322033898305	0.2	0.8893431039239383	0.7512605042016807	0.326625386996904	0.07086614173228348	0.22943722943722944	0.4601070609227632	0.322145061728395
0.5508474576271186	0.2	0.8893431039239383	0.7529411764705882	0.326625386996904	0.07086614173228348	0.22943722943722944	0.4527147591129238	0.32445987654320985
0.559322033898305	0.21250000000000002	0.8893431039239383	0.7529411764705882	0.326625386996904	0.07086614173228348	0.22943722943722944	0.4613815957175631	0.32175925925925924
0.559322033898305	0.2	0.8893431039239383	0.7529411764705882	0.326625386996904	0.07086614173228348	0.22943722943722944	0.45602854957940353	0.32407407407407407
0.559322033898305	0.21250000000000002	0.8893431039239383	0.7529411764705882	0.326625386996904	0.07086614173228348	0.22943722943722944	0.4453224573030844	0.32175925925925924
0.559322033898305	0.2	0.8893431039239383	0.7529411764705882	0.326625386996904	0.07480314960629922	0.22943722943722944	0.46622482793780273	0.32368827160493824
0.559322033898305	0.2	0.8893431039239383	0.7529411764705882	0.326625386996904	0.07480314960629922	0.22943722943722944	0.46214631659444305	0.32291666666666663
0.559322033898305	0.2	0.8893431039239383	0.7529411764705882	0.326625386996904	0.07480314960629922	0.2337662337662338	0.45934234004588326	0.322145061728395
0.559322033898305	0.2	0.8893431039239383	0.7529411764705882	0.326625386996904	0.07480314960629922	0.24025974025974026	0.4641855722661229	0.32368827160493824
0.5508474576271186	0.21250000000000002	0.8893431039239383	0.7546218487394958	0.326625386996904	0.07480314960629922	0.23593073593073594	0.45832271221004334	0.32407407407407407
0.5508474576271186	0.21250000000000002	0.8893431039239383	0.7529411764705882	0.326625386996904	0.07480314960629922	0.2337662337662338	0.46342085138924294	0.32445987654320985
0.5508474576271186	0.21250000000000002	0.8893431039239383	0.7529411764705882	0.326625386996904	0.07874015748031496	0.2337662337662338	0.4514402243181239	0.3213734567901234
0.5508474576271186	0.21250000000000002	0.8893431039239383	0.7546218487394958	0.326625386996904	0.07480314960629922	0.24025974025974026	0.46571501401988274	0.32407407407407407
0.5508474576271186	0.21250000000000002	0.8893431039239383	0.7546218487394958	0.326625386996904	0.07874015748031496	0.24025974025974026	0.4601070609227632	0.32523148148148145
0.5508474576271186	0.21250000000000002	0.8893431039239383	0.7546218487394958	0.326625386996904	0.07480314960629922	0.24025974025974026	0.4613815957175631	0.32677469135802467
0.5508474576271186	0.21250000000000002	0.8893431039239383	0.7546218487394958	0.326625386996904	0.07480314960629922	0.24025974025974026	0.46214631659444305	0.322145061728395
0.5508474576271186	0.21250000000000002	0.8893431039239383	0.7546218487394958	0.326625386996904	0.07480314960629922	0.24025974025974026	0.4486362477695641	0.32175925925925924
0.5508474576271186	0.21250000000000002	0.8893431039239383	0.7546218487394958	0.326625386996904	0.07874015748031496	0.24025974025974026	0.4652052001019628	0.32175925925925924
0.5508474576271186	0.21250000000000002	0.8893431039239383	0.7546218487394958	0.326625386996904	0.07874015748031496	0.24025974025974026	0.4588325261279633	0.32175925925925924
0.5508474576271186	0.21250000000000002	0.8893431039239383	0.7546218487394958	0.326625386996904	0.07480314960629922	0.24025974025974026	0.46316594443028297	0.32368827160493824
0.5508474576271186	0.21250000000000002	0.8893431039239383	0.7546218487394958	0.326625386996904	0.07480314960629922	0.24025974025974026	0.46444047922508286	0.32368827160493824
0.5508474576271186	0.2	0.8893431039239383	0.7546218487394958	0.326625386996904	0.07480314960629922	0.24025974025974026	0.48228396635228143	0.32175925925925924
0.5508474576271186	0.2	0.8893431039239383	0.7546218487394958	0.326625386996904	0.07480314960629922	0.23593073593073594	0.4641855722661229	0.316358024691358
0.5508474576271186	0.2	0.8893431039239383	0.7546218487394958	0.326625386996904	0.07480314960629922	0.24025974025974026	0.4766760132551619	0.3186728395061728
0.559322033898305	0.2	0.8873172654184169	0.7546218487394958	0.326625386996904	0.07480314960629922	0.24025974025974026	0.4827937802702014	0.32098765432098764
0.5508474576271186	0.2	0.8873172654184169	0.7546218487394958	0.326625386996904	0.07480314960629922	0.2445887445887446	0.46953861840428246	0.3179012345679012
0.559322033898305	0.2	0.8852914269128951	0.7546218487394958	0.326625386996904	0.07480314960629922	0.24025974025974026	0.4488911547285241	0.31905864197530864
0.5508474576271186	0.2	0.8852914269128951	0.7546218487394958	0.326625386996904	0.07480314960629922	0.24025974025974026	0.45245985215396384	0.3167438271604938
0.559322033898305	0.2	0.8852914269128951	0.7563025210084036	0.326625386996904	0.07086614173228348	0.24025974025974026	0.4601070609227632	0.3171296296296296
0.559322033898305	0.2	0.8832655884073737	0.7563025210084036	0.326625386996904	0.07086614173228348	0.24025974025974026	0.4542442008666837	0.3179012345679012
0.559322033898305	0.2	0.8832655884073737	0.7546218487394958	0.326625386996904	0.07086614173228348	0.24025974025974026	0.45475401478460364	0.3171296296296296
0.559322033898305	0.2	0.8832655884073737	0.7563025210084036	0.326625386996904	0.07086614173228348	0.24025974025974026	0.46596992097884277	0.3186728395061728
0.5508474576271186	0.2	0.8832655884073737	0.7546218487394958	0.326625386996904	0.07086614173228348	0.24025974025974026	0.449910782564364	0.31905864197530864
0.559322033898305	0.2	0.8812397499018523	0.7563025210084036	0.326625386996904	0.07086614173228348	0.24025974025974026	0.45628345653836355	0.3179012345679012
0.559322033898305	0.2	0.8812397499018523	0.7579831932773111	0.326625386996904	0.07086614173228348	0.24025974025974026	0.4527147591129238	0.3171296296296296
0.5508474576271186	0.2	0.8812397499018523	0.7563025210084036	0.326625386996904	0.07086614173228348	0.24025974025974026	0.45195003823604385	0.3186728395061728
0.559322033898305	0.2	0.8792139113963306	0.7563025210084036	0.326625386996904	0.07086614173228348	0.2445887445887446	0.45016568952332403	0.316358024691358
0.559322033898305	0.2	0.8792139113963306	0.7563025210084036	0.326625386996904	0.07086614173228348	0.24025974025974026	0.45245985215396384	0.3167438271604938
0.559322033898305	0.2	0.8792139113963306	0.7579831932773111	0.326625386996904	0.07086614173228348	0.24025974025974026	0.45832271221004334	0.3171296296296296
0.559322033898305	0.2	0.8792139113963306	0.7579831932773111	0.326625386996904	0.07086614173228348	0.24025974025974026	0.45628345653836355	0.3179012345679012
0.5508474576271186	0.2	0.8771880728908092	0.7579831932773111	0.326625386996904	0.07086614173228348	0.24025974025974026	0.45475401478460364	0.3171296296296296
0.559322033898305	0.2	0.8771880728908092	0.7579831932773111	0.326625386996904	0.07086614173228348	0.24675324675324675	0.44710680601580427	0.3171296296296296
0.559322033898305	0.2	0.8771880728908092	0.7563025210084036	0.326625386996904	0.07086614173228348	0.24675324675324675	0.4542442008666837	0.3171296296296296
0.559322033898305	0.2	0.8771880728908092	0.7563025210084036	0.326625386996904	0.07086614173228348	0.2445887445887446	0.44838134081060416	0.3179012345679012
0.559322033898305	0.2	0.8771880728908092	0.7579831932773111	0.326625386996904	0.06692913385826772	0.2445887445887446	0.44838134081060416	0.31905864197530864
0.559322033898305	0.2	0.8751622343852878	0.7579831932773111	0.326625386996904	0.06692913385826772	0.24675324675324675	0.44838134081060416	0.31905864197530864
0.559322033898305	0.2	0.8751622343852878	0.7579831932773111	0.326625386996904	0.06692913385826772	0.2445887445887446	0.4532245730308438	0.3155864197530864
0.559322033898305	0.2	0.8751622343852878	0.7579831932773111	0.326625386996904	0.06692913385826772	0.24675324675324675	0.44557736426204436	0.3179012345679012
0.559322033898305	0.21250000000000002	0.8751622343852878	0.7579831932773111	0.326625386996904	0.06692913385826772	0.24675324675324675	0.45602854957940353	0.3179012345679012
0.559322033898305	0.21250000000000002	0.8751622343852878	0.7579831932773111	0.326625386996904	0.06692913385826772	0.24675324675324675	0.47693092021412187	0.3152006172839506
0.559322033898305	0.2	0.8751622343852878	0.7579831932773111	0.326625386996904	0.06692913385826772	0.24025974025974026	0.4680091766505226	0.3167438271604938
0.559322033898305	0.2	0.8731363958797664	0.7579831932773111	0.326625386996904	0.06692913385826772	0.24025974025974026	0.4603619678817232	0.3152006172839506
0.559322033898305	0.2	0.8731363958797664	0.7579831932773111	0.326625386996904	0.06692913385826772	0.2445887445887446	0.46214631659444305	0.316358024691358
0.559322033898305	0.2	0.8731363958797664	0.7579831932773111	0.326625386996904	0.06692913385826772	0.24025974025974026	0.4453224573030844	0.3194444444444444
0.559322033898305	0.2	0.8731363958797664	0.7579831932773111	0.326625386996904	0.06299212598425197	0.24675324675324675	0.45755799133316344	0.3155864197530864
0.559322033898305	0.2	0.8731363958797664	0.7579831932773111	0.326625386996904	0.06299212598425197	0.24025974025974026	0.4539892939077237	0.3186728395061728
0.559322033898305	0.2	0.8731363958797664	0.7579831932773111	0.326625386996904	0.06299212598425197	0.2445887445887446	0.4481264338516442	0.3167438271604938
0.559322033898305	0.2	0.8731363958797664	0.7579831932773111	0.326625386996904	0.07086614173228348	0.2445887445887446	0.4486362477695641	0.3194444444444444
0.559322033898305	0.2	0.8731363958797664	0.7579831932773111	0.326625386996904	0.06299212598425197	0.2445887445887446	0.45475401478460364	0.3171296296296296
0.559322033898305	0.2	0.8731363958797664	0.7579831932773111	0.326625386996904	0.06299212598425197	0.2445887445887446	0.45704817741524345	0.31983024691358025
0.559322033898305	0.2	0.8731363958797664	0.7579831932773111	0.326625386996904	0.06299212598425197	0.24025974025974026	0.449910782564364	0.3186728395061728
0.559322033898305	0.2	0.8751622343852878	0.7579831932773111	0.326625386996904	0.06299212598425197	0.2445887445887446	0.449910782564364	0.31905864197530864
0.559322033898305	0.2	0.8731363958797664	0.7579831932773111	0.326625386996904	0.06299212598425197	0.2445887445887446	0.44838134081060416	0.31983024691358025
0.559322033898305	0.2	0.8731363958797664	0.7579831932773111	0.326625386996904	0.06299212598425197	0.24025974025974026	0.437930155493245	0.3186728395061728
0.559322033898305	0.2	0.8731363958797664	0.7579831932773111	0.326625386996904	0.06299212598425197	0.24025974025974026	0.42594952842212597	0.316358024691358
0.559322033898305	0.2	0.8731363958797664	0.7579831932773111	0.326625386996904	0.06692913385826772	0.24025974025974026	0.4305378536834056	0.3194444444444444
0.559322033898305	0.2	0.8731363958797664	0.7579831932773111	0.326625386996904	0.06692913385826772	0.24025974025974026	0.4302829467244456	0.31905864197530864
0.559322033898305	0.2	0.8751622343852878	0.7579831932773111	0.326625386996904	0.06692913385826772	0.2445887445887446	0.43359673719092534	0.3194444444444444
0.559322033898305	0.2	0.8731363958797664	0.7579831932773111	0.326625386996904	0.06299212598425197	0.24025974025974026	0.4305378536834056	0.3167438271604938
0.559322033898305	0.2	0.8751622343852878	0.7579831932773111	0.326625386996904	0.06299212598425197	0.24025974025974026	0.4443028294672445	0.3179012345679012
0.559322033898305	0.2	0.8751622343852878	0.7579831932773111	0.326625386996904	0.06299212598425197	0.24025974025974026	0.4414988529186847	0.3213734567901234
0.559322033898305	0.2	0.8751622343852878	0.7563025210084036	0.326625386996904	0.06299212598425197	0.24025974025974026	0.4394595972470049	0.32098765432098764
0.559322033898305	0.2	0.8751622343852878	0.7579831932773111	0.326625386996904	0.06299212598425197	0.24025974025974026	0.43359673719092534	0.32098765432098764
0.559322033898305	0.2	0.8771880728908092	0.7563025210084036	0.326625386996904	0.06692913385826772	0.24025974025974026	0.4394595972470049	0.3155864197530864
0.559322033898305	0.2	0.8771880728908092	0.7579831932773111	0.326625386996904	0.06692913385826772	0.24025974025974026	0.4430282946724446	0.3179012345679012
0.559322033898305	0.2	0.8771880728908092	0.7563025210084036	0.326625386996904	0.06299212598425197	0.24025974025974026	0.43640071373948514	0.3186728395061728
0.559322033898305	0.1875	0.8771880728908092	0.7563025210084036	0.326625386996904	0.06299212598425197	0.24025974025974026	0.4302829467244456	0.3152006172839506
0.559322033898305	0.1875	0.8771880728908092	0.7579831932773111	0.326625386996904	0.06299212598425197	0.23593073593073594	0.4356359928626052	0.3194444444444444
0.559322033898305	0.2	0.8792139113963306	0.7563025210084036	0.326625386996904	0.06299212598425197	0.24025974025974026	0.4348712719857252	0.3167438271604938
0.559322033898305	0.2	0.8792139113963306	0.7579831932773111	0.326625386996904	0.06299212598425197	0.2445887445887446	0.4282436910527658	0.3194444444444444
0.559322033898305	0.2	0.8792139113963306	0.7579831932773111	0.3204334365325078	0.06299212598425197	0.2445887445887446	0.4228906449146062	0.31905864197530864
0.559322033898305	0.2	0.8812397499018523	0.7579831932773111	0.326625386996904	0.06299212598425197	0.2445887445887446	0.4292633188886057	0.31905864197530864
0.559322033898305	0.2	0.8792139113963306	0.7579831932773111	0.326625386996904	0.06299212598425197	0.24025974025974026	0.4348712719857252	0.3179012345679012
[truncated: 67,261 more rows]
