# Supplementary material for: MFAM-AD: an anomaly detection model for multivariate time series using attention mechanism to fuse multi-scale features
Source: PeerJ Comput Sci. 2024 Aug 30;10:e2201. doi: 10.7717/peerj-cs.2201 (PMC11419642; doi:10.7717/peerj-cs.2201)
Supplement: Supplemental Information 1 [file peerj-cs-10-2201-s001.zip › NIPS_TS_Swan_test.csv]

0	1	2	3	4	5	6	7	8	9	10	11	12	13	14	15	16	17	18	19	20	21	22	23	24	25	26	27	28	29	30	31	32	33	34	35	36	37
0.007152958033681141	0.0037262307143167894	5.7171213272230414e-05	0.012976476532366592	0.0023215572418254092	0.0038390578732065833	0.011169314663251573	0.9044159043876766	1.8404511909469021e-06	0.17749664029274237	0.2892448670908272	0.03260869565217391	0.2253931070799068	0.4232860167984665	0.3888306622312686	0.2349196218490326	0.5214229260687402	0.6266106638289441	0.5005206435277437	0.8858255032355865	0.4793847309037734	0.6279231981130031	0.09786733835108974	0.0	0.4932001648240449	0.5881763167467229	0.39695796444308684	0.3287693554167101	0.4261489296304596	0.2623399586646757	0.0	1.0	0.0	0.0	0.0	0.0	0.9999999950359673	1.0
0.0011765372245321276	0.0004951302625221023	5.409711258158401e-06	0.0019137786356375865	0.0006442914384979234	0.0014802456902783668	0.0012839303588929381	0.913121298116769	1.5206402687306628e-06	0.23679898712220954	0.19657170610156563	0.00796812749003984	0.2954425281147073	0.5442667109393473	0.5166049252069334	0.39085091103522224	0.5557358871855219	0.6370737588873635	0.5467885029291847	0.8941514085624271	0.47260053137890823	0.2340057709679329	0.3645456061895751	0.0	0.5570261746593499	0.5881763167467229	0.6523763667645925	0.5334137008179791	0.643071337144233	0.4381099890446304	0.0	1.0	0.0	0.0	0.0	0.0	0.9999999950359673	1.0
0.010622179608891011	0.011397420059366366	0.0002393662203066534	0.015535653576619485	0.0020239798030147866	0.0038230523606114885	0.014591933262507127	0.8995208529101337	9.05538016000619e-06	0.34179242606167437	0.4682281690734805	0.2300664451827243	0.5056437087182761	0.5361623279637091	0.47427971656018375	0.5977042628253766	0.4806689173485078	0.6201974457026251	0.4996284402347703	0.8767725596342082	0.46826195045932467	0.567890311110808	0.5436707141906792	0.4568430408124829	0.5830993814562543	0.5878701553904948	0.3244746798058348	0.5995827148791811	0.35497360017372115	0.5311658334534017	0.0	1.0	0.0	0.0	0.0	0.0	0.9999999950360667	1.0
0.010622179608891011	0.011397420059366366	0.0002393662203066534	0.015535653576619485	0.0020239798030147866	0.0038230523606114885	0.014591933262507127	0.8995208529101337	9.05538016000619e-06	0.34179242606167437	0.4682281690734805	0.2300664451827243	0.5056437087182761	0.5361623279637091	0.47427971656018375	0.5977042628253766	0.4806689173485078	0.6201974457026251	0.4996284402347703	0.8767725596342082	0.46826195045932467	0.567890311110808	0.5436707141906792	0.4568430408124829	0.5830993814562543	0.5878701553904948	0.3244746798058348	0.5995827148791811	0.35497360017372115	0.5311658334534017	0.0	1.0	0.0	0.0	0.0	0.0	0.9999999950360667	1.0
0.008078957078252338	0.005915506678451909	6.78988718642722e-05	0.01304293613662438	0.007186726673563382	0.012354941391366196	0.015662037285363188	0.8964068629619255	1.8010986772149255e-06	0.1301992724109972	0.24404081302061906	0.019085343896290966	0.1759926790573402	0.4237838960720703	0.39253305733119337	0.19653247024130704	0.442172429613842	0.6459187366481247	0.4608968524079255	0.8667673220510672	0.46365027400109937	0.3724438866448905	0.7636376069897446	0.3976555652954763	0.6593424715043715	0.5878701553904948	0.8203539778429995	0.821792447985097	0.8245925710122299	0.7497382999747896	0.0	1.0	0.0	0.0	0.0	0.0	0.9999999950360667	1.0
0.008078957078252338	0.005915506678451909	6.78988718642722e-05	0.01304293613662438	0.007186726673563382	0.012354941391366196	0.015662037285363188	0.8964068629619255	1.8010986772149255e-06	0.1301992724109972	0.24404081302061906	0.019085343896290966	0.1759926790573402	0.4237838960720703	0.39253305733119337	0.19653247024130704	0.442172429613842	0.6459187366481247	0.4608968524079255	0.8667673220510672	0.46365027400109937	0.3724438866448905	0.7636376069897446	0.3976555652954763	0.6593424715043715	0.5878701553904948	0.8203539778429995	0.821792447985097	0.8245925710122299	0.7497382999747896	0.0	1.0	0.0	0.0	0.0	0.0	0.9999999950360667	1.0
0.007214673324016612	0.0037522219130467407	5.583091335372416e-05	0.01307173576606721	0.0016735286088295513	0.0017246864352498223	0.011251520740628271	0.9041856929064461	1.7871206714013673e-06	0.17217681786841477	0.28183757050546276	0.03221593382673052	0.2223905178599315	0.43226601114033775	0.3990367205160079	0.24009356452752295	0.5152367523278414	0.6270965615261405	0.49047179508259686	0.8838944642499337	0.4793181026013899	0.618882753436886	0.10398342538343802	0.0	0.4932064210648168	0.5878701553904948	0.39596139114999684	0.32947149591137714	0.4261382135277933	0.2629654046376906	0.0	1.0	0.0	0.0	0.0	0.0	0.9999999950360667	1.0
0.0033922499589590606	0.001970500243970345	2.6747409187804327e-05	0.004699208167131877	0.0028316373034414965	0.0034259677706181255	0.003213566842408081	0.9107022109709688	3.576621794836411e-06	0.2828245889598069	0.44642236535388713	0.2144	0.5262220901366247	0.5864628988099807	0.5524149479805984	0.5534859228078872	0.5989975240406045	0.6398600851874591	0.5204993345573626	0.8967355798483801	0.4739121895450679	0.3351580143238089	0.31385172691048513	0.0	0.531641397410763	0.5878701553904948	0.7014466842795892	0.4659217130117747	0.6721157804807506	0.35829823042439335	0.0	1.0	0.0	0.0	0.0	0.0	0.9999999950360667	1.0
0.007214673324016612	0.0037522219130467407	5.583091335372416e-05	0.01307173576606721	0.0016735286088295513	0.0017246864352498223	0.011251520740628271	0.9041856929064461	1.7871206714013673e-06	0.17217681786841477	0.28183757050546276	0.03221593382673052	0.2223905178599315	0.43226601114033775	0.3990367205160079	0.24009356452752295	0.5152367523278414	0.6270965615261405	0.49047179508259686	0.8838944642499337	0.4793181026013899	0.618882753436886	0.10398342538343802	0.0	0.4932064210648168	0.5878701553904948	0.39596139114999684	0.32947149591137714	0.4261382135277933	0.2629654046376906	0.0	1.0	0.0	0.0	0.0	0.0	0.9999999950360667	1.0
0.0027433304468780107	0.0014765632616571523	2.280885025376999e-05	0.004617132950523013	0.0007091649838056919	0.0006586232127027722	0.0040589164631365336	0.9105581483513494	2.2468247709112254e-06	0.19810341822199934	0.28107526817883266	0.034394904458598725	0.23881984979659396	0.47393822704249783	0.42479344794040175	0.3044432996725565	0.4792838263133467	0.6433515846650292	0.4914365593307985	0.8738471793322793	0.4705727551853143	0.13725575839951326	0.7086782132228653	0.0	0.5888561015608198	0.5878701553904948	0.9105121685492237	0.6185317703793305	0.8987036735482907	0.5310026011738804	0.0	1.0	0.0	0.0	0.0	0.0	0.9999999950360667	1.0
0.010622179608891011	0.011397420059366366	0.0002393662203066534	0.015535653576619485	0.0020239798030147866	0.0038230523606114885	0.014591933262507127	0.8995208529101337	9.05538016000619e-06	0.34179242606167437	0.4682281690734805	0.2300664451827243	0.5056437087182761	0.5361623279637091	0.47427971656018375	0.5977042628253766	0.4806689173485078	0.6201974457026251	0.4996284402347703	0.8767725596342082	0.46826195045932467	0.567890311110808	0.5436707141906792	0.4568430408124829	0.5830993814562543	0.5878701553904948	0.3244746798058348	0.5995827148791811	0.35497360017372115	0.5311658334534017	0.0	1.0	0.0	0.0	0.0	0.0	0.9999999950360667	1.0
0.0033922499589590606	0.001970500243970345	2.6747409187804327e-05	0.004699208167131877	0.0028316373034414965	0.0034259677706181255	0.003213566842408081	0.9107022109709688	3.576621794836411e-06	0.2828245889598069	0.44642236535388713	0.2144	0.5262220901366247	0.5864628988099807	0.5524149479805984	0.5534859228078872	0.5989975240406045	0.6398600851874591	0.5204993345573626	0.8967355798483801	0.4739121895450679	0.3351580143238089	0.31385172691048513	0.0	0.531641397410763	0.5878701553904948	0.7014466842795892	0.4659217130117747	0.6721157804807506	0.35829823042439335	0.0	1.0	0.0	0.0	0.0	0.0	0.9999999950360667	1.0
0.0010539477383429076	0.000490344849148601	4.60458226880419e-06	0.0016211887547951333	0.0010548309072322478	0.0024813622083085973	0.0011991306992707104	0.9131326216232385	1.4696219391287316e-06	0.2370722220859191	0.16625840927819455	0.004566210045662099	0.29452775747582893	0.5869296169545766	0.5663516582653663	0.4079191863605465	0.6052973424476684	0.6368130879564428	0.606237879658837	0.9039693329425527	0.4725895379109577	0.2646363592505924	0.36792910222055303	0.0	0.5570324309001219	0.5878701553904948	0.6523536650564967	0.5341792273609823	0.6430493357983946	0.4388594119032654	0.0	1.0	0.0	0.0	0.0	0.0	0.9999999950360667	1.0
0.010622179608891011	0.011397420059366366	0.0002393662203066534	0.015535653576619485	0.0020239798030147866	0.0038230523606114885	0.014591933262507127	0.8995208529101337	9.05538016000619e-06	0.34179242606167437	0.4682281690734805	0.2300664451827243	0.5056437087182761	0.5361623279637091	0.47427971656018375	0.5977042628253766	0.4806689173485078	0.6201974457026251	0.4996284402347703	0.8767725596342082	0.46826195045932467	0.567890311110808	0.5436707141906792	0.4568430408124829	0.5830993814562543	0.5878701553904948	0.3244746798058348	0.5995827148791811	0.35497360017372115	0.5311658334534017	0.0	1.0	0.0	0.0	0.0	0.0	0.9999999950360667	1.0
0.0010539477383429076	0.000490344849148601	4.60458226880419e-06	0.0016211887547951333	0.0010548309072322478	0.0024813622083085973	0.0011991306992707104	0.9131326216232385	1.4696219391287316e-06	0.2370722220859191	0.16625840927819455	0.004566210045662099	0.29452775747582893	0.5869296169545766	0.5663516582653663	0.4079191863605465	0.6052973424476684	0.6368130879564428	0.606237879658837	0.9039693329425527	0.4725895379109577	0.2646363592505924	0.36792910222055303	0.0	0.5570324309001219	0.5878701553904948	0.6523536650564967	0.5341792273609823	0.6430493357983946	0.4388594119032654	0.0	1.0	0.0	0.0	0.0	0.0	0.9999999950360667	1.0
0.002732645946991783	0.001460193421155412	2.270059421851413e-05	0.004499015178878559	0.0009839845951510663	0.0018023405012333668	0.003939781510626733	0.9106749730514733	2.306648696946155e-06	0.20456874317690854	0.2765222067254558	0.047058823529411764	0.251679785387929	0.48539318366271983	0.43519949584721307	0.3294017250474571	0.4708121757479979	0.6428720580131269	0.5080356683289039	0.8716477120267028	0.4704613182197634	0.1537837093744493	0.726439921966775	0.0	0.5888570695872636	0.5875641635080617	0.9104945376120765	0.6193355449294121	0.8986859651479818	0.531634850832593	0.0	1.0	0.0	0.0	0.0	0.0	0.9999999950359754	1.0
0.010446732430373949	0.01135560398448733	0.0002332739819222742	0.015148361396444557	0.0011448937368149393	0.00430744710233086	0.014624594539146097	0.8990553289665457	8.77560916035208e-06	0.3361611239249325	0.465362562169071	0.23500206868018203	0.5049359173768581	0.5244811899735464	0.4676911465664543	0.5805036466423075	0.4887505479293383	0.6195715439257881	0.5017564185429514	0.877803839528706	0.4684828363699591	0.5716209012530409	0.5400774858793257	0.45715965747580617	0.583105024754518	0.5875641635080617	0.32445116076952685	0.6001977186495692	0.3549496800113203	0.5319427332151935	0.0	1.0	0.0	0.0	0.0	0.0	0.9999999950359754	1.0
0.00697521094260128	0.003649969636362618	5.2448833535045846e-05	0.012590340955891432	0.0031509193683364996	0.006660279231150823	0.010870528090043175	0.9045708234265367	1.7120363434581441e-06	0.17598110400375894	0.2703053091239447	0.030058322117541496	0.22570963870366187	0.43670786506483966	0.4008460771497725	0.2424954266229829	0.5303282776035171	0.6278226946106344	0.5145109767464514	0.8883896192768772	0.47926001320672423	0.6102006834868151	0.09679938721944553	0.0	0.4932128717563154	0.5875641635080617	0.39595410191675806	0.33017074712231476	0.4257048699466786	0.26358870339246687	0.0	1.0	0.0	0.0	0.0	0.0	0.9999999950359754	1.0
0.003163623288531307	0.0018887334550249445	2.3904551110918796e-05	0.004204920333928073	0.0019852699450000834	0.0029701569014568144	0.0031124731265970125	0.9106913911634382	3.71115154189511e-06	0.27270970433181746	0.31465060542305456	0.08872458410351204	0.4481162691220556	0.6552929530720775	0.6138408384570923	0.6355048029133743	0.580029552535491	0.6400055610204628	0.49916299172637824	0.8918373262138055	0.47408841810383373	0.323802988010364	0.2884784979449953	0.0	0.5316472330461587	0.5875641635080617	0.7014334402265193	0.46650658931701977	0.6725921836064183	0.35906523051139944	0.0	1.0	0.0	0.0	0.0	0.0	0.9999999950359754	1.0
0.010446732430373949	0.01135560398448733	0.0002332739819222742	0.015148361396444557	0.0011448937368149393	0.00430744710233086	0.014624594539146097	0.8990553289665457	8.77560916035208e-06	0.3361611239249325	0.465362562169071	0.23500206868018203	0.5049359173768581	0.5244811899735464	0.4676911465664543	0.5805036466423075	0.4887505479293383	0.6195715439257881	0.5017564185429514	0.877803839528706	0.4684828363699591	0.5716209012530409	0.5400774858793257	0.45715965747580617	0.583105024754518	0.5875641635080617	0.32445116076952685	0.6001977186495692	0.3549496800113203	0.5319427332151935	0.0	1.0	0.0	0.0	0.0	0.0	0.9999999950359754	1.0
0.003163623288531307	0.0018887334550249445	2.3904551110918796e-05	0.004204920333928073	0.0019852699450000834	0.0029701569014568144	0.0031124731265970125	0.9106913911634382	3.71115154189511e-06	0.27270970433181746	0.31465060542305456	0.08872458410351204	0.4481162691220556	0.6552929530720775	0.6138408384570923	0.6355048029133743	0.580029552535491	0.6400055610204628	0.49916299172637824	0.8918373262138055	0.47408841810383373	0.323802988010364	0.2884784979449953	0.0	0.5316472330461587	0.5875641635080617	0.7014334402265193	0.46650658931701977	0.6725921836064183	0.35906523051139944	0.0	1.0	0.0	0.0	0.0	0.0	0.9999999950359754	1.0
0.010446732430373949	0.01135560398448733	0.0002332739819222742	0.015148361396444557	0.0011448937368149393	0.00430744710233086	0.014624594539146097	0.8990553289665457	8.77560916035208e-06	0.3361611239249325	0.465362562169071	0.23500206868018203	0.5049359173768581	0.5244811899735464	0.4676911465664543	0.5805036466423075	0.4887505479293383	0.6195715439257881	0.5017564185429514	0.877803839528706	0.4684828363699591	0.5716209012530409	0.5400774858793257	0.45715965747580617	0.583105024754518	0.5875641635080617	0.32445116076952685	0.6001977186495692	0.3549496800113203	0.5319427332151935	0.0	1.0	0.0	0.0	0.0	0.0	0.9999999950359754	1.0
0.010446732430373949	0.01135560398448733	0.0002332739819222742	0.015148361396444557	0.0011448937368149393	0.00430744710233086	0.014624594539146097	0.8990553289665457	8.77560916035208e-06	0.3361611239249325	0.465362562169071	0.23500206868018203	0.5049359173768581	0.5244811899735464	0.4676911465664543	0.5805036466423075	0.4887505479293383	0.6195715439257881	0.5017564185429514	0.877803839528706	0.4684828363699591	0.5716209012530409	0.5400774858793257	0.45715965747580617	0.583105024754518	0.5875641635080617	0.32445116076952685	0.6001977186495692	0.3549496800113203	0.5319427332151935	0.0	1.0	0.0	0.0	0.0	0.0	0.9999999950359754	1.0
0.07786238935608426	0.07722460218734041	0.0010159482837220082	0.10510191092657124	0.05386851722734466	0.0757582236146892	0.15664079160415828	0.7058944517774149	3.3134697790283217e-06	0.1680528174899537	0.23853662164313852	0.06698224852071005	0.22184701188529923	0.31777098762082956	0.2970864883023733	0.1886604643304704	0.5460004767459471	0.6120503281960393	0.48566265550240834	0.8865442082830167	0.3987456100631166	0.5052351213589674	0.6617386328497736	0.7917692061108852	0.6792432753829093	0.5875641635080617	0.17644531483782977	0.8102185755869399	0.3670862110296893	0.8713538260304932	0.0	1.0	0.0	0.0	0.0	0.0	0.9999999950359754	1.0
0.001268887051895922	0.0005583248299363838	5.546862715344164e-06	0.0019388914745697237	0.0006621568935178946	0.0011397010257708554	0.0013781126762808325	0.91295430987714	1.5482635395503385e-06	0.2297801550687955	0.18169107983581714	0.015748031496062992	0.28136854282324963	0.6021064974164381	0.568515283342105	0.451473278454579	0.5566175174340429	0.6368598506489642	0.5313536879447467	0.8927012842043881	0.4724938266106808	0.286457491224661	0.41467958310669223	0.0	0.5570387843662571	0.5875641635080617	0.6523359507185116	0.5347606161607567	0.6430321314939622	0.4396077112174732	0.0	1.0	0.0	0.0	0.0	0.0	0.9999999950359754	1.0
0.008098260625685806	0.005981985728279353	6.699380193095029e-05	0.013497992449052275	0.00627246926844365	0.011026080646697205	0.016100689758412164	0.8961234752236652	1.6628432228716328e-06	0.12847732813425095	0.23871538026152753	0.013058419243986256	0.17206577912962542	0.4061500723978611	0.3768123455738729	0.18868850920766006	0.4516996780677472	0.645288345175068	0.45236038259817113	0.8684807194610515	0.4635160361490883	0.38027421386035276	0.7648530640718287	0.4290568274059614	0.6593455679208347	0.5875641635080617	0.8203396662592035	0.8225913794846982	0.8241128506104715	0.7503645324289034	0.0	1.0	0.0	0.0	0.0	0.0	0.9999999950359754	1.0
0.008098260625685806	0.005981985728279353	6.699380193095029e-05	0.013497992449052275	0.00627246926844365	0.011026080646697205	0.016100689758412164	0.8961234752236652	1.6628432228716328e-06	0.12847732813425095	0.23871538026152753	0.013058419243986256	0.17206577912962542	0.4061500723978611	0.3768123455738729	0.18868850920766006	0.4516996780677472	0.645288345175068	0.45236038259817113	0.8684807194610515	0.4635160361490883	0.38027421386035276	0.7648530640718287	0.4290568274059614	0.6593455679208347	0.5875641635080617	0.8203396662592035	0.8225913794846982	0.8241128506104715	0.7503645324289034	0.0	1.0	0.0	0.0	0.0	0.0	0.9999999950359754	1.0
0.00697521094260128	0.003649969636362618	5.2448833535045846e-05	0.012590340955891432	0.0031509193683364996	0.006660279231150823	0.010870528090043175	0.9045708234265367	1.7120363434581441e-06	0.17598110400375894	0.2703053091239447	0.030058322117541496	0.22570963870366187	0.43670786506483966	0.4008460771497725	0.2424954266229829	0.5303282776035171	0.6278226946106344	0.5145109767464514	0.8883896192768772	0.47926001320672423	0.6102006834868151	0.09679938721944553	0.0	0.4932128717563154	0.5875641635080617	0.39595410191675806	0.33017074712231476	0.4257048699466786	0.26358870339246687	0.0	1.0	0.0	0.0	0.0	0.0	0.9999999950359754	1.0
0.001268887051895922	0.0005583248299363838	5.546862715344164e-06	0.0019388914745697237	0.0006621568935178946	0.0011397010257708554	0.0013781126762808325	0.91295430987714	1.5482635395503385e-06	0.2297801550687955	0.18169107983581714	0.015748031496062992	0.28136854282324963	0.6021064974164381	0.568515283342105	0.451473278454579	0.5566175174340429	0.6368598506489642	0.5313536879447467	0.8927012842043881	0.4724938266106808	0.286457491224661	0.41467958310669223	0.0	0.5570387843662571	0.5875641635080617	0.6523359507185116	0.5347606161607567	0.6430321314939622	0.4396077112174732	0.0	1.0	0.0	0.0	0.0	0.0	0.9999999950359754	1.0
0.00332000862781446	0.0019908293871026927	2.5158121814586215e-05	0.0044352810447716344	0.0028842484552095665	0.0037614613189452203	0.003326309215007263	0.9103908327301398	3.6111735066002385e-06	0.26578454688746445	0.34727717558157056	0.1355060034305317	0.43471184797700013	0.6445644051982131	0.6214024219738454	0.6034481745935696	0.6081761350005183	0.639769775595952	0.516102312452969	0.8964854610150159	0.47409616348905453	0.33952949343352257	0.29716896796026804	0.35057568944522144	0.5316530390912264	0.5872582549733967	0.7014119061301551	0.46710152720282905	0.6725780363995598	0.3598399143939043	0.0	1.0	0.0	0.0	0.0	0.0	0.9999999950360975	1.0
0.07702123167664608	0.07742210767697573	0.0010260532087679828	0.10489338505651047	0.05247057772699788	0.07596756561332216	0.15704205828367165	0.7062687454223162	3.322600615711548e-06	0.16949551336895263	0.24179410151232225	0.06964998825463942	0.2245744936717283	0.31795835042687975	0.30057078685837324	0.1879165868279311	0.5444463670098125	0.6139082308567438	0.48793852141391936	0.8863457405540024	0.398995616912322	0.5036937859065501	0.6606172616242689	0.7941320419535024	0.6792481134015332	0.5872582549733967	0.17642069491046047	0.8110223628651436	0.3670329232171893	0.871950384427904	0.0	1.0	0.0	0.0	0.0	0.0	0.9999999950360975	1.0
0.00332000862781446	0.0019908293871026927	2.5158121814586215e-05	0.0044352810447716344	0.0028842484552095665	0.0037614613189452203	0.003326309215007263	0.9103908327301398	3.6111735066002385e-06	0.26578454688746445	0.34727717558157056	0.1355060034305317	0.43471184797700013	0.6445644051982131	0.6214024219738454	0.6034481745935696	0.6081761350005183	0.639769775595952	0.516102312452969	0.8964854610150159	0.47409616348905453	0.33952949343352257	0.29716896796026804	0.35057568944522144	0.5316530390912264	0.5872582549733967	0.7014119061301551	0.46710152720282905	0.6725780363995598	0.3598399143939043	0.0	1.0	0.0	0.0	0.0	0.0	0.9999999950360975	1.0
0.00865923876663357	0.005978427215034124	7.008845598933086e-05	0.014299970046078279	0.006645794265146603	0.011415265593634594	0.016107556004030063	0.8962041716412446	1.7427653154619478e-06	0.1299183539931998	0.252584642501116	0.022116366110922082	0.17658535299459796	0.4090782821380666	0.38090614871334605	0.18812734655534108	0.4493698352505701	0.645551733469599	0.45537090206273745	0.8678219607824615	0.463428136781434	0.3774680791480035	0.7679394542308988	0.4464276862899635	0.6593487277451433	0.5872582549733967	0.8203226691684249	0.8233944158036948	0.824085580649665	0.7509952153673314	0.0	1.0	0.0	0.0	0.0	0.0	0.9999999950360975	1.0
0.0107958908836113	0.011236006446366072	0.00023027876189132826	0.015468295157371772	0.0005130831710326001	0.0038689679293872747	0.014509701384361385	0.8990836861642452	8.882381507926928e-06	0.3347262009243356	0.4581059937261517	0.22128020347604926	0.49076396297189306	0.5334603746492059	0.47820089835469926	0.5849219989981196	0.4943943818141361	0.6200656757949328	0.4869574849511351	0.8785324175822156	0.46833263331492103	0.5697870373533447	0.5434401394785883	0.45763867300533934	0.5831107018702996	0.5872582549733967	0.3244249562262362	0.6009623478599604	0.35492239378935664	0.5325460640887344	0.0	1.0	0.0	0.0	0.0	0.0	0.9999999950360975	1.0
0.0107958908836113	0.011236006446366072	0.00023027876189132826	0.015468295157371772	0.0005130831710326001	0.0038689679293872747	0.014509701384361385	0.8990836861642452	8.882381507926928e-06	0.3347262009243356	0.4581059937261517	0.22128020347604926	0.49076396297189306	0.5334603746492059	0.47820089835469926	0.5849219989981196	0.4943943818141361	0.6200656757949328	0.4869574849511351	0.8785324175822156	0.46833263331492103	0.5697870373533447	0.5434401394785883	0.45763867300533934	0.5831107018702996	0.5872582549733967	0.3244249562262362	0.6009623478599604	0.35492239378935664	0.5325460640887344	0.0	1.0	0.0	0.0	0.0	0.0	0.9999999950360975	1.0
0.006994642636151624	0.0036018698542603857	5.308529557256953e-05	0.012580612784073894	0.003501082108800643	0.006852230092155311	0.010698551332930918	0.9046791395951163	1.782862063509509e-06	0.17535497275368161	0.27795854145046595	0.022851919561243147	0.22493263911847713	0.44520762376172357	0.4051116990512077	0.2606512633717923	0.5344375418256235	0.6273924351855286	0.5165233186468119	0.8895480118937301	0.47918150410353527	0.6192870538857765	0.09609434821081764	0.0	0.4932194175595825	0.5872582549733967	0.3959434766500005	0.3308702847160009	0.4257045935070044	0.26420248947109354	0.0	1.0	0.0	0.0	0.0	0.0	0.9999999950360975	1.0
0.002722908511780543	0.0014663653129298785	2.301307934663344e-05	0.004560690614125135	0.0004340683718087198	0.00043083371830539524	0.003946238962247638	0.9106999627795173	2.3385892305135036e-06	0.20791157272517108	0.288451633397223	0.04172099087353326	0.25535417204814237	0.4966244991431446	0.4452095401190247	0.32373852870482206	0.48671832228932377	0.6431277503936178	0.4884020494921245	0.8758365387097143	0.4705051464519011	0.14432907504879194	0.7194516027344685	0.0	0.588858101021553	0.5872582549733967	0.9104743712894551	0.6199925515029144	0.898664630509593	0.5322692601933708	0.0	1.0	0.0	0.0	0.0	0.0	0.9999999950360975	1.0
0.0107958908836113	0.011236006446366072	0.00023027876189132826	0.015468295157371772	0.0005130831710326001	0.0038689679293872747	0.014509701384361385	0.8990836861642452	8.882381507926928e-06	0.3347262009243356	0.4581059937261517	0.22128020347604926	0.49076396297189306	0.5334603746492059	0.47820089835469926	0.5849219989981196	0.4943943818141361	0.6200656757949328	0.4869574849511351	0.8785324175822156	0.46833263331492103	0.5697870373533447	0.5434401394785883	0.45763867300533934	0.5831107018702996	0.5872582549733967	0.3244249562262362	0.6009623478599604	0.35492239378935664	0.5325460640887344	0.0	1.0	0.0	0.0	0.0	0.0	0.9999999950360975	1.0
0.006994642636151624	0.0036018698542603857	5.308529557256953e-05	0.012580612784073894	0.003501082108800643	0.006852230092155311	0.010698551332930918	0.9046791395951163	1.782862063509509e-06	0.17535497275368161	0.27795854145046595	0.022851919561243147	0.22493263911847713	0.44520762376172357	0.4051116990512077	0.2606512633717923	0.5344375418256235	0.6273924351855286	0.5165233186468119	0.8895480118937301	0.47918150410353527	0.6192870538857765	0.09609434821081764	0.0	0.4932194175595825	0.5872582549733967	0.3959434766500005	0.3308702847160009	0.4257045935070044	0.26420248947109354	0.0	1.0	0.0	0.0	0.0	0.0	0.9999999950360975	1.0
0.00865923876663357	0.005978427215034124	7.008845598933086e-05	0.014299970046078279	0.006645794265146603	0.011415265593634594	0.016107556004030063	0.8962041716412446	1.7427653154619478e-06	0.1299183539931998	0.252584642501116	0.022116366110922082	0.17658535299459796	0.4090782821380666	0.38090614871334605	0.18812734655534108	0.4493698352505701	0.645551733469599	0.45537090206273745	0.8678219607824615	0.463428136781434	0.3774680791480035	0.7679394542308988	0.4464276862899635	0.6593487277451433	0.5872582549733967	0.8203226691684249	0.8233944158036948	0.824085580649665	0.7509952153673314	0.0	1.0	0.0	0.0	0.0	0.0	0.9999999950360975	1.0
0.001053167299777454	0.00045394709663853876	4.935935129208314e-06	0.001619641239305306	0.0007832135907281898	0.0013823042423167261	0.0011278807663009313	0.9132643416323001	1.5299509106050447e-06	0.2517070915380277	0.22956478619931678	0.035087719298245605	0.3346298549274169	0.5358438260878449	0.5189781525542199	0.40507169477871124	0.5748637928863956	0.6368014948911874	0.548594515965473	0.8994257538019652	0.4725140681948766	0.2484226538175514	0.392443534744586	0.0	0.5570451061284696	0.5872582549733967	0.6523155341933762	0.5355227252029611	0.6430123741878324	0.44035682198043397	0.0	1.0	0.0	0.0	0.0	0.0	0.9999999950360975	1.0
0.001053167299777454	0.00045394709663853876	4.935935129208314e-06	0.001619641239305306	0.0007832135907281898	0.0013823042423167261	0.0011278807663009313	0.9132643416323001	1.5299509106050447e-06	0.2517070915380277	0.22956478619931678	0.035087719298245605	0.3346298549274169	0.5358438260878449	0.5189781525542199	0.40507169477871124	0.5748637928863956	0.6368014948911874	0.548594515965473	0.8994257538019652	0.4725140681948766	0.2484226538175514	0.392443534744586	0.0	0.5570451061284696	0.5872582549733967	0.6523155341933762	0.5355227252029611	0.6430123741878324	0.44035682198043397	0.0	1.0	0.0	0.0	0.0	0.0	0.9999999950360975	1.0
0.0107958908836113	0.011236006446366072	0.00023027876189132826	0.015468295157371772	0.0005130831710326001	0.0038689679293872747	0.014509701384361385	0.8990836861642452	8.882381507926928e-06	0.3347262009243356	0.4581059937261517	0.22128020347604926	0.49076396297189306	0.5334603746492059	0.47820089835469926	0.5849219989981196	0.4943943818141361	0.6200656757949328	0.4869574849511351	0.8785324175822156	0.46833263331492103	0.5697870373533447	0.5434401394785883	0.45763867300533934	0.5831107018702996	0.5872582549733967	0.3244249562262362	0.6009623478599604	0.35492239378935664	0.5325460640887344	0.0	1.0	0.0	0.0	0.0	0.0	0.9999999950360975	1.0
0.008459935953093078	0.005905179418152773	6.721962121571919e-05	0.013732405457662253	0.006332856851947335	0.011085885633419319	0.015919537653743803	0.8962972590923977	1.7198245038628467e-06	0.12726676878480075	0.24176520918030922	0.0186160871092378	0.16950708491103253	0.41554675699753446	0.38713081123615267	0.17990963058652187	0.4501815876554798	0.6453598089705859	0.4738229256559979	0.8682528339693216	0.46358202398405945	0.3781368145819272	0.7664356132060248	0.3987134874379437	0.6593519530908927	0.5869524770169016	0.8203129946712202	0.8241686292900693	0.8240537250424976	0.7516713019844423	0.0	1.0	0.0	0.0	0.0	0.0	0.9999999950360969	1.0
0.0029809946801675293	0.001970610950796477	2.4731559141547534e-05	0.00413928137192159	0.0013458810017940776	0.002650908823920072	0.003231882420596775	0.9105669199228485	3.6339986628087833e-06	0.27438287300708014	0.3369915259381573	0.11578947368421054	0.44593368005685974	0.6278125604542126	0.5969325740814869	0.6150497106397621	0.5512041515982226	0.6403505471848142	0.5234759511706462	0.8874061571645291	0.4740224324975333	0.3196713767956261	0.3027776443388673	0.3507735747941282	0.5316589085441398	0.5869524770169016	0.7013895880659139	0.4676663121672511	0.6725664747167135	0.3605870464702906	0.0	1.0	0.0	0.0	0.0	0.0	0.9999999950360969	1.0
0.0774253204119469	0.07776240453261321	0.0010145642763078606	0.10478516258044408	0.05469703799819409	0.08023543797737985	0.15839751766215063	0.7035191774319074	3.2447590539635528e-06	0.16658857140591904	0.23734878397007583	0.06988204252677324	0.22256046509370694	0.3158554360216837	0.29805301459270295	0.1852168071167059	0.5459421563151415	0.6124515129648882	0.48666653165670937	0.8865935217461249	0.39843170581711573	0.5047856068408936	0.6612327563643277	0.79084674688832	0.6792529514201572	0.5869524770169016	0.176387451336445	0.8117305428537736	0.36698825381806277	0.8726726674467102	0.0	1.0	0.0	0.0	0.0	0.0	0.9999999950360969	1.0
0.0012992804983000524	0.0005471058112428305	5.883516135421941e-06	0.001975377626369527	0.0007715962364967995	0.0009303939603659087	0.001349342263557458	0.9130236362265598	1.6248052386853981e-06	0.23983889519403745	0.20697677127017014	0.015384615384615384	0.3183414229955528	0.5788548815262993	0.5473540659757344	0.4755279750096963	0.43380677765822595	0.6367717148487372	0.4431009761244559	0.8627941195703823	0.472565483044869	0.2923810828146859	0.3875370127524554	0.0	0.5570515568199681	0.5869524770169016	0.6522890794475715	0.5362673712615675	0.6429868279097006	0.44108636434462223	0.0	1.0	0.0	0.0	0.0	0.0	0.9999999950360969	1.0
0.01051731598597226	0.011207280521432791	0.00023504202717164485	0.01454401423897813	0.001051782548273466	0.0016365875600624603	0.014102562623309535	0.8996281974352187	9.590095071765891e-06	0.34028482494235723	0.4680663973698671	0.228125	0.49737306844039164	0.5399094522290717	0.4821680994604741	0.6063129709469979	0.48884171022310513	0.6198940200864175	0.47426142367856694	0.8778884339108806	0.4686325588598537	0.5709536244885063	0.5383189968590643	0.4551892033757806	0.5831163768724862	0.5869524770169016	0.3243929469846227	0.6017202884421587	0.35489153011278507	0.5333043254968627	0.0	1.0	0.0	0.0	0.0	0.0	0.9999999950360969	1.0
0.0012992804983000524	0.0005471058112428305	5.883516135421941e-06	0.001975377626369527	0.0007715962364967995	0.0009303939603659087	0.001349342263557458	0.9130236362265598	1.6248052386853981e-06	0.23983889519403745	0.20697677127017014	0.015384615384615384	0.3183414229955528	0.5788548815262993	0.5473540659757344	0.4755279750096963	0.43380677765822595	0.6367717148487372	0.4431009761244559	0.8627941195703823	0.472565483044869	0.2923810828146859	0.3875370127524554	0.0	0.5570515568199681	0.5869524770169016	0.6522890794475715	0.5362673712615675	0.6429868279097006	0.44108636434462223	0.0	1.0	0.0	0.0	0.0	0.0	0.9999999950360969	1.0
0.0029809946801675293	0.001970610950796477	2.4731559141547534e-05	0.00413928137192159	0.0013458810017940776	0.002650908823920072	0.003231882420596775	0.9105669199228485	3.6339986628087833e-06	0.27438287300708014	0.3369915259381573	0.11578947368421054	0.44593368005685974	0.6278125604542126	0.5969325740814869	0.6150497106397621	0.5512041515982226	0.6403505471848142	0.5234759511706462	0.8874061571645291	0.4740224324975333	0.3196713767956261	0.3027776443388673	0.3507735747941282	0.5316589085441398	0.5869524770169016	0.7013895880659139	0.4676663121672511	0.6725664747167135	0.3605870464702906	0.0	1.0	0.0	0.0	0.0	0.0	0.9999999950360969	1.0
0.008459935953093078	0.005905179418152773	6.721962121571919e-05	0.013732405457662253	0.006332856851947335	0.011085885633419319	0.015919537653743803	0.8962972590923977	1.7198245038628467e-06	0.12726676878480075	0.24176520918030922	0.0186160871092378	0.16950708491103253	0.41554675699753446	0.38713081123615267	0.17990963058652187	0.4501815876554798	0.6453598089705859	0.4738229256559979	0.8682528339693216	0.46358202398405945	0.3781368145819272	0.7664356132060248	0.3987134874379437	0.6593519530908927	0.5869524770169016	0.8203129946712202	0.8241686292900693	0.8240537250424976	0.7516713019844423	0.0	1.0	0.0	0.0	0.0	0.0	0.9999999950360969	1.0
0.006925925550168269	0.0035970170631087262	5.3809797792685856e-05	0.01255630367557714	0.0026986460550766055	0.004422550337309918	0.010715065723884204	0.9046572874510695	1.801926780247873e-06	0.1741686383707084	0.2845427409721544	0.028181818181818183	0.22156084297620474	0.4425846157181356	0.4071161403789295	0.24121471326936472	0.526209799690238	0.627660828340638	0.5042516469111308	0.8871607314297513	0.47915403018037744	0.6148205981135147	0.09709901851570646	0.0	0.49322606270180774	0.5869524770169016	0.39592642951871915	0.33154406695450467	0.42612609896559844	0.26480379172275204	0.0	1.0	0.0	0.0	0.0	0.0	0.9999999950360969	1.0
0.01051731598597226	0.011207280521432791	0.00023504202717164485	0.01454401423897813	0.001051782548273466	0.0016365875600624603	0.014102562623309535	0.8996281974352187	9.590095071765891e-06	0.34028482494235723	0.4680663973698671	0.228125	0.49737306844039164	0.5399094522290717	0.4821680994604741	0.6063129709469979	0.48884171022310513	0.6198940200864175	0.47426142367856694	0.8778884339108806	0.4686325588598537	0.5709536244885063	0.5383189968590643	0.4551892033757806	0.5831163768724862	0.5869524770169016	0.3243929469846227	0.6017202884421587	0.35489153011278507	0.5333043254968627	0.0	1.0	0.0	0.0	0.0	0.0	0.9999999950360969	1.0
0.01051731598597226	0.011207280521432791	0.00023504202717164485	0.01454401423897813	0.001051782548273466	0.0016365875600624603	0.014102562623309535	0.8996281974352187	9.590095071765891e-06	0.34028482494235723	0.4680663973698671	0.228125	0.49737306844039164	0.5399094522290717	0.4821680994604741	0.6063129709469979	0.48884171022310513	0.6198940200864175	0.47426142367856694	0.8778884339108806	0.4686325588598537	0.5709536244885063	0.5383189968590643	0.4551892033757806	0.5831163768724862	0.5869524770169016	0.3243929469846227	0.6017202884421587	0.35489153011278507	0.5333043254968627	0.0	1.0	0.0	0.0	0.0	0.0	0.9999999950360969	1.0
0.006925925550168269	0.0035970170631087262	5.3809797792685856e-05	0.01255630367557714	0.0026986460550766055	0.004422550337309918	0.010715065723884204	0.9046572874510695	1.801926780247873e-06	0.1741686383707084	0.2845427409721544	0.028181818181818183	0.22156084297620474	0.4425846157181356	0.4071161403789295	0.24121471326936472	0.526209799690238	0.627660828340638	0.5042516469111308	0.8871607314297513	0.47915403018037744	0.6148205981135147	0.09709901851570646	0.0	0.49322606270180774	0.5869524770169016	0.39592642951871915	0.33154406695450467	0.42612609896559844	0.26480379172275204	0.0	1.0	0.0	0.0	0.0	0.0	0.9999999950360969	1.0
0.01051731598597226	0.011207280521432791	0.00023504202717164485	0.01454401423897813	0.001051782548273466	0.0016365875600624603	0.014102562623309535	0.8996281974352187	9.590095071765891e-06	0.34028482494235723	0.4680663973698671	0.228125	0.49737306844039164	0.5399094522290717	0.4821680994604741	0.6063129709469979	0.48884171022310513	0.6198940200864175	0.47426142367856694	0.8778884339108806	0.4686325588598537	0.5709536244885063	0.5383189968590643	0.4551892033757806	0.5831163768724862	0.5869524770169016	0.3243929469846227	0.6017202884421587	0.35489153011278507	0.5333043254968627	0.0	1.0	0.0	0.0	0.0	0.0	0.9999999950360969	1.0
0.0027033347904930624	0.0015200258809676566	2.2742105414952226e-05	0.004492047566190588	0.0006090427368021003	0.0007388862718936004	0.0040930887457137684	0.9105010769663381	2.2103091373779506e-06	0.20211726710877248	0.27493426423318434	0.03656998738965952	0.2543388067274833	0.4909700930159176	0.4402415914555611	0.3224169759076798	0.48226611379619433	0.6429824386406147	0.4924509621685098	0.874702004461819	0.47043073387469064	0.1623666025712805	0.7204486347055957	0.0	0.5888592296812057	0.5869524770169016	0.9104480666651589	0.6206426594342083	0.8986382223901239	0.5328804059425938	0.0	1.0	0.0	0.0	0.0	0.0	0.9999999950360969	1.0
0.006925925550168269	0.0035970170631087262	5.3809797792685856e-05	0.01255630367557714	0.0026986460550766055	0.004422550337309918	0.010715065723884204	0.9046572874510695	1.801926780247873e-06	0.1741686383707084	0.2845427409721544	0.028181818181818183	0.22156084297620474	0.4425846157181356	0.4071161403789295	0.24121471326936472	0.526209799690238	0.627660828340638	0.5042516469111308	0.8871607314297513	0.47915403018037744	0.6148205981135147	0.09709901851570646	0.0	0.49322606270180774	0.5869524770169016	0.39592642951871915	0.33154406695450467	0.42612609896559844	0.26480379172275204	0.0	1.0	0.0	0.0	0.0	0.0	0.9999999950360969	1.0
0.0015629291980894194	0.0006360464770294585	6.218585684561782e-06	0.0022575159612566544	0.00018684383977773947	0.0003329586956414709	0.001563567153908541	0.9127269061695301	1.5614018519196445e-06	0.21879584289979964	0.1844355927413409	0.021201413427561842	0.2765102740885945	0.5592719757171882	0.5340165406796143	0.42128034422929	0.4846409514910417	0.6368056830089331	0.4693825199541891	0.8758179623247978	0.4725483819612104	0.3162259637504975	0.40480953955840615	0.0	0.5570581364407529	0.5866467824081745	0.6522610234056779	0.5370178595282437	0.64295970429931	0.44163727562872407	0.0	1.0	0.0	0.0	0.0	0.0	0.9999999950362468	1.0
0.07702538097236525	0.07746999356368073	0.00100733327792191	0.10446554841811512	0.051497255236442496	0.07291720874672274	0.1577966839426044	0.7038069244288465	3.2394531177719974e-06	0.16578685519926267	0.23446050738581417	0.06806119263190757	0.21978781544272155	0.31710753989558493	0.2984628660309663	0.18597688720572347	0.5434646299834373	0.6115075270100119	0.4881642746065116	0.8861779089183168	0.3985084100263169	0.5056125580031039	0.6617471961052479	0.795210699162814	0.6792578528466268	0.5866467824081745	0.17635620938254087	0.8125165107609591	0.36651881046772317	0.8733259960472584	0.0	1.0	0.0	0.0	0.0	0.0	0.9999999950362468	1.0
0.006935453363646815	0.003508816547735108	5.338469468736149e-05	0.012431893067198956	0.003337734798123714	0.008329680220151823	0.010313922967136036	0.9050931185396676	1.8810799969949003e-06	0.1812689281933071	0.28616394611644136	0.030776515151515152	0.22727544722233187	0.4502618488197539	0.41089301871572326	0.2618963752023105	0.534002174645945	0.6276789340557122	0.5254095026202916	0.88939616923526	0.47902361653876724	0.6177203417198543	0.09501420096241009	0.0	0.493232737434361	0.5866467824081745	0.39590883194190707	0.33222397141976534	0.4265974286101858	0.26541083029290247	0.0	1.0	0.0	0.0	0.0	0.0	0.9999999950362468	1.0
0.008572015292210494	0.005932614675586715	6.735742898502266e-05	0.014020269289941904	0.005061880809005268	0.006056241619503488	0.01606208343814269	0.8962233508401505	1.676476862720167e-06	0.1274572561675003	0.2467940445049228	0.015474552957359009	0.1710497535532071	0.39757687297102623	0.36883401937273497	0.18395788322844492	0.4608381980616378	0.6455426987572908	0.47924684520113703	0.8704748993161944	0.4636628004092515	0.3767195220507059	0.7623810348499704	0.44176329719207985	0.6593551784366419	0.5866467824081745	0.8207551859141455	0.8249525097852213	0.8240131046715411	0.7522785590215646	0.0	1.0	0.0	0.0	0.0	0.0	0.9999999950362468	1.0
0.006935453363646815	0.003508816547735108	5.338469468736149e-05	0.012431893067198956	0.003337734798123714	0.008329680220151823	0.010313922967136036	0.9050931185396676	1.8810799969949003e-06	0.1812689281933071	0.28616394611644136	0.030776515151515152	0.22727544722233187	0.4502618488197539	0.41089301871572326	0.2618963752023105	0.534002174645945	0.6276789340557122	0.5254095026202916	0.88939616923526	0.47902361653876724	0.6177203417198543	0.09501420096241009	0.0	0.493232737434361	0.5866467824081745	0.39590883194190707	0.33222397141976534	0.4265974286101858	0.26541083029290247	0.0	1.0	0.0	0.0	0.0	0.0	0.9999999950362468	1.0
0.002637379691388777	0.0015427462598690427	2.3218727109711565e-05	0.0045203619666373315	5.877203664301718e-05	0.0004431941867021617	0.0041419535296474234	0.9105042884005482	2.247199077475234e-06	0.20676316281979418	0.26752703498939867	0.02127659574468085	0.25044154770970817	0.4889775132255499	0.43633103133791495	0.3285385092974105	0.4975655149750567	0.6432601003024407	0.4761865645693489	0.8787096441559739	0.47035859600076235	0.1559378594986362	0.7260674510074976	0.0	0.5888604555662219	0.5866467824081745	0.9104195936190753	0.6214164719847349	0.8986097328425195	0.5334985176672649	0.0	1.0	0.0	0.0	0.0	0.0	0.9999999950362468	1.0
0.002919772715085327	0.002016373200886825	2.525922954087263e-05	0.004012186720818766	0.001369548914586525	0.0027888478837427132	0.003271842255643123	0.9106271478139959	3.5503057555767807e-06	0.2831853377585275	0.3307971329754905	0.10437710437710437	0.472368427011579	0.6252145294946183	0.5926693029361566	0.6280495198463414	0.5499802103915926	0.6407340446221513	0.5260174088352245	0.8874571495792278	0.47391258588469576	0.3116208817296817	0.3174327294629142	0.0	0.5316649724477798	0.5866467824081745	0.7013661190701086	0.46825442141552376	0.6725447172882346	0.3613398649298609	0.0	1.0	0.0	0.0	0.0	0.0	0.9999999950362468	1.0
0.008572015292210494	0.005932614675586715	6.735742898502266e-05	0.014020269289941904	0.005061880809005268	0.006056241619503488	0.01606208343814269	0.8962233508401505	1.676476862720167e-06	0.1274572561675003	0.2467940445049228	0.015474552957359009	0.1710497535532071	0.39757687297102623	0.36883401937273497	0.18395788322844492	0.4608381980616378	0.6455426987572908	0.47924684520113703	0.8704748993161944	0.4636628004092515	0.3767195220507059	0.7623810348499704	0.44176329719207985	0.6593551784366419	0.5866467824081745	0.8207551859141455	0.8249525097852213	0.8240131046715411	0.7522785590215646	0.0	1.0	0.0	0.0	0.0	0.0	0.9999999950362468	1.0
0.01094349880427401	0.01119734412389058	0.00023212907772275027	0.01487745770640235	0.0015152704652236103	0.0011202595649530845	0.014366223180053464	0.8993931884128339	9.093410352630008e-06	0.3375585486951096	0.4613425461867626	0.22098022355975924	0.4968770281642576	0.5367118170990288	0.47576894479841436	0.6030278286490536	0.4848343025405286	0.619828685391563	0.48752554848773616	0.8773452892369445	0.46840811568542945	0.5713916613686671	0.5423479868264635	0.418551479566266	0.5831221512136312	0.5866467824081745	0.32435890276256263	0.6024793172788013	0.3548586012692353	0.5338931127119858	0.0	1.0	0.0	0.0	0.0	0.0	0.9999999950362468	1.0
0.002919772715085327	0.002016373200886825	2.525922954087263e-05	0.004012186720818766	0.001369548914586525	0.0027888478837427132	0.003271842255643123	0.9106271478139959	3.5503057555767807e-06	0.2831853377585275	0.3307971329754905	0.10437710437710437	0.472368427011579	0.6252145294946183	0.5926693029361566	0.6280495198463414	0.5499802103915926	0.6407340446221513	0.5260174088352245	0.8874571495792278	0.47391258588469576	0.3116208817296817	0.3174327294629142	0.0	0.5316649724477798	0.5866467824081745	0.7013661190701086	0.46825442141552376	0.6725447172882346	0.3613398649298609	0.0	1.0	0.0	0.0	0.0	0.0	0.9999999950362468	1.0
0.01094349880427401	0.01119734412389058	0.00023212907772275027	0.01487745770640235	0.0015152704652236103	0.0011202595649530845	0.014366223180053464	0.8993931884128339	9.093410352630008e-06	0.3375585486951096	0.4613425461867626	0.22098022355975924	0.4968770281642576	0.5367118170990288	0.47576894479841436	0.6030278286490536	0.4848343025405286	0.619828685391563	0.48752554848773616	0.8773452892369445	0.46840811568542945	0.5713916613686671	0.5423479868264635	0.418551479566266	0.5831221512136312	0.5866467824081745	0.32435890276256263	0.6024793172788013	0.3548586012692353	0.5338931127119858	0.0	1.0	0.0	0.0	0.0	0.0	0.9999999950362468	1.0
0.01094349880427401	0.01119734412389058	0.00023212907772275027	0.01487745770640235	0.0015152704652236103	0.0011202595649530845	0.014366223180053464	0.8993931884128339	9.093410352630008e-06	0.3375585486951096	0.4613425461867626	0.22098022355975924	0.4968770281642576	0.5367118170990288	0.47576894479841436	0.6030278286490536	0.4848343025405286	0.619828685391563	0.48752554848773616	0.8773452892369445	0.46840811568542945	0.5713916613686671	0.5423479868264635	0.418551479566266	0.5831221512136312	0.5866467824081745	0.32435890276256263	0.6024793172788013	0.3548586012692353	0.5338931127119858	0.0	1.0	0.0	0.0	0.0	0.0	0.9999999950362468	1.0
0.01094349880427401	0.01119734412389058	0.00023212907772275027	0.01487745770640235	0.0015152704652236103	0.0011202595649530845	0.014366223180053464	0.8993931884128339	9.093410352630008e-06	0.3375585486951096	0.4613425461867626	0.22098022355975924	0.4968770281642576	0.5367118170990288	0.47576894479841436	0.6030278286490536	0.4848343025405286	0.619828685391563	0.48752554848773616	0.8773452892369445	0.46840811568542945	0.5713916613686671	0.5423479868264635	0.418551479566266	0.5831221512136312	0.5866467824081745	0.32435890276256263	0.6024793172788013	0.3548586012692353	0.5338931127119858	0.0	1.0	0.0	0.0	0.0	0.0	0.9999999950362468	1.0
0.0015629291980894194	0.0006360464770294585	6.218585684561782e-06	0.0022575159612566544	0.00018684383977773947	0.0003329586956414709	0.001563567153908541	0.9127269061695301	1.5614018519196445e-06	0.21879584289979964	0.1844355927413409	0.021201413427561842	0.2765102740885945	0.5592719757171882	0.5340165406796143	0.42128034422929	0.4846409514910417	0.6368056830089331	0.4693825199541891	0.8758179623247978	0.4725483819612104	0.3162259637504975	0.40480953955840615	0.0	0.5570581364407529	0.5866467824081745	0.6522610234056779	0.5370178595282437	0.64295970429931	0.44163727562872407	0.0	1.0	0.0	0.0	0.0	0.0	0.9999999950362468	1.0
0.006935453363646815	0.003508816547735108	5.338469468736149e-05	0.012431893067198956	0.003337734798123714	0.008329680220151823	0.010313922967136036	0.9050931185396676	1.8810799969949003e-06	0.1812689281933071	0.28616394611644136	0.030776515151515152	0.22727544722233187	0.4502618488197539	0.41089301871572326	0.2618963752023105	0.534002174645945	0.6276789340557122	0.5254095026202916	0.88939616923526	0.47902361653876724	0.6177203417198543	0.09501420096241009	0.0	0.493232737434361	0.5866467824081745	0.39590883194190707	0.33222397141976534	0.4265974286101858	0.26541083029290247	0.0	1.0	0.0	0.0	0.0	0.0	0.9999999950362468	1.0
0.0028169907552987802	0.0016270396825856656	2.552793517315261e-05	0.0048207370656735615	3.9590689578280645e-05	0.0005373902374624929	0.004368010980022343	0.9102214847507228	2.4042666011717887e-06	0.20056089349604195	0.2839446260768217	0.057692307692307675	0.24085437233197562	0.5149927948097752	0.4599580650767404	0.3355417144555067	0.5002343247942587	0.6437086099482403	0.47518862920972404	0.8794019426696906	0.4703145076945718	0.15591103643139398	0.7183231668082033	0.0	0.5888617469726786	0.5863412128210993	0.9104068332908657	0.6220907124356363	0.898594317265391	0.5341334638326024	0.0	1.0	0.0	0.0	0.0	0.0	0.9999999950359492	1.0
0.010711452049775999	0.01121853278146335	0.00023351442982336105	0.015404881710797718	0.0011190799579554953	0.004273992232878781	0.014568692423592496	0.8994969685679244	8.618057738607255e-06	0.33900478243555043	0.466965303533855	0.226330759853718	0.502812876563468	0.5170783801494909	0.4582971044794142	0.5840210323894119	0.5092038118919677	0.620239506685641	0.48017006151334723	0.880454119798617	0.4681150869295823	0.5689518160293134	0.547391630228526	0.41644140588785855	0.5831280840743901	0.5863412128210993	0.32433967052932644	0.6032329493916498	0.35483778698788043	0.534672365675161	0.0	1.0	0.0	0.0	0.0	0.0	0.9999999950359492	1.0
0.0029760890052005153	0.0020594937400187645	2.7480835803913585e-05	0.004381283564172289	0.00019329181037048258	0.0008070700771260605	0.003389859130733847	0.9105803826741976	3.476773778505223e-06	0.2849323820180129	0.3707510900281229	0.18541033434650453	0.49808875984997125	0.5733817830781578	0.5519402106202425	0.5785304159561224	0.5056575916281258	0.6403470291988869	0.4956760614442676	0.880286207829519	0.4740087145286915	0.3269854761372062	0.31144219381131255	0.0	0.5316711314631883	0.5863412128210993	0.7008705179305463	0.4688481246734839	0.6725365867095805	0.3621064842601444	0.0	1.0	0.0	0.0	0.0	0.0	0.9999999950359492	1.0
0.010711452049775999	0.01121853278146335	0.00023351442982336105	0.015404881710797718	0.0011190799579554953	0.004273992232878781	0.014568692423592496	0.8994969685679244	8.618057738607255e-06	0.33900478243555043	0.466965303533855	0.226330759853718	0.502812876563468	0.5170783801494909	0.4582971044794142	0.5840210323894119	0.5092038118919677	0.620239506685641	0.48017006151334723	0.880454119798617	0.4681150869295823	0.5689518160293134	0.547391630228526	0.41644140588785855	0.5831280840743901	0.5863412128210993	0.32433967052932644	0.6032329493916498	0.35483778698788043	0.534672365675161	0.0	1.0	0.0	0.0	0.0	0.0	0.9999999950359492	1.0
0.07580429741638987	0.07644297669609891	0.0009828105718150367	0.10170357176957738	0.049005056506948294	0.06905249866803351	0.15568722005270244	0.7053440584526445	3.216040522272575e-06	0.16377039054297338	0.23716915506289463	0.06960842774796264	0.21813256335192324	0.31664973081158404	0.29847283418890225	0.183950447754944	0.5421040216689303	0.6099616410426999	0.4890187394377187	0.8859105106468628	0.3999566206130945	0.5071259166738993	0.6605302828011472	0.7928104638263123	0.6792629487238231	0.5863412128210993	0.17634930379315683	0.8132527817151871	0.36647171815615776	0.8739261248191819	0.0	1.0	0.0	0.0	0.0	0.0	0.9999999950359492	1.0
0.006885063209776699	0.0035607048886651207	5.4270178228395076e-05	0.01267105380024567	0.002854153801881388	0.005159253779962401	0.010685068254406757	0.9048186242889531	1.8006713258216855e-06	0.17642344070026517	0.2908738795892013	0.02882882882882883	0.22374860386474296	0.4364415533107661	0.3992786333411533	0.24602378939584474	0.527509541699782	0.627508161203016	0.507683677689925	0.8877324590300921	0.4791336632385574	0.6187966929740927	0.09439907000972414	0.0	0.4932395432097953	0.5863412128210993	0.39590546254805303	0.3329206006375389	0.4265948430861738	0.2660330679223865	0.0	1.0	0.0	0.0	0.0	0.0	0.9999999950359492	1.0
0.010711452049775999	0.01121853278146335	0.00023351442982336105	0.015404881710797718	0.0011190799579554953	0.004273992232878781	0.014568692423592496	0.8994969685679244	8.618057738607255e-06	0.33900478243555043	0.466965303533855	0.226330759853718	0.502812876563468	0.5170783801494909	0.4582971044794142	0.5840210323894119	0.5092038118919677	0.620239506685641	0.48017006151334723	0.880454119798617	0.4681150869295823	0.5689518160293134	0.547391630228526	0.41644140588785855	0.5831280840743901	0.5863412128210993	0.32433967052932644	0.6032329493916498	0.35483778698788043	0.534672365675161	0.0	1.0	0.0	0.0	0.0	0.0	0.9999999950359492	1.0
0.008455047119337096	0.0059521457655048815	6.706265888565651e-05	0.013867485337841637	0.005498688162691262	0.009615504230727264	0.01606922885998181	0.8962553022097236	1.6774640132908676e-06	0.12934123066790232	0.23940430785670494	0.012785072563925364	0.17280977587505117	0.40677986079976786	0.3772360037992548	0.18650809611512598	0.45732751223628104	0.6453795466774339	0.47921698887197417	0.8697390539134165	0.4633903312713943	0.37878685021458225	0.7705002627731656	0.4518370199625542	0.659358596119523	0.5863412128210993	0.8207440936026953	0.8257594981861471	0.8239858021884199	0.7529127873668515	0.0	1.0	0.0	0.0	0.0	0.0	0.9999999950359492	1.0
0.0029760890052005153	0.0020594937400187645	2.7480835803913585e-05	0.004381283564172289	0.00019329181037048258	0.0008070700771260605	0.003389859130733847	0.9105803826741976	3.476773778505223e-06	0.2849323820180129	0.3707510900281229	0.18541033434650453	0.49808875984997125	0.5733817830781578	0.5519402106202425	0.5785304159561224	0.5056575916281258	0.6403470291988869	0.4956760614442676	0.880286207829519	0.4740087145286915	0.3269854761372062	0.31144219381131255	0.0	0.5316711314631883	0.5863412128210993	0.7008705179305463	0.4688481246734839	0.6725365867095805	0.3621064842601444	0.0	1.0	0.0	0.0	0.0	0.0	0.9999999950359492	1.0
0.0013165435037085739	0.0005229558532707574	4.883520716340398e-06	0.0019108402196916256	0.0005082630516147028	0.0011738747678062254	0.0012881631768718502	0.9130832274243273	1.363862030195592e-06	0.24184835625679107	0.1648118612840653	0.012244897959183675	0.30911759709388364	0.5973324246156353	0.5654591634618709	0.4376194444962916	0.4534829238861187	0.6366601989758099	0.42983147695355617	0.867844803712634	0.47253603976864783	0.29668421573251935	0.39474585525195144	0.0	0.5570648111733062	0.5863412128210993	0.6522467785425523	0.5377824441902073	0.6429458335321259	0.44238591200626004	0.0	1.0	0.0	0.0	0.0	0.0	0.9999999950359492	1.0
0.006885063209776699	0.0035607048886651207	5.4270178228395076e-05	0.01267105380024567	0.002854153801881388	0.005159253779962401	0.010685068254406757	0.9048186242889531	1.8006713258216855e-06	0.17642344070026517	0.2908738795892013	0.02882882882882883	0.22374860386474296	0.4364415533107661	0.3992786333411533	0.24602378939584474	0.527509541699782	0.627508161203016	0.507683677689925	0.8877324590300921	0.4791336632385574	0.6187966929740927	0.09439907000972414	0.0	0.4932395432097953	0.5863412128210993	0.39590546254805303	0.3329206006375389	0.4265948430861738	0.2660330679223865	0.0	1.0	0.0	0.0	0.0	0.0	0.9999999950359492	1.0
0.010711452049775999	0.01121853278146335	0.00023351442982336105	0.015404881710797718	0.0011190799579554953	0.004273992232878781	0.014568692423592496	0.8994969685679244	8.618057738607255e-06	0.33900478243555043	0.466965303533855	0.226330759853718	0.502812876563468	0.5170783801494909	0.4582971044794142	0.5840210323894119	0.5092038118919677	0.620239506685641	0.48017006151334723	0.880454119798617	0.4681150869295823	0.5689518160293134	0.547391630228526	0.41644140588785855	0.5831280840743901	0.5863412128210993	0.32433967052932644	0.6032329493916498	0.35483778698788043	0.534672365675161	0.0	1.0	0.0	0.0	0.0	0.0	0.9999999950359492	1.0
0.008455047119337096	0.0059521457655048815	6.706265888565651e-05	0.013867485337841637	0.005498688162691262	0.009615504230727264	0.01606922885998181	0.8962553022097236	1.6774640132908676e-06	0.12934123066790232	0.23940430785670494	0.012785072563925364	0.17280977587505117	0.40677986079976786	0.3772360037992548	0.18650809611512598	0.45732751223628104	0.6453795466774339	0.47921698887197417	0.8697390539134165	0.4633903312713943	0.37878685021458225	0.7705002627731656	0.4518370199625542	0.659358596119523	0.5863412128210993	0.8207440936026953	0.8257594981861471	0.8239858021884199	0.7529127873668515	0.0	1.0	0.0	0.0	0.0	0.0	0.9999999950359492	1.0
0.001532300801273158	0.0011034941606661252	1.552396575933055e-05	0.0021140146375096184	0.0012265720485607238	0.0021404490673848403	0.001975863029246165	0.9119692132552316	4.129884815582585e-06	0.2534390561973735	0.3382593884046159	0.08125	0.35249242736156394	0.6441173627501102	0.5737966761768304	0.5551445292593875	0.5836294892914774	0.629157209200782	0.5278996504536754	0.8922355738041945	0.4726307141484702	0.819947762163795	0.4189003905482924	0.3520999817866515	0.5473082692109693	0.5863412128210993	0.043395307495220026	0.5215029404826008	0.02315153001716952	0.4092061470139282	0.0	1.0	0.0	0.0	0.0	0.0	0.9999999950359492	1.0
0.0013165435037085739	0.0005229558532707574	4.883520716340398e-06	0.0019108402196916256	0.0005082630516147028	0.0011738747678062254	0.0012881631768718502	0.9130832274243273	1.363862030195592e-06	0.24184835625679107	0.1648118612840653	0.012244897959183675	0.30911759709388364	0.5973324246156353	0.5654591634618709	0.4376194444962916	0.4534829238861187	0.6366601989758099	0.42983147695355617	0.867844803712634	0.47253603976864783	0.29668421573251935	0.39474585525195144	0.0	0.5570648111733062	0.5863412128210993	0.6522467785425523	0.5377824441902073	0.6429458335321259	0.44238591200626004	0.0	1.0	0.0	0.0	0.0	0.0	0.9999999950359492	1.0
0.006885063209776699	0.0035607048886651207	5.4270178228395076e-05	0.01267105380024567	0.002854153801881388	0.005159253779962401	0.010685068254406757	0.9048186242889531	1.8006713258216855e-06	0.17642344070026517	0.2908738795892013	0.02882882882882883	0.22374860386474296	0.4364415533107661	0.3992786333411533	0.24602378939584474	0.527509541699782	0.627508161203016	0.507683677689925	0.8877324590300921	0.4791336632385574	0.6187966929740927	0.09439907000972414	0.0	0.4932395432097953	0.5863412128210993	0.39590546254805303	0.3329206006375389	0.4265948430861738	0.2660330679223865	0.0	1.0	0.0	0.0	0.0	0.0	0.9999999950359492	1.0
0.0012168526875229507	0.0005652327550663621	5.076297249662873e-06	0.001839031672201193	0.00010497997447469348	0.0003571484736249895	0.0013546976294606604	0.9130013790343268	1.3316208775253202e-06	0.24333890013109322	0.16268221196939317	0.003861003861003861	0.32845214446531745	0.6200293640067316	0.5891585055749151	0.46197694760597513	0.5081155609567705	0.6365651449667721	0.49734331494416	0.8812946185725545	0.4725187833165084	0.32136484287420786	0.4066447361742893	0.0	0.5570714880194543	0.5860357738121941	0.6521916505886531	0.5385486835080512	0.6428922692799517	0.44313873670774384	0.0	1.0	0.0	0.0	0.0	0.0	0.999999995035847	1.0
0.01023700952391385	0.011021614879481004	0.0002290672677645989	0.015079386490169815	0.0009060042391842981	0.003847730498216205	0.014191481783984631	0.8998088225159842	8.83666745156599e-06	0.3396093684130736	0.46735638438375826	0.24215436810856664	0.5024766045861079	0.5301937175358196	0.47029935857030425	0.5986059355216096	0.5076506665843751	0.6202352901990634	0.5001095599427108	0.8802226924047654	0.46809842814714914	0.5704455412747054	0.5490207979203025	0.0	0.5831341479780302	0.5860357738121941	0.32428170694693614	0.6040110131349766	0.3547816534728514	0.5352817699305218	0.0	1.0	0.0	0.0	0.0	0.0	0.999999995035847	1.0
0.01023700952391385	0.011021614879481004	0.0002290672677645989	0.015079386490169815	0.0009060042391842981	0.003847730498216205	0.014191481783984631	0.8998088225159842	8.83666745156599e-06	0.3396093684130736	0.46735638438375826	0.24215436810856664	0.5024766045861079	0.5301937175358196	0.47029935857030425	0.5986059355216096	0.5076506665843751	0.6202352901990634	0.5001095599427108	0.8802226924047654	0.46809842814714914	0.5704455412747054	0.5490207979203025	0.0	0.5831341479780302	0.5860357738121941	0.32428170694693614	0.6040110131349766	0.3547816534728514	0.5352817699305218	0.0	1.0	0.0	0.0	0.0	0.0	0.999999995035847	1.0
0.0012168526875229507	0.0005652327550663621	5.076297249662873e-06	0.001839031672201193	0.00010497997447469348	0.0003571484736249895	0.0013546976294606604	0.9130013790343268	1.3316208775253202e-06	0.24333890013109322	0.16268221196939317	0.003861003861003861	0.32845214446531745	0.6200293640067316	0.5891585055749151	0.46197694760597513	0.5081155609567705	0.6365651449667721	0.49734331494416	0.8812946185725545	0.4725187833165084	0.32136484287420786	0.4066447361742893	0.0	0.5570714880194543	0.5860357738121941	0.6521916505886531	0.5385486835080512	0.6428922692799517	0.44313873670774384	0.0	1.0	0.0	0.0	0.0	0.0	0.999999995035847	1.0
0.008516847166048867	0.005908743448637333	6.80652980435597e-05	0.013980643299452788	0.0053157022338584155	0.008384370751954244	0.016092850640062748	0.89646476722721	1.670816789231533e-06	0.1309824335722985	0.2486297359207699	0.019348268839103868	0.1748772440084204	0.39197329064488956	0.3615988353302797	0.1788560970491061	0.45943474276018387	0.6459217035677632	0.4777244686413235	0.8699683261284851	0.4634926503746133	0.37228184199495545	0.7692552590990647	0.42603210502140076	0.6593620793238447	0.5860357738121941	0.8206911173904159	0.8265694013270468	0.8239224649807033	0.7535491129950691	0.0	1.0	0.0	0.0	0.0	0.0	0.999999995035847	1.0
0.01023700952391385	0.011021614879481004	0.0002290672677645989	0.015079386490169815	0.0009060042391842981	0.003847730498216205	0.014191481783984631	0.8998088225159842	8.83666745156599e-06	0.3396093684130736	0.46735638438375826	0.24215436810856664	0.5024766045861079	0.5301937175358196	0.47029935857030425	0.5986059355216096	0.5076506665843751	0.6202352901990634	0.5001095599427108	0.8802226924047654	0.46809842814714914	0.5704455412747054	0.5490207979203025	0.0	0.5831341479780302	0.5860357738121941	0.32428170694693614	0.6040110131349766	0.3547816534728514	0.5352817699305218	0.0	1.0	0.0	0.0	0.0	0.0	0.999999995035847	1.0
0.0035601689528278273	0.0020516874124058364	2.4204345352002608e-05	0.00456737027884994	0.0005298652921167096	0.001537264650584804	0.00329811554580594	0.9103089886204118	3.573526282002903e-06	0.2678248723254818	0.355029690907645	0.15901060070671377	0.4502518155394697	0.6747494380149608	0.6436228824596315	0.6408952568826012	0.5198099688802573	0.6400028816296168	0.5119725574540693	0.8822347834281027	0.4740393623150472	0.3368208153725426	0.3078682157626149	0.0	0.5316773877039602	0.5860357738121941	0.7008198435813948	0.46944684281157345	0.6729764672759331	0.3628777226064061	0.0	1.0	0.0	0.0	0.0	0.0	0.999999995035847	1.0
0.01023700952391385	0.011021614879481004	0.0002290672677645989	0.015079386490169815	0.0009060042391842981	0.003847730498216205	0.014191481783984631	0.8998088225159842	8.83666745156599e-06	0.3396093684130736	0.46735638438375826	0.24215436810856664	0.5024766045861079	0.5301937175358196	0.47029935857030425	0.5986059355216096	0.5076506665843751	0.6202352901990634	0.5001095599427108	0.8802226924047654	0.46809842814714914	0.5704455412747054	0.5490207979203025	0.0	0.5831341479780302	0.5860357738121941	0.32428170694693614	0.6040110131349766	0.3547816534728514	0.5352817699305218	0.0	1.0	0.0	0.0	0.0	0.0	0.999999995035847	1.0
0.0071362295311820385	0.0035688629415997317	5.407584947418225e-05	0.012884501233610766	0.001418215068188494	0.0019970674706689708	0.010700761296466632	0.9047013185251175	1.8060865075142424e-06	0.17311595669792873	0.28665201654145156	0.03262347077480743	0.21974607151353234	0.4335708966566421	0.3991836134521417	0.23681848532915728	0.513342732849407	0.6278248164586551	0.4921563316911369	0.8833800347492214	0.47911176645737763	0.612970793127358	0.09647983778156544	0.0	0.4932464440969981	0.5860357738121941	0.39586094318074383	0.3336206473561113	0.42655566995821753	0.26661810374750566	0.0	1.0	0.0	0.0	0.0	0.0	0.999999995035847	1.0
0.07621416033025932	0.07645395630312321	0.0009791999871623413	0.10285089231731084	0.04597198516310312	0.06292124195230228	0.1556161648118413	0.7051369470415302	3.214019071314034e-06	0.16348502478673516	0.2348621466888752	0.0671558462274685	0.2140182297843541	0.3196808020162563	0.3023509898636698	0.188521312002275	0.5395761478493643	0.6129554184059794	0.486221138465733	0.8854882500378299	0.40026981742347	0.5046851115547666	0.6596918316949837	0.7872415929070947	0.6792680446010195	0.5860357738121941	0.17677518183217494	0.8140019208009146	0.36639584359615623	0.87455102150381	0.0	1.0	0.0	0.0	0.0	0.0	0.999999995035847	1.0
0.003048423272063796	0.0016593831590987092	2.5357567342008786e-05	0.005085284326121046	6.605062324447502e-05	0.0009029808091257776	0.004445594658294317	0.9101163990688433	2.3219843338522085e-06	0.19860253700401387	0.2741264243192054	0.03647058823529412	0.2469320179482449	0.5087166389543945	0.4544552571273873	0.33983047557390333	0.4974740969688001	0.6437604905361186	0.47063246505044865	0.878694970578217	0.47031926338720653	0.16041159534439786	0.7129731638348674	0.0	0.5888631334909036	0.5860357738121941	0.9103546243662954	0.6228677642932516	0.8985368991189346	0.5347713811487584	0.0	1.0	0.0	0.0	0.0	0.0	0.999999995035847	1.0
0.0071362295311820385	0.0035688629415997317	5.407584947418225e-05	0.012884501233610766	0.001418215068188494	0.0019970674706689708	0.010700761296466632	0.9047013185251175	1.8060865075142424e-06	0.17311595669792873	0.28665201654145156	0.03262347077480743	0.21974607151353234	0.4335708966566421	0.3991836134521417	0.23681848532915728	0.513342732849407	0.6278248164586551	0.4921563316911369	0.8833800347492214	0.47911176645737763	0.612970793127358	0.09647983778156544	0.0	0.4932464440969981	0.5860357738121941	0.39586094318074383	0.3336206473561113	0.42655566995821753	0.26661810374750566	0.0	1.0	0.0	0.0	0.0	0.0	0.999999995035847	1.0
0.008516847166048867	0.005908743448637333	6.80652980435597e-05	0.013980643299452788	0.0053157022338584155	0.008384370751954244	0.016092850640062748	0.89646476722721	1.670816789231533e-06	0.1309824335722985	0.2486297359207699	0.019348268839103868	0.1748772440084204	0.39197329064488956	0.3615988353302797	0.1788560970491061	0.45943474276018387	0.6459217035677632	0.4777244686413235	0.8699683261284851	0.4634926503746133	0.37228184199495545	0.7692552590990647	0.42603210502140076	0.6593620793238447	0.5860357738121941	0.8206911173904159	0.8265694013270468	0.8239224649807033	0.7535491129950691	0.0	1.0	0.0	0.0	0.0	0.0	0.999999995035847	1.0
0.0071362295311820385	0.0035688629415997317	5.407584947418225e-05	0.012884501233610766	0.001418215068188494	0.0019970674706689708	0.010700761296466632	0.9047013185251175	1.8060865075142424e-06	0.17311595669792873	0.28665201654145156	0.03262347077480743	0.21974607151353234	0.4335708966566421	0.3991836134521417	0.23681848532915728	0.513342732849407	0.6278248164586551	0.4921563316911369	0.8833800347492214	0.47911176645737763	0.612970793127358	0.09647983778156544	0.0	0.4932464440969981	0.5860357738121941	0.39586094318074383	0.3336206473561113	0.42655566995821753	0.26661810374750566	0.0	1.0	0.0	0.0	0.0	0.0	0.999999995035847	1.0
0.0017290872377134618	0.0011540537466488232	1.5459259425507974e-05	0.0023016733689213364	0.0017386953870334677	0.0036456665527113533	0.0020027249576325956	0.9118073140041231	4.184531908892382e-06	0.246973823185835	0.3251141999449141	0.06984126984126984	0.351674868694289	0.6702564098976711	0.6043679278074556	0.5792231326346704	0.6207866850594919	0.6292437742918479	0.5922171955504245	0.8967463462928169	0.47257292485882263	0.8006774119530637	0.43118948907203886	0.0	0.5473062697502361	0.5860357738121941	0.04333185613769097	0.5221635172943678	0.023090957206195306	0.40985017516338507	0.0	1.0	0.0	0.0	0.0	0.0	0.999999995035847	1.0
0.0035601689528278273	0.0020516874124058364	2.4204345352002608e-05	0.00456737027884994	0.0005298652921167096	0.001537264650584804	0.00329811554580594	0.9103089886204118	3.573526282002903e-06	0.2678248723254818	0.355029690907645	0.15901060070671377	0.4502518155394697	0.6747494380149608	0.6436228824596315	0.6408952568826012	0.5198099688802573	0.6400028816296168	0.5119725574540693	0.8822347834281027	0.4740393623150472	0.3368208153725426	0.3078682157626149	0.0	0.5316773877039602	0.5860357738121941	0.7008198435813948	0.46944684281157345	0.6729764672759331	0.3628777226064061	0.0	1.0	0.0	0.0	0.0	0.0	0.999999995035847	1.0
0.0033515538717254958	0.0020574299474354516	2.458660433879784e-05	0.004469226442743876	0.0007705264136684592	0.0017905440290035362	0.0033034988089416396	0.9103389155590671	3.916001038738346e-06	0.2702645722168223	0.31487057390758677	0.11864406779661017	0.4149477627297574	0.7626369118090819	0.7186424516429469	0.7282840123858556	0.5311540508677406	0.6405560142526198	0.4852842050750187	0.8836452351768754	0.47378908995689456	0.32050141670171306	0.33242793922557257	0.0	0.5316835488329636	0.5857304598249409	0.7007963078649192	0.4702273376262319	0.6729547098474543	0.36363369323228584	0.0	1.0	0.0	0.0	0.0	0.0	0.9999999950357936	1.0
0.003020036089510153	0.0015972693245348316	2.3261076255659142e-05	0.0051054274003226275	0.00036140320686091034	0.00012737515895673587	0.004285724889627922	0.9102426712039674	2.1668434962001187e-06	0.1966099278472888	0.269148258043558	0.027912621359223306	0.24813809793598404	0.4965166753188091	0.4434621730064404	0.3324320959916158	0.48952354456008323	0.6433587252266169	0.48394706015314326	0.8766474411753019	0.47038747714699347	0.16338363637364245	0.7138457164220209	0.0	0.5888646172344921	0.5857304598249409	0.9103267518062452	0.6235311985684426	0.8985088323614201	0.5353944115012549	0.0	1.0	0.0	0.0	0.0	0.0	0.9999999950357936	1.0
0.0010723272307627677	0.0005001632763336832	6.042446043602315e-06	0.0017496724395156113	0.000607183441313552	0.0014675860361444786	0.0012402211757496103	0.9131768822788425	1.8314578705015748e-06	0.2531337786298128	0.22474727886501342	0.02459016393442623	0.3310769915207292	0.569951398645024	0.5376976607841656	0.3987165648916771	0.5540077883596287	0.6369221016792671	0.5480633937746499	0.8934374369686973	0.4725881936392418	0.2554257864331112	0.37052350096157577	0.0	0.5570782916812936	0.5857304598249409	0.6526591456458191	0.5393030029394962	0.642865568459651	0.4438771550729064	0.0	1.0	0.0	0.0	0.0	0.0	0.9999999950357936	1.0
0.010065230444847162	0.010879781411047935	0.00022718571058047207	0.014530243655051829	0.00029766139118592703	0.0037234170709099616	0.013947146792498848	0.9001011739951131	8.97798606936248e-06	0.3408250698514465	0.4594890823814872	0.21831597222222207	0.5006991238185564	0.5313895401679687	0.47177134755752903	0.6032369127872184	0.5020321921103985	0.6196807746322603	0.49993736917011655	0.8794965377322178	0.46795382891337073	0.574710617621686	0.5526452733017776	0.0	0.583140275289516	0.5857304598249409	0.3247517540697441	0.6046205374487765	0.3552323477088143	0.5360407616425278	0.0	1.0	0.0	0.0	0.0	0.0	0.9999999950357936	1.0
0.0017033405663974105	0.0011345810153769688	1.6110732523819627e-05	0.002228879386627521	0.0017781739449349069	0.002747282142617532	0.0020211754623333813	0.9118649848191585	4.247194837690984e-06	0.24888733721490958	0.33550174019826406	0.08333333333333333	0.3388359898889357	0.6601288161740808	0.597170552323986	0.5591889377429118	0.6200932395466165	0.6293376924231927	0.5578583625086924	0.8975001243818878	0.47253170098534475	0.8009128889972741	0.4376706445006036	0.0	0.5473043675148662	0.5857304598249409	0.0433015816335075	0.5228085403408604	0.02306121554947793	0.41067967553010687	0.0	1.0	0.0	0.0	0.0	0.0	0.9999999950357936	1.0
0.008748766519901436	0.006032256563710358	6.827022345767678e-05	0.014327094094171376	0.004635068089164519	0.005586246631179339	0.016506855766208427	0.8960377629336999	1.61969767030099e-06	0.1298253216020494	0.2425321773050482	0.017195767195767195	0.17257553187165572	0.3822082084264335	0.3530967360579632	0.1736118835361919	0.46541862637313425	0.646875141517314	0.46224446202173936	0.8713154906504608	0.46352119114686	0.36478403921418506	0.7622512307460354	0.4275696430028557	0.6593656914574526	0.5857304598249409	0.8206742537409779	0.827362777001327	0.8238890645635916	0.754166101175313	0.0	1.0	0.0	0.0	0.0	0.0	0.9999999950357936	1.0
0.010065230444847162	0.010879781411047935	0.00022718571058047207	0.014530243655051829	0.00029766139118592703	0.0037234170709099616	0.013947146792498848	0.9001011739951131	8.97798606936248e-06	0.3408250698514465	0.4594890823814872	0.21831597222222207	0.5006991238185564	0.5313895401679687	0.47177134755752903	0.6032369127872184	0.5020321921103985	0.6196807746322603	0.49993736917011655	0.8794965377322178	0.46795382891337073	0.574710617621686	0.5526452733017776	0.0	0.583140275289516	0.5857304598249409	0.3247517540697441	0.6046205374487765	0.3552323477088143	0.5360407616425278	0.0	1.0	0.0	0.0	0.0	0.0	0.9999999950357936	1.0
0.007094552300456876	0.003592234063893899	5.384133056731763e-05	0.012912055385463169	0.001486293040402623	0.0013142678946711204	0.010765748330583212	0.9047925534282001	1.765179358601453e-06	0.1783712996142766	0.2779503948187332	0.0223613595706619	0.22403542773874588	0.43872040771465887	0.4011833661516314	0.2446862717451626	0.5138298715864442	0.6274572196414442	0.4886867048316986	0.8835821174377534	0.479208275899498	0.6185199997510932	0.09360686854784633	0.0	0.49325331328027805	0.5857304598249409	0.3958435624461105	0.3343033392801241	0.4265424333761684	0.2672286190634667	0.0	1.0	0.0	0.0	0.0	0.0	0.9999999950357936	1.0
0.0010723272307627677	0.0005001632763336832	6.042446043602315e-06	0.0017496724395156113	0.000607183441313552	0.0014675860361444786	0.0012402211757496103	0.9131768822788425	1.8314578705015748e-06	0.2531337786298128	0.22474727886501342	0.02459016393442623	0.3310769915207292	0.569951398645024	0.5376976607841656	0.3987165648916771	0.5540077883596287	0.6369221016792671	0.5480633937746499	0.8934374369686973	0.4725881936392418	0.2554257864331112	0.37052350096157577	0.0	0.5570782916812936	0.5857304598249409	0.6526591456458191	0.5393030029394962	0.642865568459651	0.4438771550729064	0.0	1.0	0.0	0.0	0.0	0.0	0.9999999950357936	1.0
0.07597422662752758	0.07635199016835385	0.0009855542286982782	0.10258360965994255	0.04664828104534636	0.06406737548624321	0.1553440642528514	0.7064669921732775	3.2443160309047895e-06	0.16518050991248245	0.23334837841733833	0.06494128924035468	0.21675360961910342	0.3200773252709874	0.30129046920084335	0.19054188239367542	0.5402325330766685	0.6166454531874394	0.4883352108738188	0.8856034679335957	0.4000560173963291	0.5017002912361105	0.6604959061181737	0.7863870949302195	0.6792732038860614	0.5857304598249409	0.17674195493832706	0.8147967283889374	0.36592948986570517	0.8751257706555076	0.0	1.0	0.0	0.0	0.0	0.0	0.9999999950357936	1.0
0.010065230444847162	0.010879781411047935	0.00022718571058047207	0.014530243655051829	0.00029766139118592703	0.0037234170709099616	0.013947146792498848	0.9001011739951131	8.97798606936248e-06	0.3408250698514465	0.4594890823814872	0.21831597222222207	0.5006991238185564	0.5313895401679687	0.47177134755752903	0.6032369127872184	0.5020321921103985	0.6196807746322603	0.49993736917011655	0.8794965377322178	0.46795382891337073	0.574710617621686	0.5526452733017776	0.0	0.583140275289516	0.5857304598249409	0.3247517540697441	0.6046205374487765	0.3552323477088143	0.5360407616425278	0.0	1.0	0.0	0.0	0.0	0.0	0.9999999950357936	1.0
0.0033515538717254958	0.0020574299474354516	2.458660433879784e-05	0.004469226442743876	0.0007705264136684592	0.0017905440290035362	0.0033034988089416396	0.9103389155590671	3.916001038738346e-06	0.2702645722168223	0.31487057390758677	0.11864406779661017	0.4149477627297574	0.7626369118090819	0.7186424516429469	0.7282840123858556	0.5311540508677406	0.6405560142526198	0.4852842050750187	0.8836452351768754	0.47378908995689456	0.32050141670171306	0.33242793922557257	0.0	0.5316835488329636	0.5857304598249409	0.7007963078649192	0.4702273376262319	0.6729547098474543	0.36363369323228584	0.0	1.0	0.0	0.0	0.0	0.0	0.9999999950357936	1.0
0.007094552300456876	0.003592234063893899	5.384133056731763e-05	0.012912055385463169	0.001486293040402623	0.0013142678946711204	0.010765748330583212	0.9047925534282001	1.765179358601453e-06	0.1783712996142766	0.2779503948187332	0.0223613595706619	0.22403542773874588	0.43872040771465887	0.4011833661516314	0.2446862717451626	0.5138298715864442	0.6274572196414442	0.4886867048316986	0.8835821174377534	0.479208275899498	0.6185199997510932	0.09360686854784633	0.0	0.49325331328027805	0.5857304598249409	0.3958435624461105	0.3343033392801241	0.4265424333761684	0.2672286190634667	0.0	1.0	0.0	0.0	0.0	0.0	0.9999999950357936	1.0
0.010065230444847162	0.010879781411047935	0.00022718571058047207	0.014530243655051829	0.00029766139118592703	0.0037234170709099616	0.013947146792498848	0.9001011739951131	8.97798606936248e-06	0.3408250698514465	0.4594890823814872	0.21831597222222207	0.5006991238185564	0.5313895401679687	0.47177134755752903	0.6032369127872184	0.5020321921103985	0.6196807746322603	0.49993736917011655	0.8794965377322178	0.46795382891337073	0.574710617621686	0.5526452733017776	0.0	0.583140275289516	0.5857304598249409	0.3247517540697441	0.6046205374487765	0.3552323477088143	0.5360407616425278	0.0	1.0	0.0	0.0	0.0	0.0	0.9999999950357936	1.0
0.008748766519901436	0.006032256563710358	6.827022345767678e-05	0.014327094094171376	0.004635068089164519	0.005586246631179339	0.016506855766208427	0.8960377629336999	1.61969767030099e-06	0.1298253216020494	0.2425321773050482	0.017195767195767195	0.17257553187165572	0.3822082084264335	0.3530967360579632	0.1736118835361919	0.46541862637313425	0.646875141517314	0.46224446202173936	0.8713154906504608	0.46352119114686	0.36478403921418506	0.7622512307460354	0.4275696430028557	0.6593656914574526	0.5857304598249409	0.8206742537409779	0.827362777001327	0.8238890645635916	0.754166101175313	0.0	1.0	0.0	0.0	0.0	0.0	0.9999999950357936	1.0
0.007094552300456876	0.003592234063893899	5.384133056731763e-05	0.012912055385463169	0.001486293040402623	0.0013142678946711204	0.010765748330583212	0.9047925534282001	1.765179358601453e-06	0.1783712996142766	0.2779503948187332	0.0223613595706619	0.22403542773874588	0.43872040771465887	0.4011833661516314	0.2446862717451626	0.5138298715864442	0.6274572196414442	0.4886867048316986	0.8835821174377534	0.479208275899498	0.6185199997510932	0.09360686854784633	0.0	0.49325331328027805	0.5857304598249409	0.3958435624461105	0.3343033392801241	0.4265424333761684	0.2672286190634667	0.0	1.0	0.0	0.0	0.0	0.0	0.9999999950357936	1.0
0.010059532563489827	0.010785574888746008	0.00021867610588063068	0.014065699408777626	0.0007825725116198096	0.0021270403903307796	0.013928986358712958	0.89966350281075	8.895649963935096e-06	0.33443639882449194	0.43897474761394295	0.1949038891372373	0.4871728421082029	0.5446615477383252	0.48524464406605505	0.6110446551347826	0.4914790731975918	0.6200550963833722	0.49265892032403985	0.8781789141397462	0.4680660018107662	0.5733188084287324	0.551280809483114	0.0	0.5831464026010016	0.5854252736375986	0.32473579114935625	0.6053749396130155	0.35521600524571917	0.5366577498227718	0.0	1.0	0.0	0.0	0.0	0.0	0.9999999950357258	1.0
0.010059532563489827	0.010785574888746008	0.00021867610588063068	0.014065699408777626	0.0007825725116198096	0.0021270403903307796	0.013928986358712958	0.89966350281075	8.895649963935096e-06	0.33443639882449194	0.43897474761394295	0.1949038891372373	0.4871728421082029	0.5446615477383252	0.48524464406605505	0.6110446551347826	0.4914790731975918	0.6200550963833722	0.49265892032403985	0.8781789141397462	0.4680660018107662	0.5733188084287324	0.551280809483114	0.0	0.5831464026010016	0.5854252736375986	0.32473579114935625	0.6053749396130155	0.35521600524571917	0.5366577498227718	0.0	1.0	0.0	0.0	0.0	0.0	0.9999999950357258	1.0
0.0018032051550043427	0.0011415620445803568	1.541341291895491e-05	0.0022984149227303135	0.0021147884176703205	0.002658959902295721	0.0019848629687942133	0.9118348906802398	4.17044452533918e-06	0.24717785127987585	0.31885488692296904	0.08253968253968254	0.34102843407298933	0.7022726222580729	0.6378710716921827	0.5896862843512654	0.6470898361031088	0.6292609306533553	0.5746099661998123	0.90079621921199	0.47246954568110755	0.8031776186602444	0.4486731712026534	0.0	0.5473025942087826	0.5854252736375986	0.04328763701339844	0.5234665206157076	0.023047263476507318	0.41132711176432596	0.0	1.0	0.0	0.0	0.0	0.0	0.9999999950357258	1.0
0.07639380783393156	0.07625621952017984	0.0009750051178201721	0.1029798909003111	0.04514073455772587	0.06038528864503739	0.15424624193095043	0.7061392163524559	3.2410888618837314e-06	0.16423051045836623	0.23691603136384445	0.06627405106691946	0.22174753710374182	0.3234991258160591	0.3038877070607662	0.1898068923766475	0.5393033965810702	0.6162545590808349	0.48958230484997894	0.8853948654173331	0.40040877055225765	0.5020382888046222	0.6598149781312961	0.778483321002319	0.6792786231432706	0.5854252736375986	0.17672936141179335	0.8154793694004616	0.3658987400172348	0.8757396191532691	0.0	1.0	0.0	0.0	0.0	0.0	0.9999999950357258	1.0
0.0033979906134082544	0.00197503254539232	2.277485474165482e-05	0.004157410966225821	0.00025377838516880676	0.0013077944527627775	0.003188270341107377	0.9102654675447504	4.03641951904517e-06	0.25609361296946254	0.2729221409803615	0.06471816283924843	0.3774430537594352	0.8019546979540166	0.7482473852090343	0.764026143693437	0.48751409114784006	0.6406650487981663	0.5121274262087133	0.8776135427391266	0.473813741517079	0.31013144846453505	0.32409197306856674	0.0	0.5316899995244623	0.5854252736375986	0.7007894689962055	0.4708209772435813	0.6729421562340121	0.36440015027281875	0.0	1.0	0.0	0.0	0.0	0.0	0.9999999950357258	1.0
0.008466565112654435	0.0061509551459071775	7.05165347581003e-05	0.01439824230471408	0.0062028469149955105	0.009791467908012911	0.017092827136180464	0.895572716919838	1.5802012426751295e-06	0.12766225698958045	0.24736495530077382	0.01886199308393587	0.17047079958495945	0.37032139918345874	0.34219568797155153	0.16224696559289192	0.4562273756139148	0.6462566646909446	0.46942360219747586	0.8688975660460712	0.4632637766398495	0.3733963472591536	0.7649595947425906	0.3337032453787826	0.6593694325203465	0.5854252736375986	0.8211531413526107	0.8281163772938702	0.8238730635848	0.7545720565025749	0.0	1.0	0.0	0.0	0.0	0.0	0.9999999950357258	1.0
0.007187888647507626	0.0036680139711501047	5.470352529692102e-05	0.01303991094494868	0.0038207896502403787	0.008629959291759604	0.010989082968252425	0.9045395346672384	1.7568043940907743e-06	0.17652560828211256	0.285807990771905	0.0293859649122807	0.22440124467447067	0.42862699326315806	0.3940563100669293	0.24761146552022734	0.5361042763128766	0.6268375646819963	0.5224287495655202	0.8903093447800712	0.4792443851988601	0.6263137173720805	0.09949405108317372	0.0	0.4932604086182075	0.5854252736375986	0.3958418110285131	0.3349981483764294	0.42654149022904453	0.2678504572104877	0.0	1.0	0.0	0.0	0.0	0.0	0.9999999950357258	1.0
0.008466565112654435	0.0061509551459071775	7.05165347581003e-05	0.01439824230471408	0.0062028469149955105	0.009791467908012911	0.017092827136180464	0.895572716919838	1.5802012426751295e-06	0.12766225698958045	0.24736495530077382	0.01886199308393587	0.17047079958495945	0.37032139918345874	0.34219568797155153	0.16224696559289192	0.4562273756139148	0.6462566646909446	0.46942360219747586	0.8688975660460712	0.4632637766398495	0.3733963472591536	0.7649595947425906	0.3337032453787826	0.6593694325203465	0.5854252736375986	0.8211531413526107	0.8281163772938702	0.8238730635848	0.7545720565025749	0.0	1.0	0.0	0.0	0.0	0.0	0.9999999950357258	1.0
0.007187888647507626	0.0036680139711501047	5.470352529692102e-05	0.01303991094494868	0.0038207896502403787	0.008629959291759604	0.010989082968252425	0.9045395346672384	1.7568043940907743e-06	0.17652560828211256	0.285807990771905	0.0293859649122807	0.22440124467447067	0.42862699326315806	0.3940563100669293	0.24761146552022734	0.5361042763128766	0.6268375646819963	0.5224287495655202	0.8903093447800712	0.4792443851988601	0.6263137173720805	0.09949405108317372	0.0	0.4932604086182075	0.5854252736375986	0.3958418110285131	0.3349981483764294	0.42654149022904453	0.2678504572104877	0.0	1.0	0.0	0.0	0.0	0.0	0.9999999950357258	1.0
0.007187888647507626	0.0036680139711501047	5.470352529692102e-05	0.01303991094494868	0.0038207896502403787	0.008629959291759604	0.010989082968252425	0.9045395346672384	1.7568043940907743e-06	0.17652560828211256	0.285807990771905	0.0293859649122807	0.22440124467447067	0.42862699326315806	0.3940563100669293	0.24761146552022734	0.5361042763128766	0.6268375646819963	0.5224287495655202	0.8903093447800712	0.4792443851988601	0.6263137173720805	0.09949405108317372	0.0	0.4932604086182075	0.5854252736375986	0.3958418110285131	0.3349981483764294	0.42654149022904453	0.2678504572104877	0.0	1.0	0.0	0.0	0.0	0.0	0.9999999950357258	1.0
0.001381187033211382	0.0006665954529364146	7.162307734899001e-06	0.0021336743314521963	0.0010991913349544427	0.002250915650135913	0.0016704556210970635	0.9126501183350706	1.6564734238913577e-06	0.21750611661014263	0.19050496389321672	0.016025641025641024	0.29084895794370547	0.5661921037024047	0.5398052288669931	0.4039087813206624	0.5768003081649028	0.637214517648179	0.5611890262482381	0.8977142019625314	0.47262412485333993	0.2858540102206434	0.38542240375603276	0.0	0.557085258089937	0.5854252736375986	0.652648086694704	0.5400683512887892	0.6433426545539256	0.44444591198765915	0.0	1.0	0.0	0.0	0.0	0.0	0.9999999950357258	1.0
0.001381187033211382	0.0006665954529364146	7.162307734899001e-06	0.0021336743314521963	0.0010991913349544427	0.002250915650135913	0.0016704556210970635	0.9126501183350706	1.6564734238913577e-06	0.21750611661014263	0.19050496389321672	0.016025641025641024	0.29084895794370547	0.5661921037024047	0.5398052288669931	0.4039087813206624	0.5768003081649028	0.637214517648179	0.5611890262482381	0.8977142019625314	0.47262412485333993	0.2858540102206434	0.38542240375603276	0.0	0.557085258089937	0.5854252736375986	0.652648086694704	0.5400683512887892	0.6433426545539256	0.44444591198765915	0.0	1.0	0.0	0.0	0.0	0.0	0.9999999950357258	1.0
0.010059532563489827	0.010785574888746008	0.00021867610588063068	0.014065699408777626	0.0007825725116198096	0.0021270403903307796	0.013928986358712958	0.89966350281075	8.895649963935096e-06	0.33443639882449194	0.43897474761394295	0.1949038891372373	0.4871728421082029	0.5446615477383252	0.48524464406605505	0.6110446551347826	0.4914790731975918	0.6200550963833722	0.49265892032403985	0.8781789141397462	0.4680660018107662	0.5733188084287324	0.551280809483114	0.0	0.5831464026010016	0.5854252736375986	0.32473579114935625	0.6053749396130155	0.35521600524571917	0.5366577498227718	0.0	1.0	0.0	0.0	0.0	0.0	0.9999999950357258	1.0
0.0033979906134082544	0.00197503254539232	2.277485474165482e-05	0.004157410966225821	0.00025377838516880676	0.0013077944527627775	0.003188270341107377	0.9102654675447504	4.03641951904517e-06	0.25609361296946254	0.2729221409803615	0.06471816283924843	0.3774430537594352	0.8019546979540166	0.7482473852090343	0.764026143693437	0.48751409114784006	0.6406650487981663	0.5121274262087133	0.8776135427391266	0.473813741517079	0.31013144846453505	0.32409197306856674	0.0	0.5316899995244623	0.5854252736375986	0.7007894689962055	0.4708209772435813	0.6729421562340121	0.36440015027281875	0.0	1.0	0.0	0.0	0.0	0.0	0.9999999950357258	1.0
0.010059532563489827	0.010785574888746008	0.00021867610588063068	0.014065699408777626	0.0007825725116198096	0.0021270403903307796	0.013928986358712958	0.89966350281075	8.895649963935096e-06	0.33443639882449194	0.43897474761394295	0.1949038891372373	0.4871728421082029	0.5446615477383252	0.48524464406605505	0.6110446551347826	0.4914790731975918	0.6200550963833722	0.49265892032403985	0.8781789141397462	0.4680660018107662	0.5733188084287324	0.551280809483114	0.0	0.5831464026010016	0.5854252736375986	0.32473579114935625	0.6053749396130155	0.35521600524571917	0.5366577498227718	0.0	1.0	0.0	0.0	0.0	0.0	0.9999999950357258	1.0
0.008466565112654435	0.0061509551459071775	7.05165347581003e-05	0.01439824230471408	0.0062028469149955105	0.009791467908012911	0.017092827136180464	0.895572716919838	1.5802012426751295e-06	0.12766225698958045	0.24736495530077382	0.01886199308393587	0.17047079958495945	0.37032139918345874	0.34219568797155153	0.16224696559289192	0.4562273756139148	0.6462566646909446	0.46942360219747586	0.8688975660460712	0.4632637766398495	0.3733963472591536	0.7649595947425906	0.3337032453787826	0.6593694325203465	0.5854252736375986	0.8211531413526107	0.8281163772938702	0.8238730635848	0.7545720565025749	0.0	1.0	0.0	0.0	0.0	0.0	0.9999999950357258	1.0
0.0027678632647534047	0.001520476907010161	2.1623566291013474e-05	0.00451000142890403	0.0015179915975235133	0.002634338093837628	0.0039708271642628756	0.910372092023909	2.289818618891651e-06	0.19175963643965466	0.26876391883690876	0.024556616643929056	0.2422395690051162	0.5223502440922634	0.4715217877978991	0.34882217042514	0.45356252411649084	0.6428127657933395	0.5215766191844374	0.8682277914114606	0.47049662767204053	0.16941020904651594	0.7117895857090846	0.0	0.5888662299073667	0.5854252736375986	0.9108283744863093	0.6243209658200917	0.8984980024306526	0.5360315548201389	0.0	1.0	0.0	0.0	0.0	0.0	0.9999999950357258	1.0
0.0030814792325030856	0.0015887175075590635	2.3368425505441283e-05	0.004918978040149885	0.0017376698522511673	0.002661126405945884	0.004136188633102198	0.910177215193121	2.3950074881117656e-06	0.18990256155642854	0.27147134620364355	0.03664921465968586	0.2400455544086029	0.5510955695663295	0.49429541780381014	0.36607078462115744	0.4490791743190127	0.6432677434169067	0.5203641531840524	0.8672121112192105	0.4704750463632331	0.16520871825041705	0.704222541344553	0.0	0.588867905988087	0.5851202152501672	0.9107595687949828	0.6249800025290779	0.8984305511501369	0.5366650715872886	0.0	1.0	0.0	0.0	0.0	0.0	0.9999999950357252	1.0
0.0014079926869812642	0.0006252050899686043	7.70041042359642e-06	0.0019928390809843717	2.862741012762978e-05	0.0006804789212060571	0.0014673643683556215	0.9127818034225083	2.403909738317609e-06	0.224728899399193	0.22642869270701085	0.01593625498007968	0.28388362187841576	0.5586088673186664	0.5335585156565006	0.44253321352523595	0.49667336095375814	0.6370519095832247	0.45259451464328804	0.8786127660610686	0.4726622932955856	0.2887510607627324	0.36753211234480687	0.0	0.5570923217239436	0.5851202152501672	0.6525827838385723	0.5408316185901098	0.643278683161074	0.4451945608490221	0.0	1.0	0.0	0.0	0.0	0.0	0.9999999950357252	1.0
0.07680506444517556	0.07655563899577224	0.0009826935117276804	0.1037576671729767	0.04518316060508481	0.05857138813230819	0.15529455671647666	0.7054243542841848	3.223422236201488e-06	0.16439459571976162	0.24113399114957304	0.0684778711707764	0.22489330598316828	0.3190969449886011	0.29962109380105106	0.19087116116867608	0.5388404024536617	0.6166679552464048	0.4894039760960647	0.8853776437350206	0.40042078471812	0.5016420392923436	0.6590530976636361	0.781978467728531	0.6792840402868848	0.5851202152501672	0.17665708624560716	0.816227025659958	0.3653799440544639	0.8763617069768297	0.0	1.0	0.0	0.0	0.0	0.0	0.9999999950357252	1.0
0.006863020208194125	0.0035767059929501517	5.341524513004769e-05	0.012619954009690423	0.0028745470274552667	0.005623802809704744	0.010728203527735725	0.9048371885074891	1.7426079788452876e-06	0.17851091204334468	0.28632381435566	0.033482142857142856	0.22981201616501987	0.42557149078467155	0.3945130922591036	0.238933368423774	0.5274572206811655	0.6270282496445841	0.5097239832647666	0.8877762153790539	0.4790206141402215	0.6265591798695286	0.10235436325703878	0.0	0.4932674722522141	0.5851202152501672	0.3957870833986362	0.3356898199906232	0.4269677276844154	0.2684697236891534	0.0	1.0	0.0	0.0	0.0	0.0	0.9999999950357252	1.0
0.010147794000239609	0.010762117275039984	0.00022159875228648318	0.014603240544855619	0.0015618707492350639	0.0023346970805621942	0.01402276560752847	0.8999686974777327	8.783875150977806e-06	0.3375671255229741	0.4441537081883379	0.2066259808195292	0.48889549190152226	0.5398182510327998	0.48052865133501943	0.5996664969118246	0.4841865784675215	0.6196184413127288	0.49339064376237257	0.87721574299027	0.46761566413424915	0.5760336413290226	0.5597414087835478	0.0	0.5831526271378507	0.5851202152501672	0.3246641831898739	0.606143762739657	0.3551554486959023	0.5374287010410133	0.0	1.0	0.0	0.0	0.0	0.0	0.9999999950357252	1.0
0.0017035890978656758	0.0011335602678054777	1.4733071247621126e-05	0.0020057027145452206	0.0032655131573737692	0.004121390716881786	0.0019042639214843793	0.9118249594835176	4.203642566582997e-06	0.2443131464756279	0.3408734320974477	0.08361204013377928	0.35459490573885977	0.7043669496466798	0.6397067251311858	0.5833457519071343	0.7397902586815942	0.6293624139665983	0.5895509661434329	0.9126974829299122	0.4724846740761734	0.799838074753964	0.44585770703500666	0.0	0.5473008843105446	0.5851202152501672	0.043212326056710326	0.5241213315881381	0.022974657409124744	0.411965996577072	0.0	1.0	0.0	0.0	0.0	0.0	0.9999999950357252	1.0
0.0031660113018584157	0.0019684952941510458	2.2995959755555817e-05	0.0038936980791530024	0.0012026914472934168	0.0034520195566415707	0.003201327483738035	0.9103621593776997	3.885946173521559e-06	0.26133153297442524	0.2760131691961899	0.066	0.3885284681363417	0.7885160332932455	0.7165625482357694	0.7619413641911661	0.5521776358086676	0.6410046965487306	0.5577913664644647	0.8864088022908262	0.47397529893189144	0.2988031136055058	0.30733828421540743	0.0	0.5316965453277294	0.5851202152501672	0.7007296372350447	0.47160361674682305	0.6728907709769172	0.3651662140728022	0.0	1.0	0.0	0.0	0.0	0.0	0.9999999950357252	1.0
0.008184479373430628	0.006127690553734386	6.913563985445597e-05	0.013552448967855027	0.004938425734671746	0.008248350741692279	0.016755759131914922	0.8955958113832393	1.635025692089376e-06	0.12671206509945637	0.24044909172985426	0.016441959881617892	0.1707846328244272	0.3789107652033586	0.3530748361466761	0.17147083557258264	0.4634097296217697	0.6460869076657971	0.457254567272607	0.8709617147960882	0.46349022180544597	0.37469098299940834	0.7587470980216975	0.3363767064133846	0.659373110175395	0.5851202152501672	0.8211008657073702	0.8289232956901242	0.823798587484327	0.7551214946950946	0.0	1.0	0.0	0.0	0.0	0.0	0.9999999950357252	1.0
0.006863020208194125	0.0035767059929501517	5.341524513004769e-05	0.012619954009690423	0.0028745470274552667	0.005623802809704744	0.010728203527735725	0.9048371885074891	1.7426079788452876e-06	0.17851091204334468	0.28632381435566	0.033482142857142856	0.22981201616501987	0.42557149078467155	0.3945130922591036	0.238933368423774	0.5274572206811655	0.6270282496445841	0.5097239832647666	0.8877762153790539	0.4790206141402215	0.6265591798695286	0.10235436325703878	0.0	0.4932674722522141	0.5851202152501672	0.3957870833986362	0.3356898199906232	0.4269677276844154	0.2684697236891534	0.0	1.0	0.0	0.0	0.0	0.0	0.9999999950357252	1.0
0.010147794000239609	0.010762117275039984	0.00022159875228648318	0.014603240544855619	0.0015618707492350639	0.0023346970805621942	0.01402276560752847	0.8999686974777327	8.783875150977806e-06	0.3375671255229741	0.4441537081883379	0.2066259808195292	0.48889549190152226	0.5398182510327998	0.48052865133501943	0.5996664969118246	0.4841865784675215	0.6196184413127288	0.49339064376237257	0.87721574299027	0.46761566413424915	0.5760336413290226	0.5597414087835478	0.0	0.5831526271378507	0.5851202152501672	0.3246641831898739	0.606143762739657	0.3551554486959023	0.5374287010410133	0.0	1.0	0.0	0.0	0.0	0.0	0.9999999950357252	1.0
0.0031660113018584157	0.0019684952941510458	2.2995959755555817e-05	0.0038936980791530024	0.0012026914472934168	0.0034520195566415707	0.003201327483738035	0.9103621593776997	3.885946173521559e-06	0.26133153297442524	0.2760131691961899	0.066	0.3885284681363417	0.7885160332932455	0.7165625482357694	0.7619413641911661	0.5521776358086676	0.6410046965487306	0.5577913664644647	0.8864088022908262	0.47397529893189144	0.2988031136055058	0.30733828421540743	0.0	0.5316965453277294	0.5851202152501672	0.7007296372350447	0.47160361674682305	0.6728907709769172	0.3651662140728022	0.0	1.0	0.0	0.0	0.0	0.0	0.9999999950357252	1.0
0.008184479373430628	0.006127690553734386	6.913563985445597e-05	0.013552448967855027	0.004938425734671746	0.008248350741692279	0.016755759131914922	0.8955958113832393	1.635025692089376e-06	0.12671206509945637	0.24044909172985426	0.016441959881617892	0.1707846328244272	0.3789107652033586	0.3530748361466761	0.17147083557258264	0.4634097296217697	0.6460869076657971	0.457254567272607	0.8709617147960882	0.46349022180544597	0.37469098299940834	0.7587470980216975	0.3363767064133846	0.659373110175395	0.5851202152501672	0.8211008657073702	0.8289232956901242	0.823798587484327	0.7551214946950946	0.0	1.0	0.0	0.0	0.0	0.0	0.9999999950357252	1.0
0.010147794000239609	0.010762117275039984	0.00022159875228648318	0.014603240544855619	0.0015618707492350639	0.0023346970805621942	0.01402276560752847	0.8999686974777327	8.783875150977806e-06	0.3375671255229741	0.4441537081883379	0.2066259808195292	0.48889549190152226	0.5398182510327998	0.48052865133501943	0.5996664969118246	0.4841865784675215	0.6196184413127288	0.49339064376237257	0.87721574299027	0.46761566413424915	0.5760336413290226	0.5597414087835478	0.0	0.5831526271378507	0.5851202152501672	0.3246641831898739	0.606143762739657	0.3551554486959023	0.5374287010410133	0.0	1.0	0.0	0.0	0.0	0.0	0.9999999950357252	1.0
0.010147794000239609	0.010762117275039984	0.00022159875228648318	0.014603240544855619	0.0015618707492350639	0.0023346970805621942	0.01402276560752847	0.8999686974777327	8.783875150977806e-06	0.3375671255229741	0.4441537081883379	0.2066259808195292	0.48889549190152226	0.5398182510327998	0.48052865133501943	0.5996664969118246	0.4841865784675215	0.6196184413127288	0.49339064376237257	0.87721574299027	0.46761566413424915	0.5760336413290226	0.5597414087835478	0.0	0.5831526271378507	0.5851202152501672	0.3246641831898739	0.606143762739657	0.3551554486959023	0.5374287010410133	0.0	1.0	0.0	0.0	0.0	0.0	0.9999999950357252	1.0
0.0014079926869812642	0.0006252050899686043	7.70041042359642e-06	0.0019928390809843717	2.862741012762978e-05	0.0006804789212060571	0.0014673643683556215	0.9127818034225083	2.403909738317609e-06	0.224728899399193	0.22642869270701085	0.01593625498007968	0.28388362187841576	0.5586088673186664	0.5335585156565006	0.44253321352523595	0.49667336095375814	0.6370519095832247	0.45259451464328804	0.8786127660610686	0.4726622932955856	0.2887510607627324	0.36753211234480687	0.0	0.5570923217239436	0.5851202152501672	0.6525827838385723	0.5408316185901098	0.643278683161074	0.4451945608490221	0.0	1.0	0.0	0.0	0.0	0.0	0.9999999950357252	1.0
0.006863020208194125	0.0035767059929501517	5.341524513004769e-05	0.012619954009690423	0.0028745470274552667	0.005623802809704744	0.010728203527735725	0.9048371885074891	1.7426079788452876e-06	0.17851091204334468	0.28632381435566	0.033482142857142856	0.22981201616501987	0.42557149078467155	0.3945130922591036	0.238933368423774	0.5274572206811655	0.6270282496445841	0.5097239832647666	0.8877762153790539	0.4790206141402215	0.6265591798695286	0.10235436325703878	0.0	0.4932674722522141	0.5851202152501672	0.3957870833986362	0.3356898199906232	0.4269677276844154	0.2684697236891534	0.0	1.0	0.0	0.0	0.0	0.0	0.9999999950357252	1.0
0.008184479373430628	0.006127690553734386	6.913563985445597e-05	0.013552448967855027	0.004938425734671746	0.008248350741692279	0.016755759131914922	0.8955958113832393	1.635025692089376e-06	0.12671206509945637	0.24044909172985426	0.016441959881617892	0.1707846328244272	0.3789107652033586	0.3530748361466761	0.17147083557258264	0.4634097296217697	0.6460869076657971	0.457254567272607	0.8709617147960882	0.46349022180544597	0.37469098299940834	0.7587470980216975	0.3363767064133846	0.659373110175395	0.5851202152501672	0.8211008657073702	0.8289232956901242	0.823798587484327	0.7551214946950946	0.0	1.0	0.0	0.0	0.0	0.0	0.9999999950357252	1.0
0.07677310514171691	0.07638021431137351	0.0009841635867403528	0.10269964045717801	0.04518615316069506	0.06225666533175377	0.15459258200589507	0.7059426921258491	3.271426148208538e-06	0.16445907029586815	0.2352094757177289	0.06509304761137517	0.2196825580532318	0.3234223288030308	0.3035244357682737	0.1929197451186016	0.5392839108855285	0.6182450417764034	0.4894052857611569	0.8853924668818546	0.40037284697401904	0.5003909152497809	0.6596048146726646	0.7819230227391876	0.6792895229519398	0.5848152818843879	0.176629997653434	0.816974662827271	0.3653357950123713	0.8769880829949535	0.0	1.0	0.0	0.0	0.0	0.0	0.9999999950355954	1.0
0.010282974631566438	0.010681924223213292	0.00021992792767025154	0.014747534637200311	0.0011955957304100844	0.004477110245256195	0.013986791401898518	0.9002519855869567	8.677122663389786e-06	0.3396120468134393	0.43993862884033497	0.20842379504993486	0.4880482367152722	0.5471459156181384	0.48310278010814833	0.6089695409540703	0.4877489720328239	0.6193924226312175	0.5035246831534356	0.8776500573984257	0.46774096392929676	0.5780217401668848	0.558068990509287	0.44062249983544444	0.5831590778293493	0.5848152818843879	0.3246347760544051	0.6069153478688064	0.3556118180757658	0.5380376558786032	0.0	1.0	0.0	0.0	0.0	0.0	0.9999999950355954	1.0
0.0014370642632672579	0.0006584892151952124	8.167597602895243e-06	0.002115323651617397	0.00044311604727450616	0.0009199685309822506	0.001547341779265309	0.9127292359178838	2.3092005953731735e-06	0.2288214332256696	0.22170567185833165	0.01818181818181818	0.30477797071022006	0.5703293419511362	0.5339369482401979	0.4626046401273621	0.5346843299702632	0.6375427079730211	0.5188558293149593	0.8868227103204299	0.4725936175534058	0.25235268569983405	0.3935230411870674	0.0	0.5570993853579502	0.5848152818843879	0.6525566293357844	0.5415974887924111	0.6437413130865013	0.4459458812493562	0.0	1.0	0.0	0.0	0.0	0.0	0.9999999950355954	1.0
0.0088752656901068	0.006293414341578242	7.017021317896199e-05	0.014460027316059448	0.004186554598812295	0.005836654780281648	0.017050022811958235	0.8951447524197004	1.6389582326726843e-06	0.12772091766998972	0.23811899237217635	0.015579357351509249	0.17008232559191735	0.3834360582985062	0.3581241199727184	0.17646365463861458	0.46925039769240284	0.646701427051456	0.4620889598678678	0.8723807422522531	0.46323095241566287	0.3715609006593475	0.7593832420206658	0.33732406577011187	0.6593769801675751	0.5848152818843879	0.8210978132367004	0.8296793525102435	0.8233071265269917	0.7554465610655166	0.0	1.0	0.0	0.0	0.0	0.0	0.9999999950355954	1.0
0.0028600388131373358	0.0015138235927985072	2.2227633156180635e-05	0.004658262183532355	0.0015908967200260742	0.002382328328985732	0.003996382097264554	0.9104108551636496	2.295425277437778e-06	0.19355724993425222	0.2763437456281109	0.04122340425531915	0.24076992683725693	0.527667920773605	0.47324083337018086	0.3446944427972571	0.4525794319815055	0.6429136566030779	0.5169155084204953	0.8676292158405382	0.4704491766016322	0.16386657599730442	0.7190490319818378	0.0	0.5888696792941707	0.5848152818843879	0.9107336978550439	0.6257867872800493	0.8984032486670159	0.5373036380624469	0.0	1.0	0.0	0.0	0.0	0.0	0.9999999950355954	1.0
0.006897913055855418	0.003546503403352195	5.2517388596804846e-05	0.01257635468207052	0.002913564827836982	0.007758173462407378	0.01053155299463636	0.9050799458409022	1.7673367982015721e-06	0.18420035819985814	0.28323647454170175	0.03212482790270767	0.2310559375077569	0.4272083808894713	0.3954300446319864	0.2489533555057275	0.5286431422388019	0.6268462826883101	0.5212090266170424	0.8880273432175037	0.4790926528173283	0.6309447523885091	0.09517403604866687	0.0	0.49327475992727543	0.5848152818843879	0.39577335562070604	0.33638516366805893	0.4269521494957138	0.2690925605423319	0.0	1.0	0.0	0.0	0.0	0.0	0.9999999950355954	1.0
0.002640270837094612	0.0019407389499638355	2.144370398170099e-05	0.003354572154759108	0.0017284659572387804	0.002563603676356084	0.003034530590388897	0.9105518796628869	3.7404901697396735e-06	0.2699531957200287	0.27301746781620195	0.08506224066390042	0.426303423230599	0.7853271341652455	0.7177801359511796	0.7768436934862972	0.5781877806153188	0.6405523442649718	0.5322786309940066	0.8898587357673348	0.4738731937612002	0.31062723417451676	0.3153924024659016	0.0	0.5317031883563598	0.5848152818843879	0.7007073692113063	0.47220720975569835	0.6728702168740792	0.3659341192372634	0.0	1.0	0.0	0.0	0.0	0.0	0.9999999950355954	1.0
0.010282974631566438	0.010681924223213292	0.00021992792767025154	0.014747534637200311	0.0011955957304100844	0.004477110245256195	0.013986791401898518	0.9002519855869567	8.677122663389786e-06	0.3396120468134393	0.43993862884033497	0.20842379504993486	0.4880482367152722	0.5471459156181384	0.48310278010814833	0.6089695409540703	0.4877489720328239	0.6193924226312175	0.5035246831534356	0.8776500573984257	0.46774096392929676	0.5780217401668848	0.558068990509287	0.44062249983544444	0.5831590778293493	0.5848152818843879	0.3246347760544051	0.6069153478688064	0.3556118180757658	0.5380376558786032	0.0	1.0	0.0	0.0	0.0	0.0	0.9999999950355954	1.0
0.006897913055855418	0.003546503403352195	5.2517388596804846e-05	0.01257635468207052	0.002913564827836982	0.007758173462407378	0.01053155299463636	0.9050799458409022	1.7673367982015721e-06	0.18420035819985814	0.28323647454170175	0.03212482790270767	0.2310559375077569	0.4272083808894713	0.3954300446319864	0.2489533555057275	0.5286431422388019	0.6268462826883101	0.5212090266170424	0.8880273432175037	0.4790926528173283	0.6309447523885091	0.09517403604866687	0.0	0.49327475992727543	0.5848152818843879	0.39577335562070604	0.33638516366805893	0.4269521494957138	0.2690925605423319	0.0	1.0	0.0	0.0	0.0	0.0	0.9999999950355954	1.0
0.0088752656901068	0.006293414341578242	7.017021317896199e-05	0.014460027316059448	0.004186554598812295	0.005836654780281648	0.017050022811958235	0.8951447524197004	1.6389582326726843e-06	0.12772091766998972	0.23811899237217635	0.015579357351509249	0.17008232559191735	0.3834360582985062	0.3581241199727184	0.17646365463861458	0.46925039769240284	0.646701427051456	0.4620889598678678	0.8723807422522531	0.46323095241566287	0.3715609006593475	0.7593832420206658	0.33732406577011187	0.6593769801675751	0.5848152818843879	0.8210978132367004	0.8296793525102435	0.8233071265269917	0.7554465610655166	0.0	1.0	0.0	0.0	0.0	0.0	0.9999999950355954	1.0
0.0017758630819227112	0.0011556133980365876	1.546133703994049e-05	0.0021512566311092415	0.0028231616869535793	0.002836797195610056	0.0019237955518000957	0.9118651408598235	4.324888022356829e-06	0.25347744276122464	0.30086602534360884	0.04901960784313727	0.3646033745451511	0.743719028727047	0.6680206087756437	0.6347239860769969	0.7024391982151306	0.6294687678853716	0.5397962274007986	0.9079316491594988	0.47246510050079815	0.7881322291821783	0.44973062229734095	0.0	0.5472993033415928	0.5848152818843879	0.04318245187654879	0.5247811065282093	0.023501047332358804	0.41282774891076585	0.0	1.0	0.0	0.0	0.0	0.0	0.9999999950355954	1.0
0.0014370642632672579	0.0006584892151952124	8.167597602895243e-06	0.002115323651617397	0.00044311604727450616	0.0009199685309822506	0.001547341779265309	0.9127292359178838	2.3092005953731735e-06	0.2288214332256696	0.22170567185833165	0.01818181818181818	0.30477797071022006	0.5703293419511362	0.5339369482401979	0.4626046401273621	0.5346843299702632	0.6375427079730211	0.5188558293149593	0.8868227103204299	0.4725936175534058	0.25235268569983405	0.3935230411870674	0.0	0.5570993853579502	0.5848152818843879	0.6525566293357844	0.5415974887924111	0.6437413130865013	0.4459458812493562	0.0	1.0	0.0	0.0	0.0	0.0	0.9999999950355954	1.0
0.010282974631566438	0.010681924223213292	0.00021992792767025154	0.014747534637200311	0.0011955957304100844	0.004477110245256195	0.013986791401898518	0.9002519855869567	8.677122663389786e-06	0.3396120468134393	0.43993862884033497	0.20842379504993486	0.4880482367152722	0.5471459156181384	0.48310278010814833	0.6089695409540703	0.4877489720328239	0.6193924226312175	0.5035246831534356	0.8776500573984257	0.46774096392929676	0.5780217401668848	0.558068990509287	0.44062249983544444	0.5831590778293493	0.5848152818843879	0.3246347760544051	0.6069153478688064	0.3556118180757658	0.5380376558786032	0.0	1.0	0.0	0.0	0.0	0.0	0.9999999950355954	1.0
0.0088752656901068	0.006293414341578242	7.017021317896199e-05	0.014460027316059448	0.004186554598812295	0.005836654780281648	0.017050022811958235	0.8951447524197004	1.6389582326726843e-06	0.12772091766998972	0.23811899237217635	0.015579357351509249	0.17008232559191735	0.3834360582985062	0.3581241199727184	0.17646365463861458	0.46925039769240284	0.646701427051456	0.4620889598678678	0.8723807422522531	0.46323095241566287	0.3715609006593475	0.7593832420206658	0.33732406577011187	0.6593769801675751	0.5848152818843879	0.8210978132367004	0.8296793525102435	0.8233071265269917	0.7554465610655166	0.0	1.0	0.0	0.0	0.0	0.0	0.9999999950355954	1.0
0.002640270837094612	0.0019407389499638355	2.144370398170099e-05	0.003354572154759108	0.0017284659572387804	0.002563603676356084	0.003034530590388897	0.9105518796628869	3.7404901697396735e-06	0.2699531957200287	0.27301746781620195	0.08506224066390042	0.426303423230599	0.7853271341652455	0.7177801359511796	0.7768436934862972	0.5781877806153188	0.6405523442649718	0.5322786309940066	0.8898587357673348	0.4738731937612002	0.31062723417451676	0.3153924024659016	0.0	0.5317031883563598	0.5848152818843879	0.7007073692113063	0.47220720975569835	0.6728702168740792	0.3659341192372634	0.0	1.0	0.0	0.0	0.0	0.0	0.9999999950355954	1.0
0.006897913055855418	0.003546503403352195	5.2517388596804846e-05	0.01257635468207052	0.002913564827836982	0.007758173462407378	0.01053155299463636	0.9050799458409022	1.7673367982015721e-06	0.18420035819985814	0.28323647454170175	0.03212482790270767	0.2310559375077569	0.4272083808894713	0.3954300446319864	0.2489533555057275	0.5286431422388019	0.6268462826883101	0.5212090266170424	0.8880273432175037	0.4790926528173283	0.6309447523885091	0.09517403604866687	0.0	0.49327475992727543	0.5848152818843879	0.39577335562070604	0.33638516366805893	0.4269521494957138	0.2690925605423319	0.0	1.0	0.0	0.0	0.0	0.0	0.9999999950355954	1.0
0.010282974631566438	0.010681924223213292	0.00021992792767025154	0.014747534637200311	0.0011955957304100844	0.004477110245256195	0.013986791401898518	0.9002519855869567	8.677122663389786e-06	0.3396120468134393	0.43993862884033497	0.20842379504993486	0.4880482367152722	0.5471459156181384	0.48310278010814833	0.6089695409540703	0.4877489720328239	0.6193924226312175	0.5035246831534356	0.8776500573984257	0.46774096392929676	0.5780217401668848	0.558068990509287	0.44062249983544444	0.5831590778293493	0.5848152818843879	0.3246347760544051	0.6069153478688064	0.3556118180757658	0.5380376558786032	0.0	1.0	0.0	0.0	0.0	0.0	0.9999999950355954	1.0
0.009502985939702224	0.006559351060612409	7.336727885955278e-05	0.015454537598510346	0.005286304567542395	0.007897714734297014	0.01782905991917716	0.8942772877817758	1.6364809789816919e-06	0.12653647174642535	0.23959905771755155	0.012093023255813953	0.16818589120752728	0.387104521490566	0.3582024498829429	0.17193539547516823	0.46307450901652936	0.6468760536281202	0.4676787807498045	0.8709633049609015	0.4624962176230129	0.37457079014357525	0.7699621544999597	0.33871681827190164	0.6593809790890415	0.5845104346446355	0.8215647244880006	0.8304814660403836	0.8232735960206216	0.7557530827109776	0.0	1.0	0.0	0.0	0.0	0.0	0.9999999950355729	1.0
0.00703375240809762	0.003525774240303646	5.509177247913665e-05	0.012663997113177125	0.0017261703145872909	0.004282370557157694	0.010397032496501436	0.9050687156118539	1.9462269968827216e-06	0.18195040095252346	0.2918480178623918	0.027790861987753185	0.22587628195076329	0.44639334830383487	0.4106665053727472	0.26047659164476045	0.5170985277514134	0.6272740452395819	0.5043240791226152	0.8844196474778905	0.4791033131609554	0.6242395789133752	0.0923538300897282	0.0	0.4932820814198545	0.5845104346446355	0.3957666001528304	0.3370636553117604	0.426479795398216	0.26970066647968804	0.0	1.0	0.0	0.0	0.0	0.0	0.9999999950355729	1.0
0.009502985939702224	0.006559351060612409	7.336727885955278e-05	0.015454537598510346	0.005286304567542395	0.007897714734297014	0.01782905991917716	0.8942772877817758	1.6364809789816919e-06	0.12653647174642535	0.23959905771755155	0.012093023255813953	0.16818589120752728	0.387104521490566	0.3582024498829429	0.17193539547516823	0.46307450901652936	0.6468760536281202	0.4676787807498045	0.8709633049609015	0.4624962176230129	0.37457079014357525	0.7699621544999597	0.33871681827190164	0.6593809790890415	0.5845104346446355	0.8215647244880006	0.8304814660403836	0.8232735960206216	0.7557530827109776	0.0	1.0	0.0	0.0	0.0	0.0	0.9999999950355729	1.0
0.00703375240809762	0.003525774240303646	5.509177247913665e-05	0.012663997113177125	0.0017261703145872909	0.004282370557157694	0.010397032496501436	0.9050687156118539	1.9462269968827216e-06	0.18195040095252346	0.2918480178623918	0.027790861987753185	0.22587628195076329	0.44639334830383487	0.4106665053727472	0.26047659164476045	0.5170985277514134	0.6272740452395819	0.5043240791226152	0.8844196474778905	0.4791033131609554	0.6242395789133752	0.0923538300897282	0.0	0.4932820814198545	0.5845104346446355	0.3957666001528304	0.3370636553117604	0.426479795398216	0.26970066647968804	0.0	1.0	0.0	0.0	0.0	0.0	0.9999999950355729	1.0
0.00703375240809762	0.003525774240303646	5.509177247913665e-05	0.012663997113177125	0.0017261703145872909	0.004282370557157694	0.010397032496501436	0.9050687156118539	1.9462269968827216e-06	0.18195040095252346	0.2918480178623918	0.027790861987753185	0.22587628195076329	0.44639334830383487	0.4106665053727472	0.26047659164476045	0.5170985277514134	0.6272740452395819	0.5043240791226152	0.8844196474778905	0.4791033131609554	0.6242395789133752	0.0923538300897282	0.0	0.4932820814198545	0.5845104346446355	0.3957666001528304	0.3370636553117604	0.426479795398216	0.26970066647968804	0.0	1.0	0.0	0.0	0.0	0.0	0.9999999950355729	1.0
0.009695010091660163	0.01042725251479952	0.0002138377020089819	0.01426496346298207	0.00146387639087927	0.004412597680408186	0.013591352584580026	0.9005939687894049	8.37460145695014e-06	0.3397290926909019	0.449007381418177	0.20950323974082075	0.506143175363498	0.519302752570507	0.4566055615960072	0.5826420486134747	0.48524917431635756	0.6179666207038195	0.4929505286174415	0.8772725501530615	0.4679091692520074	0.5887655821537016	0.556951704922843	0.44050396849397877	0.5831655602247707	0.5845104346446355	0.32461322527787323	0.6076788697325701	0.35559004438612973	0.5386335651170115	0.0	1.0	0.0	0.0	0.0	0.0	0.9999999950355729	1.0
0.0012667946504521634	0.0006465526887763306	8.303459396596834e-06	0.002042922450181059	0.00043518475635884266	0.0013158375220889	0.0015309157538656445	0.9128274411142766	2.2544788907359014e-06	0.2425152260662296	0.24823936297602148	0.014035087719298246	0.34071797256702385	0.5390290160338835	0.49892444582552953	0.4693899448666355	0.5328256878498967	0.6373755303453645	0.5327675063594208	0.8869577122025132	0.4725119339386823	0.26412431035772216	0.4170851505000248	0.0	0.5571065441037254	0.5845104346446355	0.6525400659293632	0.5423516682145124	0.6437254259358108	0.4466858913024572	0.0	1.0	0.0	0.0	0.0	0.0	0.9999999950355729	1.0
0.009695010091660163	0.01042725251479952	0.0002138377020089819	0.01426496346298207	0.00146387639087927	0.004412597680408186	0.013591352584580026	0.9005939687894049	8.37460145695014e-06	0.3397290926909019	0.449007381418177	0.20950323974082075	0.506143175363498	0.519302752570507	0.4566055615960072	0.5826420486134747	0.48524917431635756	0.6179666207038195	0.4929505286174415	0.8772725501530615	0.4679091692520074	0.5887655821537016	0.556951704922843	0.44050396849397877	0.5831655602247707	0.5845104346446355	0.32461322527787323	0.6076788697325701	0.35559004438612973	0.5386335651170115	0.0	1.0	0.0	0.0	0.0	0.0	0.9999999950355729	1.0
0.009695010091660163	0.01042725251479952	0.0002138377020089819	0.01426496346298207	0.00146387639087927	0.004412597680408186	0.013591352584580026	0.9005939687894049	8.37460145695014e-06	0.3397290926909019	0.449007381418177	0.20950323974082075	0.506143175363498	0.519302752570507	0.4566055615960072	0.5826420486134747	0.48524917431635756	0.6179666207038195	0.4929505286174415	0.8772725501530615	0.4679091692520074	0.5887655821537016	0.556951704922843	0.44050396849397877	0.5831655602247707	0.5845104346446355	0.32461322527787323	0.6076788697325701	0.35559004438612973	0.5386335651170115	0.0	1.0	0.0	0.0	0.0	0.0	0.9999999950355729	1.0
0.0018585276469917154	0.0011523474820450414	1.6087060192371456e-05	0.002425207088959018	0.0028311341555563602	0.0030357118551914346	0.0019130424758711287	0.9118961633410751	4.167093082261332e-06	0.25609325390424953	0.38153141153053505	0.10638297872340424	0.37911527287359914	0.7026940544148201	0.6047519704169266	0.6324674916515738	0.6887638594690888	0.6293888109596956	0.5779770628369222	0.9081923190443015	0.4724710534822148	0.7933064232586555	0.4486413298234274	0.0	0.5472977561901587	0.5845104346446355	0.04316260247711168	0.5254256077216936	0.024036884987989005	0.4136740088151923	0.0	1.0	0.0	0.0	0.0	0.0	0.9999999950355729	1.0
0.009502985939702224	0.006559351060612409	7.336727885955278e-05	0.015454537598510346	0.005286304567542395	0.007897714734297014	0.01782905991917716	0.8942772877817758	1.6364809789816919e-06	0.12653647174642535	0.23959905771755155	0.012093023255813953	0.16818589120752728	0.387104521490566	0.3582024498829429	0.17193539547516823	0.46307450901652936	0.6468760536281202	0.4676787807498045	0.8709633049609015	0.4624962176230129	0.37457079014357525	0.7699621544999597	0.33871681827190164	0.6593809790890415	0.5845104346446355	0.8215647244880006	0.8304814660403836	0.8232735960206216	0.7557530827109776	0.0	1.0	0.0	0.0	0.0	0.0	0.9999999950355729	1.0
0.0027651526386576713	0.0014357319210604714	2.1689212016566885e-05	0.004507616766549914	0.0012044039964717525	0.0016655011792847615	0.003814017368146049	0.9107055197156765	2.2868133750257276e-06	0.20215227047587808	0.27900399151904176	0.04483695652173913	0.24958981088594392	0.5174683380103235	0.4585805744519934	0.3502986157037468	0.4631349987168783	0.6429410311061662	0.5070129944847794	0.8698553333032945	0.47060563468777095	0.1451210959441202	0.7108447789067407	0.0	0.5888715498256176	0.5845104346446355	0.910719469672086	0.6264374552487181	0.8983862882799432	0.5379293087443471	0.0	1.0	0.0	0.0	0.0	0.0	0.9999999950355729	1.0
0.009695010091660163	0.01042725251479952	0.0002138377020089819	0.01426496346298207	0.00146387639087927	0.004412597680408186	0.013591352584580026	0.9005939687894049	8.37460145695014e-06	0.3397290926909019	0.449007381418177	0.20950323974082075	0.506143175363498	0.519302752570507	0.4566055615960072	0.5826420486134747	0.48524917431635756	0.6179666207038195	0.4929505286174415	0.8772725501530615	0.4679091692520074	0.5887655821537016	0.556951704922843	0.44050396849397877	0.5831655602247707	0.5845104346446355	0.32461322527787323	0.6076788697325701	0.35559004438612973	0.5386335651170115	0.0	1.0	0.0	0.0	0.0	0.0	0.9999999950355729	1.0
0.0035925169928285087	0.0019184005971741992	2.292018248613262e-05	0.004301265275268591	0.001336083709626475	0.0017051458064275978	0.0030149913175732367	0.9107109109949513	3.889096028433299e-06	0.27748029409231567	0.2951863561312631	0.08433734939759037	0.4407076832095089	0.742383449103809	0.6784218805620087	0.7543933357274459	0.5582914363087026	0.6412157197135644	0.5197157074149988	0.8876040258314768	0.4737155911176511	0.28704878417113044	0.329833001138216	0.0	0.5317098969064308	0.5845104346446355	0.7006964270213645	0.47298594808949934	0.6728584112738734	0.36668871040026313	0.0	1.0	0.0	0.0	0.0	0.0	0.9999999950355729	1.0
0.0035925169928285087	0.0019184005971741992	2.292018248613262e-05	0.004301265275268591	0.001336083709626475	0.0017051458064275978	0.0030149913175732367	0.9107109109949513	3.889096028433299e-06	0.27748029409231567	0.2951863561312631	0.08433734939759037	0.4407076832095089	0.742383449103809	0.6784218805620087	0.7543933357274459	0.5582914363087026	0.6412157197135644	0.5197157074149988	0.8876040258314768	0.4737155911176511	0.28704878417113044	0.329833001138216	0.0	0.5317098969064308	0.5845104346446355	0.7006964270213645	0.47298594808949934	0.6728584112738734	0.36668871040026313	0.0	1.0	0.0	0.0	0.0	0.0	0.9999999950355729	1.0
0.0012667946504521634	0.0006465526887763306	8.303459396596834e-06	0.002042922450181059	0.00043518475635884266	0.0013158375220889	0.0015309157538656445	0.9128274411142766	2.2544788907359014e-06	0.2425152260662296	0.24823936297602148	0.014035087719298246	0.34071797256702385	0.5390290160338835	0.49892444582552953	0.4693899448666355	0.5328256878498967	0.6373755303453645	0.5327675063594208	0.8869577122025132	0.4725119339386823	0.26412431035772216	0.4170851505000248	0.0	0.5571065441037254	0.5845104346446355	0.6525400659293632	0.5423516682145124	0.6437254259358108	0.4466858913024572	0.0	1.0	0.0	0.0	0.0	0.0	0.9999999950355729	1.0
0.07479862222890407	0.07579130357810368	0.0009674323345263281	0.09873259258265844	0.03956356083562785	0.0556498558342766	0.15210328399388096	0.7073785409158584	3.32158878341924e-06	0.1641832980625787	0.2326050330817742	0.06438623438083772	0.21904500817826741	0.32762201214667636	0.3059053224882755	0.1947010759964078	0.5353716014735497	0.6228840893978997	0.48827544872574297	0.8846557294398976	0.4004133674893396	0.4966867708838636	0.660949123062938	0.7842164226110113	0.6792951345462808	0.5845104346446355	0.17710783441450845	0.8177747589500497	0.3652415778669258	0.8775765955658833	0.0	1.0	0.0	0.0	0.0	0.0	0.9999999950355729	1.0
0.009332888289574575	0.006611631340671509	7.29621015424263e-05	0.014723771653742003	0.005859387977886611	0.00901875083820349	0.01786223299773558	0.894030320607879	1.6651258968746308e-06	0.12489132800945202	0.2298457490749007	0.008843967150979154	0.16351457925924093	0.39222209020035487	0.364219651425142	0.16922254334125153	0.4584137842897665	0.646541178952843	0.4672813489257351	0.8701654796663009	0.46253080789998885	0.3786105911590264	0.7665772458489057	0.3404683220673988	0.6593850435319484	0.5842057568786782	0.8215511635117464	0.8312080063452235	0.8232435616630727	0.7560712205574325	0.0	1.0	0.0	0.0	0.0	0.0	0.9999999950355907	1.0
0.010130316302610047	0.010330524462765457	0.00021158541754457804	0.014117379351285295	0.0005859024104061793	0.005210232919449086	0.013515239773927651	0.9005595762946134	8.730154835107354e-06	0.33781685422956953	0.4399452176040686	0.2106218792555606	0.48254830603116916	0.5536294600601666	0.4878674685066996	0.6073609094535946	0.4933268679608491	0.6183600237199602	0.5081302086201467	0.8783836687375884	0.4674690618582863	0.5873505576511143	0.5661781316652019	0.4376789600550517	0.5831722032534011	0.5842057568786782	0.32509201280850053	0.6082780651752405	0.3555662217906727	0.5394137293995556	0.0	1.0	0.0	0.0	0.0	0.0	0.9999999950355907	1.0
0.0032197433899226508	0.0018847541351560148	2.222471770592604e-05	0.0037749506041125347	0.0022312847683944796	0.002440755150881443	0.003006360326675409	0.9107354554069984	3.8066104606020095e-06	0.2751083803336725	0.28161670585555565	0.07926829268292682	0.4375227206524971	0.7385284900061679	0.675380740840974	0.7511574051207717	0.5990969244227751	0.6406125496519718	0.49966909506274526	0.8934870294746815	0.47359286255499106	0.3034089806446201	0.34017809133276894	0.0	0.5317165082311384	0.5842057568786782	0.7006812480688536	0.47376508099508713	0.6728447356405768	0.36744569845804076	0.0	1.0	0.0	0.0	0.0	0.0	0.9999999950355907	1.0
0.007091213991727339	0.0034878305428839816	5.371263042111043e-05	0.012997409921874023	0.0020295090463316665	0.005159484565392023	0.010450234901530193	0.9052083166003386	1.8369619070015093e-06	0.18341711389101	0.2863854121631112	0.03696857670979667	0.2301482136386607	0.43584711025754247	0.40157781214413435	0.2529769468617775	0.5198472664234285	0.627326935602917	0.5083399601066879	0.8854270679998647	0.47897638752111377	0.6247919624221998	0.09542265916490139	0.0	0.4932895635456425	0.5842057568786782	0.3957575928623294	0.337752367637553	0.42647142090220214	0.27031804165856804	0.0	1.0	0.0	0.0	0.0	0.0	0.9999999950355907	1.0
0.0013704571860304762	0.0007077271582780868	8.298422849943453e-06	0.001984244081356836	0.0003750730120820384	0.0009925448249911892	0.0016816234753561853	0.9126021776274378	2.18521232384439e-06	0.2255929488788032	0.21711338197710864	0.010273972602739725	0.2792893072893241	0.5090519228603512	0.4833488064845507	0.448331369661455	0.5274840249721262	0.6376553788743835	0.5194431524870508	0.885164933516324	0.47253770189187533	0.2587439208180329	0.4147023559586326	0.0	0.5571138973002272	0.5842057568786782	0.6525210672184734	0.5431140445472821	0.6437070183057376	0.44743394718203916	0.0	1.0	0.0	0.0	0.0	0.0	0.9999999950355907	1.0
0.009332888289574575	0.006611631340671509	7.29621015424263e-05	0.014723771653742003	0.005859387977886611	0.00901875083820349	0.01786223299773558	0.894030320607879	1.6651258968746308e-06	0.12489132800945202	0.2298457490749007	0.008843967150979154	0.16351457925924093	0.39222209020035487	0.364219651425142	0.16922254334125153	0.4584137842897665	0.646541178952843	0.4672813489257351	0.8701654796663009	0.46253080789998885	0.3786105911590264	0.7665772458489057	0.3404683220673988	0.6593850435319484	0.5842057568786782	0.8215511635117464	0.8312080063452235	0.8232435616630727	0.7560712205574325	0.0	1.0	0.0	0.0	0.0	0.0	0.9999999950355907	1.0
0.0032197433899226508	0.0018847541351560148	2.222471770592604e-05	0.0037749506041125347	0.0022312847683944796	0.002440755150881443	0.003006360326675409	0.9107354554069984	3.8066104606020095e-06	0.2751083803336725	0.28161670585555565	0.07926829268292682	0.4375227206524971	0.7385284900061679	0.675380740840974	0.7511574051207717	0.5990969244227751	0.6406125496519718	0.49966909506274526	0.8934870294746815	0.47359286255499106	0.3034089806446201	0.34017809133276894	0.0	0.5317165082311384	0.5842057568786782	0.7006812480688536	0.47376508099508713	0.6728447356405768	0.36744569845804076	0.0	1.0	0.0	0.0	0.0	0.0	0.9999999950355907	1.0
0.007091213991727339	0.0034878305428839816	5.371263042111043e-05	0.012997409921874023	0.0020295090463316665	0.005159484565392023	0.010450234901530193	0.9052083166003386	1.8369619070015093e-06	0.18341711389101	0.2863854121631112	0.03696857670979667	0.2301482136386607	0.43584711025754247	0.40157781214413435	0.2529769468617775	0.5198472664234285	0.627326935602917	0.5083399601066879	0.8854270679998647	0.47897638752111377	0.6247919624221998	0.09542265916490139	0.0	0.4932895635456425	0.5842057568786782	0.3957575928623294	0.337752367637553	0.42647142090220214	0.27031804165856804	0.0	1.0	0.0	0.0	0.0	0.0	0.9999999950355907	1.0
0.010130316302610047	0.010330524462765457	0.00021158541754457804	0.014117379351285295	0.0005859024104061793	0.005210232919449086	0.013515239773927651	0.9005595762946134	8.730154835107354e-06	0.33781685422956953	0.4399452176040686	0.2106218792555606	0.48254830603116916	0.5536294600601666	0.4878674685066996	0.6073609094535946	0.4933268679608491	0.6183600237199602	0.5081302086201467	0.8783836687375884	0.4674690618582863	0.5873505576511143	0.5661781316652019	0.4376789600550517	0.5831722032534011	0.5842057568786782	0.32509201280850053	0.6082780651752405	0.3555662217906727	0.5394137293995556	0.0	1.0	0.0	0.0	0.0	0.0	0.9999999950355907	1.0
0.009332888289574575	0.006611631340671509	7.29621015424263e-05	0.014723771653742003	0.005859387977886611	0.00901875083820349	0.01786223299773558	0.894030320607879	1.6651258968746308e-06	0.12489132800945202	0.2298457490749007	0.008843967150979154	0.16351457925924093	0.39222209020035487	0.364219651425142	0.16922254334125153	0.4584137842897665	0.646541178952843	0.4672813489257351	0.8701654796663009	0.46253080789998885	0.3786105911590264	0.7665772458489057	0.3404683220673988	0.6593850435319484	0.5842057568786782	0.8215511635117464	0.8312080063452235	0.8232435616630727	0.7560712205574325	0.0	1.0	0.0	0.0	0.0	0.0	0.9999999950355907	1.0
0.002854083596951127	0.0014967573407861188	2.309047032022612e-05	0.004684217356029486	0.0008460337427540213	0.0007186333096094237	0.004053438341163416	0.910429554517682	2.307159928195272e-06	0.19159953529493445	0.2822754751673159	0.037275064267352186	0.23247794584810041	0.5163123403189707	0.46152564621211256	0.3270839396447417	0.4752290790278379	0.6432197925326956	0.49236122436337354	0.8729601192375459	0.4705611972018223	0.14745206358499185	0.7070278388793827	0.0	0.588873517582428	0.5842057568786782	0.9107007044835423	0.6272391678430104	0.8983672139424203	0.5385635495734611	0.0	1.0	0.0	0.0	0.0	0.0	0.9999999950355907	1.0
0.07539666728465383	0.07579129469409898	0.0009555752421403695	0.09894412399416713	0.0425358619021745	0.057267583890938	0.15243488625668758	0.7067972292454933	3.267267948741254e-06	0.16323881472556456	0.2311551324006225	0.06423272968380919	0.2190425270364765	0.3276597346761159	0.30589452760147406	0.19237650262071038	0.538019188206887	0.6219141807814108	0.48955098791419255	0.8850628049261152	0.40024004462241564	0.4974834873154199	0.6614021882379064	0.7872234719879594	0.6793009405913485	0.5842057568786782	0.1770950407259636	0.8185871631669528	0.3648304470266945	0.8781903941283369	0.0	1.0	0.0	0.0	0.0	0.0	0.9999999950355907	1.0
0.007091213991727339	0.0034878305428839816	5.371263042111043e-05	0.012997409921874023	0.0020295090463316665	0.005159484565392023	0.010450234901530193	0.9052083166003386	1.8369619070015093e-06	0.18341711389101	0.2863854121631112	0.03696857670979667	0.2301482136386607	0.43584711025754247	0.40157781214413435	0.2529769468617775	0.5198472664234285	0.627326935602917	0.5083399601066879	0.8854270679998647	0.47897638752111377	0.6247919624221998	0.09542265916490139	0.0	0.4932895635456425	0.5842057568786782	0.3957575928623294	0.337752367637553	0.42647142090220214	0.27031804165856804	0.0	1.0	0.0	0.0	0.0	0.0	0.9999999950355907	1.0
0.0013704571860304762	0.0007077271582780868	8.298422849943453e-06	0.001984244081356836	0.0003750730120820384	0.0009925448249911892	0.0016816234753561853	0.9126021776274378	2.18521232384439e-06	0.2255929488788032	0.21711338197710864	0.010273972602739725	0.2792893072893241	0.5090519228603512	0.4833488064845507	0.448331369661455	0.5274840249721262	0.6376553788743835	0.5194431524870508	0.885164933516324	0.47253770189187533	0.2587439208180329	0.4147023559586326	0.0	0.5571138973002272	0.5842057568786782	0.6525210672184734	0.5431140445472821	0.6437070183057376	0.44743394718203916	0.0	1.0	0.0	0.0	0.0	0.0	0.9999999950355907	1.0
0.010130316302610047	0.010330524462765457	0.00021158541754457804	0.014117379351285295	0.0005859024104061793	0.005210232919449086	0.013515239773927651	0.9005595762946134	8.730154835107354e-06	0.33781685422956953	0.4399452176040686	0.2106218792555606	0.48254830603116916	0.5536294600601666	0.4878674685066996	0.6073609094535946	0.4933268679608491	0.6183600237199602	0.5081302086201467	0.8783836687375884	0.4674690618582863	0.5873505576511143	0.5661781316652019	0.4376789600550517	0.5831722032534011	0.5842057568786782	0.32509201280850053	0.6082780651752405	0.3555662217906727	0.5394137293995556	0.0	1.0	0.0	0.0	0.0	0.0	0.9999999950355907	1.0
0.010130316302610047	0.010330524462765457	0.00021158541754457804	0.014117379351285295	0.0005859024104061793	0.005210232919449086	0.013515239773927651	0.9005595762946134	8.730154835107354e-06	0.33781685422956953	0.4399452176040686	0.2106218792555606	0.48254830603116916	0.5536294600601666	0.4878674685066996	0.6073609094535946	0.4933268679608491	0.6183600237199602	0.5081302086201467	0.8783836687375884	0.4674690618582863	0.5873505576511143	0.5661781316652019	0.4376789600550517	0.5831722032534011	0.5842057568786782	0.32509201280850053	0.6082780651752405	0.3555662217906727	0.5394137293995556	0.0	1.0	0.0	0.0	0.0	0.0	0.9999999950355907	1.0
0.0017661983328310874	0.0011737092554812414	1.8073618359850044e-05	0.002644882845268652	0.0018123920658222575	0.0017412681852276774	0.0019881228957713535	0.9119846748250374	3.569980027033728e-06	0.269821617605878	0.5232043359290834	0.2742316784869977	0.5179903252514185	0.5375522939132147	0.4750416897599289	0.4570386518525889	0.593577930001499	0.6295764020597346	0.49165058385857285	0.897725783477924	0.4723856629772013	0.7777753036395101	0.4634971858762243	0.0	0.5472963696719335	0.5842057568786782	0.04314261963633359	0.5260801259473143	0.024018428574443862	0.4145293881552189	0.0	1.0	0.0	0.0	0.0	0.0	0.9999999950355907	1.0
0.007172850853706391	0.003406870961036012	5.341189434777483e-05	0.013001760089752639	0.0019513548600681434	0.0053549701172814655	0.01016846132902186	0.9053912280922498	1.8916337723649521e-06	0.18250093714648385	0.29090506730727517	0.034220532319391636	0.2284007969013583	0.43728776158865795	0.4052068215960467	0.25120412928730323	0.5196181337814924	0.6270571743132731	0.5096617585713371	0.8853218330141717	0.4787644503236088	0.6330036340189028	0.09877502726444487	0.0	0.49329711119287106	0.5839011652387476	0.39574830200897937	0.3384689036383782	0.42646309518966014	0.2709607964576741	0.0	1.0	0.0	0.0	0.0	0.0	0.99999999503634	1.0
0.07538644569590768	0.0755145457425324	0.0009550185131568273	0.09881034159257232	0.042134415530884275	0.05816208785474384	0.15125394393311342	0.7078437640680956	3.3201018745695378e-06	0.1637104827141363	0.23139429164618217	0.061877338265584926	0.21711809238387667	0.3373399230101963	0.31540606864964105	0.199661145121446	0.5382073395160955	0.6220990835176542	0.4914502033213506	0.885032482332422	0.39946861099299613	0.49737063429834627	0.6641166464691213	0.7857750570361082	0.6793066811149756	0.5839011652387476	0.1770712714871417	0.8193810416020582	0.3647878427945462	0.8786865700730971	0.0	1.0	0.0	0.0	0.0	0.0	0.99999999503634	1.0
0.001372564529019118	0.0007608872785894029	8.686539992721151e-06	0.0019678216071426064	0.0008426491218052492	0.0005470544123934644	0.0017451560826774743	0.9124541676982157	2.2845741895481828e-06	0.220823610470537	0.21522813256690707	0.010169491525423728	0.28393061460849456	0.5439173013707197	0.521357296149894	0.48986081403880594	0.562114568819898	0.637391452191646	0.5025433621715127	0.8916633483275503	0.47255505609173326	0.29626405383800325	0.4142545813272355	0.0	0.5571213160181696	0.5839011652387476	0.6525009842966898	0.5437133990914794	0.6436876837896978	0.4482051980121278	0.0	1.0	0.0	0.0	0.0	0.0	0.99999999503634	1.0
0.001372564529019118	0.0007608872785894029	8.686539992721151e-06	0.0019678216071426064	0.0008426491218052492	0.0005470544123934644	0.0017451560826774743	0.9124541676982157	2.2845741895481828e-06	0.220823610470537	0.21522813256690707	0.010169491525423728	0.28393061460849456	0.5439173013707197	0.521357296149894	0.48986081403880594	0.562114568819898	0.637391452191646	0.5025433621715127	0.8916633483275503	0.47255505609173326	0.29626405383800325	0.4142545813272355	0.0	0.5571213160181696	0.5839011652387476	0.6525009842966898	0.5437133990914794	0.6436876837896978	0.4482051980121278	0.0	1.0	0.0	0.0	0.0	0.0	0.99999999503634	1.0
0.010005716401768247	0.010377935576238706	0.00021510824558423599	0.014125533055656381	0.001162485454435994	0.005803226316627533	0.013359962090045092	0.900731680969821	8.622184874852264e-06	0.3406006299376293	0.4687004702796509	0.21888790820829648	0.5125583678809015	0.5109129032025901	0.4535300770565319	0.5775944546737726	0.48788412800405473	0.6194913945609607	0.5102734159526623	0.8776467708839243	0.46825851058410706	0.5801035459465305	0.5506820128683411	0.0	0.583178782874186	0.5839011652387476	0.32506974478476214	0.6090700789404501	0.3560212740167943	0.5400334702636459	0.0	1.0	0.0	0.0	0.0	0.0	0.99999999503634	1.0
0.0032547010486567857	0.0018676028207385707	2.058238415337176e-05	0.003892457084852165	0.002139926746105419	0.0013835092642651553	0.0030143830960956634	0.9107443284841292	3.410808813264421e-06	0.273626472632898	0.2657688546988203	0.07984031936127745	0.42445550119511755	0.7504947767381134	0.6858135106412548	0.7369839104805171	0.5932848383815581	0.640481497901806	0.4784347216533571	0.8929986449637995	0.4737399562335668	0.3060945293781559	0.3233552153121759	0.0	0.531723411231936	0.5839011652387476	0.7006671199669012	0.4743883389526932	0.6728298241593249	0.3680535110254632	0.0	1.0	0.0	0.0	0.0	0.0	0.99999999503634	1.0
0.0032547010486567857	0.0018676028207385707	2.058238415337176e-05	0.003892457084852165	0.002139926746105419	0.0013835092642651553	0.0030143830960956634	0.9107443284841292	3.410808813264421e-06	0.273626472632898	0.2657688546988203	0.07984031936127745	0.42445550119511755	0.7504947767381134	0.6858135106412548	0.7369839104805171	0.5932848383815581	0.640481497901806	0.4784347216533571	0.8929986449637995	0.4737399562335668	0.3060945293781559	0.3233552153121759	0.0	0.531723411231936	0.5839011652387476	0.7006671199669012	0.4743883389526932	0.6728298241593249	0.3680535110254632	0.0	1.0	0.0	0.0	0.0	0.0	0.99999999503634	1.0
0.0015309224457374692	0.0010975986985770569	1.5073173901053186e-05	0.0022221443621804186	0.0018466721171257348	0.003100739565585055	0.0018579131898167445	0.9118815468913737	3.7253786923576547e-06	0.24227858450666218	0.4435867044566235	0.19411764705882356	0.3860296309938266	0.6459593574161959	0.5638278591205697	0.5347267251143764	0.6188418534503742	0.6298360716887231	0.5284761419974111	0.8986855646065102	0.4724524070333495	0.7832317319682203	0.4507935368057303	0.0	0.5472950148576312	0.5839011652387476	0.043119184000863675	0.5267619841793261	0.02455003832917385	0.41540647687034304	0.0	1.0	0.0	0.0	0.0	0.0	0.99999999503634	1.0
0.007172850853706391	0.003406870961036012	5.341189434777483e-05	0.013001760089752639	0.0019513548600681434	0.0053549701172814655	0.01016846132902186	0.9053912280922498	1.8916337723649521e-06	0.18250093714648385	0.29090506730727517	0.034220532319391636	0.2284007969013583	0.43728776158865795	0.4052068215960467	0.25120412928730323	0.5196181337814924	0.6270571743132731	0.5096617585713371	0.8853218330141717	0.4787644503236088	0.6330036340189028	0.09877502726444487	0.0	0.49329711119287106	0.5839011652387476	0.39574830200897937	0.3384689036383782	0.42646309518966014	0.2709607964576741	0.0	1.0	0.0	0.0	0.0	0.0	0.99999999503634	1.0
0.009237223205083312	0.006723520457103214	7.344878474753798e-05	0.014796788369243424	0.005077060445977328	0.008521234019571373	0.018156131583988332	0.8935696357878489	1.6492273248471573e-06	0.12269929817488673	0.22789996603172016	0.008722741433021807	0.1583526151701942	0.3951937496062929	0.3681891160009758	0.1699952285547856	0.4643418193818196	0.6466391751288072	0.46741207824309866	0.8715105499877043	0.4624569018550243	0.37950162084712136	0.7638688642118372	0.46385858550827036	0.6593891058612604	0.5839011652387476	0.8215518307184502	0.8319365067808753	0.8232045836690041	0.7563508832491717	0.0	1.0	0.0	0.0	0.0	0.0	0.99999999503634	1.0
0.010005716401768247	0.010377935576238706	0.00021510824558423599	0.014125533055656381	0.001162485454435994	0.005803226316627533	0.013359962090045092	0.900731680969821	8.622184874852264e-06	0.3406006299376293	0.4687004702796509	0.21888790820829648	0.5125583678809015	0.5109129032025901	0.4535300770565319	0.5775944546737726	0.48788412800405473	0.6194913945609607	0.5102734159526623	0.8776467708839243	0.46825851058410706	0.5801035459465305	0.5506820128683411	0.0	0.583178782874186	0.5839011652387476	0.32506974478476214	0.6090700789404501	0.3560212740167943	0.5400334702636459	0.0	1.0	0.0	0.0	0.0	0.0	0.99999999503634	1.0
0.007172850853706391	0.003406870961036012	5.341189434777483e-05	0.013001760089752639	0.0019513548600681434	0.0053549701172814655	0.01016846132902186	0.9053912280922498	1.8916337723649521e-06	0.18250093714648385	0.29090506730727517	0.034220532319391636	0.2284007969013583	0.43728776158865795	0.4052068215960467	0.25120412928730323	0.5196181337814924	0.6270571743132731	0.5096617585713371	0.8853218330141717	0.4787644503236088	0.6330036340189028	0.09877502726444487	0.0	0.49329711119287106	0.5839011652387476	0.39574830200897937	0.3384689036383782	0.42646309518966014	0.2709607964576741	0.0	1.0	0.0	0.0	0.0	0.0	0.99999999503634	1.0
0.010005716401768247	0.010377935576238706	0.00021510824558423599	0.014125533055656381	0.001162485454435994	0.005803226316627533	0.013359962090045092	0.900731680969821	8.622184874852264e-06	0.3406006299376293	0.4687004702796509	0.21888790820829648	0.5125583678809015	0.5109129032025901	0.4535300770565319	0.5775944546737726	0.48788412800405473	0.6194913945609607	0.5102734159526623	0.8776467708839243	0.46825851058410706	0.5801035459465305	0.5506820128683411	0.0	0.583178782874186	0.5839011652387476	0.32506974478476214	0.6090700789404501	0.3560212740167943	0.5400334702636459	0.0	1.0	0.0	0.0	0.0	0.0	0.99999999503634	1.0
0.009237223205083312	0.006723520457103214	7.344878474753798e-05	0.014796788369243424	0.005077060445977328	0.008521234019571373	0.018156131583988332	0.8935696357878489	1.6492273248471573e-06	0.12269929817488673	0.22789996603172016	0.008722741433021807	0.1583526151701942	0.3951937496062929	0.3681891160009758	0.1699952285547856	0.4643418193818196	0.6466391751288072	0.46741207824309866	0.8715105499877043	0.4624569018550243	0.37950162084712136	0.7638688642118372	0.46385858550827036	0.6593891058612604	0.5839011652387476	0.8215518307184502	0.8319365067808753	0.8232045836690041	0.7563508832491717	0.0	1.0	0.0	0.0	0.0	0.0	0.99999999503634	1.0
0.009237223205083312	0.006723520457103214	7.344878474753798e-05	0.014796788369243424	0.005077060445977328	0.008521234019571373	0.018156131583988332	0.8935696357878489	1.6492273248471573e-06	0.12269929817488673	0.22789996603172016	0.008722741433021807	0.1583526151701942	0.3951937496062929	0.3681891160009758	0.1699952285547856	0.4643418193818196	0.6466391751288072	0.46741207824309866	0.8715105499877043	0.4624569018550243	0.37950162084712136	0.7638688642118372	0.46385858550827036	0.6593891058612604	0.5839011652387476	0.8215518307184502	0.8319365067808753	0.8232045836690041	0.7563508832491717	0.0	1.0	0.0	0.0	0.0	0.0	0.99999999503634	1.0
0.010005716401768247	0.010377935576238706	0.00021510824558423599	0.014125533055656381	0.001162485454435994	0.005803226316627533	0.013359962090045092	0.900731680969821	8.622184874852264e-06	0.3406006299376293	0.4687004702796509	0.21888790820829648	0.5125583678809015	0.5109129032025901	0.4535300770565319	0.5775944546737726	0.48788412800405473	0.6194913945609607	0.5102734159526623	0.8776467708839243	0.46825851058410706	0.5801035459465305	0.5506820128683411	0.0	0.583178782874186	0.5839011652387476	0.32506974478476214	0.6090700789404501	0.3560212740167943	0.5400334702636459	0.0	1.0	0.0	0.0	0.0	0.0	0.99999999503634	1.0
0.002764989601010703	0.0014674262609176475	2.370824060472263e-05	0.004734552441852855	0.0007822702481022835	0.0007453194016914333	0.00399683500176734	0.9105781707842767	2.395427437291999e-06	0.1979026896755312	0.28864077703610247	0.03741935483870969	0.2358670289778673	0.5137204106575162	0.4562168741886713	0.3297380624403304	0.47694890697188524	0.6433610848509007	0.49277690448938727	0.8732673512204869	0.4705885151263354	0.13467693564023003	0.7080182270098929	0.0	0.588875548747084	0.5839011652387476	0.9106794539500271	0.627910162622762	0.898345960609818	0.539226496962688	0.0	1.0	0.0	0.0	0.0	0.0	0.99999999503634	1.0
0.01045563049592632	0.010435332480385513	0.00022090079828221266	0.014930186459071265	0.0006212653680064623	0.0052214186957214	0.013529303055903226	0.9009138589129805	8.646014147729197e-06	0.34362804785858014	0.4723451942945802	0.23955191727703573	0.5138890199473978	0.5044508402805239	0.4437552018411187	0.5784015613945614	0.49328908991783366	0.6194623883822599	0.5068667693881954	0.8783397730637027	0.4682809532085099	0.5797627466679632	0.549828490291346	0.0	0.5831854597203341	0.5835966986204691	0.32502010460600145	0.6098196953307584	0.35597623061104966	0.5407636617868365	0.0	1.0	0.0	0.0	0.0	0.0	0.999999995035867	1.0
0.0014667553932570365	0.0010856221826854953	1.539666185819507e-05	0.00219534070188839	0.0017737851986542692	0.0028808384135048186	0.0018353028878968969	0.9120247492703155	3.5284886740069427e-06	0.25567640890813237	0.44514905597828125	0.2307692307692308	0.4878131761703558	0.5841966630541782	0.5259987216928086	0.47140023314833573	0.6065411096856902	0.6299521408229075	0.5058190513858624	0.898448251261816	0.4724913019422687	0.7798469772425705	0.443451132605671	0.0	0.5472937572686923	0.5835966986204691	0.04306697507629342	0.5273832183655093	0.024500067792764813	0.41622485414723626	0.0	1.0	0.0	0.0	0.0	0.0	0.999999995035867	1.0
0.01045563049592632	0.010435332480385513	0.00022090079828221266	0.014930186459071265	0.0006212653680064623	0.0052214186957214	0.013529303055903226	0.9009138589129805	8.646014147729197e-06	0.34362804785858014	0.4723451942945802	0.23955191727703573	0.5138890199473978	0.5044508402805239	0.4437552018411187	0.5784015613945614	0.49328908991783366	0.6194623883822599	0.5068667693881954	0.8783397730637027	0.4682809532085099	0.5797627466679632	0.549828490291346	0.0	0.5831854597203341	0.5835966986204691	0.32502010460600145	0.6098196953307584	0.35597623061104966	0.5407636617868365	0.0	1.0	0.0	0.0	0.0	0.0	0.999999995035867	1.0
0.007113525486870484	0.003392136206740143	5.20227144942044e-05	0.012712137606784767	0.0028948807389137196	0.00736246604145325	0.010042445093214782	0.9053702461356017	1.8979771745044385e-06	0.18035939146584323	0.2862049944505294	0.030821917808219176	0.2249726166087966	0.4371672510276479	0.4047289462808422	0.2498569446949131	0.5303873176885336	0.6268488235835564	0.5216614052422089	0.8883308411960192	0.4786819125667931	0.6374631783228512	0.10197010040182192	0.0	0.49330472224794525	0.5835966986204691	0.3957151084754667	0.3391203034740709	0.42690160981879893	0.271681113273733	0.0	1.0	0.0	0.0	0.0	0.0	0.999999995035867	1.0
0.007113525486870484	0.003392136206740143	5.20227144942044e-05	0.012712137606784767	0.0028948807389137196	0.00736246604145325	0.010042445093214782	0.9053702461356017	1.8979771745044385e-06	0.18035939146584323	0.2862049944505294	0.030821917808219176	0.2249726166087966	0.4371672510276479	0.4047289462808422	0.2498569446949131	0.5303873176885336	0.6268488235835564	0.5216614052422089	0.8883308411960192	0.4786819125667931	0.6374631783228512	0.10197010040182192	0.0	0.49330472224794525	0.5835966986204691	0.3957151084754667	0.3391203034740709	0.42690160981879893	0.271681113273733	0.0	1.0	0.0	0.0	0.0	0.0	0.999999995035867	1.0
0.009907997355528966	0.006874579653255825	7.509833209410606e-05	0.01603960047713357	0.0057897026200948885	0.00951014768503719	0.01861657528409929	0.8932528270333607	1.6232822588198995e-06	0.12531909128502577	0.2300633384188632	0.008130081300813009	0.16530190023329108	0.4009646178928345	0.37063461391732644	0.18218554463968722	0.46077900357282514	0.6462383810797299	0.45679502923602283	0.8706070534112906	0.4621658967929138	0.3854864261479665	0.7658628511597685	0.48181518932452855	0.6593933626412991	0.5835966986204691	0.8219915199362364	0.8327110384703038	0.8227007967544291	0.7565380595088177	0.0	1.0	0.0	0.0	0.0	0.0	0.999999995035867	1.0
0.009907997355528966	0.006874579653255825	7.509833209410606e-05	0.01603960047713357	0.0057897026200948885	0.00951014768503719	0.01861657528409929	0.8932528270333607	1.6232822588198995e-06	0.12531909128502577	0.2300633384188632	0.008130081300813009	0.16530190023329108	0.4009646178928345	0.37063461391732644	0.18218554463968722	0.46077900357282514	0.6462383810797299	0.45679502923602283	0.8706070534112906	0.4621658967929138	0.3854864261479665	0.7658628511597685	0.48181518932452855	0.6593933626412991	0.5835966986204691	0.8219915199362364	0.8327110384703038	0.8227007967544291	0.7565380595088177	0.0	1.0	0.0	0.0	0.0	0.0	0.999999995035867	1.0
0.002828748509822081	0.0018069873706643403	1.9750565276387645e-05	0.0034915875626450182	0.002850143351539487	0.0018408016535591844	0.0028980215460878023	0.9108362084338906	3.26541033168072e-06	0.27228816246978027	0.30815575888072566	0.12024048096192384	0.45686639108843685	0.698476271031659	0.6355376284325994	0.7155603499277494	0.6250174586317889	0.6404020433631711	0.49338485790637	0.8981862837198389	0.4735467309888903	0.3027742536110921	0.33952096808507903	0.0	0.5317304093445021	0.5835966986204691	0.7006273210870212	0.4751379298867573	0.6727920332297399	0.3687876162284083	0.0	1.0	0.0	0.0	0.0	0.0	0.999999995035867	1.0
0.0017325956585485397	0.0008158975751732426	9.454390761448111e-06	0.002467156055217496	5.8916910660597654e-05	0.000289342815082413	0.0018387741430119537	0.9123679420387727	2.367481741722399e-06	0.22664479094089124	0.21895177733706359	0.016025641025641024	0.29091595869894815	0.5724353913638076	0.5292151694607294	0.5310639296280888	0.5033461519454538	0.637525133811691	0.472110247205436	0.8799562453266606	0.4726490439401412	0.29890194512663837	0.3953916174330496	0.0	0.5571287643264399	0.5835966986204691	0.6524563481682073	0.5446352333386176	0.6436443640666278	0.44892568960176427	0.0	1.0	0.0	0.0	0.0	0.0	0.999999995035867	1.0
0.002828748509822081	0.0018069873706643403	1.9750565276387645e-05	0.0034915875626450182	0.002850143351539487	0.0018408016535591844	0.0028980215460878023	0.9108362084338906	3.26541033168072e-06	0.27228816246978027	0.30815575888072566	0.12024048096192384	0.45686639108843685	0.698476271031659	0.6355376284325994	0.7155603499277494	0.6250174586317889	0.6404020433631711	0.49338485790637	0.8981862837198389	0.4735467309888903	0.3027742536110921	0.33952096808507903	0.0	0.5317304093445021	0.5835966986204691	0.7006273210870212	0.4751379298867573	0.6727920332297399	0.3687876162284083	0.0	1.0	0.0	0.0	0.0	0.0	0.999999995035867	1.0
0.01045563049592632	0.010435332480385513	0.00022090079828221266	0.014930186459071265	0.0006212653680064623	0.0052214186957214	0.013529303055903226	0.9009138589129805	8.646014147729197e-06	0.34362804785858014	0.4723451942945802	0.23955191727703573	0.5138890199473978	0.5044508402805239	0.4437552018411187	0.5784015613945614	0.49328908991783366	0.6194623883822599	0.5068667693881954	0.8783397730637027	0.4682809532085099	0.5797627466679632	0.549828490291346	0.0	0.5831854597203341	0.5835966986204691	0.32502010460600145	0.6098196953307584	0.35597623061104966	0.5407636617868365	0.0	1.0	0.0	0.0	0.0	0.0	0.999999995035867	1.0
0.01045563049592632	0.010435332480385513	0.00022090079828221266	0.014930186459071265	0.0006212653680064623	0.0052214186957214	0.013529303055903226	0.9009138589129805	8.646014147729197e-06	0.34362804785858014	0.4723451942945802	0.23955191727703573	0.5138890199473978	0.5044508402805239	0.4437552018411187	0.5784015613945614	0.49328908991783366	0.6194623883822599	0.5068667693881954	0.8783397730637027	0.4682809532085099	0.5797627466679632	0.549828490291346	0.0	0.5831854597203341	0.5835966986204691	0.32502010460600145	0.6098196953307584	0.35597623061104966	0.5407636617868365	0.0	1.0	0.0	0.0	0.0	0.0	0.999999995035867	1.0
0.009907997355528966	0.006874579653255825	7.509833209410606e-05	0.01603960047713357	0.0057897026200948885	0.00951014768503719	0.01861657528409929	0.8932528270333607	1.6232822588198995e-06	0.12531909128502577	0.2300633384188632	0.008130081300813009	0.16530190023329108	0.4009646178928345	0.37063461391732644	0.18218554463968722	0.46077900357282514	0.6462383810797299	0.45679502923602283	0.8706070534112906	0.4621658967929138	0.3854864261479665	0.7658628511597685	0.48181518932452855	0.6593933626412991	0.5835966986204691	0.8219915199362364	0.8327110384703038	0.8227007967544291	0.7565380595088177	0.0	1.0	0.0	0.0	0.0	0.0	0.999999995035867	1.0
0.07504772217644393	0.07480627644504047	0.0009404101753929229	0.09730464898152984	0.04373088051357811	0.0595951313181886	0.14989404752149818	0.7094575550683162	3.2958902774413925e-06	0.16318130789645957	0.22920343904413729	0.06147123706091973	0.21703576290009965	0.33614291352710984	0.31316391843455205	0.20126665438107755	0.5400587011482633	0.6220006306349624	0.48681562861913513	0.8853093213716466	0.3994669037130601	0.49755377530686257	0.6659309655218788	0.7858800208612303	0.6793124850464485	0.5835966986204691	0.17701902920223628	0.8201620328134809	0.36471484645938823	0.8794304251449043	0.0	1.0	0.0	0.0	0.0	0.0	0.999999995035867	1.0
0.007113525486870484	0.003392136206740143	5.20227144942044e-05	0.012712137606784767	0.0028948807389137196	0.00736246604145325	0.010042445093214782	0.9053702461356017	1.8979771745044385e-06	0.18035939146584323	0.2862049944505294	0.030821917808219176	0.2249726166087966	0.4371672510276479	0.4047289462808422	0.2498569446949131	0.5303873176885336	0.6268488235835564	0.5216614052422089	0.8883308411960192	0.4786819125667931	0.6374631783228512	0.10197010040182192	0.0	0.49330472224794525	0.5835966986204691	0.3957151084754667	0.3391203034740709	0.42690160981879893	0.271681113273733	0.0	1.0	0.0	0.0	0.0	0.0	0.999999995035867	1.0
0.0017325956585485397	0.0008158975751732426	9.454390761448111e-06	0.002467156055217496	5.8916910660597654e-05	0.000289342815082413	0.0018387741430119537	0.9123679420387727	2.367481741722399e-06	0.22664479094089124	0.21895177733706359	0.016025641025641024	0.29091595869894815	0.5724353913638076	0.5292151694607294	0.5310639296280888	0.5033461519454538	0.637525133811691	0.472110247205436	0.8799562453266606	0.4726490439401412	0.29890194512663837	0.3953916174330496	0.0	0.5571287643264399	0.5835966986204691	0.6524563481682073	0.5446352333386176	0.6436443640666278	0.44892568960176427	0.0	1.0	0.0	0.0	0.0	0.0	0.999999995035867	1.0
0.0027190070762665363	0.0014935474904204061	2.3926234308760173e-05	0.0046669544341204905	0.0008723772316087476	0.0008437798294545304	0.0041449819930851955	0.9105150824003503	2.2794938279153217e-06	0.19798782117080344	0.28191110944033837	0.042997542997543	0.24177301814631594	0.5161612132970699	0.46234459195526945	0.32283230381530376	0.47557562809052445	0.6433383322060113	0.4935959631115872	0.8727054236162994	0.4705839391257778	0.14178173661049048	0.7045142916724939	0.0	0.5888776771371035	0.5835966986204691	0.9106329329626066	0.6286973524296744	0.8983007545925004	0.5398010900665484	0.0	1.0	0.0	0.0	0.0	0.0	0.999999995035867	1.0
0.009114995798419526	0.006771888293799929	7.172049977924548e-05	0.014535409923280533	0.006621368265072051	0.01217119657344099	0.018054843401274563	0.893554770635203	1.636908803408417e-06	0.12512515160568366	0.22212710490858392	0.007931472081218274	0.16669886985305712	0.3930766133878227	0.36679861455799634	0.17483778482489964	0.4529069418640558	0.646133115482608	0.4603293943650009	0.869236536129492	0.4623456639635199	0.38491963897247716	0.7650453190172293	0.480762250596225	0.6593976849427784	0.5832923625803605	0.8219822958035568	0.833478849711234	0.8226636725322938	0.7570781161053709	0.0	1.0	0.0	0.0	0.0	0.0	0.999999995035932	1.0
0.009114995798419526	0.006771888293799929	7.172049977924548e-05	0.014535409923280533	0.006621368265072051	0.01217119657344099	0.018054843401274563	0.893554770635203	1.636908803408417e-06	0.12512515160568366	0.22212710490858392	0.007931472081218274	0.16669886985305712	0.3930766133878227	0.36679861455799634	0.17483778482489964	0.4529069418640558	0.646133115482608	0.4603293943650009	0.869236536129492	0.4623456639635199	0.38491963897247716	0.7650453190172293	0.480762250596225	0.6593976849427784	0.5832923625803605	0.8219822958035568	0.833478849711234	0.8226636725322938	0.7570781161053709	0.0	1.0	0.0	0.0	0.0	0.0	0.999999995035932	1.0
0.001316327050961671	0.0009927841485438352	1.3197799626741467e-05	0.0018524289152355205	0.0009436359285798539	0.0017665164292986748	0.0016742054948856613	0.9122052130329892	3.88531171289049e-06	0.25519627348761237	0.3651011176041281	0.13937282229965156	0.408814760567317	0.6885446535372595	0.6064961890129885	0.5774544614199326	0.5716205327331179	0.6302230777347131	0.5495915354322212	0.8903626174822278	0.4725277674558714	0.7902712019738145	0.4334142801067547	0.0	0.5472926286090396	0.5832923625803605	0.043052813614005814	0.5280258739812809	0.024485741713176024	0.41685877039684893	0.0	1.0	0.0	0.0	0.0	0.0	0.999999995035932	1.0
0.010251246393252129	0.010165789719326234	0.0002176610365681366	0.014659537110113755	0.0012843345839575477	0.0022320139053053647	0.013312358037267874	0.9015125827288306	8.826542706765635e-06	0.34672963413398095	0.45429510402053797	0.20998662505572893	0.4968791947390827	0.5247532929805687	0.4641671310952519	0.5825439855373387	0.4865714519467925	0.6194597659192382	0.49314199708094136	0.8774417072024707	0.4678796397879091	0.5822468152328873	0.5596872433197766	0.0	0.5831923606075368	0.5832923625803605	0.32500272387136814	0.6105818043729627	0.355958115681808	0.5413813428194771	0.0	1.0	0.0	0.0	0.0	0.0	0.999999995035932	1.0
0.003014898881096147	0.0017449361735013453	1.9027041551271314e-05	0.0036506983386747323	0.002815040883584783	0.001800140948678777	0.0028807931159225003	0.9109027906724871	2.9423187618871484e-06	0.2688830445807904	0.3167727871956646	0.10095238095238095	0.45481163506476374	0.6421953262280775	0.6099893124660526	0.5954814767408383	0.6173128103938632	0.6404441390081071	0.479341243030703	0.8985339920592732	0.47330859967513383	0.2947324665743861	0.3618117570715947	0.0	0.5317375046824315	0.5832923625803605	0.7006167792211015	0.47591378530088996	0.6727816911336917	0.36953954833626385	0.0	1.0	0.0	0.0	0.0	0.0	0.999999995035932	1.0
0.0071897482052541714	0.003405851596965235	5.262840881365028e-05	0.01288726207735105	0.003001760064576096	0.008140893176626755	0.010143702318989941	0.905244587758832	1.901314605951871e-06	0.17710416650954414	0.28430140051558617	0.029055690072639223	0.22253998191808042	0.4326063610635544	0.3993294949358811	0.259859063267968	0.5312102573411914	0.6268631112539813	0.5253840352731045	0.8885958874812063	0.478607237205372	0.6365947912057462	0.10780785485334854	0.0	0.4933124622323057	0.5832923625803605	0.3957110218344061	0.33979452483278905	0.4264538425911516	0.2727186191653971	0.0	1.0	0.0	0.0	0.0	0.0	0.999999995035932	1.0
0.001576428132695291	0.0008154383005700865	8.629286482442969e-06	0.002218806855069235	0.00025726806042484325	0.0004623397129446855	0.0018138395306505225	0.9123552610738246	2.120139811097167e-06	0.22457583274205173	0.20886994953861757	0.012861736334405145	0.3040157496191328	0.5781593618269198	0.5389624792236357	0.5056610302321742	0.5174102098230307	0.637472397851204	0.49851914498247996	0.8827195022360533	0.47254452681918935	0.30282251633532986	0.42074042281741164	0.0	0.5571362802697456	0.5832923625803605	0.652441886462903	0.5453874144455404	0.643630298165556	0.4494796531815598	0.0	1.0	0.0	0.0	0.0	0.0	0.999999995035932	1.0
0.010251246393252129	0.010165789719326234	0.0002176610365681366	0.014659537110113755	0.0012843345839575477	0.0022320139053053647	0.013312358037267874	0.9015125827288306	8.826542706765635e-06	0.34672963413398095	0.45429510402053797	0.20998662505572893	0.4968791947390827	0.5247532929805687	0.4641671310952519	0.5825439855373387	0.4865714519467925	0.6194597659192382	0.49314199708094136	0.8774417072024707	0.4678796397879091	0.5822468152328873	0.5596872433197766	0.0	0.5831923606075368	0.5832923625803605	0.32500272387136814	0.6105818043729627	0.355958115681808	0.5413813428194771	0.0	1.0	0.0	0.0	0.0	0.0	0.999999995035932	1.0
0.0028263292680734565	0.001477735841694925	2.2754228143876894e-05	0.004901688706624546	0.0013519281468314297	0.0019192153593865604	0.004102790119403379	0.9105930607644771	2.1401443937328407e-06	0.20125233148228572	0.27269739431125606	0.0343980343980344	0.2420380041812835	0.49832112271420964	0.44513906609356624	0.32447254072361137	0.46259686316856846	0.6433492837592609	0.5080492087210933	0.8690258679470002	0.47056345941327415	0.13762998169114965	0.7097373940082636	0.0	0.5888799365700039	0.5832923625803605	0.9106187548201514	0.6293479631217934	0.8982861683343946	0.5403971491108803	0.0	1.0	0.0	0.0	0.0	0.0	0.999999995035932	1.0
0.009114995798419526	0.006771888293799929	7.172049977924548e-05	0.014535409923280533	0.006621368265072051	0.01217119657344099	0.018054843401274563	0.893554770635203	1.636908803408417e-06	0.12512515160568366	0.22212710490858392	0.007931472081218274	0.16669886985305712	0.3930766133878227	0.36679861455799634	0.17483778482489964	0.4529069418640558	0.646133115482608	0.4603293943650009	0.869236536129492	0.4623456639635199	0.38491963897247716	0.7650453190172293	0.480762250596225	0.6593976849427784	0.5832923625803605	0.8219822958035568	0.833478849711234	0.8226636725322938	0.7570781161053709	0.0	1.0	0.0	0.0	0.0	0.0	0.999999995035932	1.0
0.07363632934128389	0.07416018888626838	0.0009344077661428972	0.09512693992475867	0.04624676797304757	0.06933599613918265	0.14747303780759066	0.7116759707972365	3.3790051392107336e-06	0.1639289762770046	0.2263059661573064	0.06005757152826239	0.21572715562327724	0.33511669214679723	0.31217357507397747	0.2012562405381234	0.5436262218386407	0.6281918144667966	0.4925059572763229	0.8857275550115626	0.4005036149693787	0.49245099104769546	0.6648425909182604	0.7891644296941015	0.6793185489500886	0.5832923625803605	0.17700605203184788	0.8209643118092091	0.3642735186500351	0.880019505729961	0.0	1.0	0.0	0.0	0.0	0.0	0.999999995035932	1.0
0.003014898881096147	0.0017449361735013453	1.9027041551271314e-05	0.0036506983386747323	0.002815040883584783	0.001800140948678777	0.0028807931159225003	0.9109027906724871	2.9423187618871484e-06	0.2688830445807904	0.3167727871956646	0.10095238095238095	0.45481163506476374	0.6421953262280775	0.6099893124660526	0.5954814767408383	0.6173128103938632	0.6404441390081071	0.479341243030703	0.8985339920592732	0.47330859967513383	0.2947324665743861	0.3618117570715947	0.0	0.5317375046824315	0.5832923625803605	0.7006167792211015	0.47591378530088996	0.6727816911336917	0.36953954833626385	0.0	1.0	0.0	0.0	0.0	0.0	0.999999995035932	1.0
0.010251246393252129	0.010165789719326234	0.0002176610365681366	0.014659537110113755	0.0012843345839575477	0.0022320139053053647	0.013312358037267874	0.9015125827288306	8.826542706765635e-06	0.34672963413398095	0.45429510402053797	0.20998662505572893	0.4968791947390827	0.5247532929805687	0.4641671310952519	0.5825439855373387	0.4865714519467925	0.6194597659192382	0.49314199708094136	0.8774417072024707	0.4678796397879091	0.5822468152328873	0.5596872433197766	0.0	0.5831923606075368	0.5832923625803605	0.32500272387136814	0.6105818043729627	0.355958115681808	0.5413813428194771	0.0	1.0	0.0	0.0	0.0	0.0	0.999999995035932	1.0
0.0071897482052541714	0.003405851596965235	5.262840881365028e-05	0.01288726207735105	0.003001760064576096	0.008140893176626755	0.010143702318989941	0.905244587758832	1.901314605951871e-06	0.17710416650954414	0.28430140051558617	0.029055690072639223	0.22253998191808042	0.4326063610635544	0.3993294949358811	0.259859063267968	0.5312102573411914	0.6268631112539813	0.5253840352731045	0.8885958874812063	0.478607237205372	0.6365947912057462	0.10780785485334854	0.0	0.4933124622323057	0.5832923625803605	0.3957110218344061	0.33979452483278905	0.4264538425911516	0.2727186191653971	0.0	1.0	0.0	0.0	0.0	0.0	0.999999995035932	1.0
0.001576428132695291	0.0008154383005700865	8.629286482442969e-06	0.002218806855069235	0.00025726806042484325	0.0004623397129446855	0.0018138395306505225	0.9123552610738246	2.120139811097167e-06	0.22457583274205173	0.20886994953861757	0.012861736334405145	0.3040157496191328	0.5781593618269198	0.5389624792236357	0.5056610302321742	0.5174102098230307	0.637472397851204	0.49851914498247996	0.8827195022360533	0.47254452681918935	0.30282251633532986	0.42074042281741164	0.0	0.5571362802697456	0.5832923625803605	0.652441886462903	0.5453874144455404	0.643630298165556	0.4494796531815598	0.0	1.0	0.0	0.0	0.0	0.0	0.999999995035932	1.0
0.010251246393252129	0.010165789719326234	0.0002176610365681366	0.014659537110113755	0.0012843345839575477	0.0022320139053053647	0.013312358037267874	0.9015125827288306	8.826542706765635e-06	0.34672963413398095	0.45429510402053797	0.20998662505572893	0.4968791947390827	0.5247532929805687	0.4641671310952519	0.5825439855373387	0.4865714519467925	0.6194597659192382	0.49314199708094136	0.8774417072024707	0.4678796397879091	0.5822468152328873	0.5596872433197766	0.0	0.5831923606075368	0.5832923625803605	0.32500272387136814	0.6105818043729627	0.355958115681808	0.5413813428194771	0.0	1.0	0.0	0.0	0.0	0.0	0.999999995035932	1.0
0.0071897482052541714	0.003405851596965235	5.262840881365028e-05	0.01288726207735105	0.003001760064576096	0.008140893176626755	0.010143702318989941	0.905244587758832	1.901314605951871e-06	0.17710416650954414	0.28430140051558617	0.029055690072639223	0.22253998191808042	0.4326063610635544	0.3993294949358811	0.259859063267968	0.5312102573411914	0.6268631112539813	0.5253840352731045	0.8885958874812063	0.478607237205372	0.6365947912057462	0.10780785485334854	0.0	0.4933124622323057	0.5832923625803605	0.3957110218344061	0.33979452483278905	0.4264538425911516	0.2727186191653971	0.0	1.0	0.0	0.0	0.0	0.0	0.999999995035932	1.0
0.00915373292495433	0.00692125878973905	7.232285715322226e-05	0.014365874778755717	0.007160295010859336	0.011275421804492664	0.01849348746660569	0.8927273158576317	1.604465165687481e-06	0.1184976894293005	0.2228059613920925	0.003719776813391197	0.15963996601294808	0.40092647307324686	0.37310418793212774	0.16863540905710916	0.4502881758705888	0.6456957457592889	0.4613347067890677	0.868737862401108	0.4622090731257259	0.39104997693353405	0.7626516358916351	0.33950318459953227	0.6594021361735437	0.5829881487836451	0.8219633638133372	0.8342117222568463	0.8226225480654604	0.757480813153794	0.04819277108433735	1.0	0.0	0.0	0.0	0.0	0.9999999950367995	1.0
0.0068817810722388495	0.0034001305482416885	5.261141944790726e-05	0.012325008696809832	0.0016897560947905096	0.0032325624603153375	0.01012463976272449	0.9052563017174201	1.905304479206397e-06	0.17698473586758268	0.29385113806644625	0.038816108685104316	0.22226426679539815	0.42079487979244906	0.3919921229873876	0.2421942309121396	0.5172481421162174	0.6268916008154083	0.49941403035996873	0.8844682298277506	0.4786402906009843	0.6363254108686208	0.10526748557966026	0.0	0.4933202994420294	0.5829881487836451	0.3956971272548	0.3404804178795241	0.42644067105373173	0.27355004828338547	0.04819277108433735	1.0	0.0	0.0	0.0	0.0	0.9999999950367995	1.0
0.01023687741578255	0.010297815257992919	0.00021873286111742175	0.014137385784524639	0.0013169248195929223	0.0025781822024412574	0.013454270626503726	0.9011958838643506	8.699313674693119e-06	0.344909885201485	0.4464008211717434	0.20919037199124726	0.5039659331703595	0.511602565258636	0.45603474422208035	0.5682936180182183	0.48648910372093035	0.6193618646049194	0.490847767928997	0.87742554767708	0.4683435993770805	0.58161349978349	0.5496497074666624	0.0	0.58319932701618	0.5829881487836451	0.32547125309892494	0.6113554260016572	0.35641113526326595	0.5421415579465261	0.04819277108433735	1.0	0.0	0.0	0.0	0.0	0.9999999950367995	1.0
0.01023687741578255	0.010297815257992919	0.00021873286111742175	0.014137385784524639	0.0013169248195929223	0.0025781822024412574	0.013454270626503726	0.9011958838643506	8.699313674693119e-06	0.344909885201485	0.4464008211717434	0.20919037199124726	0.5039659331703595	0.511602565258636	0.45603474422208035	0.5682936180182183	0.48648910372093035	0.6193618646049194	0.490847767928997	0.87742554767708	0.4683435993770805	0.58161349978349	0.5496497074666624	0.0	0.58319932701618	0.5829881487836451	0.32547125309892494	0.6113554260016572	0.35641113526326595	0.5421415579465261	0.04819277108433735	1.0	0.0	0.0	0.0	0.0	0.9999999950367995	1.0
0.003047716382308993	0.0017000607282155575	1.7285970368359485e-05	0.0037874962083624475	0.00257821287616677	0.0020662991254573044	0.0028458340308902155	0.9109632565276622	2.848972939502527e-06	0.26715740050342995	0.2566540759394973	0.0653061224489796	0.4156117969644033	0.7092357199554273	0.6617182202548183	0.6835009385788124	0.6151026356739016	0.6399581730869122	0.5060699650773706	0.8973297610421505	0.4733410676543445	0.3074621121306882	0.3550940823248593	0.0	0.5317446951321296	0.5829881487836451	0.7005945111973632	0.4765119879500322	0.672759884921741	0.37029701077946625	0.04819277108433735	1.0	0.0	0.0	0.0	0.0	0.9999999950367995	1.0
0.001219583043885179	0.0009572341357857085	1.1350580863258898e-05	0.0016561205618774101	0.0007549857174162978	0.001226986769902235	0.0016643172608565907	0.9121467710734764	3.50339001342197e-06	0.2385802699769387	0.28746953411562737	0.059259259259259275	0.3271294069057503	0.6835330777689206	0.6063843620070641	0.5882706110357385	0.5607884622138449	0.6301375304009149	0.47558257866603204	0.8882564768864802	0.472389062803766	0.8071099663653629	0.4606519567740587	0.0	0.5472915633572324	0.5829881487836451	0.04302217214613513	0.528680334930352	0.025009432284296806	0.41770142247528164	0.04819277108433735	1.0	0.0	0.0	0.0	0.0	0.9999999950367995	1.0
0.0068817810722388495	0.0034001305482416885	5.261141944790726e-05	0.012325008696809832	0.0016897560947905096	0.0032325624603153375	0.01012463976272449	0.9052563017174201	1.905304479206397e-06	0.17698473586758268	0.29385113806644625	0.038816108685104316	0.22226426679539815	0.42079487979244906	0.3919921229873876	0.2421942309121396	0.5172481421162174	0.6268916008154083	0.49941403035996873	0.8844682298277506	0.4786402906009843	0.6363254108686208	0.10526748557966026	0.0	0.4933202994420294	0.5829881487836451	0.3956971272548	0.3404804178795241	0.42644067105373173	0.27355004828338547	0.04819277108433735	1.0	0.0	0.0	0.0	0.0	0.9999999950367995	1.0
0.00915373292495433	0.00692125878973905	7.232285715322226e-05	0.014365874778755717	0.007160295010859336	0.011275421804492664	0.01849348746660569	0.8927273158576317	1.604465165687481e-06	0.1184976894293005	0.2228059613920925	0.003719776813391197	0.15963996601294808	0.40092647307324686	0.37310418793212774	0.16863540905710916	0.4502881758705888	0.6456957457592889	0.4613347067890677	0.868737862401108	0.4622090731257259	0.39104997693353405	0.7626516358916351	0.33950318459953227	0.6594021361735437	0.5829881487836451	0.8219633638133372	0.8342117222568463	0.8226225480654604	0.757480813153794	0.04819277108433735	1.0	0.0	0.0	0.0	0.0	0.9999999950367995	1.0
0.00915373292495433	0.00692125878973905	7.232285715322226e-05	0.014365874778755717	0.007160295010859336	0.011275421804492664	0.01849348746660569	0.8927273158576317	1.604465165687481e-06	0.1184976894293005	0.2228059613920925	0.003719776813391197	0.15963996601294808	0.40092647307324686	0.37310418793212774	0.16863540905710916	0.4502881758705888	0.6456957457592889	0.4613347067890677	0.868737862401108	0.4622090731257259	0.39104997693353405	0.7626516358916351	0.33950318459953227	0.6594021361735437	0.5829881487836451	0.8219633638133372	0.8342117222568463	0.8226225480654604	0.757480813153794	0.04819277108433735	1.0	0.0	0.0	0.0	0.0	0.9999999950367995	1.0
0.0029902093548944365	0.0015033325843253835	2.2448015579266866e-05	0.004964870445222603	0.0008029413124360502	0.0008236724837866762	0.004063641409947814	0.9104615371420061	2.2200789274520823e-06	0.19556881145420502	0.2549805328674972	0.021794871794871797	0.23876951653101772	0.5314793698866676	0.47826399770465156	0.32235006218838597	0.47650761593311936	0.6435086929782242	0.49380795628285284	0.8732725309040754	0.4705427653058392	0.1369714832446718	0.7084331288700617	0.0	0.588882257297155	0.5829881487836451	0.9105887138383141	0.6301509358001792	0.8982559225818008	0.5409064830092649	0.04819277108433735	1.0	0.0	0.0	0.0	0.0	0.9999999950367995	1.0
0.0014426318752658867	0.0007833366683657663	8.28550185553565e-06	0.0021522645170396395	0.0008609162865679076	0.001817202923803123	0.0017927514109359127	0.91258288720268	1.8001862151273762e-06	0.2490636708834057	0.21200151619080224	0.014749262536873156	0.33863074792900427	0.5662755181950614	0.5313427401422398	0.4636279124843132	0.5552994961032005	0.6373319827905013	0.5408976902246814	0.8920203868704903	0.4725794935822204	0.30644763624262705	0.4097567954394953	0.0	0.5571439885501832	0.5829881487836451	0.6524140806235234	0.5459642847619495	0.643603158294008	0.4502292570556858	0.04819277108433735	1.0	0.0	0.0	0.0	0.0	0.9999999950367995	1.0
0.003047716382308993	0.0017000607282155575	1.7285970368359485e-05	0.0037874962083624475	0.00257821287616677	0.0020662991254573044	0.0028458340308902155	0.9109632565276622	2.848972939502527e-06	0.26715740050342995	0.2566540759394973	0.0653061224489796	0.4156117969644033	0.7092357199554273	0.6617182202548183	0.6835009385788124	0.6151026356739016	0.6399581730869122	0.5060699650773706	0.8973297610421505	0.4733410676543445	0.3074621121306882	0.3550940823248593	0.0	0.5317446951321296	0.5829881487836451	0.7005945111973632	0.4765119879500322	0.672759884921741	0.37029701077946625	0.04819277108433735	1.0	0.0	0.0	0.0	0.0	0.9999999950367995	1.0
0.07163728495068411	0.07329543728315008	0.0009345610800631409	0.09189568016435513	0.03827375957613924	0.056437971318585335	0.1453576020299005	0.7155586931475632	3.4278959101281413e-06	0.16648489745264622	0.2305563755868912	0.06286698159021678	0.2189641938886319	0.33799057934661936	0.31322347762151237	0.2023418856666222	0.5364111861246224	0.6283956488478798	0.4913045139339155	0.8846710140884649	0.399696164353468	0.49234592261982396	0.6692888764394663	0.7922264772940133	0.6793245473322881	0.5829881487836451	0.17748785867280975	0.8217863766708287	0.36423660582294476	0.8806528789331007	0.04819277108433735	1.0	0.0	0.0	0.0	0.0	0.9999999950367995	1.0
0.01023687741578255	0.010297815257992919	0.00021873286111742175	0.014137385784524639	0.0013169248195929223	0.0025781822024412574	0.013454270626503726	0.9011958838643506	8.699313674693119e-06	0.344909885201485	0.4464008211717434	0.20919037199124726	0.5039659331703595	0.511602565258636	0.45603474422208035	0.5682936180182183	0.48648910372093035	0.6193618646049194	0.490847767928997	0.87742554767708	0.4683435993770805	0.58161349978349	0.5496497074666624	0.0	0.58319932701618	0.5829881487836451	0.32547125309892494	0.6113554260016572	0.35641113526326595	0.5421415579465261	0.04819277108433735	1.0	0.0	0.0	0.0	0.0	0.9999999950367995	1.0
0.01023687741578255	0.010297815257992919	0.00021873286111742175	0.014137385784524639	0.0013169248195929223	0.0025781822024412574	0.013454270626503726	0.9011958838643506	8.699313674693119e-06	0.344909885201485	0.4464008211717434	0.20919037199124726	0.5039659331703595	0.511602565258636	0.45603474422208035	0.5682936180182183	0.48648910372093035	0.6193618646049194	0.490847767928997	0.87742554767708	0.4683435993770805	0.58161349978349	0.5496497074666624	0.0	0.58319932701618	0.5829881487836451	0.32547125309892494	0.6113554260016572	0.35641113526326595	0.5421415579465261	0.04819277108433735	1.0	0.0	0.0	0.0	0.0	0.9999999950367995	1.0
0.0014426318752658867	0.0007833366683657663	8.28550185553565e-06	0.0021522645170396395	0.0008609162865679076	0.001817202923803123	0.0017927514109359127	0.91258288720268	1.8001862151273762e-06	0.2490636708834057	0.21200151619080224	0.014749262536873156	0.33863074792900427	0.5662755181950614	0.5313427401422398	0.4636279124843132	0.5552994961032005	0.6373319827905013	0.5408976902246814	0.8920203868704903	0.4725794935822204	0.30644763624262705	0.4097567954394953	0.0	0.5571439885501832	0.5829881487836451	0.6524140806235234	0.5459642847619495	0.643603158294008	0.4502292570556858	0.04819277108433735	1.0	0.0	0.0	0.0	0.0	0.9999999950367995	1.0
0.0068817810722388495	0.0034001305482416885	5.261141944790726e-05	0.012325008696809832	0.0016897560947905096	0.0032325624603153375	0.01012463976272449	0.9052563017174201	1.905304479206397e-06	0.17698473586758268	0.29385113806644625	0.038816108685104316	0.22226426679539815	0.42079487979244906	0.3919921229873876	0.2421942309121396	0.5172481421162174	0.6268916008154083	0.49941403035996873	0.8844682298277506	0.4786402906009843	0.6363254108686208	0.10526748557966026	0.0	0.4933202994420294	0.5829881487836451	0.3956971272548	0.3404804178795241	0.42644067105373173	0.27355004828338547	0.04819277108433735	1.0	0.0	0.0	0.0	0.0	0.9999999950367995	1.0
0.007141821791749423	0.0034412580267186212	5.3100859883897725e-05	0.012628618191722897	0.0030156784205583927	0.006626537908649557	0.010187280514708227	0.9053463068424226	1.919847583665932e-06	0.18406790666222372	0.28658111405264697	0.02611218568665377	0.22685812208877834	0.4149070923933575	0.38694796252367314	0.242307929190744	0.5313120729451457	0.6256991195567729	0.5171139620338555	0.8886191196417381	0.4785736193673388	0.6561107456615829	0.11350020971055053	0.0	0.4933280711303126	0.5826840238912154	0.39566121485396943	0.341192995434359	0.42685978612220143	0.27443373470106225	0.0	1.0	0.0	0.0	0.0	0.0	0.9999999950359609	1.0
0.010424067641649992	0.010465498610015216	0.0002243222209002294	0.015635970435106873	9.287055555490075e-05	0.00286346406168039	0.013860581937010601	0.9010428841606821	8.196039246612166e-06	0.3455973930278918	0.46766540034022297	0.2316384180790961	0.524778099731066	0.48850804421496447	0.43527225575510775	0.5459651723929517	0.5000116646424774	0.6194382510266546	0.4890058442644622	0.8792519575375471	0.4680629968885655	0.5796380399551097	0.5537328448212442	0.0	0.5832063906501868	0.5826840238912154	0.32542309745508013	0.6119662294917336	0.3563629534541608	0.5427643947997046	0.0	1.0	0.0	0.0	0.0	0.0	0.9999999950359609	1.0
0.002800632490319626	0.0014866427536112832	2.1424814317749415e-05	0.004721573506126704	0.0009359224836252884	0.000747781315377274	0.004062821201247209	0.910446090214948	2.0931192819537437e-06	0.1908697124459487	0.24187400850660165	0.017948717948717947	0.23330190784660923	0.5195033504448678	0.46563089753445064	0.3194318304294938	0.4727516763484619	0.6431574789087736	0.4927434351959726	0.872263727190356	0.47057707164662316	0.14775358897630053	0.7065048936627067	0.0	0.5888844512086149	0.5826840238912154	0.9105422929318991	0.6308291919736208	0.8982093994107412	0.54143129685309	0.0	1.0	0.0	0.0	0.0	0.0	0.9999999950359609	1.0
0.0014611383087650778	0.0007872002923446155	7.293146922133319e-06	0.0022383581611403725	0.00030032821325814106	0.0005995735643715594	0.0017729031560895093	0.9124356513402151	1.6543744639191523e-06	0.2272647608335997	0.19593743013571488	0.03773584905660377	0.32030242962068556	0.5799091864753139	0.5558262982196537	0.4703031276466802	0.5199921734251908	0.6373294166068288	0.5028817369032456	0.8834843779675583	0.47249771560348164	0.3075351946120396	0.4306477379701291	0.0	0.5571517602384664	0.5826840238912154	0.6523686938874992	0.5467385173405073	0.6440471041496879	0.45099074553308544	0.0	1.0	0.0	0.0	0.0	0.0	0.9999999950359609	1.0
0.00933149750424543	0.007090527590820549	7.327204354262358e-05	0.014686173758614038	0.006321998431454992	0.00948291996758383	0.018742392274762144	0.8922714284316311	1.622092783889838e-06	0.11969208440694418	0.2178533790636967	0.008945095619987662	0.16179430360518712	0.4133858856740133	0.38108040910534413	0.18037148998815905	0.45622599281173837	0.6461267325652192	0.46448543260094166	0.8701623164915865	0.4619317420485869	0.3895487206741806	0.7634848260298284	0.3387128907274068	0.6594065218828686	0.5826840238912154	0.8223826198258204	0.8349028847461539	0.8225419252475248	0.7580608492062124	0.0	1.0	0.0	0.0	0.0	0.0	0.9999999950359609	1.0
0.07201684301632462	0.07291096613472928	0.0009339371194377666	0.09186302023235075	0.032111353260084886	0.04197840412794637	0.14429078800873404	0.7168542339554784	3.4658057869042318e-06	0.16691333154169763	0.22963386629294105	0.061276368014984595	0.2152037841403859	0.3397781912435266	0.3157395071375271	0.20249018588410445	0.5307351774251242	0.6306900096832415	0.4887092423422622	0.883806209268538	0.4007395209320711	0.4904166726662702	0.6674891312642153	0.7915992684198406	0.6793306746437738	0.5826840238912154	0.1774443401155562	0.8226151683450076	0.364183171660029	0.8811305788139482	0.0	1.0	0.0	0.0	0.0	0.0	0.9999999950359609	1.0
0.010424067641649992	0.010465498610015216	0.0002243222209002294	0.015635970435106873	9.287055555490075e-05	0.00286346406168039	0.013860581937010601	0.9010428841606821	8.196039246612166e-06	0.3455973930278918	0.46766540034022297	0.2316384180790961	0.524778099731066	0.48850804421496447	0.43527225575510775	0.5459651723929517	0.5000116646424774	0.6194382510266546	0.4890058442644622	0.8792519575375471	0.4680629968885655	0.5796380399551097	0.5537328448212442	0.0	0.5832063906501868	0.5826840238912154	0.32542309745508013	0.6119662294917336	0.3563629534541608	0.5427643947997046	0.0	1.0	0.0	0.0	0.0	0.0	0.9999999950359609	1.0
0.0012181326783517164	0.0009542941191103876	1.0173330622535408e-05	0.0017050023999766396	0.001536338935800322	0.001919603331128293	0.0016622324667390697	0.912066378552326	2.9892436933098448e-06	0.22740086405378868	0.30106568512304177	0.09386281588447654	0.3252332070661136	0.6704107110967035	0.6073743746291562	0.5587237989558989	0.6213745022679129	0.6302772282499206	0.5580665213305386	0.8974970560266888	0.47234257370483984	0.798983341088587	0.47026514045891477	0.0	0.5472905974443835	0.5826840238912154	0.042969929861229716	0.5293505151102857	0.024958973913168314	0.41835824030546725	0.0	1.0	0.0	0.0	0.0	0.0	0.9999999950359609	1.0
0.007141821791749423	0.0034412580267186212	5.3100859883897725e-05	0.012628618191722897	0.0030156784205583927	0.006626537908649557	0.010187280514708227	0.9053463068424226	1.919847583665932e-06	0.18406790666222372	0.28658111405264697	0.02611218568665377	0.22685812208877834	0.4149070923933575	0.38694796252367314	0.242307929190744	0.5313120729451457	0.6256991195567729	0.5171139620338555	0.8886191196417381	0.4785736193673388	0.6561107456615829	0.11350020971055053	0.0	0.4933280711303126	0.5826840238912154	0.39566121485396943	0.341192995434359	0.42685978612220143	0.27443373470106225	0.0	1.0	0.0	0.0	0.0	0.0	0.9999999950359609	1.0
0.00933149750424543	0.007090527590820549	7.327204354262358e-05	0.014686173758614038	0.006321998431454992	0.00948291996758383	0.018742392274762144	0.8922714284316311	1.622092783889838e-06	0.11969208440694418	0.2178533790636967	0.008945095619987662	0.16179430360518712	0.4133858856740133	0.38108040910534413	0.18037148998815905	0.45622599281173837	0.6461267325652192	0.46448543260094166	0.8701623164915865	0.4619317420485869	0.3895487206741806	0.7634848260298284	0.3387128907274068	0.6594065218828686	0.5826840238912154	0.8223826198258204	0.8349028847461539	0.8225419252475248	0.7580608492062124	0.0	1.0	0.0	0.0	0.0	0.0	0.9999999950359609	1.0
0.0031616241431173886	0.0017550040914544151	1.9520576907026683e-05	0.003942000982973226	0.0011473460430251503	0.0007891109987961561	0.0029150889145936215	0.9109122107687325	3.019644915241577e-06	0.2708708004674524	0.3233686703395835	0.11385199240986715	0.4527778134279471	0.6778365560967372	0.6264036653197915	0.6555619931537926	0.5471490642216136	0.6406341104510704	0.49863624159416164	0.8870157371332956	0.47316839306085745	0.2890944871818739	0.3782764324908898	0.0	0.5317517587661362	0.5826840238912154	0.7005543119934609	0.47730518543060224	0.6727205166598971	0.3708882323408481	0.0	1.0	0.0	0.0	0.0	0.0	0.9999999950359609	1.0
0.00933149750424543	0.007090527590820549	7.327204354262358e-05	0.014686173758614038	0.006321998431454992	0.00948291996758383	0.018742392274762144	0.8922714284316311	1.622092783889838e-06	0.11969208440694418	0.2178533790636967	0.008945095619987662	0.16179430360518712	0.4133858856740133	0.38108040910534413	0.18037148998815905	0.45622599281173837	0.6461267325652192	0.46448543260094166	0.8701623164915865	0.4619317420485869	0.3895487206741806	0.7634848260298284	0.3387128907274068	0.6594065218828686	0.5826840238912154	0.8223826198258204	0.8349028847461539	0.8225419252475248	0.7580608492062124	0.0	1.0	0.0	0.0	0.0	0.0	0.9999999950359609	1.0
0.0031616241431173886	0.0017550040914544151	1.9520576907026683e-05	0.003942000982973226	0.0011473460430251503	0.0007891109987961561	0.0029150889145936215	0.9109122107687325	3.019644915241577e-06	0.2708708004674524	0.3233686703395835	0.11385199240986715	0.4527778134279471	0.6778365560967372	0.6264036653197915	0.6555619931537926	0.5471490642216136	0.6406341104510704	0.49863624159416164	0.8870157371332956	0.47316839306085745	0.2890944871818739	0.3782764324908898	0.0	0.5317517587661362	0.5826840238912154	0.7005543119934609	0.47730518543060224	0.6727205166598971	0.3708882323408481	0.0	1.0	0.0	0.0	0.0	0.0	0.9999999950359609	1.0
0.007141821791749423	0.0034412580267186212	5.3100859883897725e-05	0.012628618191722897	0.0030156784205583927	0.006626537908649557	0.010187280514708227	0.9053463068424226	1.919847583665932e-06	0.18406790666222372	0.28658111405264697	0.02611218568665377	0.22685812208877834	0.4149070923933575	0.38694796252367314	0.242307929190744	0.5313120729451457	0.6256991195567729	0.5171139620338555	0.8886191196417381	0.4785736193673388	0.6561107456615829	0.11350020971055053	0.0	0.4933280711303126	0.5826840238912154	0.39566121485396943	0.341192995434359	0.42685978612220143	0.27443373470106225	0.0	1.0	0.0	0.0	0.0	0.0	0.9999999950359609	1.0
0.010424067641649992	0.010465498610015216	0.0002243222209002294	0.015635970435106873	9.287055555490075e-05	0.00286346406168039	0.013860581937010601	0.9010428841606821	8.196039246612166e-06	0.3455973930278918	0.46766540034022297	0.2316384180790961	0.524778099731066	0.48850804421496447	0.43527225575510775	0.5459651723929517	0.5000116646424774	0.6194382510266546	0.4890058442644622	0.8792519575375471	0.4680629968885655	0.5796380399551097	0.5537328448212442	0.0	0.5832063906501868	0.5826840238912154	0.32542309745508013	0.6119662294917336	0.3563629534541608	0.5427643947997046	0.0	1.0	0.0	0.0	0.0	0.0	0.9999999950359609	1.0
0.010424067641649992	0.010465498610015216	0.0002243222209002294	0.015635970435106873	9.287055555490075e-05	0.00286346406168039	0.013860581937010601	0.9010428841606821	8.196039246612166e-06	0.3455973930278918	0.46766540034022297	0.2316384180790961	0.524778099731066	0.48850804421496447	0.43527225575510775	0.5459651723929517	0.5000116646424774	0.6194382510266546	0.4890058442644622	0.8792519575375471	0.4680629968885655	0.5796380399551097	0.5537328448212442	0.0	0.5832063906501868	0.5826840238912154	0.32542309745508013	0.6119662294917336	0.3563629534541608	0.5427643947997046	0.0	1.0	0.0	0.0	0.0	0.0	0.9999999950359609	1.0
0.0014611383087650778	0.0007872002923446155	7.293146922133319e-06	0.0022383581611403725	0.00030032821325814106	0.0005995735643715594	0.0017729031560895093	0.9124356513402151	1.6543744639191523e-06	0.2272647608335997	0.19593743013571488	0.03773584905660377	0.32030242962068556	0.5799091864753139	0.5558262982196537	0.4703031276466802	0.5199921734251908	0.6373294166068288	0.5028817369032456	0.8834843779675583	0.47249771560348164	0.3075351946120396	0.4306477379701291	0.0	0.5571517602384664	0.5826840238912154	0.6523686938874992	0.5467385173405073	0.6440471041496879	0.45099074553308544	0.0	1.0	0.0	0.0	0.0	0.0	0.9999999950359609	1.0
0.009405246580987955	0.007114571057999607	7.383680972073036e-05	0.014980856697563128	0.005210763952908422	0.007281706624311031	0.018992790741219366	0.8922103014533431	1.57363656017113e-06	0.11992000776720202	0.2210456882748804	0.007183478000598624	0.1624660538821012	0.4008532635891729	0.3706750765982959	0.17637359730266294	0.4648264175219666	0.645496112098744	0.47532526854601875	0.8717623252334341	0.46188929618396674	0.3953953712082585	0.7636849140536388	0.33488005409608396	0.659411165450766	0.5823800240204378	0.8223472078300176	0.8356948221426305	0.8220587737415741	0.7586284763346246	0.0	1.0	0.0	0.0	0.0	0.0	0.9999999950355216	1.0
0.002701797099739925	0.0014910019794919628	2.1870897191474653e-05	0.004395410964976008	0.0014928784150281596	0.002755805949343741	0.004002915482375854	0.9104167632601099	2.2346199993049517e-06	0.1893520466042507	0.24757016295333015	0.019841269841269844	0.2250950317208105	0.5238708908252139	0.468879953191492	0.3223600976414724	0.4556823580026088	0.6431041033300288	0.5221326067339211	0.8682273967929771	0.47055905747533566	0.15097329895164918	0.7082156197470337	0.0	0.5888869346825699	0.5823800240204378	0.9105020603676616	0.6315182670508948	0.8981687790397844	0.5420174811902903	0.0	1.0	0.0	0.0	0.0	0.0	0.9999999950355216	1.0
0.003123894150880302	0.0017613599787667496	1.8974375391162753e-05	0.004241058895060243	0.0005615231523753818	0.0017954246280363208	0.002993757378490656	0.910738345039737	2.645195128447911e-06	0.25954321821713955	0.3465588035276468	0.1555944055944056	0.4625109317948515	0.6425329228124972	0.6052186699587767	0.5851220255545568	0.5208129280111888	0.6404247454526525	0.49998955627110653	0.882920859265187	0.4732630100556532	0.297207794334306	0.3679759792184982	0.0	0.531759111962638	0.5823800240204378	0.7005212018607861	0.47790938938934097	0.6726879618229654	0.3716570800342454	0.0	1.0	0.0	0.0	0.0	0.0	0.9999999950355216	1.0
0.0012570232605775317	0.0009513709892329299	1.1261120031378426e-05	0.0017245522741409166	0.00047574861536935266	0.0006508833441514227	0.0016552009813979285	0.9121142114169908	3.285894110596031e-06	0.23275391516771254	0.336496991049982	0.10600706713780922	0.33492366597982015	0.6811989648663261	0.6059127174760606	0.5570252019828954	0.5362211605271658	0.6302672445002959	0.4703845137001529	0.8848755368696664	0.47245687437483835	0.8005961749374664	0.4464551484949965	0.0	0.5472897900511488	0.5823800240204378	0.04235122908482125	0.5299741549115564	0.02491871128767259	0.41900605729640894	0.0	1.0	0.0	0.0	0.0	0.0	0.9999999950355216	1.0
0.010457091109448457	0.010388310867755603	0.0002168578974570922	0.01534771209472273	0.00011399743555100649	0.0015616540586215664	0.01394525961946089	0.9003401508718349	7.956086558673725e-06	0.33611903655497727	0.47494377342385585	0.23061307348761678	0.5055084245005347	0.49798196738249795	0.44353733572631526	0.5517112382203206	0.5002056635006291	0.6183276194676551	0.48919184687237616	0.8792780299589882	0.4681202891594154	0.5869847656219854	0.5532403412211728	0.0	0.5832134204666758	0.5823800240204378	0.32538343201654085	0.6127465779329874	0.3563237640650473	0.5435430984744932	0.0	1.0	0.0	0.0	0.0	0.0	0.9999999950355216	1.0
0.010457091109448457	0.010388310867755603	0.0002168578974570922	0.01534771209472273	0.00011399743555100649	0.0015616540586215664	0.01394525961946089	0.9003401508718349	7.956086558673725e-06	0.33611903655497727	0.47494377342385585	0.23061307348761678	0.5055084245005347	0.49798196738249795	0.44353733572631526	0.5517112382203206	0.5002056635006291	0.6183276194676551	0.48919184687237616	0.8792780299589882	0.4681202891594154	0.5869847656219854	0.5532403412211728	0.0	0.5832134204666758	0.5823800240204378	0.32538343201654085	0.6127465779329874	0.3563237640650473	0.5435430984744932	0.0	1.0	0.0	0.0	0.0	0.0	0.9999999950355216	1.0
0.009405246580987955	0.007114571057999607	7.383680972073036e-05	0.014980856697563128	0.005210763952908422	0.007281706624311031	0.018992790741219366	0.8922103014533431	1.57363656017113e-06	0.11992000776720202	0.2210456882748804	0.007183478000598624	0.1624660538821012	0.4008532635891729	0.3706750765982959	0.17637359730266294	0.4648264175219666	0.645496112098744	0.47532526854601875	0.8717623252334341	0.46188929618396674	0.3953953712082585	0.7636849140536388	0.33488005409608396	0.659411165450766	0.5823800240204378	0.8223472078300176	0.8356948221426305	0.8220587737415741	0.7586284763346246	0.0	1.0	0.0	0.0	0.0	0.0	0.9999999950355216	1.0
0.001646915237838454	0.0008899539190029011	7.713677499581219e-06	0.0022666051290528566	0.0004428976827750562	0.0005381871367060162	0.0019334998122316725	0.9120478031439198	1.7460207048215004e-06	0.20511035852824738	0.17516493577318668	0.009287925696594429	0.29032178169197276	0.5866101325059949	0.566464003464772	0.5009493305384269	0.529394143755307	0.6373484868540482	0.5004831629645141	0.8846571631634202	0.4725550332800833	0.3268853006345621	0.42277452719388003	0.0	0.5571595657442672	0.5823800240204378	0.6523304129028702	0.5475070731765835	0.6444978796914373	0.4515637594328343	0.0	1.0	0.0	0.0	0.0	0.0	0.9999999950355216	1.0
0.003123894150880302	0.0017613599787667496	1.8974375391162753e-05	0.004241058895060243	0.0005615231523753818	0.0017954246280363208	0.002993757378490656	0.910738345039737	2.645195128447911e-06	0.25954321821713955	0.3465588035276468	0.1555944055944056	0.4625109317948515	0.6425329228124972	0.6052186699587767	0.5851220255545568	0.5208129280111888	0.6404247454526525	0.49998955627110653	0.882920859265187	0.4732630100556532	0.297207794334306	0.3679759792184982	0.0	0.531759111962638	0.5823800240204378	0.7005212018607861	0.47790938938934097	0.6726879618229654	0.3716570800342454	0.0	1.0	0.0	0.0	0.0	0.0	0.9999999950355216	1.0
0.010457091109448457	0.010388310867755603	0.0002168578974570922	0.01534771209472273	0.00011399743555100649	0.0015616540586215664	0.01394525961946089	0.9003401508718349	7.956086558673725e-06	0.33611903655497727	0.47494377342385585	0.23061307348761678	0.5055084245005347	0.49798196738249795	0.44353733572631526	0.5517112382203206	0.5002056635006291	0.6183276194676551	0.48919184687237616	0.8792780299589882	0.4681202891594154	0.5869847656219854	0.5532403412211728	0.0	0.5832134204666758	0.5823800240204378	0.32538343201654085	0.6127465779329874	0.3563237640650473	0.5435430984744932	0.0	1.0	0.0	0.0	0.0	0.0	0.9999999950355216	1.0
0.007655084150570127	0.0035104498324897457	5.4061610370441394e-05	0.013661673513856607	0.00323286653512823	0.006667401202181867	0.01039610194013871	0.9051890792967606	1.9004253313876024e-06	0.18478333128144692	0.2874109659584919	0.03251649387370405	0.22865071095881898	0.42176007135674626	0.3935405587611789	0.25664279849563826	0.5327493683367429	0.6253325509787205	0.5166277902302967	0.8891102568348923	0.47869659325164476	0.6592722848633633	0.11364546456506375	0.0	0.4933360689732452	0.5823800240204378	0.39563686180928176	0.3421017069875545	0.4268450535136799	0.27526960181953775	0.0	1.0	0.0	0.0	0.0	0.0	0.9999999950355216	1.0
0.010457091109448457	0.010388310867755603	0.0002168578974570922	0.01534771209472273	0.00011399743555100649	0.0015616540586215664	0.01394525961946089	0.9003401508718349	7.956086558673725e-06	0.33611903655497727	0.47494377342385585	0.23061307348761678	0.5055084245005347	0.49798196738249795	0.44353733572631526	0.5517112382203206	0.5002056635006291	0.6183276194676551	0.48919184687237616	0.8792780299589882	0.4681202891594154	0.5869847656219854	0.5532403412211728	0.0	0.5832134204666758	0.5823800240204378	0.32538343201654085	0.6127465779329874	0.3563237640650473	0.5435430984744932	0.0	1.0	0.0	0.0	0.0	0.0	0.9999999950355216	1.0
0.07226303237723118	0.0721818891960623	0.0009072398136364277	0.09062156392408116	0.03415053067698977	0.04376271155396737	0.14261382526511687	0.7171691943836256	3.434955923884137e-06	0.16408459037409867	0.2229690573863499	0.05239179954441914	0.20952777442749212	0.3405558041978129	0.31794502639938305	0.20392424871639453	0.5334616794895516	0.6270696968179281	0.4872093457279763	0.8841368087098423	0.4016996403305426	0.49357695019375514	0.6668187187044627	0.7872020759879399	0.6793369308845457	0.5823800240204378	0.17740482479852526	0.8235772680065858	0.364113915391052	0.8816886121213354	0.0	1.0	0.0	0.0	0.0	0.0	0.9999999950355216	1.0
0.001646915237838454	0.0008899539190029011	7.713677499581219e-06	0.0022666051290528566	0.0004428976827750562	0.0005381871367060162	0.0019334998122316725	0.9120478031439198	1.7460207048215004e-06	0.20511035852824738	0.17516493577318668	0.009287925696594429	0.29032178169197276	0.5866101325059949	0.566464003464772	0.5009493305384269	0.529394143755307	0.6373484868540482	0.5004831629645141	0.8846571631634202	0.4725550332800833	0.3268853006345621	0.42277452719388003	0.0	0.5571595657442672	0.5823800240204378	0.6523304129028702	0.5475070731765835	0.6444978796914373	0.4515637594328343	0.0	1.0	0.0	0.0	0.0	0.0	0.9999999950355216	1.0
0.007655084150570127	0.0035104498324897457	5.4061610370441394e-05	0.013661673513856607	0.00323286653512823	0.006667401202181867	0.01039610194013871	0.9051890792967606	1.9004253313876024e-06	0.18478333128144692	0.2874109659584919	0.03251649387370405	0.22865071095881898	0.42176007135674626	0.3935405587611789	0.25664279849563826	0.5327493683367429	0.6253325509787205	0.5166277902302967	0.8891102568348923	0.47869659325164476	0.6592722848633633	0.11364546456506375	0.0	0.4933360689732452	0.5823800240204378	0.39563686180928176	0.3421017069875545	0.4268450535136799	0.27526960181953775	0.0	1.0	0.0	0.0	0.0	0.0	0.9999999950355216	1.0
0.0027109444795982234	0.0014241518301432938	2.06172847849439e-05	0.004484311948612233	0.0015440004803881483	0.002404741719636431	0.003898019812343359	0.9105825510669566	2.077629397171741e-06	0.18909659358949626	0.25893381820829087	0.026490066225165566	0.22810020347186774	0.49431000047516643	0.4448723370344825	0.31003339949928976	0.45413302698110275	0.6427309445000454	0.5170983778335763	0.8673280496788888	0.47066679285749174	0.15152779111994796	0.7042714431465544	0.0	0.5888894815643707	0.5820761102756872	0.9104668318537024	0.6323072197027259	0.8981333785003238	0.5426594245406434	0.0	1.0	0.0	0.0	0.0	0.0	0.9999999950354526	1.0
0.0013496771723197532	0.00094718596429015	1.175378302974674e-05	0.001717985806320393	0.0011465165853636185	0.000975409888101328	0.0016684923856719487	0.9121329148259772	3.5120100897663946e-06	0.23400380814581473	0.3065851108419031	0.10394265232974911	0.3269126301850199	0.7070146603913501	0.6425664510739191	0.5698849588443378	0.5897173967548995	0.6301675998753612	0.4871921670878572	0.8930544713352664	0.4725075386880461	0.8085327778437184	0.4357411730095591	0.0	0.5472889847715089	0.5820761102756872	0.042313048181197854	0.5306343180593535	0.0248817171547957	0.4198550511589414	0.0	1.0	0.0	0.0	0.0	0.0	0.9999999950354526	1.0
0.009176630811924264	0.007134387226106332	7.495950275341396e-05	0.014840314319111196	0.005812358681188518	0.009873220153341477	0.019236450292887876	0.8921922964625991	1.5461224482964493e-06	0.12066533222065684	0.22572460706660089	0.007566938300349243	0.16154228845439553	0.3930352615096972	0.3637749633350208	0.17358261266892266	0.46191919058956876	0.6455143150289092	0.4713285819499509	0.8709274650227264	0.46193446707146013	0.3954900564136663	0.7616231692403417	0.3356236816693255	0.659415811132258	0.5820761102756872	0.8223304109012501	0.8363752611890217	0.8219966398594982	0.759122461367752	0.0	1.0	0.0	0.0	0.0	0.0	0.9999999950354526	1.0
0.0721841769663667	0.07190421628258609	0.0009034959906546838	0.09140864429490196	0.0338022092732093	0.04973350922100715	0.14226562224526398	0.7168350754361802	3.437597620352254e-06	0.1622144476583146	0.2212085628321339	0.05282673380636301	0.20821915691908874	0.3441232745739946	0.32165394438576456	0.206743221103952	0.5332767110609603	0.6292357389196146	0.4846402051232605	0.8840943749352359	0.4018726729804229	0.4917281342662281	0.667090620952285	0.7814258535106641	0.6793431892389125	0.5820761102756872	0.17736962964490127	0.8245390240088659	0.3640493748576945	0.8822545539331068	0.0	1.0	0.0	0.0	0.0	0.0	0.9999999950354526	1.0
0.007335146046032271	0.0034185671920843944	5.2609070193493945e-05	0.013058432778505505	0.00346191591857835	0.008828649877130945	0.010004672156727006	0.9054090312646582	1.9691389029409505e-06	0.18422908929656878	0.28778068473409735	0.028870084619213535	0.22643271450270017	0.41645229157220814	0.3898954221726658	0.2452705458434163	0.5371489288355036	0.6248122271060969	0.5303290272823679	0.8900971152470936	0.47831936398100616	0.6733870612289801	0.12584871336056902	0.0	0.49334400340833234	0.5820761102756872	0.3956126088455996	0.3427891592292537	0.42683326417463124	0.27609214869463833	0.0	1.0	0.0	0.0	0.0	0.0	0.9999999950354526	1.0
0.0014930230203516462	0.0008807269987069455	7.396042187135637e-06	0.002211513550643708	0.0010365976647312048	0.002136293258465919	0.0018698598065321162	0.9121808407742593	1.650845758564581e-06	0.22061957527086223	0.17713330552053122	0.02476780185758514	0.3229997142084301	0.6270807144130868	0.6002875060780658	0.49879031005975877	0.5698878530238736	0.6371304138643534	0.5546072738401786	0.8924466107912465	0.4725653583486956	0.3406264769922902	0.41992614705635384	0.0	0.5571674008403962	0.5820761102756872	0.6522968190453353	0.5482740952739401	0.6444652272875618	0.45231423717484803	0.0	1.0	0.0	0.0	0.0	0.0	0.9999999950354526	1.0
0.009974228801011762	0.010314959504109083	0.00021683069821258087	0.01492409255219408	0.00040984156515872845	0.0025495583365763314	0.01381434380534306	0.9006011730319202	8.092103911481985e-06	0.3380684095016502	0.4671969753635641	0.23143564356435645	0.508778860086785	0.4958229634905518	0.43984486487723085	0.5549704975912584	0.5029108372102401	0.6194710796765703	0.49376168908013857	0.8796587102944282	0.4680207291452562	0.5807965309738109	0.555723366026453	0.0	0.5832205158046052	0.5820761102756872	0.3253467022874982	0.6135250935246506	0.3567727346183355	0.5441679452238136	0.0	1.0	0.0	0.0	0.0	0.0	0.9999999950354526	1.0
0.009974228801011762	0.010314959504109083	0.00021683069821258087	0.01492409255219408	0.00040984156515872845	0.0025495583365763314	0.01381434380534306	0.9006011730319202	8.092103911481985e-06	0.3380684095016502	0.4671969753635641	0.23143564356435645	0.508778860086785	0.4958229634905518	0.43984486487723085	0.5549704975912584	0.5029108372102401	0.6194710796765703	0.49376168908013857	0.8796587102944282	0.4680207291452562	0.5807965309738109	0.555723366026453	0.0	0.5832205158046052	0.5820761102756872	0.3253467022874982	0.6135250935246506	0.3567727346183355	0.5441679452238136	0.0	1.0	0.0	0.0	0.0	0.0	0.9999999950354526	1.0
0.009974228801011762	0.010314959504109083	0.00021683069821258087	0.01492409255219408	0.00040984156515872845	0.0025495583365763314	0.01381434380534306	0.9006011730319202	8.092103911481985e-06	0.3380684095016502	0.4671969753635641	0.23143564356435645	0.508778860086785	0.4958229634905518	0.43984486487723085	0.5549704975912584	0.5029108372102401	0.6194710796765703	0.49376168908013857	0.8796587102944282	0.4680207291452562	0.5807965309738109	0.555723366026453	0.0	0.5832205158046052	0.5820761102756872	0.3253467022874982	0.6135250935246506	0.3567727346183355	0.5441679452238136	0.0	1.0	0.0	0.0	0.0	0.0	0.9999999950354526	1.0
0.009974228801011762	0.010314959504109083	0.00021683069821258087	0.01492409255219408	0.00040984156515872845	0.0025495583365763314	0.01381434380534306	0.9006011730319202	8.092103911481985e-06	0.3380684095016502	0.4671969753635641	0.23143564356435645	0.508778860086785	0.4958229634905518	0.43984486487723085	0.5549704975912584	0.5029108372102401	0.6194710796765703	0.49376168908013857	0.8796587102944282	0.4680207291452562	0.5807965309738109	0.555723366026453	0.0	0.5832205158046052	0.5820761102756872	0.3253467022874982	0.6135250935246506	0.3567727346183355	0.5441679452238136	0.0	1.0	0.0	0.0	0.0	0.0	0.9999999950354526	1.0
0.007335146046032271	0.0034185671920843944	5.2609070193493945e-05	0.013058432778505505	0.00346191591857835	0.008828649877130945	0.010004672156727006	0.9054090312646582	1.9691389029409505e-06	0.18422908929656878	0.28778068473409735	0.028870084619213535	0.22643271450270017	0.41645229157220814	0.3898954221726658	0.2452705458434163	0.5371489288355036	0.6248122271060969	0.5303290272823679	0.8900971152470936	0.47831936398100616	0.6733870612289801	0.12584871336056902	0.0	0.49334400340833234	0.5820761102756872	0.3956126088455996	0.3427891592292537	0.42683326417463124	0.27609214869463833	0.0	1.0	0.0	0.0	0.0	0.0	0.9999999950354526	1.0
0.002632987292977747	0.001631035708167407	1.645752201469645e-05	0.0034982397579779094	0.001552212372700538	0.002407488179608939	0.002728309428122074	0.9108893748141883	2.6655602392169233e-06	0.2517183955987116	0.32417705701294774	0.11967545638945234	0.452459577005732	0.6632826173537114	0.6224313133437087	0.6116483449365113	0.5686898931322872	0.6400564348147701	0.5356760848177391	0.8903264970710826	0.47333020829275657	0.2961268856519822	0.35142474094004794	0.0	0.5317665306805804	0.5820761102756872	0.7004914944823006	0.4786842774661898	0.6731412741052549	0.3724178194820269	0.0	1.0	0.0	0.0	0.0	0.0	0.9999999950354526	1.0
0.009176630811924264	0.007134387226106332	7.495950275341396e-05	0.014840314319111196	0.005812358681188518	0.009873220153341477	0.019236450292887876	0.8921922964625991	1.5461224482964493e-06	0.12066533222065684	0.22572460706660089	0.007566938300349243	0.16154228845439553	0.3930352615096972	0.3637749633350208	0.17358261266892266	0.46191919058956876	0.6455143150289092	0.4713285819499509	0.8709274650227264	0.46193446707146013	0.3954900564136663	0.7616231692403417	0.3356236816693255	0.659415811132258	0.5820761102756872	0.8223304109012501	0.8363752611890217	0.8219966398594982	0.759122461367752	0.0	1.0	0.0	0.0	0.0	0.0	0.9999999950354526	1.0
0.0014930230203516462	0.0008807269987069455	7.396042187135637e-06	0.002211513550643708	0.0010365976647312048	0.002136293258465919	0.0018698598065321162	0.9121808407742593	1.650845758564581e-06	0.22061957527086223	0.17713330552053122	0.02476780185758514	0.3229997142084301	0.6270807144130868	0.6002875060780658	0.49879031005975877	0.5698878530238736	0.6371304138643534	0.5546072738401786	0.8924466107912465	0.4725653583486956	0.3406264769922902	0.41992614705635384	0.0	0.5571674008403962	0.5820761102756872	0.6522968190453353	0.5482740952739401	0.6444652272875618	0.45231423717484803	0.0	1.0	0.0	0.0	0.0	0.0	0.9999999950354526	1.0
0.002632987292977747	0.001631035708167407	1.645752201469645e-05	0.0034982397579779094	0.001552212372700538	0.002407488179608939	0.002728309428122074	0.9108893748141883	2.6655602392169233e-06	0.2517183955987116	0.32417705701294774	0.11967545638945234	0.452459577005732	0.6632826173537114	0.6224313133437087	0.6116483449365113	0.5686898931322872	0.6400564348147701	0.5356760848177391	0.8903264970710826	0.47333020829275657	0.2961268856519822	0.35142474094004794	0.0	0.5317665306805804	0.5820761102756872	0.7004914944823006	0.4786842774661898	0.6731412741052549	0.3724178194820269	0.0	1.0	0.0	0.0	0.0	0.0	0.9999999950354526	1.0
0.0029721234887464176	0.00166733860320943	1.672811484571178e-05	0.003977308472744337	0.000866825357056501	0.0027119824190679565	0.002906683063504908	0.9107746797707299	2.524400542365739e-06	0.2486574595316141	0.3149707685234877	0.13740458015267176	0.4131695797116828	0.6761678766766472	0.653352705948678	0.5954958207019374	0.5356297832961007	0.6397850306906511	0.42563961402136896	0.8852241442768874	0.47306098418706233	0.3104099316158252	0.3860599789036103	0.0	0.5317740445102913	0.5817723215525885	0.7004691597378918	0.479271941230187	0.6736102621431899	0.3731801506177469	0.0	1.0	0.0	0.0	0.0	0.0	0.9999999950353603	1.0
0.0014918216454627535	0.0008845926521102295	7.138281199301203e-06	0.00216299307337168	0.0005256025758398146	0.001027515826519695	0.0019001016340887736	0.912179302736141	1.5474467261363686e-06	0.2216271549133847	0.1553071873907971	0.0030581039755351682	0.315276855999574	0.6568940886834311	0.6239444313869532	0.5062055524768454	0.5345965661358961	0.637605770940299	0.5166294010856222	0.8858626218606759	0.472560138441069	0.30780917950553394	0.4213269791561997	0.0	0.5571754325008466	0.5817723215525885	0.6522693968498102	0.5490427465709325	0.6449268978047079	0.4530678982927387	0.0	1.0	0.0	0.0	0.0	0.0	0.9999999950353603	1.0
0.010395791023662431	0.010199880160265622	0.00021225390227291692	0.015055353109012513	0.002456371549775923	0.006564601012480586	0.013761989584412571	0.9003595057008997	7.962134017859225e-06	0.3333219688287806	0.4719016636484539	0.23412204234122036	0.5139965926097393	0.4978822824125431	0.444306271512826	0.5496176519920903	0.5216496564715333	0.620132145599665	0.5028059969498384	0.8822960862090762	0.46800780347995335	0.5778233823415765	0.5569081004298534	0.0	0.5832278034796665	0.5817723215525885	0.3258164491672893	0.6141404154980925	0.356741822158292	0.5449468299140933	0.0	1.0	0.0	0.0	0.0	0.0	0.9999999950353603	1.0
0.010395791023662431	0.010199880160265622	0.00021225390227291692	0.015055353109012513	0.002456371549775923	0.006564601012480586	0.013761989584412571	0.9003595057008997	7.962134017859225e-06	0.3333219688287806	0.4719016636484539	0.23412204234122036	0.5139965926097393	0.4978822824125431	0.444306271512826	0.5496176519920903	0.5216496564715333	0.620132145599665	0.5028059969498384	0.8822960862090762	0.46800780347995335	0.5778233823415765	0.5569081004298534	0.0	0.5832278034796665	0.5817723215525885	0.3258164491672893	0.6141404154980925	0.356741822158292	0.5449468299140933	0.0	1.0	0.0	0.0	0.0	0.0	0.9999999950353603	1.0
0.07033117394416696	0.07112850677946496	0.0009157588244576319	0.0889512611015011	0.033105027060835526	0.043841196446158526	0.14000031280809555	0.7210800391936445	3.554922977803278e-06	0.16587768714332557	0.2308273663894154	0.05950443958904747	0.2125359361545426	0.34552513395271434	0.32047474420547784	0.20439119577374476	0.5330904332405166	0.6304386604568706	0.4832496137683633	0.8840656371003576	0.4017487787589211	0.4907302741103881	0.6695527360007631	0.7809107415607105	0.6793495744089706	0.5817723215525885	0.17786412989340222	0.8257225484475288	0.3640023150684436	0.8829033571463789	0.0	1.0	0.0	0.0	0.0	0.0	0.9999999950353603	1.0
0.010395791023662431	0.010199880160265622	0.00021225390227291692	0.015055353109012513	0.002456371549775923	0.006564601012480586	0.013761989584412571	0.9003595057008997	7.962134017859225e-06	0.3333219688287806	0.4719016636484539	0.23412204234122036	0.5139965926097393	0.4978822824125431	0.444306271512826	0.5496176519920903	0.5216496564715333	0.620132145599665	0.5028059969498384	0.8822960862090762	0.46800780347995335	0.5778233823415765	0.5569081004298534	0.0	0.5832278034796665	0.5817723215525885	0.3258164491672893	0.6141404154980925	0.356741822158292	0.5449468299140933	0.0	1.0	0.0	0.0	0.0	0.0	0.9999999950353603	1.0
0.008936554475534514	0.007044335846729614	7.050888407398266e-05	0.014468293098870497	0.004581318869387718	0.0073632170899800625	0.019013795580224608	0.8924463645360632	1.433558346264068e-06	0.120255145365889	0.21571308777184398	0.0049794961921499695	0.16109242905911922	0.38742098764242544	0.3584552671754402	0.16598803404363782	0.4696229020697245	0.6451092093721329	0.4708135693043286	0.8725857040762416	0.4621617598139716	0.39790462497513346	0.7589209116989896	0.3400241383351644	0.6594205836294416	0.5817723215525885	0.8223131636079577	0.8371235729468092	0.821922358892913	0.7596104916154155	0.0	1.0	0.0	0.0	0.0	0.0	0.9999999950353603	1.0
0.0014321101236109141	0.0009682759198403608	1.1441458259866737e-05	0.0017854412242040202	0.0012976115803566884	0.0003972996048211377	0.0016408653107564107	0.9120739286569378	3.794311553061692e-06	0.23229985679806125	0.25610330074594023	0.05511811023622046	0.308494273312902	0.7737580825091499	0.6904475669877496	0.6771098991411035	0.611733038503249	0.6304283283251843	0.4886513352805192	0.8945131154149489	0.47248221554231046	0.7847583847558617	0.4417331593613482	0.0	0.5472882428997147	0.5817723215525885	0.042283657725896706	0.5312963904254737	0.024852739772471988	0.4204995100004286	0.0	1.0	0.0	0.0	0.0	0.0	0.9999999950353603	1.0
0.007225229148420192	0.0032921509026438527	5.148043975678012e-05	0.012444570708180764	0.0017737809393997804	0.003131367082248667	0.009507660449784202	0.9056401993828578	2.1119987619040352e-06	0.1807435788495672	0.2940761118136598	0.03331542181622784	0.21946101898624745	0.42387569602183034	0.39336411228022783	0.2588208235042853	0.5201952350433098	0.6250181066001992	0.5006623105138804	0.8849457471256758	0.478153736601344	0.6766630313938197	0.1224865831121923	0.0	0.49335216188447406	0.5817723215525885	0.3955982639014685	0.34347840613617675	0.4268196373248067	0.2769160937583593	0.0	1.0	0.0	0.0	0.0	0.0	0.9999999950353603	1.0
0.002909328311253536	0.0014462647485345296	2.0453300772012885e-05	0.004970444850687844	0.0012985794255321727	0.0021735163967351264	0.004000105687913507	0.9104869756810904	1.9725729843777972e-06	0.1857154158009145	0.25848733602810603	0.029487179487179487	0.22906518259754918	0.5179887133734553	0.4638989712776359	0.31812566778412005	0.4625087408142235	0.6426007638326027	0.5127384362017476	0.8693953349632282	0.47051571095458483	0.16225612622261237	0.7214302378040959	0.0	0.5888921594890525	0.5817723215525885	0.9104388925729818	0.6329976248687651	0.898105035303135	0.543274602565977	0.0	1.0	0.0	0.0	0.0	0.0	0.9999999950353603	1.0
0.0029721234887464176	0.00166733860320943	1.672811484571178e-05	0.003977308472744337	0.000866825357056501	0.0027119824190679565	0.002906683063504908	0.9107746797707299	2.524400542365739e-06	0.2486574595316141	0.3149707685234877	0.13740458015267176	0.4131695797116828	0.6761678766766472	0.653352705948678	0.5954958207019374	0.5356297832961007	0.6397850306906511	0.42563961402136896	0.8852241442768874	0.47306098418706233	0.3104099316158252	0.3860599789036103	0.0	0.5317740445102913	0.5817723215525885	0.7004691597378918	0.479271941230187	0.6736102621431899	0.3731801506177469	0.0	1.0	0.0	0.0	0.0	0.0	0.9999999950353603	1.0
0.008936554475534514	0.007044335846729614	7.050888407398266e-05	0.014468293098870497	0.004581318869387718	0.0073632170899800625	0.019013795580224608	0.8924463645360632	1.433558346264068e-06	0.120255145365889	0.21571308777184398	0.0049794961921499695	0.16109242905911922	0.38742098764242544	0.3584552671754402	0.16598803404363782	0.4696229020697245	0.6451092093721329	0.4708135693043286	0.8725857040762416	0.4621617598139716	0.39790462497513346	0.7589209116989896	0.3400241383351644	0.6594205836294416	0.5817723215525885	0.8223131636079577	0.8371235729468092	0.821922358892913	0.7596104916154155	0.0	1.0	0.0	0.0	0.0	0.0	0.9999999950353603	1.0
0.010395791023662431	0.010199880160265622	0.00021225390227291692	0.015055353109012513	0.002456371549775923	0.006564601012480586	0.013761989584412571	0.9003595057008997	7.962134017859225e-06	0.3333219688287806	0.4719016636484539	0.23412204234122036	0.5139965926097393	0.4978822824125431	0.444306271512826	0.5496176519920903	0.5216496564715333	0.620132145599665	0.5028059969498384	0.8822960862090762	0.46800780347995335	0.5778233823415765	0.5569081004298534	0.0	0.5832278034796665	0.5817723215525885	0.3258164491672893	0.6141404154980925	0.356741822158292	0.5449468299140933	0.0	1.0	0.0	0.0	0.0	0.0	0.9999999950353603	1.0
0.0014918216454627535	0.0008845926521102295	7.138281199301203e-06	0.00216299307337168	0.0005256025758398146	0.001027515826519695	0.0019001016340887736	0.912179302736141	1.5474467261363686e-06	0.2216271549133847	0.1553071873907971	0.0030581039755351682	0.315276855999574	0.6568940886834311	0.6239444313869532	0.5062055524768454	0.5345965661358961	0.637605770940299	0.5166294010856222	0.8858626218606759	0.472560138441069	0.30780917950553394	0.4213269791561997	0.0	0.5571754325008466	0.5817723215525885	0.6522693968498102	0.5490427465709325	0.6449268978047079	0.4530678982927387	0.0	1.0	0.0	0.0	0.0	0.0	0.9999999950353603	1.0
0.007225229148420192	0.0032921509026438527	5.148043975678012e-05	0.012444570708180764	0.0017737809393997804	0.003131367082248667	0.009507660449784202	0.9056401993828578	2.1119987619040352e-06	0.1807435788495672	0.2940761118136598	0.03331542181622784	0.21946101898624745	0.42387569602183034	0.39336411228022783	0.2588208235042853	0.5201952350433098	0.6250181066001992	0.5006623105138804	0.8849457471256758	0.478153736601344	0.6766630313938197	0.1224865831121923	0.0	0.49335216188447406	0.5817723215525885	0.3955982639014685	0.34347840613617675	0.4268196373248067	0.2769160937583593	0.0	1.0	0.0	0.0	0.0	0.0	0.9999999950353603	1.0
0.007326853971671724	0.0032786207517796822	5.048411563149974e-05	0.012655836299597146	0.0009359653009982055	0.0019192373860629185	0.009508167032754962	0.9057872569116944	2.0281327406842826e-06	0.184948447657086	0.2876834620931188	0.0307855626326964	0.22461941705219	0.42750912285640247	0.40091801593075604	0.25930585454830196	0.5101306578974383	0.6244983410088742	0.49339943923350416	0.8822266531903628	0.47799529484797737	0.687316887080181	0.13061401339585083	0.0	0.4933603541781335	0.5814685772816328	0.3956004490034234	0.34416639295900653	0.4268217837975714	0.277729202860272	0.0	1.0	0.0	0.0	0.0	0.0	0.9999999950353511	1.0
0.010744349005732106	0.010340878488432303	0.00022183188437828526	0.015495068324208746	0.0018393693729670992	0.003894495432788719	0.013822161440987187	0.9006583997612869	8.119805073639073e-06	0.33915614905604924	0.48730135345023406	0.2536407766990291	0.5242648176552797	0.4906623189788452	0.43915193960113075	0.5448564997792533	0.5155784447225809	0.6195717828862974	0.4994896574306447	0.8814889989914212	0.4678232291552761	0.5799543601381425	0.5592996681040221	0.0	0.5832351566761683	0.5814685772816328	0.32580550697734745	0.6149069984752347	0.3567284392258271	0.5455602602036513	0.0	1.0	0.0	0.0	0.0	0.0	0.9999999950353511	1.0
0.0025796218590767826	0.0013734399342320194	2.0245991582924972e-05	0.0043712901105628955	0.0017322621617953816	0.003212598702097848	0.00379439081113498	0.9106327404819923	2.1079288893888676e-06	0.1821103935399635	0.2666430317709835	0.034106412005457026	0.224413479430589	0.5284002727125718	0.4733003605599133	0.31379351603715716	0.44712258760715656	0.6424181865242021	0.5301996464037902	0.8655123234895895	0.4706682172667572	0.15332998324809993	0.7126065198585445	0.0	0.5888948353001393	0.5814685772816328	0.9109456527446649	0.6337872521110705	0.8980943029393114	0.5439185246029046	0.0	1.0	0.0	0.0	0.0	0.0	0.9999999950353511	1.0
0.010744349005732106	0.010340878488432303	0.00022183188437828526	0.015495068324208746	0.0018393693729670992	0.003894495432788719	0.013822161440987187	0.9006583997612869	8.119805073639073e-06	0.33915614905604924	0.48730135345023406	0.2536407766990291	0.5242648176552797	0.4906623189788452	0.43915193960113075	0.5448564997792533	0.5155784447225809	0.6195717828862974	0.4994896574306447	0.8814889989914212	0.4678232291552761	0.5799543601381425	0.5592996681040221	0.0	0.5832351566761683	0.5814685772816328	0.32580550697734745	0.6149069984752347	0.3567284392258271	0.5455602602036513	0.0	1.0	0.0	0.0	0.0	0.0	0.9999999950353511	1.0
0.0017317133679584087	0.0009897890723601338	8.303254437672484e-06	0.0024121532416150116	0.0005700038881321979	0.0007610570307516899	0.0020784768395630073	0.9118302490284078	1.7307520283261077e-06	0.20780630320586224	0.18650416333387107	0.025714285714285707	0.30757583433021163	0.6473755889793738	0.6266170417244107	0.5067944749748721	0.5350643870395113	0.6374806395589945	0.5060422254024257	0.8855462542120859	0.47247975442474077	0.33469073591430354	0.44290462993071633	0.0	0.5571834958652198	0.5814685772816328	0.6522604896403149	0.5498101568760148	0.6449184420029075	0.45382040465663476	0.0	1.0	0.0	0.0	0.0	0.0	0.9999999950353511	1.0
0.06836418611231534	0.07063785987032382	0.0008901920549083843	0.08624557487854459	0.030176580265289844	0.04064883208272756	0.1397871979770466	0.7212890582164444	3.4139947980750876e-06	0.16391997450138313	0.22758565963201335	0.05888873493141196	0.21228856585856107	0.33681430568924575	0.31145213886033274	0.1990182167950174	0.5298928504146022	0.6305245773959756	0.48366566122525106	0.8836504005361773	0.4029849988578443	0.490682673133532	0.6674511486205005	0.7827092317840026	0.6793560885083149	0.5814685772816328	0.17785757458753776	0.8269047682536705	0.3639736466481087	0.8834647236355666	0.0	1.0	0.0	0.0	0.0	0.0	0.9999999950353511	1.0
0.003031204497023886	0.001651534994975468	1.6283784717886614e-05	0.0037835202076550974	0.0013195585953669406	0.0010710222470121827	0.0028788350236335822	0.9106693190199178	2.7595928656511105e-06	0.2383949711820954	0.2620400475207272	0.0970464135021097	0.3706173056677631	0.7242559790562755	0.6896523919331538	0.6137810694769086	0.5605160668136492	0.63983083328716	0.4861465603050771	0.8883731547603412	0.4731046809640887	0.30699652844897485	0.3799866575090261	0.0	0.531781590043925	0.5814685772816328	0.7004654233803507	0.47987317317240236	0.6736066033827954	0.3737662475681583	0.0	1.0	0.0	0.0	0.0	0.0	0.9999999950353511	1.0
0.010744349005732106	0.010340878488432303	0.00022183188437828526	0.015495068324208746	0.0018393693729670992	0.003894495432788719	0.013822161440987187	0.9006583997612869	8.119805073639073e-06	0.33915614905604924	0.48730135345023406	0.2536407766990291	0.5242648176552797	0.4906623189788452	0.43915193960113075	0.5448564997792533	0.5155784447225809	0.6195717828862974	0.4994896574306447	0.8814889989914212	0.4678232291552761	0.5799543601381425	0.5592996681040221	0.0	0.5832351566761683	0.5814685772816328	0.32580550697734745	0.6149069984752347	0.3567284392258271	0.5455602602036513	0.0	1.0	0.0	0.0	0.0	0.0	0.9999999950353511	1.0
0.0013510939511482505	0.0010228635998802084	1.1866843071345814e-05	0.0018522564634334035	0.0008808448220223539	0.0010243366486981005	0.001727127133809616	0.9119915044408119	3.493046235333733e-06	0.23667286315268315	0.2708954555831541	0.045936395759717315	0.34984886190233233	0.7592527027455194	0.66480243921062	0.6759142831965017	0.5677563023124201	0.6300903715168271	0.5170770646712206	0.8890705395718979	0.47237106684908486	0.7894208895099599	0.4649276361387379	0.0	0.5472875644357661	0.5814685772816328	0.04227738598288122	0.5319573681730887	0.02484595886987412	0.4211451860150453	0.0	1.0	0.0	0.0	0.0	0.0	0.9999999950353511	1.0
0.008409306809240204	0.007013813444747878	6.855683362773818e-05	0.013745272750206773	0.0039535729868716285	0.008061764987708912	0.01904892926310933	0.8923588761576268	1.3714130613270013e-06	0.11706575541563885	0.2153806738146187	0.007589025102159953	0.16040415609286365	0.3770978025924479	0.34905191075115005	0.15630618156578902	0.4737630863409157	0.6444468554645646	0.46523669407157453	0.8734780487460542	0.46242180891809287	0.403397598194971	0.7528200690713925	0.42850851868273093	0.6594253561266249	0.5814685772816328	0.8223204528411963	0.8378959917679598	0.821464379658476	0.7601090956645211	0.0	1.0	0.0	0.0	0.0	0.0	0.9999999950353511	1.0
0.008409306809240204	0.007013813444747878	6.855683362773818e-05	0.013745272750206773	0.0039535729868716285	0.008061764987708912	0.01904892926310933	0.8923588761576268	1.3714130613270013e-06	0.11706575541563885	0.2153806738146187	0.007589025102159953	0.16040415609286365	0.3770978025924479	0.34905191075115005	0.15630618156578902	0.4737630863409157	0.6444468554645646	0.46523669407157453	0.8734780487460542	0.46242180891809287	0.403397598194971	0.7528200690713925	0.42850851868273093	0.6594253561266249	0.5814685772816328	0.8223204528411963	0.8378959917679598	0.821464379658476	0.7601090956645211	0.0	1.0	0.0	0.0	0.0	0.0	0.9999999950353511	1.0
0.003031204497023886	0.001651534994975468	1.6283784717886614e-05	0.0037835202076550974	0.0013195585953669406	0.0010710222470121827	0.0028788350236335822	0.9106693190199178	2.7595928656511105e-06	0.2383949711820954	0.2620400475207272	0.0970464135021097	0.3706173056677631	0.7242559790562755	0.6896523919331538	0.6137810694769086	0.5605160668136492	0.63983083328716	0.4861465603050771	0.8883731547603412	0.4731046809640887	0.30699652844897485	0.3799866575090261	0.0	0.531781590043925	0.5814685772816328	0.7004654233803507	0.47987317317240236	0.6736066033827954	0.3737662475681583	0.0	1.0	0.0	0.0	0.0	0.0	0.9999999950353511	1.0
0.010744349005732106	0.010340878488432303	0.00022183188437828526	0.015495068324208746	0.0018393693729670992	0.003894495432788719	0.013822161440987187	0.9006583997612869	8.119805073639073e-06	0.33915614905604924	0.48730135345023406	0.2536407766990291	0.5242648176552797	0.4906623189788452	0.43915193960113075	0.5448564997792533	0.5155784447225809	0.6195717828862974	0.4994896574306447	0.8814889989914212	0.4678232291552761	0.5799543601381425	0.5592996681040221	0.0	0.5832351566761683	0.5814685772816328	0.32580550697734745	0.6149069984752347	0.3567284392258271	0.5455602602036513	0.0	1.0	0.0	0.0	0.0	0.0	0.9999999950353511	1.0
0.007326853971671724	0.0032786207517796822	5.048411563149974e-05	0.012655836299597146	0.0009359653009982055	0.0019192373860629185	0.009508167032754962	0.9057872569116944	2.0281327406842826e-06	0.184948447657086	0.2876834620931188	0.0307855626326964	0.22461941705219	0.42750912285640247	0.40091801593075604	0.25930585454830196	0.5101306578974383	0.6244983410088742	0.49339943923350416	0.8822266531903628	0.47799529484797737	0.687316887080181	0.13061401339585083	0.0	0.4933603541781335	0.5814685772816328	0.3956004490034234	0.34416639295900653	0.4268217837975714	0.277729202860272	0.0	1.0	0.0	0.0	0.0	0.0	0.9999999950353511	1.0
0.0017317133679584087	0.0009897890723601338	8.303254437672484e-06	0.0024121532416150116	0.0005700038881321979	0.0007610570307516899	0.0020784768395630073	0.9118302490284078	1.7307520283261077e-06	0.20780630320586224	0.18650416333387107	0.025714285714285707	0.30757583433021163	0.6473755889793738	0.6266170417244107	0.5067944749748721	0.5350643870395113	0.6374806395589945	0.5060422254024257	0.8855462542120859	0.47247975442474077	0.33469073591430354	0.44290462993071633	0.0	0.5571834958652198	0.5814685772816328	0.6522604896403149	0.5498101568760148	0.6449184420029075	0.45382040465663476	0.0	1.0	0.0	0.0	0.0	0.0	0.9999999950353511	1.0
0.010918500187371075	0.010165603038256671	0.00021333167527441433	0.01584457986064126	0.0009730576768970625	0.006405601348671713	0.013598249060446137	0.9006053084809338	7.780253966245806e-06	0.3357368137824023	0.4889905650190326	0.2506063055780113	0.5301830151526888	0.49528064414809	0.4402288283643432	0.5479855810238183	0.5078508750929782	0.6206887918457822	0.5105786190761193	0.8803947922886287	0.46792397259107166	0.5747216192553384	0.5588248717465094	0.0	0.5832426070980335	0.581165002484472	0.32578001968126336	0.6156807982976391	0.3567015757939534	0.546326804630973	0.0	1.0	0.0	0.0	0.0	0.0	0.9999999950353106	1.0
0.007623524839054365	0.003337293052903834	5.2398997394828494e-05	0.013217211028250877	0.0034653744577488386	0.007735738585365058	0.009705581193643613	0.9055686552460381	2.065070775191268e-06	0.18242455259905316	0.29442764813821676	0.03578838174273858	0.22045180098514708	0.4244601278437989	0.4009437347485324	0.24810520613014792	0.5387833633548126	0.6238860627672886	0.5261463704983748	0.8903514926199978	0.47799277763903786	0.6952116303267157	0.13678234805580747	0.0	0.4933686436971563	0.581165002484472	0.39558695474783956	0.34485034496711275	0.4268117669246694	0.27853789892935144	0.0	1.0	0.0	0.0	0.0	0.0	0.9999999950353106	1.0
0.007623524839054365	0.003337293052903834	5.2398997394828494e-05	0.013217211028250877	0.0034653744577488386	0.007735738585365058	0.009705581193643613	0.9055686552460381	2.065070775191268e-06	0.18242455259905316	0.29442764813821676	0.03578838174273858	0.22045180098514708	0.4244601278437989	0.4009437347485324	0.24810520613014792	0.5387833633548126	0.6238860627672886	0.5261463704983748	0.8903514926199978	0.47799277763903786	0.6952116303267157	0.13678234805580747	0.0	0.4933686436971563	0.581165002484472	0.39558695474783956	0.34485034496711275	0.4268117669246694	0.27853789892935144	0.0	1.0	0.0	0.0	0.0	0.0	0.9999999950353106	1.0
0.003017142353018083	0.0015154764796616387	2.241793923269438e-05	0.005408969028432777	0.001239181432772805	0.0015495259930296379	0.00438384248622426	0.9103197944406193	1.8374532202953556e-06	0.18649260780630544	0.26739121579171166	0.023255813953488375	0.23593672473344543	0.5006313998427676	0.4484166201215586	0.29315194340948636	0.46895377662072335	0.6428435191173867	0.5010267861630684	0.8702570089970388	0.4704399107613715	0.16709993596246392	0.7199919589573807	0.0	0.5888976421541073	0.581165002484472	0.9109256031832165	0.6344656864782222	0.8980710169620456	0.5445497193782383	0.0	1.0	0.0	0.0	0.0	0.0	0.9999999950353106	1.0
0.010918500187371075	0.010165603038256671	0.00021333167527441433	0.01584457986064126	0.0009730576768970625	0.006405601348671713	0.013598249060446137	0.9006053084809338	7.780253966245806e-06	0.3357368137824023	0.4889905650190326	0.2506063055780113	0.5301830151526888	0.49528064414809	0.4402288283643432	0.5479855810238183	0.5078508750929782	0.6206887918457822	0.5105786190761193	0.8803947922886287	0.46792397259107166	0.5747216192553384	0.5588248717465094	0.0	0.5832426070980335	0.581165002484472	0.32578001968126336	0.6156807982976391	0.3567015757939534	0.546326804630973	0.0	1.0	0.0	0.0	0.0	0.0	0.9999999950353106	1.0
0.0019443727334004562	0.0010693525538559867	9.668585806268163e-06	0.002812394819001723	0.0007648499277979635	0.000629137312479473	0.002353420788320105	0.911644055554271	1.6895426834758009e-06	0.20811895034265665	0.20228543721340095	0.028915662650602414	0.30164156149587507	0.6082379233376694	0.5746783972062517	0.47049128702392756	0.5397883583261157	0.6376723896378811	0.4988391858511144	0.8871011727878085	0.4724465198183865	0.33483574258833504	0.4512985212838627	0.0	0.5571916226374387	0.581165002484472	0.652237254166856	0.5505661373274011	0.6448961642173948	0.45438140287292683	0.0	1.0	0.0	0.0	0.0	0.0	0.9999999950353106	1.0
0.010918500187371075	0.010165603038256671	0.00021333167527441433	0.01584457986064126	0.0009730576768970625	0.006405601348671713	0.013598249060446137	0.9006053084809338	7.780253966245806e-06	0.3357368137824023	0.4889905650190326	0.2506063055780113	0.5301830151526888	0.49528064414809	0.4402288283643432	0.5479855810238183	0.5078508750929782	0.6206887918457822	0.5105786190761193	0.8803947922886287	0.46792397259107166	0.5747216192553384	0.5588248717465094	0.0	0.5832426070980335	0.581165002484472	0.32578001968126336	0.6156807982976391	0.3567015757939534	0.546326804630973	0.0	1.0	0.0	0.0	0.0	0.0	0.9999999950353106	1.0
0.002719543114031154	0.0015979984812298836	1.4115864319057006e-05	0.0034479532391329328	0.002008407443088494	0.0031167090391715133	0.0028231807643309807	0.9105547434070576	2.5538340819542375e-06	0.22079594375260947	0.20710970039507967	0.04794520547945205	0.3185874541207505	0.774984974448528	0.7441605428194401	0.656868586716987	0.6002044709498532	0.6392890066079098	0.5133581665728361	0.8933528817993698	0.47315435868356087	0.32208611274254995	0.3707128481739699	0.0	0.5317890404657901	0.581165002484472	0.7004473420786785	0.48045484199086413	0.6735890088105876	0.37451552686278317	0.0	1.0	0.0	0.0	0.0	0.0	0.9999999950353106	1.0
0.008106830501250675	0.007001831456968037	6.781128316134919e-05	0.013270497262860963	0.0023113357518600676	0.005029606178524042	0.01917413916089551	0.8921697306384203	1.329336734968272e-06	0.11308381634728448	0.21176657819036468	0.003464203233256351	0.15368568430895593	0.37439972707890945	0.345783820662931	0.14116562824979334	0.4844820717914196	0.6445627860138198	0.4663727477873399	0.8758355390839008	0.4623840546049658	0.4022242839810941	0.7543671473794262	0.42799880652187566	0.6594301941452487	0.581165002484472	0.8227568227056312	0.838525639242888	0.8214182955386635	0.7605785499776562	0.0	1.0	0.0	0.0	0.0	0.0	0.9999999950353106	1.0
0.002719543114031154	0.0015979984812298836	1.4115864319057006e-05	0.0034479532391329328	0.002008407443088494	0.0031167090391715133	0.0028231807643309807	0.9105547434070576	2.5538340819542375e-06	0.22079594375260947	0.20710970039507967	0.04794520547945205	0.3185874541207505	0.774984974448528	0.7441605428194401	0.656868586716987	0.6002044709498532	0.6392890066079098	0.5133581665728361	0.8933528817993698	0.47315435868356087	0.32208611274254995	0.3707128481739699	0.0	0.5317890404657901	0.581165002484472	0.7004473420786785	0.48045484199086413	0.6735890088105876	0.37451552686278317	0.0	1.0	0.0	0.0	0.0	0.0	0.9999999950353106	1.0
0.07043670946837374	0.07061683240812018	0.0008811542409018199	0.0894088101158702	0.025950730459192276	0.03965176474021223	0.1413301758016937	0.7207291846371092	3.2658319628855567e-06	0.1628436337331446	0.22665841916436444	0.05853548966756513	0.21396934283420507	0.3305588926113596	0.30522427501752114	0.1949765710773962	0.5248691092539347	0.6322738555161744	0.48428478170367123	0.8830141597801078	0.4036163265372969	0.4891416574073975	0.6657378726020735	0.7851237294751137	0.6793626026076591	0.581165002484472	0.17835627823827271	0.828131555579541	0.36354757180431096	0.8840938585794504	0.0	1.0	0.0	0.0	0.0	0.0	0.9999999950353106	1.0
0.008106830501250675	0.007001831456968037	6.781128316134919e-05	0.013270497262860963	0.0023113357518600676	0.005029606178524042	0.01917413916089551	0.8921697306384203	1.329336734968272e-06	0.11308381634728448	0.21176657819036468	0.003464203233256351	0.15368568430895593	0.37439972707890945	0.345783820662931	0.14116562824979334	0.4844820717914196	0.6445627860138198	0.4663727477873399	0.8758355390839008	0.4623840546049658	0.4022242839810941	0.7543671473794262	0.42799880652187566	0.6594301941452487	0.581165002484472	0.8227568227056312	0.838525639242888	0.8214182955386635	0.7605785499776562	0.0	1.0	0.0	0.0	0.0	0.0	0.9999999950353106	1.0
0.0019443727334004562	0.0010693525538559867	9.668585806268163e-06	0.002812394819001723	0.0007648499277979635	0.000629137312479473	0.002353420788320105	0.911644055554271	1.6895426834758009e-06	0.20811895034265665	0.20228543721340095	0.028915662650602414	0.30164156149587507	0.6082379233376694	0.5746783972062517	0.47049128702392756	0.5397883583261157	0.6376723896378811	0.4988391858511144	0.8871011727878085	0.4724465198183865	0.33483574258833504	0.4512985212838627	0.0	0.5571916226374387	0.581165002484472	0.652237254166856	0.5505661373274011	0.6448961642173948	0.45438140287292683	0.0	1.0	0.0	0.0	0.0	0.0	0.9999999950353106	1.0
0.010918500187371075	0.010165603038256671	0.00021333167527441433	0.01584457986064126	0.0009730576768970625	0.006405601348671713	0.013598249060446137	0.9006053084809338	7.780253966245806e-06	0.3357368137824023	0.4889905650190326	0.2506063055780113	0.5301830151526888	0.49528064414809	0.4402288283643432	0.5479855810238183	0.5078508750929782	0.6206887918457822	0.5105786190761193	0.8803947922886287	0.46792397259107166	0.5747216192553384	0.5588248717465094	0.0	0.5832426070980335	0.581165002484472	0.32578001968126336	0.6156807982976391	0.3567015757939534	0.546326804630973	0.0	1.0	0.0	0.0	0.0	0.0	0.9999999950353106	1.0
0.0012365710823254454	0.0009689056330983485	1.1686836683043494e-05	0.00179408585907939	0.0001929768147980535	0.002034403175683289	0.0016593908132592414	0.9120400128660937	3.6551851626798154e-06	0.22816359453827384	0.3287169162691095	0.09701492537313432	0.30679272086729636	0.7335976762876102	0.6467809696693408	0.6381565247962171	0.48332271291485307	0.6303180118763957	0.4699241346854238	0.8768593320680332	0.4725429275975647	0.7916531131599678	0.429339722750602	0.0	0.5472870804225443	0.581165002484472	0.042252065488473045	0.532604905023707	0.02482093294877652	0.4217776791083836	0.0	1.0	0.0	0.0	0.0	0.0	0.9999999950353106	1.0
0.0017632796214726264	0.0010369677678277779	9.360103239116974e-06	0.002524193871901477	0.0012051119238433452	0.0017562042339624173	0.00226950642161289	0.9116951845623594	1.6938108075134605e-06	0.2050695580826274	0.2060091840813897	0.03491271820448877	0.3048053501603851	0.5989707639332771	0.5690891916043102	0.44014758098049783	0.5653933349594187	0.6379346470781112	0.5301633109587216	0.8920320079625893	0.4724546358769563	0.31434817542553206	0.4490712502666825	0.0	0.5571997494096576	0.5808614693611952	0.6522103490565263	0.5513185284483395	0.6448701951491731	0.45511751797201383	0.0	1.0	0.0	0.0	0.0	0.0	0.9999999950353513	1.0
0.007716547029495008	0.007072499667822682	6.658214505720137e-05	0.012424239614905087	0.0034913572392763353	0.006145686144547794	0.01921981410838473	0.8918248758033179	1.3183772134536234e-06	0.1109475104838823	0.20368097972282714	0.0038000584624378842	0.1499257512566564	0.37171498475567327	0.3432027019512618	0.13828805463189991	0.47670248966740414	0.6445836933065637	0.46995421195109643	0.8742135121993991	0.4622939879773113	0.4028841594049096	0.7540782307580596	0.3967602567307838	0.6594351610931588	0.5808614693611952	0.8227339541958594	0.8393191103780845	0.8209189479200336	0.7609675273002415	0.0	1.0	0.0	0.0	0.0	0.0	0.9999999950353513	1.0
0.11133443779869445	0.14736456104827286	0.004556407798256436	0.18452174272889854	0.010168449887513706	0.00419555108428122	0.15601111323277522	0.8092975021523903	1.410674030312322e-05	0.41253330402952015	0.688662015000806	0.44822997072132026	0.6040721674253339	0.3736099903659729	0.3420929461081237	0.41718343759775406	0.5066395213410146	0.46666182629922515	0.48271409004326415	0.8801552083426615	0.48070812555168296	0.5578270140835384	0.4617033014715281	0.6741692187923933	0.5473851554510232	0.5808614693611952	0.1424752861632872	0.4679960914482484	0.3003014103074077	0.48043290266647865	0.0	1.0	0.0	0.0	0.0	0.0	0.9999999950353513	1.0
0.01080730537669794	0.01018879911533642	0.00021627451801095658	0.015564299404920845	0.0006884530750752515	0.0031205298420943174	0.013536129700629977	0.9008626052128085	8.04148919823967e-06	0.3392208055559611	0.48670218979222524	0.24876644736842107	0.5285842804175648	0.4880459975357127	0.4351745112657118	0.5496293856565855	0.5054249707315736	0.6206069243423034	0.4962915915578441	0.8800282739617857	0.46797922461804414	0.5750214037139153	0.5575550617705257	0.0	0.5832499919984582	0.5808614693611952	0.3262526355498807	0.6164385034095776	0.35715280664810745	0.5469378692353206	0.0	1.0	0.0	0.0	0.0	0.0	0.9999999950353513	1.0
0.0017632796214726264	0.0010369677678277779	9.360103239116974e-06	0.002524193871901477	0.0012051119238433452	0.0017562042339624173	0.00226950642161289	0.9116951845623594	1.6938108075134605e-06	0.2050695580826274	0.2060091840813897	0.03491271820448877	0.3048053501603851	0.5989707639332771	0.5690891916043102	0.44014758098049783	0.5653933349594187	0.6379346470781112	0.5301633109587216	0.8920320079625893	0.4724546358769563	0.31434817542553206	0.4490712502666825	0.0	0.5571997494096576	0.5808614693611952	0.6522103490565263	0.5513185284483395	0.6448701951491731	0.45511751797201383	0.0	1.0	0.0	0.0	0.0	0.0	0.9999999950353513	1.0
0.0012917595697380735	0.001010962795098354	1.192212573497454e-05	0.0017206812929952931	0.0013407417217182551	0.0021270413265636486	0.0017636531207788561	0.912051720378726	3.4691822400731342e-06	0.24090557479880587	0.277858124164415	0.08041958041958042	0.31005220619173635	0.7299761782030099	0.6528752354468443	0.620198418476313	0.6024626564230867	0.6302328031019562	0.5378827357680402	0.8945186606812862	0.47240334972672604	0.7842132448253292	0.45850675679797753	0.0	0.5472865647053995	0.5808614693611952	0.04222412620775251	0.5332481015846703	0.024793630465655414	0.4226120668933634	0.0	1.0	0.0	0.0	0.0	0.0	0.9999999950353513	1.0
0.0072555877784213005	0.003251082188205074	5.006129967324052e-05	0.012141403833196058	0.0012906581054964855	0.002048018565249844	0.0091672766056682	0.9058195166039633	2.175142399719594e-06	0.1835003193068137	0.28609183785356607	0.028846153846153848	0.22111986848519014	0.44148254404368054	0.41163199607700585	0.260218290192712	0.5152684496235829	0.6253548860882641	0.4949271720920972	0.8834276952058876	0.47807096300341295	0.6726136431429157	0.12310325049981086	0.0	0.4933769966240247	0.5808614693611952	0.3955733604112502	0.34573349208695825	0.4269698578960228	0.2791474342648954	0.0	1.0	0.0	0.0	0.0	0.0	0.9999999950353513	1.0
0.0028964079163735935	0.001581018152718463	1.3471905800003112e-05	0.0035012559170389235	0.000801985960797795	0.0013581124152350571	0.002815124476715576	0.9106156099302539	2.4047596588986048e-06	0.22253606957818312	0.21076136643463703	0.041002277904328026	0.31981946914991133	0.7378233712707509	0.724047266335952	0.654472159349986	0.5394322455497278	0.6392385471465222	0.4823350943229857	0.8848847073604728	0.47305587381188713	0.3223053801519383	0.3819554024831098	0.0	0.5317967487462277	0.5808614693611952	0.7004255244194652	0.48103289602263366	0.6735676579110416	0.3752613106858569	0.0	1.0	0.0	0.0	0.0	0.0	0.9999999950353513	1.0
0.01080730537669794	0.01018879911533642	0.00021627451801095658	0.015564299404920845	0.0006884530750752515	0.0031205298420943174	0.013536129700629977	0.9008626052128085	8.04148919823967e-06	0.3392208055559611	0.48670218979222524	0.24876644736842107	0.5285842804175648	0.4880459975357127	0.4351745112657118	0.5496293856565855	0.5054249707315736	0.6206069243423034	0.4962915915578441	0.8800282739617857	0.46797922461804414	0.5750214037139153	0.5575550617705257	0.0	0.5832499919984582	0.5808614693611952	0.3262526355498807	0.6164385034095776	0.35715280664810745	0.5469378692353206	0.0	1.0	0.0	0.0	0.0	0.0	0.9999999950353513	1.0
0.0072555877784213005	0.003251082188205074	5.006129967324052e-05	0.012141403833196058	0.0012906581054964855	0.002048018565249844	0.0091672766056682	0.9058195166039633	2.175142399719594e-06	0.1835003193068137	0.28609183785356607	0.028846153846153848	0.22111986848519014	0.44148254404368054	0.41163199607700585	0.260218290192712	0.5152684496235829	0.6253548860882641	0.4949271720920972	0.8834276952058876	0.47807096300341295	0.6726136431429157	0.12310325049981086	0.0	0.4933769966240247	0.5808614693611952	0.3955733604112502	0.34573349208695825	0.4269698578960228	0.2791474342648954	0.0	1.0	0.0	0.0	0.0	0.0	0.9999999950353513	1.0
0.006972154791008714	0.003927931749616586	5.479871050363307e-05	0.010776229204565562	0.0010920416369008966	0.001246588688759711	0.00946045023912001	0.9042381733358139	2.47575635884268e-06	0.1884945113724682	0.28581812676616536	0.0625	0.26984915410056487	0.5827586573795756	0.523296366312403	0.38061016947157217	0.4853911961240747	0.6195192925873926	0.4900747407040658	0.8761081565192441	0.466516620499612	0.7330682292957493	0.7661513685072084	0.0	0.593092612224875	0.5808614693611952	0.1943265045394409	0.6578994449075006	0.2299501149972783	0.5818909056712485	0.0	1.0	0.0	0.0	0.0	0.0	0.9999999950353513	1.0
0.01080730537669794	0.01018879911533642	0.00021627451801095658	0.015564299404920845	0.0006884530750752515	0.0031205298420943174	0.013536129700629977	0.9008626052128085	8.04148919823967e-06	0.3392208055559611	0.48670218979222524	0.24876644736842107	0.5285842804175648	0.4880459975357127	0.4351745112657118	0.5496293856565855	0.5054249707315736	0.6206069243423034	0.4962915915578441	0.8800282739617857	0.46797922461804414	0.5750214037139153	0.5575550617705257	0.0	0.5832499919984582	0.5808614693611952	0.3262526355498807	0.6164385034095776	0.35715280664810745	0.5469378692353206	0.0	1.0	0.0	0.0	0.0	0.0	0.9999999950353513	1.0
0.01080730537669794	0.01018879911533642	0.00021627451801095658	0.015564299404920845	0.0006884530750752515	0.0031205298420943174	0.013536129700629977	0.9008626052128085	8.04148919823967e-06	0.3392208055559611	0.48670218979222524	0.24876644736842107	0.5285842804175648	0.4880459975357127	0.4351745112657118	0.5496293856565855	0.5054249707315736	0.6206069243423034	0.4962915915578441	0.8800282739617857	0.46797922461804414	0.5750214037139153	0.5575550617705257	0.0	0.5832499919984582	0.5808614693611952	0.3262526355498807	0.6164385034095776	0.35715280664810745	0.5469378692353206	0.0	1.0	0.0	0.0	0.0	0.0	0.9999999950353513	1.0
0.0028964079163735935	0.001581018152718463	1.3471905800003112e-05	0.0035012559170389235	0.000801985960797795	0.0013581124152350571	0.002815124476715576	0.9106156099302539	2.4047596588986048e-06	0.22253606957818312	0.21076136643463703	0.041002277904328026	0.31981946914991133	0.7378233712707509	0.724047266335952	0.654472159349986	0.5394322455497278	0.6392385471465222	0.4823350943229857	0.8848847073604728	0.47305587381188713	0.3223053801519383	0.3819554024831098	0.0	0.5317967487462277	0.5808614693611952	0.7004255244194652	0.48103289602263366	0.6735676579110416	0.3752613106858569	0.0	1.0	0.0	0.0	0.0	0.0	0.9999999950353513	1.0
0.06835734517394049	0.06936102430439879	0.0008638143469607446	0.08514110299743384	0.031700381038915044	0.0482364368002984	0.13730298579905112	0.7242197374837588	3.356949896731163e-06	0.16293307955591274	0.22976348952643896	0.06014543748533898	0.21298512116171023	0.3325734015010896	0.30633653978853115	0.19586762854824613	0.5319519426156641	0.6316439666431688	0.4864380999081598	0.8839604903789378	0.404681003667768	0.4897515769962058	0.6661870446281488	0.7802372252701706	0.6793692477498843	0.5808614693611952	0.17885681670744297	0.8294525819218537	0.3635133095458619	0.8847121825291802	0.0	1.0	0.0	0.0	0.0	0.0	0.9999999950353513	1.0
0.0072555877784213005	0.003251082188205074	5.006129967324052e-05	0.012141403833196058	0.0012906581054964855	0.002048018565249844	0.0091672766056682	0.9058195166039633	2.175142399719594e-06	0.1835003193068137	0.28609183785356607	0.028846153846153848	0.22111986848519014	0.44148254404368054	0.41163199607700585	0.260218290192712	0.5152684496235829	0.6253548860882641	0.4949271720920972	0.8834276952058876	0.47807096300341295	0.6726136431429157	0.12310325049981086	0.0	0.4933769966240247	0.5808614693611952	0.3955733604112502	0.34573349208695825	0.4269698578960228	0.2791474342648954	0.0	1.0	0.0	0.0	0.0	0.0	0.9999999950353513	1.0
0.0027867662588014746	0.0014670516414323454	2.0266432879362417e-05	0.004852982079420012	0.0011977194338295978	0.0015468330061050206	0.004225255245523504	0.910361599309469	1.7207791549994736e-06	0.17964755053484882	0.2555236436388816	0.013986013986013984	0.22933212548793577	0.4797318306338017	0.43559233249535045	0.26343581269872546	0.46843276896738373	0.6424108424915725	0.5019767856612665	0.8703418935397897	0.4705513774289333	0.17491275543988843	0.7130932580638675	0.0	0.5889004785984032	0.5808614693611952	0.9108979641455127	0.6352568092748808	0.8980414867003733	0.5451768194583264	0.0	1.0	0.0	0.0	0.0	0.0	0.9999999950353513	1.0
0.007126653884176579	0.00389028035748772	5.311291724276714e-05	0.011016372461945473	0.001374957415459306	0.003608732936692864	0.009474969959743637	0.9042812771412958	2.4198606611916093e-06	0.18684229393552498	0.2512945279035772	0.04006968641114982	0.24643049712326912	0.607733402648174	0.5452764288130154	0.3969925056894494	0.4815954683933849	0.6197688135236755	0.5051798417419737	0.8752950664707705	0.4664620617896699	0.7314596996949952	0.7717673212656597	0.0	0.5930975474688622	0.5805580640378294	0.19427683100034504	0.6583335375136263	0.22991959280501023	0.5825340412270771	0.0	1.0	0.0	0.0	0.0	0.0	0.9999999950357358	1.0
0.0070176538772387	0.003315335698995557	4.9607073681940575e-05	0.01177540672423264	0.001985832240600233	0.004366207689258977	0.00912397243097842	0.9056193199322735	2.224439006924967e-06	0.18220194055860345	0.2882939162145757	0.04009296920395118	0.22330730250968947	0.45127127477995294	0.4241128836668878	0.26525373862548274	0.5246065451967892	0.6248663504030623	0.5100077329550019	0.8856027812264486	0.4780552142962615	0.6781842127721256	0.13082489150518134	0.0	0.4933854446626616	0.5805580640378294	0.395543969955949	0.34641016997325247	0.4272335163006231	0.2799508684009078	0.0	1.0	0.0	0.0	0.0	0.0	0.9999999950357358	1.0
0.06789393935509339	0.06881173667349164	0.0008603272487946771	0.08495467385487891	0.031570918922483385	0.045436362142703274	0.13600849295623996	0.7266478148388744	3.3569419539069216e-06	0.16458604346317074	0.22924356670546778	0.05647934429318385	0.21360838535581647	0.3329905615876442	0.3068409770650278	0.19861246845650854	0.5319487864575234	0.6307773652080255	0.48610491994648286	0.8839882069508223	0.40475577473829827	0.49056014242131873	0.6675141733654096	0.783139580904381	0.6793758907785148	0.5805580640378294	0.1793450618930963	0.830321021696548	0.3634625584739021	0.8853667969639059	0.0	1.0	0.0	0.0	0.0	0.0	0.9999999950357358	1.0
0.010498853628579786	0.010149639752724815	0.00021989112099560148	0.015916895099853546	0.00014500739668171428	0.004731657072500266	0.013473959436420617	0.9012550190548743	7.930404747640264e-06	0.343360655580923	0.5132448049767375	0.2758483033932136	0.5428139405026277	0.47273543510930566	0.41933999005257816	0.5250199468784675	0.5004612871881299	0.6211916097966504	0.502917928013103	0.8793236964653359	0.46806017074064843	0.5717758087270111	0.5563014398429621	0.0	0.5832575079417639	0.5805580640378294	0.326211135292906	0.6172115459087139	0.3571084299498125	0.5477104995282893	0.0	1.0	0.0	0.0	0.0	0.0	0.9999999950357358	1.0
0.008386207400113038	0.007235037358794892	6.826347980392788e-05	0.013387612731671224	0.003346052615545071	0.006015677871772457	0.019652301772900654	0.8912822686009403	1.3191227605323075e-06	0.11045657221420152	0.20431066257173078	0.003137478608100399	0.15113548957215853	0.37427158932813426	0.3468218607413458	0.1373816913790784	0.4781606251176528	0.6443480974266041	0.4708494054732561	0.8745266453178446	0.4619808144340794	0.40679399122591164	0.7563383815534033	0.39653244211005	0.6594402569703552	0.5805580640378294	0.822706014915139	0.8400823967715882	0.8208512689833156	0.7613691944329397	0.0	1.0	0.0	0.0	0.0	0.0	0.9999999950357358	1.0
0.0020307894129004927	0.0010752057945727022	9.929894968213872e-06	0.0028702179163214428	0.0006054686984338557	0.0005712628307220066	0.0023269766953652685	0.9116477800378744	1.7960015772159717e-06	0.2101354329811907	0.21556924067221253	0.036855036855036855	0.30299577903905917	0.6012859695293533	0.5678918890124363	0.4607611884966057	0.5319593195050462	0.6382118617199564	0.4976094205247586	0.8854218492902801	0.47245308764077887	0.30442539706117633	0.45020633582556785	0.0	0.5572080706326032	0.5805580640378294	0.6521675477464793	0.5520795937845271	0.6453169216627527	0.45586577359282726	0.0	1.0	0.0	0.0	0.0	0.0	0.9999999950357358	1.0
0.0028700949955167746	0.0014858353743441145	2.1292692562538018e-05	0.005089520877973213	0.0022676161060879987	0.004139589158807885	0.004290631879902289	0.9103242476298076	1.7764964499571938e-06	0.18060405391738565	0.2718733812169061	0.031818181818181815	0.23171168010435508	0.48479800619620345	0.44406611380132277	0.26637036239314804	0.44241718207568437	0.6424990506150982	0.5337128111405652	0.8626806718352068	0.4704192654507401	0.17515807567741903	0.7276725561222396	0.0	0.5889034460855802	0.5805580640378294	0.910853094494684	0.6360565871946054	0.8979961993772692	0.5457832588047823	0.0	1.0	0.0	0.0	0.0	0.0	0.9999999950357358	1.0
0.0070176538772387	0.003315335698995557	4.9607073681940575e-05	0.01177540672423264	0.001985832240600233	0.004366207689258977	0.00912397243097842	0.9056193199322735	2.224439006924967e-06	0.18220194055860345	0.2882939162145757	0.04009296920395118	0.22330730250968947	0.45127127477995294	0.4241128836668878	0.26525373862548274	0.5246065451967892	0.6248663504030623	0.5100077329550019	0.8856027812264486	0.4780552142962615	0.6781842127721256	0.13082489150518134	0.0	0.4933854446626616	0.5805580640378294	0.395543969955949	0.34641016997325247	0.4272335163006231	0.2799508684009078	0.0	1.0	0.0	0.0	0.0	0.0	0.9999999950357358	1.0
0.010498853628579786	0.010149639752724815	0.00021989112099560148	0.015916895099853546	0.00014500739668171428	0.004731657072500266	0.013473959436420617	0.9012550190548743	7.930404747640264e-06	0.343360655580923	0.5132448049767375	0.2758483033932136	0.5428139405026277	0.47273543510930566	0.41933999005257816	0.5250199468784675	0.5004612871881299	0.6211916097966504	0.502917928013103	0.8793236964653359	0.46806017074064843	0.5717758087270111	0.5563014398429621	0.0	0.5832575079417639	0.5805580640378294	0.326211135292906	0.6172115459087139	0.3571084299498125	0.5477104995282893	0.0	1.0	0.0	0.0	0.0	0.0	0.9999999950357358	1.0
0.0070176538772387	0.003315335698995557	4.9607073681940575e-05	0.01177540672423264	0.001985832240600233	0.004366207689258977	0.00912397243097842	0.9056193199322735	2.224439006924967e-06	0.18220194055860345	0.2882939162145757	0.04009296920395118	0.22330730250968947	0.45127127477995294	0.4241128836668878	0.26525373862548274	0.5246065451967892	0.6248663504030623	0.5100077329550019	0.8856027812264486	0.4780552142962615	0.6781842127721256	0.13082489150518134	0.0	0.4933854446626616	0.5805580640378294	0.395543969955949	0.34641016997325247	0.4272335163006231	0.2799508684009078	0.0	1.0	0.0	0.0	0.0	0.0	0.9999999950357358	1.0
0.0020307894129004927	0.0010752057945727022	9.929894968213872e-06	0.0028702179163214428	0.0006054686984338557	0.0005712628307220066	0.0023269766953652685	0.9116477800378744	1.7960015772159717e-06	0.2101354329811907	0.21556924067221253	0.036855036855036855	0.30299577903905917	0.6012859695293533	0.5678918890124363	0.4607611884966057	0.5319593195050462	0.6382118617199564	0.4976094205247586	0.8854218492902801	0.47245308764077887	0.30442539706117633	0.45020633582556785	0.0	0.5572080706326032	0.5805580640378294	0.6521675477464793	0.5520795937845271	0.6453169216627527	0.45586577359282726	0.0	1.0	0.0	0.0	0.0	0.0	0.9999999950357358	1.0
0.0032404832505691875	0.0015234881352046952	1.4839117459527485e-05	0.0038844819364877835	0.0019655482318643785	0.003269736097757296	0.0027054936246538952	0.9108759517326155	2.7824365367175307e-06	0.2330943358348717	0.22309032866473857	0.06526806526806526	0.3203868628621396	0.7892469246816249	0.7592631750893022	0.6782083037583297	0.6001227906707779	0.639385254119801	0.5458539563358864	0.8932266241655463	0.4731215435646387	0.31010298064534036	0.36997904743220067	0.0	0.5318045542520285	0.5805580640378294	0.7003877605200316	0.4818161146554335	0.6740185310197349	0.3758405352895224	0.0	1.0	0.0	0.0	0.0	0.0	0.9999999950357358	1.0
0.0016102215835250993	0.001161368055035676	1.4612849834200373e-05	0.002202647240485851	0.0010214463327551852	0.001259522749781984	0.0019970917458334778	0.9115360537587729	3.7729784122581496e-06	0.21980729536088806	0.31066827289400345	0.08895705521472393	0.3337220073327729	0.725084078779378	0.6581979465554799	0.6153673562659427	0.5682133255653107	0.6295359431395833	0.4399929183438224	0.8890719925568559	0.4724098771288944	0.7830374616370203	0.45926600050700606	0.0	0.5472861145096953	0.5805580640378294	0.04044650406705841	0.5334469912214778	0.02474887976074247	0.42324785571702134	0.0	1.0	0.0	0.0	0.0	0.0	0.9999999950357358	1.0
0.0032404832505691875	0.0015234881352046952	1.4839117459527485e-05	0.0038844819364877835	0.0019655482318643785	0.003269736097757296	0.0027054936246538952	0.9108759517326155	2.7824365367175307e-06	0.2330943358348717	0.22309032866473857	0.06526806526806526	0.3203868628621396	0.7892469246816249	0.7592631750893022	0.6782083037583297	0.6001227906707779	0.639385254119801	0.5458539563358864	0.8932266241655463	0.4731215435646387	0.31010298064534036	0.36997904743220067	0.0	0.5318045542520285	0.5805580640378294	0.7003877605200316	0.4818161146554335	0.6740185310197349	0.3758405352895224	0.0	1.0	0.0	0.0	0.0	0.0	0.9999999950357358	1.0
0.010498853628579786	0.010149639752724815	0.00021989112099560148	0.015916895099853546	0.00014500739668171428	0.004731657072500266	0.013473959436420617	0.9012550190548743	7.930404747640264e-06	0.343360655580923	0.5132448049767375	0.2758483033932136	0.5428139405026277	0.47273543510930566	0.41933999005257816	0.5250199468784675	0.5004612871881299	0.6211916097966504	0.502917928013103	0.8793236964653359	0.46806017074064843	0.5717758087270111	0.5563014398429621	0.0	0.5832575079417639	0.5805580640378294	0.326211135292906	0.6172115459087139	0.3571084299498125	0.5477104995282893	0.0	1.0	0.0	0.0	0.0	0.0	0.9999999950357358	1.0
0.11413931511373743	0.14754365038831072	0.004556759553769749	0.18687572008426098	0.018068079328230006	0.0204803282265545	0.15563383007742315	0.8083047111984559	1.4346011092981342e-05	0.41181110165620965	0.6840944086772767	0.448539356234785	0.6009398035824726	0.3804295208585812	0.3475207886212397	0.42342484138804665	0.5126453846971953	0.46874309078433585	0.48983050337201456	0.880944872340906	0.4807460875031444	0.5568624560142429	0.46166599951103743	0.673493234528978	0.54739031684966	0.5805580640378294	0.14243166752502806	0.4687754025475464	0.3002620745678784	0.4810100736806079	0.0	1.0	0.0	0.0	0.0	0.0	0.9999999950357358	1.0
0.010498853628579786	0.010149639752724815	0.00021989112099560148	0.015916895099853546	0.00014500739668171428	0.004731657072500266	0.013473959436420617	0.9012550190548743	7.930404747640264e-06	0.343360655580923	0.5132448049767375	0.2758483033932136	0.5428139405026277	0.47273543510930566	0.41933999005257816	0.5250199468784675	0.5004612871881299	0.6211916097966504	0.502917928013103	0.8793236964653359	0.46806017074064843	0.5717758087270111	0.5563014398429621	0.0	0.5832575079417639	0.5805580640378294	0.326211135292906	0.6172115459087139	0.3571084299498125	0.5477104995282893	0.0	1.0	0.0	0.0	0.0	0.0	0.9999999950357358	1.0
0.010236702130786148	0.01017765777943	0.00021648167207791256	0.015754170643057258	0.002445891084793894	0.0049912285799058745	0.013497353151207599	0.9010637823960963	7.815407600962021e-06	0.34147856413002975	0.5037935719456762	0.2696	0.5447493695067562	0.47967597912763854	0.42840978616464187	0.5247267311849544	0.4776323908536184	0.6208578341471448	0.49318962605604	0.8759399803139809	0.4681827630237	0.5735833059308468	0.5536857534066368	0.0	0.5832651189968382	0.5802547003883476	0.3262004933459809	0.6178179327404023	0.3570953071958645	0.5483225004196595	0.0	1.0	0.0	0.0	0.0	0.0	0.9999999950356254	1.0
0.003060357876041304	0.0014333240354994091	1.2838012942386315e-05	0.0034782613568923944	0.0006967067700926706	0.0010200004028306819	0.0025125027558088155	0.9110491485565815	2.6788407519679382e-06	0.23117296116230823	0.18533313022839923	0.03655352480417754	0.316994094924133	0.7558731707685482	0.7388573766105758	0.6623621318084514	0.5392610787201373	0.6392586742293934	0.5058281097715162	0.8850378027666066	0.47301724068370055	0.30449324780652876	0.3779170324416806	0.0	0.5318123914617523	0.5802547003883476	0.7003838240004793	0.4824055412643493	0.6735268424061972	0.37659751086347304	0.0	1.0	0.0	0.0	0.0	0.0	0.9999999950356254	1.0
0.010236702130786148	0.01017765777943	0.00021648167207791256	0.015754170643057258	0.002445891084793894	0.0049912285799058745	0.013497353151207599	0.9010637823960963	7.815407600962021e-06	0.34147856413002975	0.5037935719456762	0.2696	0.5447493695067562	0.47967597912763854	0.42840978616464187	0.5247267311849544	0.4776323908536184	0.6208578341471448	0.49318962605604	0.8759399803139809	0.4681827630237	0.5735833059308468	0.5536857534066368	0.0	0.5832651189968382	0.5802547003883476	0.3262004933459809	0.6178179327404023	0.3570953071958645	0.5483225004196595	0.0	1.0	0.0	0.0	0.0	0.0	0.9999999950356254	1.0
0.0028456939927320075	0.0014459341945002456	2.063403326102271e-05	0.004902949221597932	0.0020047951834216153	0.003918281622689711	0.004112478351519372	0.9103819144229822	1.9062760291679633e-06	0.1766963081841476	0.260970371391574	0.024752475247524754	0.21883559937258876	0.5003436607404528	0.45366641436999644	0.2840704790937122	0.4445244883741352	0.6423201733500784	0.5353016880741805	0.864254370409703	0.4704801900662458	0.17426328278148984	0.7263538868194686	0.0	0.5889064135727571	0.5802547003883476	0.9108447544108869	0.6367464832357586	0.897985808497749	0.5464248588498939	0.0	1.0	0.0	0.0	0.0	0.0	0.9999999950356254	1.0
0.003060357876041304	0.0014333240354994091	1.2838012942386315e-05	0.0034782613568923944	0.0006967067700926706	0.0010200004028306819	0.0025125027558088155	0.9110491485565815	2.6788407519679382e-06	0.23117296116230823	0.18533313022839923	0.03655352480417754	0.316994094924133	0.7558731707685482	0.7388573766105758	0.6623621318084514	0.5392610787201373	0.6392586742293934	0.5058281097715162	0.8850378027666066	0.47301724068370055	0.30449324780652876	0.3779170324416806	0.0	0.5318123914617523	0.5802547003883476	0.7003838240004793	0.4824055412643493	0.6735268424061972	0.37659751086347304	0.0	1.0	0.0	0.0	0.0	0.0	0.9999999950356254	1.0
0.0016063150030089992	0.0011440747505318783	1.3957254394999148e-05	0.002258369261105967	0.0010847437089011227	0.0018345718779213122	0.0019397699442110217	0.9115045317843248	3.9374610005145725e-06	0.2121766009212882	0.31977124444586935	0.09666666666666666	0.3144661760510503	0.786765402993638	0.7084061107667439	0.6723179109412236	0.5788439219684332	0.6294887789737069	0.5093684271371114	0.8897478260819873	0.47245923903741166	0.7900836633055586	0.4505112500972846	0.0	0.5472857256082418	0.5802547003883476	0.040439948761193945	0.5341047105698209	0.024741806157313195	0.42388916863411263	0.0	1.0	0.0	0.0	0.0	0.0	0.9999999950356254	1.0
0.0018414428617107663	0.0010320432753370627	9.578375548700892e-06	0.0027435034662017894	0.00046800430120091274	0.0013134027001267142	0.002239867278602278	0.9119118108202585	1.7068296636302074e-06	0.22950801652306607	0.2166156626402301	0.039215686274509796	0.33268078902703413	0.6107140055137565	0.582198729368691	0.46174955399087486	0.5244564430288924	0.6377041259769953	0.5174689619739627	0.8843194847182303	0.47242194949074084	0.32743188460864164	0.4552317043952705	0.0	0.5572164552633945	0.5802547003883476	0.6526556261304567	0.5528436438653601	0.6453086447336827	0.45661533377355884	0.0	1.0	0.0	0.0	0.0	0.0	0.9999999950356254	1.0
0.11427795557914318	0.1478537298583155	0.004543100920636042	0.18485176196489028	0.017367500290839385	0.02698641231983059	0.15628751302190763	0.8056796446234032	1.4468553650662708e-05	0.40981014445080194	0.6711425756822125	0.4363866379457722	0.5947670473445452	0.38484472163621447	0.3536385881294086	0.4233978944939287	0.5122690494292115	0.46821023559966857	0.4923490250915815	0.8808652996536073	0.48063924633987615	0.5569396616352125	0.4618328554196846	0.680855466212112	0.5473954127268563	0.5802547003883476	0.14242476193564402	0.46941314510816584	0.3002556026272696	0.48159874229937477	0.0	1.0	0.0	0.0	0.0	0.0	0.9999999950356254	1.0
0.007457061651785139	0.003462181815076954	5.2451096620663195e-05	0.012548721232896746	0.0029725162537657668	0.005945506127487122	0.009644388097464183	0.905178969396	2.193611157783287e-06	0.1800266600561018	0.29082728993459406	0.035326086956521736	0.22301396825775524	0.4501827263226765	0.4226435828007826	0.26595140390166006	0.5347761282100642	0.6247922403896561	0.5144109880685677	0.8883828219349301	0.4782597198941813	0.6713944609879113	0.13363442850892454	0.0	0.4933938948148934	0.5802547003883476	0.3955454378106973	0.3471021088780115	0.4269475801105101	0.2806267927282682	0.0	1.0	0.0	0.0	0.0	0.0	0.9999999950356254	1.0
0.008335075161320192	0.007188349925181904	6.655057418823197e-05	0.013409964259138926	0.0029040797559883604	0.005737649496845385	0.01994718243488024	0.8912397508224529	1.1979109782741433e-06	0.10719697609840567	0.20686668056674154	0.0027374760470845884	0.15275421344174248	0.36186335037372136	0.3340511778939873	0.12692885508542412	0.4816721457800059	0.6444077390645404	0.46665635268475564	0.8751233315350382	0.4621340190003103	0.40575856172903685	0.7539565884278376	0.43159956654681775	0.659445287326111	0.5802547003883476	0.8231803488410185	0.8407270507025383	0.8212132748673178	0.761698143273549	0.0	1.0	0.0	0.0	0.0	0.0	0.9999999950356254	1.0
0.010236702130786148	0.01017765777943	0.00021648167207791256	0.015754170643057258	0.002445891084793894	0.0049912285799058745	0.013497353151207599	0.9010637823960963	7.815407600962021e-06	0.34147856413002975	0.5037935719456762	0.2696	0.5447493695067562	0.47967597912763854	0.42840978616464187	0.5247267311849544	0.4776323908536184	0.6208578341471448	0.49318962605604	0.8759399803139809	0.4681827630237	0.5735833059308468	0.5536857534066368	0.0	0.5832651189968382	0.5802547003883476	0.3262004933459809	0.6178179327404023	0.3570953071958645	0.5483225004196595	0.0	1.0	0.0	0.0	0.0	0.0	0.9999999950356254	1.0
0.06631225708065035	0.06874365390058482	0.0008682280533945521	0.08272851938028641	0.027709882610495267	0.03922675662072995	0.13529031601729694	0.7281249870009344	3.3940817073702636e-06	0.1668996019785528	0.23367827096599228	0.06667294915893135	0.22130558760462246	0.33135777537406186	0.304971390307615	0.1964050343771228	0.5279501186050289	0.6296972969603971	0.49058919059502853	0.8834100816547239	0.4053096032166757	0.49154214598862656	0.6661108286117885	0.7917356134075827	0.6793826627364314	0.5802547003883476	0.17987610838879659	0.8310430435180225	0.36344624853312163	0.8860123606240796	0.0	1.0	0.0	0.0	0.0	0.0	0.9999999950356254	1.0
0.010236702130786148	0.01017765777943	0.00021648167207791256	0.015754170643057258	0.002445891084793894	0.0049912285799058745	0.013497353151207599	0.9010637823960963	7.815407600962021e-06	0.34147856413002975	0.5037935719456762	0.2696	0.5447493695067562	0.47967597912763854	0.42840978616464187	0.5247267311849544	0.4776323908536184	0.6208578341471448	0.49318962605604	0.8759399803139809	0.4681827630237	0.5735833059308468	0.5536857534066368	0.0	0.5832651189968382	0.5802547003883476	0.3262004933459809	0.6178179327404023	0.3570953071958645	0.5483225004196595	0.0	1.0	0.0	0.0	0.0	0.0	0.9999999950356254	1.0
0.007814739457328418	0.004031312834887475	5.5219850972809886e-05	0.012116236068339024	0.0012076588117541165	0.003952295180505059	0.00988242837838638	0.9036863600736158	2.379253401946721e-06	0.1796319225245298	0.254116151331347	0.049035812672176306	0.2379956579335892	0.6084769779122445	0.5456521506225656	0.3931636661197439	0.484527468903995	0.6196361219477642	0.5060756929295057	0.8759075140548485	0.4663341215147052	0.724945598285837	0.7676014710593209	0.0	0.5931025461206952	0.5802547003883476	0.19426235261487312	0.6589387851783818	0.2299050228080618	0.5831793552107116	0.0	1.0	0.0	0.0	0.0	0.0	0.9999999950356254	1.0
0.0018414428617107663	0.0010320432753370627	9.578375548700892e-06	0.0027435034662017894	0.00046800430120091274	0.0013134027001267142	0.002239867278602278	0.9119118108202585	1.7068296636302074e-06	0.22950801652306607	0.2166156626402301	0.039215686274509796	0.33268078902703413	0.6107140055137565	0.582198729368691	0.46174955399087486	0.5244564430288924	0.6377041259769953	0.5174689619739627	0.8843194847182303	0.47242194949074084	0.32743188460864164	0.4552317043952705	0.0	0.5572164552633945	0.5802547003883476	0.6526556261304567	0.5528436438653601	0.6453086447336827	0.45661533377355884	0.0	1.0	0.0	0.0	0.0	0.0	0.9999999950356254	1.0
0.007457061651785139	0.003462181815076954	5.2451096620663195e-05	0.012548721232896746	0.0029725162537657668	0.005945506127487122	0.009644388097464183	0.905178969396	2.193611157783287e-06	0.1800266600561018	0.29082728993459406	0.035326086956521736	0.22301396825775524	0.4501827263226765	0.4226435828007826	0.26595140390166006	0.5347761282100642	0.6247922403896561	0.5144109880685677	0.8883828219349301	0.4782597198941813	0.6713944609879113	0.13363442850892454	0.0	0.4933938948148934	0.5802547003883476	0.3955454378106973	0.3471021088780115	0.4269475801105101	0.2806267927282682	0.0	1.0	0.0	0.0	0.0	0.0	0.9999999950356254	1.0
0.007457061651785139	0.003462181815076954	5.2451096620663195e-05	0.012548721232896746	0.0029725162537657668	0.005945506127487122	0.009644388097464183	0.905178969396	2.193611157783287e-06	0.1800266600561018	0.29082728993459406	0.035326086956521736	0.22301396825775524	0.4501827263226765	0.4226435828007826	0.26595140390166006	0.5347761282100642	0.6247922403896561	0.5144109880685677	0.8883828219349301	0.4782597198941813	0.6713944609879113	0.13363442850892454	0.0	0.4933938948148934	0.5802547003883476	0.3955454378106973	0.3471021088780115	0.4269475801105101	0.2806267927282682	0.0	1.0	0.0	0.0	0.0	0.0	0.9999999950356254	1.0
0.0022070081831055454	0.0010966048059279619	1.105138866701456e-05	0.003076427301705931	0.0009429060591102982	0.0019321531649607983	0.002359953256802216	0.9117109883701846	1.9337456828574977e-06	0.222892844829241	0.23317789356005778	0.056074766355140186	0.3375210702166358	0.5978007696767655	0.5746795389200894	0.46459101962753196	0.5477201883142948	0.6375772813688909	0.5316371381540341	0.88888662357043	0.4725155049489422	0.3440089254740326	0.43937425669832353	0.0	0.5572248081902629	0.5799514645387767	0.652631723450294	0.5535993633902423	0.64528552136799	0.4571749774946249	0.0	1.0	0.0	0.0	0.0	0.0	0.999999995037573	1.0
0.010260849822546433	0.010215850915651697	0.0002150625553343257	0.015464588004744052	0.0027529844009790668	0.005899215651989469	0.013371836292843884	0.9009785750575853	7.854772355722364e-06	0.3410448334544349	0.5127257129187518	0.27063106796116504	0.5499091701872824	0.4834077151210738	0.4392012052927342	0.5279744239036837	0.4746514441677728	0.6201901889109962	0.49838165163843906	0.8755547212785912	0.4684884134590046	0.5773271685562825	0.547456629466443	0.0	0.5832728589811985	0.5799514645387767	0.3266752943165532	0.6185922544158152	0.35706846002514814	0.5491018594953639	0.0	1.0	0.0	0.0	0.0	0.0	0.999999995037573	1.0
0.0022070081831055454	0.0010966048059279619	1.105138866701456e-05	0.003076427301705931	0.0009429060591102982	0.0019321531649607983	0.002359953256802216	0.9117109883701846	1.9337456828574977e-06	0.222892844829241	0.23317789356005778	0.056074766355140186	0.3375210702166358	0.5978007696767655	0.5746795389200894	0.46459101962753196	0.5477201883142948	0.6375772813688909	0.5316371381540341	0.88888662357043	0.4725155049489422	0.3440089254740326	0.43937425669832353	0.0	0.5572248081902629	0.5799514645387767	0.652631723450294	0.5535993633902423	0.64528552136799	0.4571749774946249	0.0	1.0	0.0	0.0	0.0	0.0	0.999999995037573	1.0
0.010260849822546433	0.010215850915651697	0.0002150625553343257	0.015464588004744052	0.0027529844009790668	0.005899215651989469	0.013371836292843884	0.9009785750575853	7.854772355722364e-06	0.3410448334544349	0.5127257129187518	0.27063106796116504	0.5499091701872824	0.4834077151210738	0.4392012052927342	0.5279744239036837	0.4746514441677728	0.6201901889109962	0.49838165163843906	0.8755547212785912	0.4684884134590046	0.5773271685562825	0.547456629466443	0.0	0.5832728589811985	0.5799514645387767	0.3266752943165532	0.6185922544158152	0.35706846002514814	0.5491018594953639	0.0	1.0	0.0	0.0	0.0	0.0	0.999999995037573	1.0
0.0016153666878758323	0.0011046594414844159	1.3487796119478946e-05	0.002215588882593212	0.00012596834545276002	0.002160276154249665	0.0019428765237345645	0.9115760350970638	3.3666064744622535e-06	0.2098712181408568	0.3625645872694663	0.13253012048192772	0.35873057388866403	0.6731711794893769	0.625699810268975	0.5609855629024381	0.4908271601722732	0.629329226194423	0.41782368568837125	0.8778602955400779	0.47268479933242274	0.8099015267243534	0.4092577067939621	0.0	0.5472854043418238	0.5799514645387767	0.04041624624304241	0.5347521519595231	0.024718227479215815	0.4245203134741384	0.0	1.0	0.0	0.0	0.0	0.0	0.999999995037573	1.0
0.00803209713643482	0.004146255047711588	5.763866853261165e-05	0.012875358276958158	0.0027136113931954683	0.0075078036787336365	0.010293755968740867	0.9035742329133222	2.262102892198305e-06	0.18518798718553442	0.26441822620429634	0.05473897617840851	0.2521503862981823	0.5851820411718485	0.5199315786375389	0.39447587814352986	0.46888593853116256	0.6185683472443322	0.5238804729122027	0.8720396730559801	0.46633708105225236	0.7343734446327888	0.7592921802071864	0.0	0.5931077054057371	0.5799514645387767	0.1942333458034266	0.6595549217516417	0.22987676091665965	0.5838163861751529	0.0	1.0	0.0	0.0	0.0	0.0	0.999999995037573	1.0
0.007282617490476312	0.003458509979412243	5.1789780693480973e-05	0.012055257506726329	0.0019638230633163166	0.004301336320765222	0.009556376314484515	0.9051936176550867	2.220909585488316e-06	0.18020836058530088	0.28295731117583345	0.033351862145636464	0.22041621765175115	0.44838432112637633	0.42186344623870153	0.2582803841051516	0.5232348533300308	0.6255186102834146	0.5084097336691965	0.8852518931360284	0.47842199836858595	0.6585149662171413	0.12397854824386528	0.0	0.4934024738964113	0.5799514645387767	0.39553502938611845	0.347986229699202	0.426936977835945	0.2813693494820707	0.0	1.0	0.0	0.0	0.0	0.0	0.999999995037573	1.0
0.007282617490476312	0.003458509979412243	5.1789780693480973e-05	0.012055257506726329	0.0019638230633163166	0.004301336320765222	0.009556376314484515	0.9051936176550867	2.220909585488316e-06	0.18020836058530088	0.28295731117583345	0.033351862145636464	0.22041621765175115	0.44838432112637633	0.42186344623870153	0.2582803841051516	0.5232348533300308	0.6255186102834146	0.5084097336691965	0.8852518931360284	0.47842199836858595	0.6585149662171413	0.12397854824386528	0.0	0.4934024738964113	0.5799514645387767	0.39553502938611845	0.347986229699202	0.426936977835945	0.2813693494820707	0.0	1.0	0.0	0.0	0.0	0.0	0.999999995037573	1.0
0.0028685720427622918	0.0014261250426066338	1.2533872418102233e-05	0.003633565944943496	0.00014784450497139413	0.0010096468801505372	0.002557131919778482	0.9111235974690143	2.40064237993907e-06	0.23624335194277102	0.19860368451563512	0.05378973105134474	0.32661090576271445	0.7414184711774563	0.7296026307801631	0.668693141442043	0.5071495246871258	0.6388256379275008	0.5092587367525052	0.8802396346570224	0.47293476642486715	0.32247781267323794	0.38889421164633137	0.0	0.531820228671476	0.5799514645387767	0.7003649086904273	0.4831824976610485	0.6735083046868655	0.37734626583736525	0.0	1.0	0.0	0.0	0.0	0.0	0.999999995037573	1.0
0.11192879026638408	0.14670689220465025	0.004493180833556642	0.178234585927109	0.013847432922164234	0.01615252415209661	0.15355480413687736	0.8057971974057095	1.4882237119345227e-05	0.40920243921539623	0.6695277497327771	0.44033959717239174	0.594071073571151	0.3864430906200151	0.35619065016467966	0.4277134682904756	0.5100235132909714	0.4730006812087435	0.48853218218750594	0.8805239251255952	0.4798910204072155	0.5554559658844346	0.4627562135442063	0.6620009721718684	0.5474007981665477	0.5799514645387767	0.14240224370939175	0.47009624433208763	0.300235227397162	0.48217899057685165	0.0	1.0	0.0	0.0	0.0	0.0	0.999999995037573	1.0
0.007282617490476312	0.003458509979412243	5.1789780693480973e-05	0.012055257506726329	0.0019638230633163166	0.004301336320765222	0.009556376314484515	0.9051936176550867	2.220909585488316e-06	0.18020836058530088	0.28295731117583345	0.033351862145636464	0.22041621765175115	0.44838432112637633	0.42186344623870153	0.2582803841051516	0.5232348533300308	0.6255186102834146	0.5084097336691965	0.8852518931360284	0.47842199836858595	0.6585149662171413	0.12397854824386528	0.0	0.4934024738964113	0.5799514645387767	0.39553502938611845	0.347986229699202	0.426936977835945	0.2813693494820707	0.0	1.0	0.0	0.0	0.0	0.0	0.999999995037573	1.0
0.008086266830825166	0.0071766979105952495	6.69300848070469e-05	0.012892481685270218	0.0029613588612388787	0.005959461065353928	0.019825975419940096	0.8913145716439537	1.2295845116676668e-06	0.10784278531950314	0.20360618219653268	0.0033250207813798837	0.15032350919933543	0.3579452507577033	0.3327871048953148	0.12061630153250091	0.48110897220207177	0.6448016876086446	0.46842860169900435	0.8750347419164299	0.46210941962178653	0.40220970395526046	0.755091813838882	0.0	0.6594503832033073	0.5799514645387767	0.8231658370952115	0.8414872823467247	0.8217341359970669	0.7618420568308371	0.0	1.0	0.0	0.0	0.0	0.0	0.999999995037573	1.0
0.010260849822546433	0.010215850915651697	0.0002150625553343257	0.015464588004744052	0.0027529844009790668	0.005899215651989469	0.013371836292843884	0.9009785750575853	7.854772355722364e-06	0.3410448334544349	0.5127257129187518	0.27063106796116504	0.5499091701872824	0.4834077151210738	0.4392012052927342	0.5279744239036837	0.4746514441677728	0.6201901889109962	0.49838165163843906	0.8755547212785912	0.4684884134590046	0.5773271685562825	0.547456629466443	0.0	0.5832728589811985	0.5799514645387767	0.3266752943165532	0.6185922544158152	0.35706846002514814	0.5491018594953639	0.0	1.0	0.0	0.0	0.0	0.0	0.999999995037573	1.0
0.0028685720427622918	0.0014261250426066338	1.2533872418102233e-05	0.003633565944943496	0.00014784450497139413	0.0010096468801505372	0.002557131919778482	0.9111235974690143	2.40064237993907e-06	0.23624335194277102	0.19860368451563512	0.05378973105134474	0.32661090576271445	0.7414184711774563	0.7296026307801631	0.668693141442043	0.5071495246871258	0.6388256379275008	0.5092587367525052	0.8802396346570224	0.47293476642486715	0.32247781267323794	0.38889421164633137	0.0	0.531820228671476	0.5799514645387767	0.7003649086904273	0.4831824976610485	0.6735083046868655	0.37734626583736525	0.0	1.0	0.0	0.0	0.0	0.0	0.999999995037573	1.0
0.06668975692054555	0.06863742842424264	0.0008757826155928462	0.08355555181561729	0.028287716495659098	0.03974153268798008	0.1363927992788802	0.7288012664835412	3.3497624675024303e-06	0.16759714039052498	0.2332274609708174	0.06355658198614317	0.22060304864969763	0.32186297204727204	0.2979222098695645	0.1900161212408893	0.5279707955390116	0.6301186809508867	0.48633639207305307	0.8835095454557956	0.4050947271478523	0.49116745154069025	0.6670299179510719	0.7949574577704384	0.679389436807943	0.5799514645387767	0.18143275166920103	0.8318512920030419	0.36340226210260207	0.8866508272286223	0.0	1.0	0.0	0.0	0.0	0.0	0.999999995037573	1.0
0.010260849822546433	0.010215850915651697	0.0002150625553343257	0.015464588004744052	0.0027529844009790668	0.005899215651989469	0.013371836292843884	0.9009785750575853	7.854772355722364e-06	0.3410448334544349	0.5127257129187518	0.27063106796116504	0.5499091701872824	0.4834077151210738	0.4392012052927342	0.5279744239036837	0.4746514441677728	0.6201901889109962	0.49838165163843906	0.8755547212785912	0.4684884134590046	0.5773271685562825	0.547456629466443	0.0	0.5832728589811985	0.5799514645387767	0.3266752943165532	0.6185922544158152	0.35706846002514814	0.5491018594953639	0.0	1.0	0.0	0.0	0.0	0.0	0.999999995037573	1.0
0.0028855493592252934	0.0014928139474234459	2.199093768372231e-05	0.005142354312075138	0.0012542933257079856	0.0013590887941408044	0.004368649858115031	0.9102466953641462	1.8261150405666452e-06	0.1757008848102769	0.2726761905924483	0.033707865168539325	0.2223950321694467	0.4791515467577416	0.4316319284350406	0.27543564922984837	0.4681381130749186	0.6426913411877403	0.4989598681407813	0.8701271640458924	0.47047789697196457	0.1685949123531063	0.7187009021051615	0.0	0.5889094782852974	0.5799514645387767	0.9108198509206685	0.637521746792211	0.8979588962824033	0.5470566965423164	0.0	1.0	0.0	0.0	0.0	0.0	0.999999995037573	1.0
0.00813512865513627	0.007285839754924235	6.907936461861574e-05	0.013183014104883888	0.004134122954127431	0.009916659681155758	0.02039715669319582	0.8908587992879691	1.2213792628485242e-06	0.10601688205810289	0.20533367490712248	0.00347407803313736	0.14855637164435168	0.35319414246958336	0.325741667598922	0.11801717205851331	0.4748470117749552	0.6450291070998518	0.4657806437327475	0.8735084193172378	0.46188729141280915	0.4015317892866706	0.7569055427732723	0.0	0.6594556080097899	0.5796482703630899	0.8231683891608534	0.8422314447366892	0.8222185883956022	0.7615077524284587	0.0	1.0	0.0	0.0	0.0	0.0	0.9999999950383119	1.0
0.01038481969270628	0.010077136205583207	0.00020518586141637425	0.015870142294588416	0.0013342227109352962	0.004293233163663617	0.013302337276389919	0.9003444302349943	7.563444848370816e-06	0.3311054264016175	0.5028752120796163	0.25051166598444535	0.5429144765869145	0.4885085280022516	0.4385843366120007	0.5316065176109848	0.4871542820814294	0.6215220521062828	0.5014789127111932	0.8773999935145026	0.46849766404995896	0.5703465543653803	0.5483001399573879	0.0	0.5832805989655588	0.5796482703630899	0.32665120815454696	0.6193629994889023	0.35752538228436015	0.5497089916942166	0.0	1.0	0.0	0.0	0.0	0.0	0.9999999950383119	1.0
0.11310198161098221	0.1461248847144346	0.0044688628791484065	0.17642013631063386	0.014517540413138278	0.025218458382476848	0.15206578231982046	0.805467828636069	1.5247439755689445e-05	0.40856254842512263	0.6653166713393591	0.43792044457443696	0.591011122250093	0.3916795304553195	0.36410197482864237	0.4337063321431727	0.5108803184158045	0.4726617269650855	0.4923411594925994	0.8805957249717763	0.4797391847009362	0.5558743065790012	0.46292139745230515	0.6649665195165281	0.5474060229730302	0.5796482703630899	0.1423778573043688	0.47078941786469586	0.30021226664304246	0.4825753271154346	0.0	1.0	0.0	0.0	0.0	0.0	0.9999999950383119	1.0
0.006577685674804369	0.003288541265598009	4.9249347868684585e-05	0.011008862219544844	0.0004567777474884303	0.0020477407463789085	0.009082670321874617	0.9057773373779292	2.19150723883891e-06	0.1855280194783933	0.28348455919127324	0.03643724696356275	0.22659347756185885	0.43992165387409327	0.4074821967681084	0.2729748434628977	0.5050061415266547	0.6264259628885106	0.49521094484422173	0.8806394371364417	0.47832265611948005	0.6502185189826546	0.11192567617937543	0.0	0.49341095575256594	0.5796482703630899	0.39552220233723845	0.3486577017835345	0.42692699348535756	0.28217756492381185	0.0	1.0	0.0	0.0	0.0	0.0	0.9999999950383119	1.0
0.01038481969270628	0.010077136205583207	0.00020518586141637425	0.015870142294588416	0.0013342227109352962	0.004293233163663617	0.013302337276389919	0.9003444302349943	7.563444848370816e-06	0.3311054264016175	0.5028752120796163	0.25051166598444535	0.5429144765869145	0.4885085280022516	0.4385843366120007	0.5316065176109848	0.4871542820814294	0.6215220521062828	0.5014789127111932	0.8773999935145026	0.46849766404995896	0.5703465543653803	0.5483001399573879	0.0	0.5832805989655588	0.5796482703630899	0.32665120815454696	0.6193629994889023	0.35752538228436015	0.5497089916942166	0.0	1.0	0.0	0.0	0.0	0.0	0.9999999950383119	1.0
0.0021389316564616742	0.0010649858946867236	1.051602291693114e-05	0.0029149205451119067	0.001152257070548222	0.0027673146730759573	0.0022646259375180156	0.9116139168251832	2.141552724239344e-06	0.20343671791612095	0.2125670638996847	0.023936170212765954	0.2806541288461475	0.6009477847077744	0.5900360612132004	0.4230439533365897	0.5666985685953994	0.6375387092228185	0.5627628752455218	0.8911181930041739	0.4723731929515129	0.34202791065914445	0.46485011262615594	0.0	0.5572331928210541	0.5796482703630899	0.652606069352534	0.5543575330786393	0.6452607556254091	0.45791883880834555	0.0	1.0	0.0	0.0	0.0	0.0	0.9999999950383119	1.0
0.00798588291249297	0.004216625161809566	5.92000903074209e-05	0.01306877137673515	0.0026173690383067137	0.004308000116798337	0.010447960681985516	0.903478188069785	2.2909240867360685e-06	0.18763989100330447	0.2816920426062606	0.0752741774675972	0.27693343026489914	0.5762880488556603	0.5208374467019363	0.3742313487214827	0.47044135383133806	0.6185932835684784	0.49611531239656187	0.872385935292619	0.4663777420601213	0.7298716109876905	0.7526033975937281	0.0	0.5931128329868562	0.5796482703630899	0.19420318806041603	0.660174361272601	0.22985514983859662	0.5844569937560204	0.0	1.0	0.0	0.0	0.0	0.0	0.9999999950383119	1.0
0.0021389316564616742	0.0010649858946867236	1.051602291693114e-05	0.0029149205451119067	0.001152257070548222	0.0027673146730759573	0.0022646259375180156	0.9116139168251832	2.141552724239344e-06	0.20343671791612095	0.2125670638996847	0.023936170212765954	0.2806541288461475	0.6009477847077744	0.5900360612132004	0.4230439533365897	0.5666985685953994	0.6375387092228185	0.5627628752455218	0.8911181930041739	0.4723731929515129	0.34202791065914445	0.46485011262615594	0.0	0.5572331928210541	0.5796482703630899	0.652606069352534	0.5543575330786393	0.6452607556254091	0.45791883880834555	0.0	1.0	0.0	0.0	0.0	0.0	0.9999999950383119	1.0
0.01038481969270628	0.010077136205583207	0.00020518586141637425	0.015870142294588416	0.0013342227109352962	0.004293233163663617	0.013302337276389919	0.9003444302349943	7.563444848370816e-06	0.3311054264016175	0.5028752120796163	0.25051166598444535	0.5429144765869145	0.4885085280022516	0.4385843366120007	0.5316065176109848	0.4871542820814294	0.6215220521062828	0.5014789127111932	0.8773999935145026	0.46849766404995896	0.5703465543653803	0.5483001399573879	0.0	0.5832805989655588	0.5796482703630899	0.32665120815454696	0.6193629994889023	0.35752538228436015	0.5497089916942166	0.0	1.0	0.0	0.0	0.0	0.0	0.9999999950383119	1.0
0.001609565951301459	0.0012350594686981568	1.662209698275873e-05	0.002605294362203371	0.0017293981676099032	0.0017022166743722773	0.002048911744525064	0.9114006738973432	3.7826469017215956e-06	0.2230380310153014	0.4734985547635312	0.2513513513513513	0.4474336889271906	0.6303146682799514	0.5778752080875981	0.5785096398499703	0.6021573362844127	0.6292366207271567	0.48731454753422804	0.8950194520415403	0.4723892055222318	0.7804434386220311	0.46339934756986123	0.0	0.5472851147793287	0.5796482703630899	0.040390708906455464	0.5354027881078863	0.024692957640758406	0.42515303127636217	0.0	1.0	0.0	0.0	0.0	0.0	0.9999999950383119	1.0
0.006577685674804369	0.003288541265598009	4.9249347868684585e-05	0.011008862219544844	0.0004567777474884303	0.0020477407463789085	0.009082670321874617	0.9057773373779292	2.19150723883891e-06	0.1855280194783933	0.28348455919127324	0.03643724696356275	0.22659347756185885	0.43992165387409327	0.4074821967681084	0.2729748434628977	0.5050061415266547	0.6264259628885106	0.49521094484422173	0.8806394371364417	0.47832265611948005	0.6502185189826546	0.11192567617937543	0.0	0.49341095575256594	0.5796482703630899	0.39552220233723845	0.3486577017835345	0.42692699348535756	0.28217756492381185	0.0	1.0	0.0	0.0	0.0	0.0	0.9999999950383119	1.0
0.06609094820527132	0.06824309602154062	0.000843131408691541	0.08345918014931558	0.029612106017233505	0.040885182391340674	0.13664122615317364	0.7276595906073907	3.2029302190399104e-06	0.16361534783051046	0.21919710842327408	0.052689909951512355	0.21134078169644135	0.32010756105075433	0.2982853904691479	0.19114393057480872	0.5293128910596298	0.6304339244665843	0.4904439611772237	0.8837198858611949	0.4061136140987547	0.4909057789485704	0.6651934359661931	0.7919090025843799	0.6793962087658595	0.5796482703630899	0.1824614176047426	0.8326650581290157	0.36336944708715346	0.8872041478913292	0.0	1.0	0.0	0.0	0.0	0.0	0.9999999950383119	1.0
0.002671769827360915	0.0013908011559895835	1.3168117477248353e-05	0.00325977417979091	0.001128022263859257	0.002996693649737727	0.0024634507402675233	0.9111271158133879	2.669355776688423e-06	0.2298514926770911	0.25219728373625483	0.11167512690355327	0.33986531526661	0.6985957297106278	0.672679774770776	0.6218880595301832	0.5622591538658506	0.6393305483400675	0.48738781420516014	0.8884129814770612	0.47304904282376603	0.2957056206579556	0.3704809264974322	0.0	0.5318280975851225	0.5796482703630899	0.7003439250395938	0.4839545919150841	0.6734877343228702	0.377921664148065	0.0	1.0	0.0	0.0	0.0	0.0	0.9999999950383119	1.0
0.01038481969270628	0.010077136205583207	0.00020518586141637425	0.015870142294588416	0.0013342227109352962	0.004293233163663617	0.013302337276389919	0.9003444302349943	7.563444848370816e-06	0.3311054264016175	0.5028752120796163	0.25051166598444535	0.5429144765869145	0.4885085280022516	0.4385843366120007	0.5316065176109848	0.4871542820814294	0.6215220521062828	0.5014789127111932	0.8773999935145026	0.46849766404995896	0.5703465543653803	0.5483001399573879	0.0	0.5832805989655588	0.5796482703630899	0.32665120815454696	0.6193629994889023	0.35752538228436015	0.5497089916942166	0.0	1.0	0.0	0.0	0.0	0.0	0.9999999950383119	1.0
0.006577685674804369	0.003288541265598009	4.9249347868684585e-05	0.011008862219544844	0.0004567777474884303	0.0020477407463789085	0.009082670321874617	0.9057773373779292	2.19150723883891e-06	0.1855280194783933	0.28348455919127324	0.03643724696356275	0.22659347756185885	0.43992165387409327	0.4074821967681084	0.2729748434628977	0.5050061415266547	0.6264259628885106	0.49521094484422173	0.8806394371364417	0.47832265611948005	0.6502185189826546	0.11192567617937543	0.0	0.49341095575256594	0.5796482703630899	0.39552220233723845	0.3486577017835345	0.42692699348535756	0.28217756492381185	0.0	1.0	0.0	0.0	0.0	0.0	0.9999999950383119	1.0
0.010557832615110228	0.010178122274188498	0.00020261143655560517	0.01579855375075255	0.0019443772703260725	0.0028528608340359224	0.01363366876873824	0.8996176288040697	7.636020307178346e-06	0.32398989567865644	0.4616172642876899	0.21706398996235887	0.5069066209773669	0.5149991683689437	0.46516392363688586	0.5368305337516628	0.48127071065179133	0.6213228514742738	0.49530733927298537	0.8766574754238644	0.46806678900814475	0.5707348865785089	0.5559394009655071	0.0	0.5832883072459965	0.5793451623134299	0.3266189653905871	0.6201490310366986	0.35797939379641397	0.5503267101783381	0.0	1.0	0.0	0.0	0.0	0.0	0.9999999950373553	1.0
0.007087174837142023	0.0034404492152684913	5.209254145269977e-05	0.012035641911640318	0.0007519921248627665	0.0029013435182035437	0.009543657679480747	0.9054305233861353	2.1927373092337344e-06	0.18700791725018023	0.28301793021969524	0.030087527352297586	0.227067495183672	0.44986521321609635	0.41478531819918485	0.2669948226811855	0.5082487605050172	0.6257256500560762	0.49961717006188344	0.8815074947290562	0.4785709268011442	0.6556704273303711	0.11357087611906963	0.0	0.4934195348340839	0.5793451623134299	0.39550275326182344	0.34936472351304826	0.4269105697164759	0.2828043216986583	0.0	1.0	0.0	0.0	0.0	0.0	0.9999999950373553	1.0
0.0018479928517526275	0.0012597370022801903	1.5788465103913213e-05	0.002761605432795906	0.0011351907426493228	0.0015900016116452218	0.0020771879934304385	0.9112238613340508	3.6097232521941565e-06	0.21118381262974584	0.43339724994372986	0.2185792349726777	0.4278321228548101	0.6367510204903233	0.605970853572831	0.5328478348935071	0.5675159101430863	0.6291037446906812	0.5297759833529834	0.8892093895475762	0.47218266944409054	0.7812555978853393	0.4960674419142075	0.0	0.547284920328602	0.5793451623134299	0.040357515372942854	0.5360775822321016	0.024660256453411078	0.4258093684792095	0.0	1.0	0.0	0.0	0.0	0.0	0.9999999950373553	1.0
0.008076675103685697	0.004236129609394279	5.931755024119641e-05	0.013049260844395935	0.0024270302082403613	0.004414027953060343	0.01060996406907413	0.9031747793631316	2.3066118917333553e-06	0.18025935412041483	0.2757539981456907	0.060530265132566284	0.25709184305037236	0.5825655962402607	0.5239030007185189	0.3762184348701482	0.47242498233424696	0.6184057751219321	0.5064094952335988	0.8729593185836205	0.46631134767240484	0.7315075908447096	0.754420852000436	0.0	0.5931180260894159	0.5793451623134299	0.1941656743634964	0.6608174178242204	0.22982077375204635	0.5850930384981312	0.0	1.0	0.0	0.0	0.0	0.0	0.9999999950373553	1.0
0.11303642227677896	0.1455509171506626	0.004473605680471384	0.1793399710530384	0.016705088305703324	0.03132977694270785	0.15028424964101775	0.808066376453696	1.5462276424150797e-05	0.4103997183773094	0.6741766314764549	0.44621307470200644	0.5954582493148581	0.39361084246832984	0.362267872770371	0.43715490074126534	0.5128098307736767	0.47186656774678415	0.4949419281835388	0.8808276383967937	0.47911326767524504	0.5564872609151674	0.46373372923133765	0.6639599131969732	0.5474114084127217	0.5793451623134299	0.14234569794124696	0.4714552132065468	0.30018270385905554	0.4829847154951127	0.0	1.0	0.0	0.0	0.0	0.0	0.9999999950373553	1.0
0.06576382209472145	0.068001584419354	0.0008449737614068942	0.08265570987131965	0.03342305347490957	0.04478426701082014	0.13669901040379331	0.7288878128119969	3.189661731346973e-06	0.16464421540059243	0.21877528677483313	0.055649938013682905	0.21316080434891557	0.3172563034632082	0.29323836104503265	0.1877609091317165	0.5329964750320386	0.6270862026672155	0.4915687084172067	0.8843346483007314	0.4051967094812723	0.49398572073269087	0.6685473294696579	0.7915988968339276	0.6794031751745028	0.5793451623134299	0.18296629291748734	0.8334516815344923	0.36332838766494946	0.8879191902904939	0.0	1.0	0.0	0.0	0.0	0.0	0.9999999950373553	1.0
0.007087174837142023	0.0034404492152684913	5.209254145269977e-05	0.012035641911640318	0.0007519921248627665	0.0029013435182035437	0.009543657679480747	0.9054305233861353	2.1927373092337344e-06	0.18700791725018023	0.28301793021969524	0.030087527352297586	0.227067495183672	0.44986521321609635	0.41478531819918485	0.2669948226811855	0.5082487605050172	0.6257256500560762	0.49961717006188344	0.8815074947290562	0.4785709268011442	0.6556704273303711	0.11357087611906963	0.0	0.4934195348340839	0.5793451623134299	0.39550275326182344	0.34936472351304826	0.4269105697164759	0.2828043216986583	0.0	1.0	0.0	0.0	0.0	0.0	0.9999999950373553	1.0
0.007087174837142023	0.0034404492152684913	5.209254145269977e-05	0.012035641911640318	0.0007519921248627665	0.0029013435182035437	0.009543657679480747	0.9054305233861353	2.1927373092337344e-06	0.18700791725018023	0.28301793021969524	0.030087527352297586	0.227067495183672	0.44986521321609635	0.41478531819918485	0.2669948226811855	0.5082487605050172	0.6257256500560762	0.49961717006188344	0.8815074947290562	0.4785709268011442	0.6556704273303711	0.11357087611906963	0.0	0.4934195348340839	0.5793451623134299	0.39550275326182344	0.34936472351304826	0.4269105697164759	0.2828043216986583	0.0	1.0	0.0	0.0	0.0	0.0	0.9999999950373553	1.0
0.002299472642198222	0.0010949325468451493	1.042126194650593e-05	0.00324787213126132	0.0016021758803842485	0.0026537042956346693	0.002372634099064173	0.911527391550906	1.931248161132303e-06	0.20182184925626606	0.1998516135654119	0.017326732673267328	0.2863174458003682	0.6227696203654964	0.5989220153175644	0.47658254288077634	0.5865539022588734	0.6372578806702387	0.5541068148866342	0.8953106235482556	0.47236489795317166	0.36195208194004863	0.4665729686398957	0.0	0.5572417401986492	0.5793451623134299	0.6525738599489093	0.5551366596201661	0.6452292089802305	0.4585000171309316	0.0	1.0	0.0	0.0	0.0	0.0	0.9999999950373553	1.0
0.010557832615110228	0.010178122274188498	0.00020261143655560517	0.01579855375075255	0.0019443772703260725	0.0028528608340359224	0.01363366876873824	0.8996176288040697	7.636020307178346e-06	0.32398989567865644	0.4616172642876899	0.21706398996235887	0.5069066209773669	0.5149991683689437	0.46516392363688586	0.5368305337516628	0.48127071065179133	0.6213228514742738	0.49530733927298537	0.8766574754238644	0.46806678900814475	0.5707348865785089	0.5559394009655071	0.0	0.5832883072459965	0.5793451623134299	0.3266189653905871	0.6201490310366986	0.35797939379641397	0.5503267101783381	0.0	1.0	0.0	0.0	0.0	0.0	0.9999999950373553	1.0
0.0029686693450276655	0.0012989324425770707	1.0822854112976104e-05	0.0033133431075862267	0.00014228924338006356	0.001542491050043662	0.00223801183482052	0.9113464259154757	2.5614814941277113e-06	0.2315231376186856	0.17584387895179113	0.026865671641791038	0.3184622357493003	0.7807288492365603	0.7693498957725348	0.6771892229468031	0.5085433021682003	0.639111792176423	0.532622035716976	0.87943872435856	0.4728959743206317	0.2926835810499612	0.38657825348463243	0.0	0.5318361271319781	0.5793451623134299	0.7003160858398788	0.4845665727564601	0.6739475022846112	0.378693757636474	0.0	1.0	0.0	0.0	0.0	0.0	0.9999999950373553	1.0
0.007861303826041137	0.006916080781006985	6.334679616533483e-05	0.012697251623935467	0.002162418172811799	0.005106287233713402	0.019541464362351744	0.8917174963872082	1.1501266783179616e-06	0.10023268482040593	0.1968641396466673	0.000559597090095131	0.1400636589303649	0.34379003045399503	0.31647446567103843	0.11199491287593616	0.4858566816701987	0.6458298971759592	0.46879246009580267	0.8760530507525569	0.46267922734309075	0.3897708055648149	0.749400838643111	0.0	0.659460896224118	0.5793451623134299	0.8236354338534944	0.842943443161966	0.8221838545635913	0.7573945686351851	0.0	1.0	0.0	0.0	0.0	0.0	0.9999999950373553	1.0
0.010557832615110228	0.010178122274188498	0.00020261143655560517	0.01579855375075255	0.0019443772703260725	0.0028528608340359224	0.01363366876873824	0.8996176288040697	7.636020307178346e-06	0.32398989567865644	0.4616172642876899	0.21706398996235887	0.5069066209773669	0.5149991683689437	0.46516392363688586	0.5368305337516628	0.48127071065179133	0.6213228514742738	0.49530733927298537	0.8766574754238644	0.46806678900814475	0.5707348865785089	0.5559394009655071	0.0	0.5832883072459965	0.5793451623134299	0.3266189653905871	0.6201490310366986	0.35797939379641397	0.5503267101783381	0.0	1.0	0.0	0.0	0.0	0.0	0.9999999950373553	1.0
0.002299472642198222	0.0010949325468451493	1.042126194650593e-05	0.00324787213126132	0.0016021758803842485	0.0026537042956346693	0.002372634099064173	0.911527391550906	1.931248161132303e-06	0.20182184925626606	0.1998516135654119	0.017326732673267328	0.2863174458003682	0.6227696203654964	0.5989220153175644	0.47658254288077634	0.5865539022588734	0.6372578806702387	0.5541068148866342	0.8953106235482556	0.47236489795317166	0.36195208194004863	0.4665729686398957	0.0	0.5572417401986492	0.5793451623134299	0.6525738599489093	0.5551366596201661	0.6452292089802305	0.4585000171309316	0.0	1.0	0.0	0.0	0.0	0.0	0.9999999950373553	1.0
0.010557832615110228	0.010178122274188498	0.00020261143655560517	0.01579855375075255	0.0019443772703260725	0.0028528608340359224	0.01363366876873824	0.8996176288040697	7.636020307178346e-06	0.32398989567865644	0.4616172642876899	0.21706398996235887	0.5069066209773669	0.5149991683689437	0.46516392363688586	0.5368305337516628	0.48127071065179133	0.6213228514742738	0.49530733927298537	0.8766574754238644	0.46806678900814475	0.5707348865785089	0.5559394009655071	0.0	0.5832883072459965	0.5793451623134299	0.3266189653905871	0.6201490310366986	0.35797939379641397	0.5503267101783381	0.0	1.0	0.0	0.0	0.0	0.0	0.9999999950373553	1.0
0.007087174837142023	0.0034404492152684913	5.209254145269977e-05	0.012035641911640318	0.0007519921248627665	0.0029013435182035437	0.009543657679480747	0.9054305233861353	2.1927373092337344e-06	0.18700791725018023	0.28301793021969524	0.030087527352297586	0.227067495183672	0.44986521321609635	0.41478531819918485	0.2669948226811855	0.5082487605050172	0.6257256500560762	0.49961717006188344	0.8815074947290562	0.4785709268011442	0.6556704273303711	0.11357087611906963	0.0	0.4934195348340839	0.5793451623134299	0.39550275326182344	0.34936472351304826	0.4269105697164759	0.2828043216986583	0.0	1.0	0.0	0.0	0.0	0.0	0.9999999950373553	1.0
0.007614766554466954	0.006845126759787234	6.0905946011841156e-05	0.012464219949365788	0.002796493836626139	0.005849202668114819	0.019533650387483358	0.8917894385978185	1.0730279966465985e-06	0.09738112719432457	0.19130447175447465	0.000833796553640911	0.13745780539275262	0.33904090828092137	0.31338350922188896	0.10537247142983402	0.4820631691470026	0.644786062992247	0.46861497635441307	0.8751208072737008	0.46278395989753257	0.3982600793583704	0.7492351537948678	0.0	0.6594661865520408	0.579042095937654	0.8236329818688579	0.8436989144884661	0.822633963397891	0.7580145092405068	0.0	1.0	0.0	0.0	0.0	0.0	0.9999999950379329	1.0
0.06645078909359274	0.06829802161206236	0.000851523983701304	0.08331841951405064	0.03517620737944242	0.04110707212265955	0.13758606456464312	0.7280556068537889	3.1729420853400954e-06	0.16460002147151231	0.2215121708930671	0.059784087816383925	0.21541240147630134	0.315330672221398	0.2918747691589135	0.18603265395136176	0.5343389720161928	0.6270419435254426	0.4902639687142336	0.8845834435917541	0.4052139117050513	0.49399436474555175	0.6676485930184215	0.7958748972487382	0.6794100760617056	0.579042095937654	0.1834392423894567	0.8342635766265093	0.36326840025563834	0.8884499838874367	0.0	1.0	0.0	0.0	0.0	0.0	0.9999999950379329	1.0
0.002151009462767354	0.0010456102591132497	1.0675619393544244e-05	0.0029771727856939927	0.0009786663141347085	0.0013588452470311534	0.002277662994006368	0.9117555206313107	2.0113162763140352e-06	0.21461424913068355	0.23411380560578435	0.049875311720698264	0.3208799772511959	0.6033436742742249	0.5809846699763832	0.4422286387221042	0.552952699067388	0.6367134135923455	0.5193226971190288	0.8896428507965999	0.4723110332667543	0.38848701015375997	0.4764770608600327	0.0	0.55725035098409	0.579042095937654	0.6525211005788085	0.5558893053035476	0.6451777749396637	0.4592405078113709	0.0	1.0	0.0	0.0	0.0	0.0	0.9999999950379329	1.0
0.112299061560044	0.14460645822782872	0.004414188584983418	0.17463667623875256	0.015699932590388557	0.02051881217640511	0.148699877065943	0.8066073998059002	1.5697299367931607e-05	0.4085709894625729	0.667142492021815	0.44004567948229933	0.5939177390616828	0.3989844227615709	0.3688876736509158	0.4433317281167473	0.5123527181401814	0.4766910564155424	0.4907996041181505	0.8807309934345176	0.4785477906939449	0.5548661050376231	0.4644481262335684	0.6722794817881028	0.547416825556336	0.579042095937654	0.1422920211619284	0.4722113209391547	0.30013383908134345	0.4835628664896589	0.0	1.0	0.0	0.0	0.0	0.0	0.9999999950379329	1.0
0.006812505967550149	0.003437308077384873	5.2038548426673966e-05	0.011166500766577391	0.0004561689509862207	0.0021478762230492626	0.009288452912073078	0.9053439239711625	2.3645815551589033e-06	0.18361932728633046	0.2758269173552892	0.02966841186736475	0.22056806874040427	0.47064277768104906	0.43223860218551624	0.28337402581641175	0.5050321969601428	0.6263089327020956	0.49592343044390735	0.8805690993215288	0.4786767879110236	0.645260312540838	0.10714099368294733	0.0	0.4934282111409652	0.579042095937654	0.3959436934921792	0.35002753411025367	0.427346726477805	0.28360483461916025	0.0	1.0	0.0	0.0	0.0	0.0	0.9999999950379329	1.0
0.006812505967550149	0.003437308077384873	5.2038548426673966e-05	0.011166500766577391	0.0004561689509862207	0.0021478762230492626	0.009288452912073078	0.9053439239711625	2.3645815551589033e-06	0.18361932728633046	0.2758269173552892	0.02966841186736475	0.22056806874040427	0.47064277768104906	0.43223860218551624	0.28337402581641175	0.5050321969601428	0.6263089327020956	0.49592343044390735	0.8805690993215288	0.4786767879110236	0.645260312540838	0.10714099368294733	0.0	0.4934282111409652	0.579042095937654	0.3959436934921792	0.35002753411025367	0.427346726477805	0.28360483461916025	0.0	1.0	0.0	0.0	0.0	0.0	0.9999999950379329	1.0
0.006812505967550149	0.003437308077384873	5.2038548426673966e-05	0.011166500766577391	0.0004561689509862207	0.0021478762230492626	0.009288452912073078	0.9053439239711625	2.3645815551589033e-06	0.18361932728633046	0.2758269173552892	0.02966841186736475	0.22056806874040427	0.47064277768104906	0.43223860218551624	0.28337402581641175	0.5050321969601428	0.6263089327020956	0.49592343044390735	0.8805690993215288	0.4786767879110236	0.645260312540838	0.10714099368294733	0.0	0.4934282111409652	0.579042095937654	0.3959436934921792	0.35002753411025367	0.427346726477805	0.28360483461916025	0.0	1.0	0.0	0.0	0.0	0.0	0.9999999950379329	1.0
0.0023694163623323343	0.0012385405011147022	1.0277168604760833e-05	0.002707028498820802	9.146583220094358e-05	0.001780942846269436	0.0021225547347997076	0.9114200170941488	2.6024029735232452e-06	0.22574009211087476	0.2173055737756058	0.05732484076433122	0.32473616244018155	0.7694806654422908	0.7632065229131529	0.6784602025410953	0.49276870819957264	0.6392049006137384	0.5442971324771937	0.8782926937032725	0.47295438048916927	0.2785438103085829	0.3730234819186008	0.0	0.5318441904963513	0.579042095937654	0.7002677300340229	0.48533294571958663	0.6739010766804954	0.37943931675066234	0.0	1.0	0.0	0.0	0.0	0.0	0.9999999950379329	1.0
0.006812505967550149	0.003437308077384873	5.2038548426673966e-05	0.011166500766577391	0.0004561689509862207	0.0021478762230492626	0.009288452912073078	0.9053439239711625	2.3645815551589033e-06	0.18361932728633046	0.2758269173552892	0.02966841186736475	0.22056806874040427	0.47064277768104906	0.43223860218551624	0.28337402581641175	0.5050321969601428	0.6263089327020956	0.49592343044390735	0.8805690993215288	0.4786767879110236	0.645260312540838	0.10714099368294733	0.0	0.4934282111409652	0.579042095937654	0.3959436934921792	0.35002753411025367	0.427346726477805	0.28360483461916025	0.0	1.0	0.0	0.0	0.0	0.0	0.9999999950379329	1.0
0.01086683629466933	0.010275613658521612	0.0002047258114948411	0.015507370439057061	0.002060719373817569	0.0038578745359509176	0.013618307927656727	0.8994170916154749	7.81271131582351e-06	0.3232582810550134	0.46549725344208226	0.22367864693446088	0.5143677066607938	0.5227453759003085	0.47174085754164463	0.5487262522173861	0.47999000675582915	0.6213661922292351	0.5000991784606069	0.8765369063647356	0.4682370476660639	0.5696748477038415	0.5518696666999007	0.0	0.5832960472303568	0.579042095937654	0.3270624576865848	0.6209212462078947	0.35841099743369664	0.5511048333551728	0.0	1.0	0.0	0.0	0.0	0.0	0.9999999950379329	1.0
0.008528562890739621	0.004307055953713178	6.0534780154677846e-05	0.013535970487887445	0.0015043048429541274	0.0036407203813613154	0.01089405970848783	0.9029485256430464	2.3024244042874302e-06	0.1790589055554187	0.27535611039830676	0.06461086637298093	0.24421825938494798	0.5901012257550855	0.5309397897261153	0.3688639804655239	0.48295658130203034	0.6179014255779405	0.5017488217833809	0.8753736259115289	0.46624325853323306	0.7347662424940946	0.752917975985163	0.0	0.5931232191919756	0.579042095937654	0.1941048751526152	0.6614323197696312	0.23023570970308782	0.585700301777167	0.0	1.0	0.0	0.0	0.0	0.0	0.9999999950379329	1.0
0.01086683629466933	0.010275613658521612	0.0002047258114948411	0.015507370439057061	0.002060719373817569	0.0038578745359509176	0.013618307927656727	0.8994170916154749	7.81271131582351e-06	0.3232582810550134	0.46549725344208226	0.22367864693446088	0.5143677066607938	0.5227453759003085	0.47174085754164463	0.5487262522173861	0.47999000675582915	0.6213661922292351	0.5000991784606069	0.8765369063647356	0.4682370476660639	0.5696748477038415	0.5518696666999007	0.0	0.5832960472303568	0.579042095937654	0.3270624576865848	0.6209212462078947	0.35841099743369664	0.5511048333551728	0.0	1.0	0.0	0.0	0.0	0.0	0.9999999950379329	1.0
0.001847921357486883	0.001213065234164946	1.5009399571974456e-05	0.002480269133802678	0.002101296293000481	0.004049804881968373	0.0018818262533412987	0.91137533108632	4.105625743543398e-06	0.21544072813893728	0.506927673445708	0.2540192926045016	0.44662327011727776	0.6936173105998422	0.6602037865984072	0.6118928235866581	0.6480363890184546	0.6295920481732379	0.6211436193399268	0.8986030590757196	0.472211878231027	0.7675282377853685	0.4921859961157138	0.0	0.5472847258778752	0.579042095937654	0.04030101964530097	0.5367212370054624	0.024605456353281263	0.42664703951068195	0.0	1.0	0.0	0.0	0.0	0.0	0.9999999950379329	1.0
0.002151009462767354	0.0010456102591132497	1.0675619393544244e-05	0.0029771727856939927	0.0009786663141347085	0.0013588452470311534	0.002277662994006368	0.9117555206313107	2.0113162763140352e-06	0.21461424913068355	0.23411380560578435	0.049875311720698264	0.3208799772511959	0.6033436742742249	0.5809846699763832	0.4422286387221042	0.552952699067388	0.6367134135923455	0.5193226971190288	0.8896428507965999	0.4723110332667543	0.38848701015375997	0.4764770608600327	0.0	0.55725035098409	0.579042095937654	0.6525211005788085	0.5558893053035476	0.6451777749396637	0.4592405078113709	0.0	1.0	0.0	0.0	0.0	0.0	0.9999999950379329	1.0
0.01086683629466933	0.010275613658521612	0.0002047258114948411	0.015507370439057061	0.002060719373817569	0.0038578745359509176	0.013618307927656727	0.8994170916154749	7.81271131582351e-06	0.3232582810550134	0.46549725344208226	0.22367864693446088	0.5143677066607938	0.5227453759003085	0.47174085754164463	0.5487262522173861	0.47999000675582915	0.6213661922292351	0.5000991784606069	0.8765369063647356	0.4682370476660639	0.5696748477038415	0.5518696666999007	0.0	0.5832960472303568	0.579042095937654	0.3270624576865848	0.6209212462078947	0.35841099743369664	0.5511048333551728	0.0	1.0	0.0	0.0	0.0	0.0	0.9999999950379329	1.0
0.0022649952662747714	0.001211359807150847	9.130862417493241e-06	0.002575409408676266	0.0005996424436128674	0.001183849004447147	0.0020214918852229356	0.9113590307971429	2.524614337635684e-06	0.21338289147148837	0.2017777338990702	0.04895104895104895	0.32257891776668424	0.7964072052354843	0.7962138975971408	0.6969692756523087	0.5453761581158281	0.6386070543944555	0.5072944737186428	0.8846832231194659	0.4730517872004788	0.3045997272841795	0.3548506003476184	0.0	0.5318523172685702	0.578739112909646	0.7002735347323457	0.48593796427814334	0.6739145571799041	0.380189844427984	0.0	1.0	0.0	0.0	0.0	0.0	0.9999999950386074	1.0
0.0069458004169275205	0.0035594013885202856	5.375284932282193e-05	0.011397540199100034	0.0019785668878054743	0.004493274894122575	0.009521206741078992	0.9050691848825961	2.4040961279505052e-06	0.1849730177190465	0.2783602305122529	0.02853881278538813	0.2238764777881085	0.4919943935846021	0.4486705033920576	0.29367566035341425	0.5240653947718882	0.6267516441829847	0.510309409860194	0.8851567450945642	0.4789996419918408	0.6320773342637468	0.10171982771493665	0.0	0.493436982559615	0.578739112909646	0.3959648272645212	0.35069218392111057	0.4271760818930094	0.2842128594116411	0.0	1.0	0.0	0.0	0.0	0.0	0.9999999950386074	1.0
0.0069458004169275205	0.0035594013885202856	5.375284932282193e-05	0.011397540199100034	0.0019785668878054743	0.004493274894122575	0.009521206741078992	0.9050691848825961	2.4040961279505052e-06	0.1849730177190465	0.2783602305122529	0.02853881278538813	0.2238764777881085	0.4919943935846021	0.4486705033920576	0.29367566035341425	0.5240653947718882	0.6267516441829847	0.510309409860194	0.8851567450945642	0.4789996419918408	0.6320773342637468	0.10171982771493665	0.0	0.493436982559615	0.578739112909646	0.3959648272645212	0.35069218392111057	0.4271760818930094	0.2842128594116411	0.0	1.0	0.0	0.0	0.0	0.0	0.9999999950386074	1.0
0.002578127282860341	0.0015036913591798178	1.8558718812431636e-05	0.003418293759614607	0.0016787009556132825	0.0034853652850001283	0.002569685545104914	0.9105853609896665	3.5449360600397484e-06	0.20578150962164427	0.38866643415659463	0.16933638443935928	0.3936515323956077	0.6472269713973202	0.6260390597330189	0.5160829417790986	0.5838141770111172	0.6275402934187185	0.5208077458942043	0.8915347459102434	0.47211763776990495	0.7981966337774501	0.5008876364239946	0.0	0.5472846307661068	0.578739112909646	0.0374268933274593	0.5345232112263055	0.024620384095690562	0.4272747200887241	0.0	1.0	0.0	0.0	0.0	0.0	0.9999999950386074	1.0
0.0015503231311743276	0.0009300915026628592	9.814977716065774e-06	0.002240197948231802	0.0011637767595844188	0.0023295227708629565	0.001976520076830334	0.9121324571405469	2.1565539444682814e-06	0.22905122808054718	0.24144519335743667	0.051575931232091685	0.33381080074436864	0.5936851025492909	0.5736092893771032	0.4459168816745112	0.5726487774709885	0.6366468475965628	0.5552690627179856	0.8934351240621563	0.4724247488233475	0.38074682217370126	0.45269138109748347	0.0	0.5572588983616852	0.578739112909646	0.6525309585578567	0.5566429310523351	0.6451874991117342	0.45998020576879767	0.0	1.0	0.0	0.0	0.0	0.0	0.9999999950386074	1.0
0.007590665489524523	0.006905147674849867	6.299281407093876e-05	0.012702047497366326	0.0022879122920046262	0.004866689621397846	0.019869916188966844	0.8916359624452683	1.0820058220655584e-06	0.0981453654114563	0.19974572006669158	0.00216157795190489	0.13844193866061685	0.33330364360704456	0.30850689375603146	0.10016307724223128	0.48556706656504384	0.6453748392751915	0.4719107064973564	0.8758764161847822	0.4627054374176876	0.3937201871183333	0.7490866211569296	0.0	0.6594714747663691	0.578739112909646	0.824131068353392	0.8443997185303067	0.8226357196028804	0.75873610564883	0.0	1.0	0.0	0.0	0.0	0.0	0.9999999950386074	1.0
0.0069458004169275205	0.0035594013885202856	5.375284932282193e-05	0.011397540199100034	0.0019785668878054743	0.004493274894122575	0.009521206741078992	0.9050691848825961	2.4040961279505052e-06	0.1849730177190465	0.2783602305122529	0.02853881278538813	0.2238764777881085	0.4919943935846021	0.4486705033920576	0.29367566035341425	0.5240653947718882	0.6267516441829847	0.510309409860194	0.8851567450945642	0.4789996419918408	0.6320773342637468	0.10171982771493665	0.0	0.493436982559615	0.578739112909646	0.3959648272645212	0.35069218392111057	0.4271760818930094	0.2842128594116411	0.0	1.0	0.0	0.0	0.0	0.0	0.9999999950386074	1.0
0.0015503231311743276	0.0009300915026628592	9.814977716065774e-06	0.002240197948231802	0.0011637767595844188	0.0023295227708629565	0.001976520076830334	0.9121324571405469	2.1565539444682814e-06	0.22905122808054718	0.24144519335743667	0.051575931232091685	0.33381080074436864	0.5936851025492909	0.5736092893771032	0.4459168816745112	0.5726487774709885	0.6366468475965628	0.5552690627179856	0.8934351240621563	0.4724247488233475	0.38074682217370126	0.45269138109748347	0.0	0.5572588983616852	0.578739112909646	0.6525309585578567	0.5566429310523351	0.6451874991117342	0.45998020576879767	0.0	1.0	0.0	0.0	0.0	0.0	0.9999999950386074	1.0
0.01072299643917582	0.010317162851953391	0.0002006278438928567	0.015445840488937495	0.0019474034215419896	0.004702544327502121	0.013932510722647817	0.8986980767748788	7.576160835251532e-06	0.31538913086924447	0.45267156502099726	0.20922431865828092	0.4920561945588985	0.5122476207157274	0.4652683864085284	0.5269165949417207	0.48119768792461826	0.6211301077844762	0.5038235184674856	0.876716354498025	0.46814899983532615	0.570765239281716	0.553242615772529	0.0	0.583303981665444	0.578739112909646	0.327074784330437	0.6215254310744502	0.3579314884269831	0.5517073465380472	0.0	1.0	0.0	0.0	0.0	0.0	0.9999999950386074	1.0
0.11079043271819398	0.1437245089209901	0.004386486147012446	0.16942430983554746	0.021355108042509344	0.037939777771758026	0.14640722404734632	0.807348497431279	1.6055847963312036e-05	0.4086438248482601	0.6707804593605022	0.4454623756949338	0.5964435330717006	0.3984282071724012	0.36784236887650434	0.4466781322244619	0.5176058927732816	0.47506749087614064	0.49850377814659996	0.8813200759145188	0.47854737466626496	0.5559877972848448	0.46439642367149603	0.6788606415632343	0.5474222131096224	0.578739112909646	0.1423071667541041	0.4728495217121717	0.30014666913445986	0.48418714522485223	0.0	1.0	0.0	0.0	0.0	0.0	0.9999999950386074	1.0
0.0069458004169275205	0.0035594013885202856	5.375284932282193e-05	0.011397540199100034	0.0019785668878054743	0.004493274894122575	0.009521206741078992	0.9050691848825961	2.4040961279505052e-06	0.1849730177190465	0.2783602305122529	0.02853881278538813	0.2238764777881085	0.4919943935846021	0.4486705033920576	0.29367566035341425	0.5240653947718882	0.6267516441829847	0.510309409860194	0.8851567450945642	0.4789996419918408	0.6320773342637468	0.10171982771493665	0.0	0.493436982559615	0.578739112909646	0.3959648272645212	0.35069218392111057	0.4271760818930094	0.2842128594116411	0.0	1.0	0.0	0.0	0.0	0.0	0.9999999950386074	1.0
0.008245617042607697	0.004211062128726969	5.847647264314646e-05	0.013399324750114973	0.0009937909834574423	0.003689089999085984	0.01077159257956011	0.9031569012828523	2.2158065962280266e-06	0.17783211145540018	0.2663188511918547	0.0457002457002457	0.23837802062955146	0.5911245485818479	0.5326049669522799	0.3698407752087817	0.48842216946759764	0.6178071256202572	0.5020854232016626	0.8765969451872301	0.46641778272167506	0.7418156515510022	0.751089075450452	0.0	0.5931285074063037	0.578739112909646	0.1941126981512169	0.6620659829670996	0.22977072190985076	0.5863345051548	0.0	1.0	0.0	0.0	0.0	0.0	0.9999999950386074	1.0
0.01072299643917582	0.010317162851953391	0.0002006278438928567	0.015445840488937495	0.0019474034215419896	0.004702544327502121	0.013932510722647817	0.8986980767748788	7.576160835251532e-06	0.31538913086924447	0.45267156502099726	0.20922431865828092	0.4920561945588985	0.5122476207157274	0.4652683864085284	0.5269165949417207	0.48119768792461826	0.6211301077844762	0.5038235184674856	0.876716354498025	0.46814899983532615	0.570765239281716	0.553242615772529	0.0	0.583303981665444	0.578739112909646	0.327074784330437	0.6215254310744502	0.3579314884269831	0.5517073465380472	0.0	1.0	0.0	0.0	0.0	0.0	0.9999999950386074	1.0
0.06505922276680372	0.06848161971062747	0.0008473976170903047	0.08162219308190242	0.032608748484290614	0.04167372444705949	0.13815077530896455	0.7266406674587129	3.1626056470327724e-06	0.16295545682094592	0.2175044670521569	0.05681818181818182	0.21140417060902003	0.3188519755669576	0.2943127306559017	0.18487618646797682	0.5318428340197316	0.6256927250191976	0.4884647064315247	0.8841628523637148	0.40557814510755996	0.49520135139213767	0.666072964699613	0.7951076187172706	0.6794170424703487	0.578739112909646	0.18397342475666467	0.8353452379035586	0.3632318451740088	0.8889840669727855	0.0	1.0	0.0	0.0	0.0	0.0	0.9999999950386074	1.0
0.01072299643917582	0.010317162851953391	0.0002006278438928567	0.015445840488937495	0.0019474034215419896	0.004702544327502121	0.013932510722647817	0.8986980767748788	7.576160835251532e-06	0.31538913086924447	0.45267156502099726	0.20922431865828092	0.4920561945588985	0.5122476207157274	0.4652683864085284	0.5269165949417207	0.48119768792461826	0.6211301077844762	0.5038235184674856	0.876716354498025	0.46814899983532615	0.570765239281716	0.553242615772529	0.0	0.583303981665444	0.578739112909646	0.327074784330437	0.6215254310744502	0.3579314884269831	0.5517073465380472	0.0	1.0	0.0	0.0	0.0	0.0	0.9999999950386074	1.0
0.002185335621740765	0.0011697971861213377	9.913994339412016e-06	0.002474835501704646	0.0005311877314169179	0.0011041095176266712	0.0019603287442099154	0.9115932085098677	2.720690344452132e-06	0.22784389934189042	0.24277566242762247	0.07191780821917808	0.35638210550581984	0.7158427564221255	0.7115711792380744	0.6678986600155981	0.4591096508967248	0.638666062606273	0.5236166144823833	0.8739509186043284	0.47287668474070604	0.29498997985638337	0.380308471552282	0.0	0.5318603468154257	0.5784361298816382	0.7002584391806729	0.48669266555325297	0.6738958243266847	0.3807568848165286	0.783132530120482	0.0	0.0	0.0	0.0	0.0	0.9999999950393849	1.0
0.0077164445373860404	0.006896004249007787	6.27247627728936e-05	0.012923358416808205	0.0024503555521647505	0.004106396546685292	0.020032766759435605	0.8916003977156639	1.0548588856497146e-06	0.09697734515055256	0.19712400860492632	0.0016012810248198551	0.13801393899208206	0.325528144553542	0.3000796353485631	0.09230042779301975	0.48477917646763485	0.6454222057015184	0.4711317681620796	0.8756449058126022	0.46272941986123145	0.3931693229467878	0.7487636912620992	0.0	0.6594768940235782	0.5784361298816382	0.824122227864567	0.8451485394129803	0.8226095716619282	0.7593696661093742	0.783132530120482	0.0	0.0	0.0	0.0	0.0	0.9999999950393849	1.0
0.010749868311602065	0.010432585079547101	0.00020821206269265013	0.01580783700541083	0.002429306883001018	0.0042576471032646735	0.01384598491712188	0.8990169411588412	7.845135241584808e-06	0.3211971729091836	0.4780472026016733	0.23914858096828046	0.5083540576129782	0.5169818490716314	0.47134397335153155	0.5345987629350819	0.47684932784698386	0.6220133193976947	0.501693379584323	0.8761272823268199	0.4683835416518253	0.5645642960804754	0.5479005934431672	0.0	0.5833118822830132	0.5784361298816382	0.32705009768239746	0.6222941587401756	0.35839244345320764	0.5524888216224229	0.783132530120482	0.0	0.0	0.0	0.0	0.0	0.9999999950393849	1.0
0.007141428856921292	0.0036308366542313173	5.616634056198286e-05	0.011916564024654793	0.0009885014344478851	0.0015917467436031667	0.009825773139618705	0.9050072896774825	2.3572629264286184e-06	0.1890753847918874	0.29043813490518267	0.030645161290322586	0.23255522241664464	0.481556419096473	0.43512716918008976	0.2943848046086201	0.5108941339279688	0.6264791564191914	0.4916167399805092	0.8820977902221694	0.4792617120943526	0.6338890139233413	0.0947245890491763	0.0	0.49344575397826473	0.5784361298816382	0.39595124960809946	0.35135725375999866	0.4271732199293231	0.2850064562920026	0.783132530120482	0.0	0.0	0.0	0.0	0.0	0.9999999950393849	1.0
0.007141428856921292	0.0036308366542313173	5.616634056198286e-05	0.011916564024654793	0.0009885014344478851	0.0015917467436031667	0.009825773139618705	0.9050072896774825	2.3572629264286184e-06	0.1890753847918874	0.29043813490518267	0.030645161290322586	0.23255522241664464	0.481556419096473	0.43512716918008976	0.2943848046086201	0.5108941339279688	0.6264791564191914	0.4916167399805092	0.8820977902221694	0.4792617120943526	0.6338890139233413	0.0947245890491763	0.0	0.49344575397826473	0.5784361298816382	0.39595124960809946	0.35135725375999866	0.4271732199293231	0.2850064562920026	0.783132530120482	0.0	0.0	0.0	0.0	0.0	0.9999999950393849	1.0
0.06332955562533767	0.06870562647247294	0.0008633335738117355	0.0803134844467505	0.032156698900697195	0.04309910481670545	0.13752229407991184	0.727635272717463	3.244486333880313e-06	0.16583757382171221	0.22336936810737315	0.06447200437716577	0.21868856178903137	0.31710357522705224	0.29309889878659057	0.18626725583346676	0.5314870298145944	0.6248805651632443	0.48858803960550995	0.8840930701037137	0.4057992270428201	0.4959095093720243	0.6648058386817983	0.7968774656292084	0.6794241378082784	0.5784361298816382	0.18443374734176504	0.8364375017063639	0.3627944037812524	0.8895240049729825	0.783132530120482	0.0	0.0	0.0	0.0	0.0	0.9999999950393849	1.0
0.001774383261953338	0.0008871873033986199	8.403414261185767e-06	0.0025124191460547222	0.0019065836001783334	0.003497948157240917	0.001864337050503093	0.9121148950927009	2.0331380557304365e-06	0.21350233960930792	0.22280893480201738	0.05111821086261981	0.3049633708842777	0.582820311347056	0.5679915998996659	0.4480622958325648	0.6333804598358639	0.6362760999080864	0.6045002276790626	0.9032306630005846	0.4724141368378434	0.4016407226911435	0.45408053794559156	0.0	0.5572674436256855	0.5784361298816382	0.6525074895620515	0.5573984341991405	0.6451645058352999	0.460538370156368	0.783132530120482	0.0	0.0	0.0	0.0	0.0	0.9999999950393849	1.0
0.007951526013787095	0.004075825184665218	5.650893098746613e-05	0.012925079188623909	0.0020525898210038	0.003335860189156648	0.01048447486115279	0.9033528292379146	2.2024760550954997e-06	0.1730561436709424	0.2669685527352994	0.04554655870445344	0.23671127951634494	0.5693657662766864	0.5168723207894036	0.3516105506818465	0.47630167341530055	0.6185657092220915	0.49299235844732014	0.8737519274505308	0.46664568907845694	0.7386937786283772	0.7492394675645428	0.0	0.593133763916709	0.5784361298816382	0.1940840082629547	0.6626836723712626	0.22974286654738119	0.5869441778124407	0.783132530120482	0.0	0.0	0.0	0.0	0.0	0.9999999950393849	1.0
0.11052032247975264	0.1433555601630277	0.0043896863420890345	0.17068946207728786	0.02175405177233745	0.017298874784247582	0.14575968764896818	0.8094662742973742	1.6104518423671796e-05	0.41022738109495654	0.6745140824484589	0.44887389154830104	0.5989045587031638	0.4000935232466743	0.36885277038773057	0.44924215922515026	0.517991233835579	0.47567677593624724	0.48968041874814366	0.8813723162521427	0.47799304898281003	0.5559015481203791	0.4651404214003833	0.6645812643992918	0.5474276957746772	0.5784361298816382	0.1422845818071814	0.47360930150802155	0.3001255296299588	0.4847779548199441	0.783132530120482	0.0	0.0	0.0	0.0	0.0	0.9999999950393849	1.0
0.001774383261953338	0.0008871873033986199	8.403414261185767e-06	0.0025124191460547222	0.0019065836001783334	0.003497948157240917	0.001864337050503093	0.9121148950927009	2.0331380557304365e-06	0.21350233960930792	0.22280893480201738	0.05111821086261981	0.3049633708842777	0.582820311347056	0.5679915998996659	0.4480622958325648	0.6333804598358639	0.6362760999080864	0.6045002276790626	0.9032306630005846	0.4724141368378434	0.4016407226911435	0.45408053794559156	0.0	0.5572674436256855	0.5784361298816382	0.6525074895620515	0.5573984341991405	0.6451645058352999	0.460538370156368	0.783132530120482	0.0	0.0	0.0	0.0	0.0	0.9999999950393849	1.0
0.007141428856921292	0.0036308366542313173	5.616634056198286e-05	0.011916564024654793	0.0009885014344478851	0.0015917467436031667	0.009825773139618705	0.9050072896774825	2.3572629264286184e-06	0.1890753847918874	0.29043813490518267	0.030645161290322586	0.23255522241664464	0.481556419096473	0.43512716918008976	0.2943848046086201	0.5108941339279688	0.6264791564191914	0.4916167399805092	0.8820977902221694	0.4792617120943526	0.6338890139233413	0.0947245890491763	0.0	0.49344575397826473	0.5784361298816382	0.39595124960809946	0.35135725375999866	0.4271732199293231	0.2850064562920026	0.783132530120482	0.0	0.0	0.0	0.0	0.0	0.9999999950393849	1.0
0.007141428856921292	0.0036308366542313173	5.616634056198286e-05	0.011916564024654793	0.0009885014344478851	0.0015917467436031667	0.009825773139618705	0.9050072896774825	2.3572629264286184e-06	0.1890753847918874	0.29043813490518267	0.030645161290322586	0.23255522241664464	0.481556419096473	0.43512716918008976	0.2943848046086201	0.5108941339279688	0.6264791564191914	0.4916167399805092	0.8820977902221694	0.4792617120943526	0.6338890139233413	0.0947245890491763	0.0	0.49344575397826473	0.5784361298816382	0.39595124960809946	0.35135725375999866	0.4271732199293231	0.2850064562920026	0.783132530120482	0.0	0.0	0.0	0.0	0.0	0.9999999950393849	1.0
0.0024210507238987323	0.001557710335743869	1.7781663047449656e-05	0.003355371035172591	0.0003917216259869518	0.0017796963657199843	0.0026776973172137996	0.910540555486598	3.175933365766376e-06	0.21244872582439722	0.37769607245715053	0.16521739130434782	0.39476322042304235	0.668162859537704	0.6195610347716968	0.5319259873686719	0.517946436352147	0.6271561378517336	0.46646438966047954	0.881949520011696	0.4720328584074886	0.8027473789971564	0.5107017131606784	0.0	0.5472845018368206	0.5784361298816382	0.03740319080930765	0.535170588975397	0.0245968379399078	0.4279048974321598	0.783132530120482	0.0	0.0	0.0	0.0	0.0	0.9999999950393849	1.0
0.010749868311602065	0.010432585079547101	0.00020821206269265013	0.01580783700541083	0.002429306883001018	0.0042576471032646735	0.01384598491712188	0.8990169411588412	7.845135241584808e-06	0.3211971729091836	0.4780472026016733	0.23914858096828046	0.5083540576129782	0.5169818490716314	0.47134397335153155	0.5345987629350819	0.47684932784698386	0.6220133193976947	0.501693379584323	0.8761272823268199	0.4683835416518253	0.5645642960804754	0.5479005934431672	0.0	0.5833118822830132	0.5784361298816382	0.32705009768239746	0.6222941587401756	0.35839244345320764	0.5524888216224229	0.783132530120482	0.0	0.0	0.0	0.0	0.0	0.9999999950393849	1.0
0.010749868311602065	0.010432585079547101	0.00020821206269265013	0.01580783700541083	0.002429306883001018	0.0042576471032646735	0.01384598491712188	0.8990169411588412	7.845135241584808e-06	0.3211971729091836	0.4780472026016733	0.23914858096828046	0.5083540576129782	0.5169818490716314	0.47134397335153155	0.5345987629350819	0.47684932784698386	0.6220133193976947	0.501693379584323	0.8761272823268199	0.4683835416518253	0.5645642960804754	0.5479005934431672	0.0	0.5833118822830132	0.5784361298816382	0.32705009768239746	0.6222941587401756	0.35839244345320764	0.5524888216224229	0.783132530120482	0.0	0.0	0.0	0.0	0.0	0.9999999950393849	1.0
0.006772679233973805	0.0034699976640563857	5.1454644417979474e-05	0.011284792072036347	0.0024948921949520405	0.005031081350250178	0.009394576365310256	0.9054444772574047	2.2167975397166836e-06	0.1901697953115895	0.27919636048821694	0.03072625698324022	0.23465326875842232	0.48209822387724827	0.43387109465386187	0.3035785656674263	0.5298919052356587	0.6277549604092065	0.5130003559794761	0.8869723310891596	0.47906562742955167	0.6178222399270821	0.08838751259094163	0.0	0.4934545909183551	0.5781332329796571	0.3959355702505608	0.35203880651707853	0.4271603573538921	0.28562009256470566	0.783132530120482	0.0	0.0	0.0	0.0	0.0	0.9999999950405969	1.0
0.01076528592565935	0.0102481058081775	0.00019226049043006977	0.014499697837553002	0.002366685753910446	0.0028808311726454747	0.013540569985120167	0.8982370267419305	8.089379325465627e-06	0.3086041685235993	0.42285308236751507	0.186046511627907	0.4713580775110787	0.5680516520506951	0.5177010185254616	0.5713128922201387	0.4749352568981744	0.6222786319023039	0.49691258385090237	0.8762038702709599	0.4681007473092833	0.5643545089952369	0.5547163322151502	0.0	0.5833198801259459	0.5781332329796571	0.3275189938736413	0.623060926275089	0.3588535123075333	0.553100229532012	0.783132530120482	0.0	0.0	0.0	0.0	0.0	0.9999999950405969	1.0
0.10957662734635441	0.14315022125395524	0.0044015882847146665	0.16907164412420447	0.021191259365250993	0.016056528355288233	0.14515855395756413	0.8113651384173564	1.6206310698751283e-05	0.41173175964250447	0.6769974407021803	0.45074803149606296	0.6014022969538345	0.39774719621801696	0.36738049294837916	0.4490179180156684	0.5175667560473933	0.4753785493551887	0.4891705427213152	0.8813232470660519	0.4762586274083799	0.5561305436818149	0.46752952753844534	0.6788025284364565	0.5474332418475777	0.5781332329796571	0.142260378884002	0.4742527144470614	0.30010289409898533	0.4855512342719151	0.783132530120482	0.0	1.0	0.0	0.0	0.0	0.9999999950405969	1.0
0.006772679233973805	0.0034699976640563857	5.1454644417979474e-05	0.011284792072036347	0.0024948921949520405	0.005031081350250178	0.009394576365310256	0.9054444772574047	2.2167975397166836e-06	0.1901697953115895	0.27919636048821694	0.03072625698324022	0.23465326875842232	0.48209822387724827	0.43387109465386187	0.3035785656674263	0.5298919052356587	0.6277549604092065	0.5130003559794761	0.8869723310891596	0.47906562742955167	0.6178222399270821	0.08838751259094163	0.0	0.4934545909183551	0.5781332329796571	0.3959355702505608	0.35203880651707853	0.4271603573538921	0.28562009256470566	0.783132530120482	0.0	0.0	0.0	0.0	0.0	0.9999999950405969	1.0
0.00164794287430733	0.0008405663638786009	6.677472860338789e-06	0.0020903818485466905	0.0017300206610273783	0.002509926518758971	0.0016883204910135932	0.9121264655960892	1.9493643828178777e-06	0.1992974933081359	0.16248490152610398	0.007782101167315175	0.2786006665452012	0.6586211112112486	0.6479123390429924	0.47990940330322723	0.6474860287457405	0.6359773599671995	0.5890845575371848	0.9018186811840018	0.47236141266626996	0.41905055319257956	0.4654594552035871	0.0	0.5572761516364896	0.5781332329796571	0.6529779703692169	0.5581585831105329	0.6451392359968425	0.46128450352659683	0.783132530120482	0.0	0.0	0.0	0.0	0.0	0.9999999950405969	1.0
0.006772679233973805	0.0034699976640563857	5.1454644417979474e-05	0.011284792072036347	0.0024948921949520405	0.005031081350250178	0.009394576365310256	0.9054444772574047	2.2167975397166836e-06	0.1901697953115895	0.27919636048821694	0.03072625698324022	0.23465326875842232	0.48209822387724827	0.43387109465386187	0.3035785656674263	0.5298919052356587	0.6277549604092065	0.5130003559794761	0.8869723310891596	0.47906562742955167	0.6178222399270821	0.08838751259094163	0.0	0.4934545909183551	0.5781332329796571	0.3959355702505608	0.35203880651707853	0.4271603573538921	0.28562009256470566	0.783132530120482	0.0	0.0	0.0	0.0	0.0	0.9999999950405969	1.0
0.00164794287430733	0.0008405663638786009	6.677472860338789e-06	0.0020903818485466905	0.0017300206610273783	0.002509926518758971	0.0016883204910135932	0.9121264655960892	1.9493643828178777e-06	0.1992974933081359	0.16248490152610398	0.007782101167315175	0.2786006665452012	0.6586211112112486	0.6479123390429924	0.47990940330322723	0.6474860287457405	0.6359773599671995	0.5890845575371848	0.9018186811840018	0.47236141266626996	0.41905055319257956	0.4654594552035871	0.0	0.5572761516364896	0.5781332329796571	0.6529779703692169	0.5581585831105329	0.6451392359968425	0.46128450352659683	0.783132530120482	0.0	0.0	0.0	0.0	0.0	0.9999999950405969	1.0
0.0022459255878046853	0.0011522203240094432	1.100972342916682e-05	0.002675990926210388	0.0007924890832277386	0.0029956191961201884	0.001975085973998871	0.9117940580686115	2.6833510884833005e-06	0.24515436465847118	0.346551409360046	0.14634146341463414	0.4160398563129898	0.6803645708520516	0.6573033147303491	0.6357899349164988	0.5524142946399064	0.6381572714670505	0.5821575381049493	0.8869483337292903	0.47282781791519485	0.319557091548034	0.3872970744885148	0.0	0.531868410179799	0.5781332329796571	0.700241658932073	0.4874658607898551	0.6738745872552399	0.38150941614807865	0.783132530120482	0.0	0.0	0.0	0.0	0.0	0.9999999950405969	1.0
0.06305855483349172	0.06842838584684527	0.0008776599436470294	0.080705976890168	0.03476051204499516	0.04459983544198565	0.1363995826539029	0.7303789735067909	3.3165565140819184e-06	0.1694203128750552	0.23149257691964534	0.07398775249063157	0.22594448631160838	0.31331310295919224	0.29228194171956745	0.18885474652041956	0.5341839122697307	0.6233722754030724	0.48805054119377367	0.8845388145906938	0.4052255470233906	0.4973191692171147	0.6672439844561483	0.7974839117242742	0.6794311697383623	0.5781332329796571	0.18440512417417326	0.8375392925086028	0.362760596835208	0.8901028488199254	0.783132530120482	0.0	0.0	0.0	0.0	0.0	0.9999999950405969	1.0
0.01076528592565935	0.0102481058081775	0.00019226049043006977	0.014499697837553002	0.002366685753910446	0.0028808311726454747	0.013540569985120167	0.8982370267419305	8.089379325465627e-06	0.3086041685235993	0.42285308236751507	0.186046511627907	0.4713580775110787	0.5680516520506951	0.5177010185254616	0.5713128922201387	0.4749352568981744	0.6222786319023039	0.49691258385090237	0.8762038702709599	0.4681007473092833	0.5643545089952369	0.5547163322151502	0.0	0.5833198801259459	0.5781332329796571	0.3275189938736413	0.623060926275089	0.3588535123075333	0.553100229532012	0.783132530120482	0.0	0.0	0.0	0.0	0.0	0.9999999950405969	1.0
0.0022500462612086132	0.0015572433012643646	1.7084827605316748e-05	0.0029724899327760435	0.000996720775247086	0.003886698711773272	0.0026082688640485944	0.9104743208939583	3.2534650888396966e-06	0.20712497313994443	0.3710360615716216	0.14780600461893767	0.40695733096741826	0.6689648376189692	0.6279887370075545	0.5190224527063301	0.5498977648310327	0.627476368661491	0.4781228518058143	0.8862549628236731	0.4719645549376493	0.7900395756241154	0.5194025397814894	0.0	0.547284468019303	0.5781332329796571	0.0373785875621061	0.5358237134716418	0.02457239742047307	0.42854024932187385	0.783132530120482	0.0	0.0	0.0	0.0	0.0	0.9999999950405969	1.0
0.007930850887959669	0.00695689904428849	6.460013921842326e-05	0.013061589664723301	0.0033970794050305524	0.006436904166403126	0.020184610415803248	0.8915007715567874	1.0839325417746117e-06	0.0987431732099126	0.19992745449827395	0.001055130572408335	0.13898376357054612	0.33163648808460394	0.30394865270818905	0.09849156814370968	0.47944474320018143	0.6450832447853305	0.47355128220910997	0.8743303827904642	0.4624802746001463	0.39702121863317497	0.7534445047677538	0.0	0.6594823111671925	0.5781332329796571	0.8241113523952954	0.8459223710556902	0.8225813585539979	0.7600997140685546	0.783132530120482	0.0	0.0	0.0	0.0	0.0	0.9999999950405969	1.0
0.01076528592565935	0.0102481058081775	0.00019226049043006977	0.014499697837553002	0.002366685753910446	0.0028808311726454747	0.013540569985120167	0.8982370267419305	8.089379325465627e-06	0.3086041685235993	0.42285308236751507	0.186046511627907	0.4713580775110787	0.5680516520506951	0.5177010185254616	0.5713128922201387	0.4749352568981744	0.6222786319023039	0.49691258385090237	0.8762038702709599	0.4681007473092833	0.5643545089952369	0.5547163322151502	0.0	0.5833198801259459	0.5781332329796571	0.3275189938736413	0.623060926275089	0.3588535123075333	0.553100229532012	0.783132530120482	0.0	0.0	0.0	0.0	0.0	0.9999999950405969	1.0
0.006772679233973805	0.0034699976640563857	5.1454644417979474e-05	0.011284792072036347	0.0024948921949520405	0.005031081350250178	0.009394576365310256	0.9054444772574047	2.2167975397166836e-06	0.1901697953115895	0.27919636048821694	0.03072625698324022	0.23465326875842232	0.48209822387724827	0.43387109465386187	0.3035785656674263	0.5298919052356587	0.6277549604092065	0.5130003559794761	0.8869723310891596	0.47906562742955167	0.6178222399270821	0.08838751259094163	0.0	0.4934545909183551	0.5781332329796571	0.3959355702505608	0.35203880651707853	0.4271603573538921	0.28562009256470566	0.783132530120482	0.0	0.0	0.0	0.0	0.0	0.9999999950405969	1.0
0.008098684758399288	0.004150881963800042	5.8978625256602566e-05	0.012659960287955857	0.00014113870317454378	0.0005996011582444466	0.010483281786072359	0.9031239103546018	2.3999723312099244e-06	0.1721801229600617	0.27456677123039197	0.058181818181818175	0.2326723153012821	0.586653256545558	0.5343580008432129	0.3552201291122748	0.4975707622983126	0.6179310669883589	0.47884860529028433	0.8787703625223099	0.46651750651638807	0.7436556304123951	0.7503617165065025	0.0	0.5931391176524777	0.5781332329796571	0.19405458444731827	0.6634947783197058	0.22972569476526344	0.5875593808054282	0.783132530120482	0.0	0.0	0.0	0.0	0.0	0.9999999950405969	1.0
0.007968684625991375	0.006927494284604965	6.447626898180468e-05	0.013020314927861914	0.003922964734946955	0.007750783794668624	0.019814360146234274	0.8915386995602785	1.1448263839974776e-06	0.0977133576012843	0.19987868953334834	0.002466429158673609	0.1348976687928403	0.346827566440845	0.31785815551982555	0.1090653536169584	0.47550154193524574	0.6445229599780313	0.46545213859636914	0.8735694505625055	0.4625495457837562	0.4016759176249034	0.7526540736738334	0.0	0.6594877938322474	0.5778303805298192	0.8245675716591676	0.8466148954540684	0.8225470800343916	0.7608716889606074	0.0	1.0	0.0	0.0	0.0	0.0	0.9999999950401898	1.0
0.0024634223590266186	0.001637352447316929	2.2826863953058764e-05	0.003750394729299464	0.0004995450544026752	0.002352952513703002	0.002758958245257053	0.9106614239217862	3.650841044004149e-06	0.23553379162438076	0.44124786411303685	0.22709923664122136	0.47200574518181393	0.5895749372954349	0.5524652966901851	0.48338275592412955	0.5201882864275122	0.6270541894907952	0.47233182281369135	0.8826488933230674	0.4719268859452118	0.7912501620148109	0.5216883996199537	0.0	0.5472844363153802	0.5778303805298192	0.03677243027172861	0.5362390320975875	0.02454420057370016	0.42916560166618645	0.0	1.0	0.0	0.0	0.0	0.0	0.9999999950401898	1.0
0.10844638768087142	0.1426740610047401	0.004393603535983644	0.16765364083157483	0.021476148546953167	0.019676080619523386	0.14477338670016876	0.812642460435935	1.6056785695778024e-05	0.4125389998631696	0.6819054036466232	0.4536392776170745	0.6076592425573611	0.39655679565958996	0.36419765974225193	0.44892033179983165	0.5176806077881003	0.47317920876860553	0.4906690418390737	0.8813625445921623	0.4763298320531343	0.5573220423462177	0.46741250747576435	0.6613772908368233	0.5474388217379959	0.5778303805298192	0.14223327361166122	0.47500727571282736	0.3000770876423367	0.4861371189972681	0.0	1.0	0.0	0.0	0.0	0.0	0.9999999950401898	1.0
0.007204098477910099	0.003599536687733579	5.506517576299188e-05	0.012457684722215593	0.0015357634483689248	0.004516299622534248	0.009856711360542487	0.9051254167852669	2.2060962584514763e-06	0.19041120541547918	0.29014745146180654	0.0390015600624025	0.23810726297773818	0.4873131690676467	0.43940278950497713	0.3045130971508094	0.5167801492930203	0.627432295836748	0.5079457960493692	0.8837864087228465	0.47919923246350804	0.6186836114815469	0.09487423592316485	0.0	0.4934634278584454	0.5778303805298192	0.3959159877338051	0.352910351953579	0.4271435107949204	0.2864075661279394	0.0	1.0	0.0	0.0	0.0	0.0	0.9999999950401898	1.0
0.0640577207107442	0.06876847296564535	0.000874243237761013	0.08163297368206238	0.03329927220856067	0.04527761432051005	0.13814623123109238	0.7286865958324582	3.2330535871754175e-06	0.16802556631678722	0.22780252548257554	0.06818998024780033	0.22238883746452656	0.3108256594855944	0.2897152619945971	0.18387273291513345	0.5321181949163454	0.6215404425513226	0.488721229698836	0.8842775807449612	0.4061964416247956	0.4989249601117377	0.6634862456521803	0.790213651935717	0.6794381995548511	0.5778303805298192	0.18437203072166614	0.8386293034337864	0.3627221391981733	0.8906238363707848	0.0	1.0	0.0	0.0	0.0	0.0	0.9999999950401898	1.0
0.007841916378440941	0.004041859118594274	5.461837049525349e-05	0.012451344756965518	0.00033121207490724404	0.0016464032461171135	0.010119357571754105	0.9034724737212343	2.2843770757816022e-06	0.1739521699671509	0.266706098860358	0.05013477088948787	0.23197241810477684	0.5756748772316247	0.5231597754675905	0.3656679871818283	0.49525245180063815	0.6190169321804937	0.4725472318088519	0.8782567637147605	0.4666526226743851	0.733861360126002	0.7512213495129949	0.0	0.5931446003175325	0.5778303805298192	0.19401913909118035	0.6641070964563189	0.23016833972835865	0.5881930723461555	0.0	1.0	0.0	0.0	0.0	0.0	0.9999999950401898	1.0
0.0107765583135407	0.010067383559981873	0.0001883006712215047	0.014922414547073617	0.0003684418905968941	0.0043805571099885905	0.013434452414712241	0.8984123939880473	8.039194913720427e-06	0.3073102083889985	0.42986146048178153	0.1794145420207743	0.4592604401306547	0.5656114175702762	0.5191236284650824	0.5713780180947394	0.5030183656013688	0.622032264079673	0.48923835166852003	0.8795967477038897	0.4678665960013445	0.5672724077500206	0.5607915978233287	0.0	0.5833277828571102	0.5778303805298192	0.3274878353205751	0.6238313595091832	0.35882289254832134	0.5538893259927515	0.0	1.0	0.0	0.0	0.0	0.0	0.9999999950401898	1.0
0.007204098477910099	0.003599536687733579	5.506517576299188e-05	0.012457684722215593	0.0015357634483689248	0.004516299622534248	0.009856711360542487	0.9051254167852669	2.2060962584514763e-06	0.19041120541547918	0.29014745146180654	0.0390015600624025	0.23810726297773818	0.4873131690676467	0.43940278950497713	0.3045130971508094	0.5167801492930203	0.627432295836748	0.5079457960493692	0.8837864087228465	0.47919923246350804	0.6186836114815469	0.09487423592316485	0.0	0.4934634278584454	0.5778303805298192	0.3959159877338051	0.352910351953579	0.4271435107949204	0.2864075661279394	0.0	1.0	0.0	0.0	0.0	0.0	0.9999999950401898	1.0
0.0019808914168459955	0.0009197125600102953	7.530345979870427e-06	0.0024612128480542665	0.0011969520940223672	0.0016382199132589372	0.001858377562858613	0.9119484607060812	2.028339631565771e-06	0.20135683308013935	0.16263740745894037	0.010676156583629895	0.26166049843279315	0.7007099834550172	0.676827482512587	0.5508572196648753	0.5930271951579236	0.6361833939438541	0.5460273296779165	0.8935135271521506	0.47232701214767125	0.4109236277153939	0.47351559082034844	0.0	0.5572849230551393	0.5778303805298192	0.6529472788608432	0.5589082695055131	0.6451091528558218	0.4618422372221368	0.0	1.0	0.0	0.0	0.0	0.0	0.9999999950401898	1.0
0.007204098477910099	0.003599536687733579	5.506517576299188e-05	0.012457684722215593	0.0015357634483689248	0.004516299622534248	0.009856711360542487	0.9051254167852669	2.2060962584514763e-06	0.19041120541547918	0.29014745146180654	0.0390015600624025	0.23810726297773818	0.4873131690676467	0.43940278950497713	0.3045130971508094	0.5167801492930203	0.627432295836748	0.5079457960493692	0.8837864087228465	0.47919923246350804	0.6186836114815469	0.09487423592316485	0.0	0.4934634278584454	0.5778303805298192	0.3959159877338051	0.352910351953579	0.4271435107949204	0.2864075661279394	0.0	1.0	0.0	0.0	0.0	0.0	0.9999999950401898	1.0
0.0107765583135407	0.010067383559981873	0.0001883006712215047	0.014922414547073617	0.0003684418905968941	0.0043805571099885905	0.013434452414712241	0.8984123939880473	8.039194913720427e-06	0.3073102083889985	0.42986146048178153	0.1794145420207743	0.4592604401306547	0.5656114175702762	0.5191236284650824	0.5713780180947394	0.5030183656013688	0.622032264079673	0.48923835166852003	0.8795967477038897	0.4678665960013445	0.5672724077500206	0.5607915978233287	0.0	0.5833277828571102	0.5778303805298192	0.3274878353205751	0.6238313595091832	0.35882289254832134	0.5538893259927515	0.0	1.0	0.0	0.0	0.0	0.0	0.9999999950401898	1.0
0.007968684625991375	0.006927494284604965	6.447626898180468e-05	0.013020314927861914	0.003922964734946955	0.007750783794668624	0.019814360146234274	0.8915386995602785	1.1448263839974776e-06	0.0977133576012843	0.19987868953334834	0.002466429158673609	0.1348976687928403	0.346827566440845	0.31785815551982555	0.1090653536169584	0.47550154193524574	0.6445229599780313	0.46545213859636914	0.8735694505625055	0.4625495457837562	0.4016759176249034	0.7526540736738334	0.0	0.6594877938322474	0.5778303805298192	0.8245675716591676	0.8466148954540684	0.8225470800343916	0.7608716889606074	0.0	1.0	0.0	0.0	0.0	0.0	0.9999999950401898	1.0
0.0107765583135407	0.010067383559981873	0.0001883006712215047	0.014922414547073617	0.0003684418905968941	0.0043805571099885905	0.013434452414712241	0.8984123939880473	8.039194913720427e-06	0.3073102083889985	0.42986146048178153	0.1794145420207743	0.4592604401306547	0.5656114175702762	0.5191236284650824	0.5713780180947394	0.5030183656013688	0.622032264079673	0.48923835166852003	0.8795967477038897	0.4678665960013445	0.5672724077500206	0.5607915978233287	0.0	0.5833277828571102	0.5778303805298192	0.3274878353205751	0.6238313595091832	0.35882289254832134	0.5538893259927515	0.0	1.0	0.0	0.0	0.0	0.0	0.9999999950401898	1.0
0.0019808914168459955	0.0009197125600102953	7.530345979870427e-06	0.0024612128480542665	0.0011969520940223672	0.0016382199132589372	0.001858377562858613	0.9119484607060812	2.028339631565771e-06	0.20135683308013935	0.16263740745894037	0.010676156583629895	0.26166049843279315	0.7007099834550172	0.676827482512587	0.5508572196648753	0.5930271951579236	0.6361833939438541	0.5460273296779165	0.8935135271521506	0.47232701214767125	0.4109236277153939	0.47351559082034844	0.0	0.5572849230551393	0.5778303805298192	0.6529472788608432	0.5589082695055131	0.6451091528558218	0.4618422372221368	0.0	1.0	0.0	0.0	0.0	0.0	0.9999999950401898	1.0
0.05650954878798695	0.03567944307627341	0.0004656968717737049	0.09302642548323616	0.01870349693093486	0.03504962096927995	0.09606619073169374	0.8130685584186861	1.956619684668837e-06	0.1512137788261363	0.2635096834135052	0.027976723366159355	0.20848537622161747	0.4490297465043613	0.40766703943336	0.22234659899672993	0.5222414096728363	0.5938044689278998	0.48018221813374096	0.8845962229561981	0.5311379789603471	0.5586762981279162	0.1464316046398677	0.0	0.4760625205669952	0.5778303805298192	0.24996555545391774	0.2673883999840389	0.3678256708971368	0.29667347270348504	0.0	1.0	0.0	0.0	0.0	0.0	0.9999999950401898	1.0
0.007204098477910099	0.003599536687733579	5.506517576299188e-05	0.012457684722215593	0.0015357634483689248	0.004516299622534248	0.009856711360542487	0.9051254167852669	2.2060962584514763e-06	0.19041120541547918	0.29014745146180654	0.0390015600624025	0.23810726297773818	0.4873131690676467	0.43940278950497713	0.3045130971508094	0.5167801492930203	0.627432295836748	0.5079457960493692	0.8837864087228465	0.47919923246350804	0.6186836114815469	0.09487423592316485	0.0	0.4934634278584454	0.5778303805298192	0.3959159877338051	0.352910351953579	0.4271435107949204	0.2864075661279394	0.0	1.0	0.0	0.0	0.0	0.0	0.9999999950401898	1.0
0.0019019392955962743	0.0011329899815899474	9.64695367812387e-06	0.002501096767184838	0.00044775523534895266	0.002118439076659819	0.0019978352656044615	0.9118142424605289	2.3253031111204167e-06	0.2430195811924713	0.2760303162027874	0.09597523219814243	0.32118859131372224	0.7050664789557501	0.6739362434229922	0.636094578372991	0.5297254564176992	0.638744561151998	0.5539979584070147	0.883730305726848	0.47295796801068185	0.2844490199678503	0.3630853258072583	0.0	0.5318766341773813	0.5778303805298192	0.7002152041862684	0.48823560670535293	0.6738485368812316	0.38225652949872446	0.0	1.0	0.0	0.0	0.0	0.0	0.9999999950401898	1.0
0.011305143530027323	0.010135053817805734	0.00018969509614303104	0.015053453862471453	0.00029003913863350606	0.0016539958909138205	0.013471147751757648	0.898175979943297	8.164741443301133e-06	0.3057255616048109	0.4252176507866936	0.17974322396576323	0.4582051849184958	0.575185105077451	0.5343313337411121	0.5719388492027064	0.4961476393587225	0.622007593568683	0.4837066094134234	0.8787717582291271	0.46817016131912004	0.5668858630848627	0.5542713798080825	0.0	0.5833356834746796	0.5775275253017221	0.3274751417130358	0.6244503089974396	0.35928514846713056	0.5545016639474499	0.0	1.0	0.0	0.0	0.0	0.0	0.9999999950402613	1.0
0.10744327016593348	0.14239940985818741	0.00438567518645297	0.16810533936860858	0.019670037032633158	0.016237032367497593	0.14418772333917046	0.8131900553587383	1.6064494707600108e-05	0.412843498192781	0.6890453986698257	0.460272684532205	0.6101736944422168	0.3956686265231963	0.3605895611930463	0.451705792090593	0.5161650626129831	0.47086829596757906	0.4892143368803219	0.8811800605246239	0.4758108449924832	0.5584686307747638	0.46812382737490144	0.6603456847568524	0.5474444333323368	0.5775275253017221	0.1422185617038429	0.4756622330586626	0.30006297295779294	0.48692284482472625	0.0	1.0	0.0	0.0	0.0	0.0	0.9999999950402613	1.0
0.008001445800496883	0.007023762034617623	6.478110248410976e-05	0.01302623935673978	0.002861981455788827	0.005259950735093787	0.01996744259766357	0.8911649836114328	1.1557414432732457e-06	0.09667762354997395	0.19625538404528406	0.0021959923140269	0.1365266938182829	0.35132033724218914	0.3234770261260741	0.10628059131564438	0.481878652833358	0.6453660461091258	0.46646202713109614	0.8751342897578324	0.46237386327549607	0.39536802025476697	0.7537759649389424	0.0	0.659493147568016	0.5775275253017221	0.8245645191884978	0.8473946456735808	0.8225265747150255	0.7615392553658126	0.0	1.0	0.0	0.0	0.0	0.0	0.9999999950402613	1.0
0.006872518979420416	0.003610135993726393	5.225403821079945e-05	0.011821305196487103	0.0022685639743299556	0.005390821996245049	0.009835077042771168	0.9050574172309023	2.072845507033149e-06	0.18900126101935438	0.27901727180725167	0.026604068857589983	0.24303788624613196	0.4819702463749041	0.4337953686471492	0.2993813206103574	0.5252566637730435	0.6287999013598586	0.5130163928824596	0.8859750297584827	0.4793938815688198	0.5947114261943528	0.08530266145638193	0.0	0.4934722965024585	0.5775275253017221	0.39590931566676735	0.3535930884260194	0.4273392788677577	0.2870328186016362	0.0	1.0	0.0	0.0	0.0	0.0	0.9999999950402613	1.0
0.002203637290055768	0.0015733451395139929	2.0037474326870216e-05	0.0029779528040813283	0.00021253413582623118	0.002684820527806912	0.0027198329072469444	0.9105920980757969	3.6414067471986737e-06	0.21934184681343022	0.3468045987805626	0.13449023861171364	0.39765992596319766	0.6430163865262959	0.6040899869169447	0.5000393181410643	0.48902934973383344	0.6267997736974735	0.4185502980454734	0.8776077426107912	0.4719955617560555	0.813707998695137	0.5150230309472154	0.0	0.5472844046114573	0.5775275253017221	0.03675721795888265	0.5369059856985546	0.024528817518886248	0.4298157281651172	0.0	1.0	0.0	0.0	0.0	0.0	0.9999999950402613	1.0
0.011305143530027323	0.010135053817805734	0.00018969509614303104	0.015053453862471453	0.00029003913863350606	0.0016539958909138205	0.013471147751757648	0.898175979943297	8.164741443301133e-06	0.3057255616048109	0.4252176507866936	0.17974322396576323	0.4582051849184958	0.575185105077451	0.5343313337411121	0.5719388492027064	0.4961476393587225	0.622007593568683	0.4837066094134234	0.8787717582291271	0.46817016131912004	0.5668858630848627	0.5542713798080825	0.0	0.5833356834746796	0.5775275253017221	0.3274751417130358	0.6244503089974396	0.35928514846713056	0.5545016639474499	0.0	1.0	0.0	0.0	0.0	0.0	0.9999999950402613	1.0
0.06459677390233672	0.06873136743265132	0.0008822332986557641	0.08231012928698798	0.02851043130955176	0.04174424955992566	0.1377152862855134	0.7295748349511197	3.278120417995371e-06	0.1694375942377392	0.23118746742413263	0.07111991357580122	0.22776525555418473	0.31345728221961455	0.2949575556680595	0.18460474731354326	0.5274582961630145	0.6187850384593256	0.4878322973228386	0.8835473578449562	0.40610455742591445	0.501427441408684	0.6638539528704666	0.798479437160815	0.679445360414221	0.5775275253017221	0.18435096366999448	0.8399704083887999	0.3626942513133892	0.8912289212220146	0.0	1.0	0.0	0.0	0.0	0.0	0.9999999950402613	1.0
0.006872518979420416	0.003610135993726393	5.225403821079945e-05	0.011821305196487103	0.0022685639743299556	0.005390821996245049	0.009835077042771168	0.9050574172309023	2.072845507033149e-06	0.18900126101935438	0.27901727180725167	0.026604068857589983	0.24303788624613196	0.4819702463749041	0.4337953686471492	0.2993813206103574	0.5252566637730435	0.6287999013598586	0.5130163928824596	0.8859750297584827	0.4793938815688198	0.5947114261943528	0.08530266145638193	0.0	0.4934722965024585	0.5775275253017221	0.39590931566676735	0.3535930884260194	0.4273392788677577	0.2870328186016362	0.0	1.0	0.0	0.0	0.0	0.0	0.9999999950402613	1.0
0.008001445800496883	0.007023762034617623	6.478110248410976e-05	0.01302623935673978	0.002861981455788827	0.005259950735093787	0.01996744259766357	0.8911649836114328	1.1557414432732457e-06	0.09667762354997395	0.19625538404528406	0.0021959923140269	0.1365266938182829	0.35132033724218914	0.3234770261260741	0.10628059131564438	0.481878652833358	0.6453660461091258	0.46646202713109614	0.8751342897578324	0.46237386327549607	0.39536802025476697	0.7537759649389424	0.0	0.659493147568016	0.5775275253017221	0.8245645191884978	0.8473946456735808	0.8225265747150255	0.7615392553658126	0.0	1.0	0.0	0.0	0.0	0.0	0.9999999950402613	1.0
0.011305143530027323	0.010135053817805734	0.00018969509614303104	0.015053453862471453	0.00029003913863350606	0.0016539958909138205	0.013471147751757648	0.898175979943297	8.164741443301133e-06	0.3057255616048109	0.4252176507866936	0.17974322396576323	0.4582051849184958	0.575185105077451	0.5343313337411121	0.5719388492027064	0.4961476393587225	0.622007593568683	0.4837066094134234	0.8787717582291271	0.46817016131912004	0.5668858630848627	0.5542713798080825	0.0	0.5833356834746796	0.5775275253017221	0.3274751417130358	0.6244503089974396	0.35928514846713056	0.5545016639474499	0.0	1.0	0.0	0.0	0.0	0.0	0.9999999950402613	1.0
0.011305143530027323	0.010135053817805734	0.00018969509614303104	0.015053453862471453	0.00029003913863350606	0.0016539958909138205	0.013471147751757648	0.898175979943297	8.164741443301133e-06	0.3057255616048109	0.4252176507866936	0.17974322396576323	0.4582051849184958	0.575185105077451	0.5343313337411121	0.5719388492027064	0.4961476393587225	0.622007593568683	0.4837066094134234	0.8787717582291271	0.46817016131912004	0.5668858630848627	0.5542713798080825	0.0	0.5833356834746796	0.5775275253017221	0.3274751417130358	0.6244503089974396	0.35928514846713056	0.5545016639474499	0.0	1.0	0.0	0.0	0.0	0.0	0.9999999950402613	1.0
0.006872518979420416	0.003610135993726393	5.225403821079945e-05	0.011821305196487103	0.0022685639743299556	0.005390821996245049	0.009835077042771168	0.9050574172309023	2.072845507033149e-06	0.18900126101935438	0.27901727180725167	0.026604068857589983	0.24303788624613196	0.4819702463749041	0.4337953686471492	0.2993813206103574	0.5252566637730435	0.6287999013598586	0.5130163928824596	0.8859750297584827	0.4793938815688198	0.5947114261943528	0.08530266145638193	0.0	0.4934722965024585	0.5775275253017221	0.39590931566676735	0.3535930884260194	0.4273392788677577	0.2870328186016362	0.0	1.0	0.0	0.0	0.0	0.0	0.9999999950402613	1.0
0.007857286446620596	0.004087237167605219	5.58693448222824e-05	0.012057099717774487	0.000670809255074129	0.003579260069562178	0.010028776175035866	0.9032859426608455	2.4420544836571278e-06	0.17195429343829932	0.2697008927439326	0.05228031145717465	0.22952644916626505	0.595982168900175	0.5443406794553407	0.3710615255470638	0.4909667533388708	0.6185389471225223	0.46048037361355404	0.8773817848891675	0.4666909676483777	0.7383978383345043	0.7462734677495558	0.0	0.5931499540533012	0.5775275253017221	0.19399803867917353	0.664764408504753	0.23014752544700368	0.5888222197738664	0.0	1.0	0.0	0.0	0.0	0.0	0.9999999950402613	1.0
0.05551467563294894	0.03567265551297287	0.00046284052239064496	0.09219158707586675	0.013546002829284596	0.020410994408323387	0.09645430381284291	0.8132539862312176	1.917122080952436e-06	0.1517874451171985	0.2628229765327984	0.029703518980326964	0.20930953093570256	0.4451392559051353	0.403066437757745	0.22075107192779259	0.5157237916907516	0.5940631039948456	0.48862062258783834	0.8830931585858591	0.5312579360282329	0.5582386175589764	0.14570327115613785	0.0	0.4760698103556514	0.5775275253017221	0.2499585664636958	0.2672984057963359	0.36782154056318045	0.2974660896034296	0.0	1.0	0.0	0.0	0.0	0.0	0.9999999950402613	1.0
0.006872518979420416	0.003610135993726393	5.225403821079945e-05	0.011821305196487103	0.0022685639743299556	0.005390821996245049	0.009835077042771168	0.9050574172309023	2.072845507033149e-06	0.18900126101935438	0.27901727180725167	0.026604068857589983	0.24303788624613196	0.4819702463749041	0.4337953686471492	0.2993813206103574	0.5252566637730435	0.6287999013598586	0.5130163928824596	0.8859750297584827	0.4793938815688198	0.5947114261943528	0.08530266145638193	0.0	0.4934722965024585	0.5775275253017221	0.39590931566676735	0.3535930884260194	0.4273392788677577	0.2870328186016362	0.0	1.0	0.0	0.0	0.0	0.0	0.9999999950402613	1.0
0.001879903181217046	0.0011426657695853054	1.0896858378620786e-05	0.002238238435301491	0.0003860177710957458	0.0009372283336715264	0.001966182398407953	0.9118653203550311	3.071368444408352e-06	0.2507014240053659	0.2313750032779254	0.06896551724137932	0.33912744167686637	0.7324089565834151	0.7138664181353305	0.6732313659502422	0.46986139046200115	0.638956673714998	0.5176074186108515	0.8751651815640143	0.4727875649588084	0.27460462689029497	0.3935596252263493	0.0	0.5318848581749634	0.5775275253017221	0.7002034947086172	0.4888383787503492	0.6738352677768679	0.38302074569231664	0.0	1.0	0.0	0.0	0.0	0.0	0.9999999950402613	1.0
0.0016170954401243786	0.0008170991767102233	6.591006829735435e-06	0.002051206801055705	0.001480563330336961	0.0015582084559028178	0.0016017760002494759	0.9122124205478123	2.0172923199806777e-06	0.20360975864197411	0.18946877223390443	0.020242914979757085	0.29380674239849336	0.6389079024013122	0.6286248844155464	0.5012291051038573	0.6312404701509379	0.6363177840404417	0.5512624142733465	0.8992090110690647	0.47231334540400116	0.39117011732483525	0.47689806313315436	0.0	0.5572935676580978	0.5775275253017221	0.6529302150493943	0.5596799691877619	0.6450925664753671	0.4625958421628061	0.0	1.0	0.0	0.0	0.0	0.0	0.9999999950402613	1.0
0.0016170954401243786	0.0008170991767102233	6.591006829735435e-06	0.002051206801055705	0.001480563330336961	0.0015582084559028178	0.0016017760002494759	0.9122124205478123	2.0172923199806777e-06	0.20360975864197411	0.18946877223390443	0.020242914979757085	0.29380674239849336	0.6389079024013122	0.6286248844155464	0.5012291051038573	0.6312404701509379	0.6363177840404417	0.5512624142733465	0.8992090110690647	0.47231334540400116	0.39117011732483525	0.47689806313315436	0.0	0.5572935676580978	0.5775275253017221	0.6529302150493943	0.5596799691877619	0.6450925664753671	0.4625958421628061	0.0	1.0	0.0	0.0	0.0	0.0	0.9999999950402613	1.0
0.010992184313375205	0.010098212819229126	0.000183036162955122	0.014283942143122967	0.0028566884356703084	0.0007189148921009905	0.01353282800029872	0.8975804333562548	7.963736317916064e-06	0.29775402225579933	0.4115186949056996	0.16417910447761194	0.4479780148307514	0.5751986408625211	0.5348598453078094	0.571267803776984	0.4688855330735324	0.6215612388127315	0.4849094593122689	0.8755978089397662	0.4682140742602511	0.5699303501933254	0.5537065088120956	0.0	0.5833437785429757	0.5772247561996521	0.3274561096418107	0.6252448683870803	0.3592626755477302	0.5553103100812214	0.0	1.0	0.0	0.0	0.0	0.0	0.9999999950400179	1.0
0.001744025613831618	0.0008415956330535548	6.8785158898225095e-06	0.002180355022753052	0.0004110832351008572	0.0005749796665869108	0.0017009152584085737	0.912197741504021	1.9095203388152226e-06	0.21009407677497743	0.17052753173717253	0.003717472118959108	0.2938646469214037	0.6459279016957806	0.6392089932314525	0.4939629097064509	0.5328527061425358	0.636209683397575	0.4588747027090915	0.8845878031979442	0.47218873310047754	0.40194697905205	0.5061173220977283	0.0	0.557302275668902	0.5772247561996521	0.6529080471066615	0.5604595348495031	0.6450704675625848	0.463183505833502	0.0	1.0	0.0	0.0	0.0	0.0	0.9999999950400179	1.0
0.0019163896410583604	0.0011713303685465736	1.24990921417212e-05	0.0024490926706995657	0.0015079244016196864	0.002571808316001009	0.0019895789887754292	0.9119133116245625	3.168352419431386e-06	0.2618515765234714	0.3339018123713128	0.16666666666666666	0.41037566700558403	0.6731807371368523	0.6603053040775316	0.6505235071217159	0.39665443777126125	0.6387117020449027	0.47639383937444374	0.8637930294084317	0.47299047172968983	0.29281502752570787	0.36118452639987875	0.3884470536811798	0.5318931476939863	0.5772247561996521	0.7006712066079618	0.4896315444106138	0.6738172666757273	0.38379295777708183	0.0	1.0	0.0	0.0	0.0	0.0	0.9999999950400179	1.0
0.010992184313375205	0.010098212819229126	0.000183036162955122	0.014283942143122967	0.0028566884356703084	0.0007189148921009905	0.01353282800029872	0.8975804333562548	7.963736317916064e-06	0.29775402225579933	0.4115186949056996	0.16417910447761194	0.4479780148307514	0.5751986408625211	0.5348598453078094	0.571267803776984	0.4688855330735324	0.6215612388127315	0.4849094593122689	0.8755978089397662	0.4682140742602511	0.5699303501933254	0.5537065088120956	0.0	0.5833437785429757	0.5772247561996521	0.3274561096418107	0.6252448683870803	0.3592626755477302	0.5553103100812214	0.0	1.0	0.0	0.0	0.0	0.0	0.9999999950400179	1.0
0.06733155806831648	0.06952583757830409	0.0009055416969430604	0.08623818891009863	0.03082147891460196	0.042873573733768586	0.13823303773780238	0.7281465910296583	3.3898106195881295e-06	0.17068727707804987	0.2376624376426081	0.07929058170495057	0.2312863505431281	0.31804072535137246	0.29922479441282857	0.19154436497222627	0.5298286604174175	0.6199493389948136	0.4880370355290937	0.8838574652390374	0.4051421839920888	0.500216359750948	0.6644149690313852	0.7898659323480666	0.6794526480892824	0.5772247561996521	0.18432621030128454	0.8413264497951631	0.3626492566911166	0.8918620572324418	0.0	1.0	0.0	0.0	0.0	0.0	0.9999999950400179	1.0
0.006629199095667224	0.003577821889411335	5.190097917323633e-05	0.011224979305769671	0.0021584320863970432	0.004521445509794335	0.00976384185178881	0.905041303901992	2.1023341877350914e-06	0.18563620129738917	0.27272472744254794	0.025491237387148168	0.2362355467628219	0.4954280532257435	0.4450725764720803	0.3035283001143109	0.5244388990679212	0.6291881905131796	0.5085215827440119	0.885675598772469	0.47931026216454276	0.5889305411967418	0.08643147503906895	0.0	0.4934812306679122	0.5772247561996521	0.39589835679665786	0.3542852118885498	0.42781438110084063	0.28785107728217324	0.0	1.0	0.0	0.0	0.0	0.0	0.9999999950400179	1.0
0.10544430589522678	0.14205458378298325	0.004388224205706497	0.166433522687225	0.01914326196549358	0.014053697779592441	0.14394131673080238	0.815957456938686	1.5991779626372744e-05	0.4150303786839617	0.6845973982093264	0.4580328252309854	0.6142490399192092	0.396566792688364	0.36259346780857526	0.4526403680423117	0.5156278929342177	0.4694925911722653	0.4850366789858638	0.881137101906486	0.4758452594748081	0.5592458223476228	0.46806407502468517	0.6909749665622831	0.5474499477013145	0.5772247561996521	0.14220039700133286	0.47642268744498667	0.3000442238434162	0.4875399578432399	0.0	1.0	0.0	0.0	0.0	0.0	0.9999999950400179	1.0
0.006629199095667224	0.003577821889411335	5.190097917323633e-05	0.011224979305769671	0.0021584320863970432	0.004521445509794335	0.00976384185178881	0.905041303901992	2.1023341877350914e-06	0.18563620129738917	0.27272472744254794	0.025491237387148168	0.2362355467628219	0.4954280532257435	0.4450725764720803	0.3035283001143109	0.5244388990679212	0.6291881905131796	0.5085215827440119	0.885675598772469	0.47931026216454276	0.5889305411967418	0.08643147503906895	0.0	0.4934812306679122	0.5772247561996521	0.39589835679665786	0.3542852118885498	0.42781438110084063	0.28785107728217324	0.0	1.0	0.0	0.0	0.0	0.0	0.9999999950400179	1.0
0.0024034522531007725	0.001562257046001115	1.914730677194153e-05	0.003159823652442234	0.00034815016100110994	0.0013799810320094135	0.0027318454055212603	0.9106733126715044	3.4986013134260413e-06	0.22374998041511934	0.330663644711786	0.1162280701754386	0.37422479232191774	0.680423849080467	0.6477374633239996	0.5258942117690966	0.5160059614506485	0.6265277097467467	0.44915238853342865	0.8816638358267511	0.47193802706594357	0.8268711400097107	0.5226175541404704	0.0	0.547284468019303	0.5772247561996521	0.03673883641419362	0.5375820399068633	0.024510247277239994	0.4304747369069358	0.0	1.0	0.0	0.0	0.0	0.0	0.9999999950400179	1.0
0.010992184313375205	0.010098212819229126	0.000183036162955122	0.014283942143122967	0.0028566884356703084	0.0007189148921009905	0.01353282800029872	0.8975804333562548	7.963736317916064e-06	0.29775402225579933	0.4115186949056996	0.16417910447761194	0.4479780148307514	0.5751986408625211	0.5348598453078094	0.571267803776984	0.4688855330735324	0.6215612388127315	0.4849094593122689	0.8755978089397662	0.4682140742602511	0.5699303501933254	0.5537065088120956	0.0	0.5833437785429757	0.5772247561996521	0.3274561096418107	0.6252448683870803	0.3592626755477302	0.5553103100812214	0.0	1.0	0.0	0.0	0.0	0.0	0.9999999950400179	1.0
0.008115576300242658	0.0070986518871806546	6.6397259455749e-05	0.013435418987231022	0.0022464479268402456	0.005010508437995482	0.020309624478877637	0.8910052052912699	1.1410656494910682e-06	0.09816276941913654	0.203537711930486	0.0013276686139139671	0.14045584168983086	0.33565084333209433	0.30805495227252333	0.10517838018286774	0.48604468448935667	0.6456231291190534	0.46770232893373503	0.8760225564336329	0.46228320811517865	0.3940766490226753	0.7533435416486077	0.0	0.6594986957545115	0.5772247561996521	0.8245667710111231	0.8480676069482056	0.822499402321163	0.7621293159312863	0.0	1.0	0.0	0.0	0.0	0.0	0.9999999950400179	1.0
0.010992184313375205	0.010098212819229126	0.000183036162955122	0.014283942143122967	0.0028566884356703084	0.0007189148921009905	0.01353282800029872	0.8975804333562548	7.963736317916064e-06	0.29775402225579933	0.4115186949056996	0.16417910447761194	0.4479780148307514	0.5751986408625211	0.5348598453078094	0.571267803776984	0.4688855330735324	0.6215612388127315	0.4849094593122689	0.8755978089397662	0.4682140742602511	0.5699303501933254	0.5537065088120956	0.0	0.5833437785429757	0.5772247561996521	0.3274561096418107	0.6252448683870803	0.3592626755477302	0.5553103100812214	0.0	1.0	0.0	0.0	0.0	0.0	0.9999999950400179	1.0
0.008115576300242658	0.0070986518871806546	6.6397259455749e-05	0.013435418987231022	0.0022464479268402456	0.005010508437995482	0.020309624478877637	0.8910052052912699	1.1410656494910682e-06	0.09816276941913654	0.203537711930486	0.0013276686139139671	0.14045584168983086	0.33565084333209433	0.30805495227252333	0.10517838018286774	0.48604468448935667	0.6456231291190534	0.46770232893373503	0.8760225564336329	0.46228320811517865	0.3940766490226753	0.7533435416486077	0.0	0.6594986957545115	0.5772247561996521	0.8245667710111231	0.8480676069482056	0.822499402321163	0.7621293159312863	0.0	1.0	0.0	0.0	0.0	0.0	0.9999999950400179	1.0
0.00792080012836655	0.003993438064140197	5.301459625437878e-05	0.011565650348886083	0.0009622647465347028	0.0006546110688671069	0.009646881463029541	0.9032730204852499	2.551912138815657e-06	0.16384647412537245	0.25539455183656157	0.03948967193195625	0.21443394238421512	0.6106531090457801	0.5617178056737476	0.3693794643190153	0.4863068399111822	0.6192529425630323	0.4866060454153821	0.8765857349935634	0.4668816769667475	0.7331791080197216	0.7432320809668023	0.0	0.5931554050144331	0.5772247561996521	0.19397341875180435	0.6655976741138697	0.23013879320552905	0.5893341690340008	0.0	1.0	0.0	0.0	0.0	0.0	0.9999999950400179	1.0
0.006629199095667224	0.003577821889411335	5.190097917323633e-05	0.011224979305769671	0.0021584320863970432	0.004521445509794335	0.00976384185178881	0.905041303901992	2.1023341877350914e-06	0.18563620129738917	0.27272472744254794	0.025491237387148168	0.2362355467628219	0.4954280532257435	0.4450725764720803	0.3035283001143109	0.5244388990679212	0.6291881905131796	0.5085215827440119	0.885675598772469	0.47931026216454276	0.5889305411967418	0.08643147503906895	0.0	0.4934812306679122	0.5772247561996521	0.39589835679665786	0.3542852118885498	0.42781438110084063	0.28785107728217324	0.0	1.0	0.0	0.0	0.0	0.0	0.9999999950400179	1.0
0.006629199095667224	0.003577821889411335	5.190097917323633e-05	0.011224979305769671	0.0021584320863970432	0.004521445509794335	0.00976384185178881	0.905041303901992	2.1023341877350914e-06	0.18563620129738917	0.27272472744254794	0.025491237387148168	0.2362355467628219	0.4954280532257435	0.4450725764720803	0.3035283001143109	0.5244388990679212	0.6291881905131796	0.5085215827440119	0.885675598772469	0.47931026216454276	0.5889305411967418	0.08643147503906895	0.0	0.4934812306679122	0.5772247561996521	0.39589835679665786	0.3542852118885498	0.42781438110084063	0.28785107728217324	0.0	1.0	0.0	0.0	0.0	0.0	0.9999999950400179	1.0
0.056127574556465686	0.03615069440490087	0.00046822339890148057	0.09332921307643516	0.01822317422916151	0.03689807589470111	0.0980192004932462	0.8115386150096776	1.8999534326258016e-06	0.15055131179875325	0.2618341286418091	0.02703731911652704	0.20726294362233308	0.4469931301861058	0.40477298472391887	0.22078927938984544	0.5210284683351063	0.5924564483619085	0.48446449187092083	0.8843833109080419	0.5316433817732452	0.5600593231065674	0.1479184957129544	0.0	0.47607712973463556	0.5772247561996521	0.249947741034927	0.26788199656124323	0.3687429465197529	0.29812076645729024	0.0	1.0	0.0	0.0	0.0	0.0	0.9999999950400179	1.0
0.001744025613831618	0.0008415956330535548	6.8785158898225095e-06	0.002180355022753052	0.0004110832351008572	0.0005749796665869108	0.0017009152584085737	0.912197741504021	1.9095203388152226e-06	0.21009407677497743	0.17052753173717253	0.003717472118959108	0.2938646469214037	0.6459279016957806	0.6392089932314525	0.4939629097064509	0.5328527061425358	0.636209683397575	0.4588747027090915	0.8845878031979442	0.47218873310047754	0.40194697905205	0.5061173220977283	0.0	0.557302275668902	0.5772247561996521	0.6529080471066615	0.5604595348495031	0.6450704675625848	0.463183505833502	0.0	1.0	0.0	0.0	0.0	0.0	0.9999999950400179	1.0
0.0014784135074240813	0.0008458721987241815	7.487473587592894e-06	0.0019381694167146864	0.0014280197907140509	0.0014936299447893568	0.001666910506751641	0.9122723630534149	2.179635912808431e-06	0.22242379194063033	0.18285900151258308	0.01893939393939394	0.3051674307679879	0.6559543017672169	0.6422395762525451	0.4473817672147588	0.618352277602053	0.636285947801872	0.5441435453108177	0.8982719690830693	0.4723032656702858	0.3967622307430061	0.4791251156525086	0.0	0.5573110470875517	0.5769219426454393	0.6528751204558303	0.5612196392124679	0.6450381566430128	0.46392792891943624	0.0	1.0	0.0	0.0	0.0	0.0	0.9999999950392635	1.0
0.0014784135074240813	0.0008458721987241815	7.487473587592894e-06	0.0019381694167146864	0.0014280197907140509	0.0014936299447893568	0.001666910506751641	0.9122723630534149	2.179635912808431e-06	0.22242379194063033	0.18285900151258308	0.01893939393939394	0.3051674307679879	0.6559543017672169	0.6422395762525451	0.4473817672147588	0.618352277602053	0.636285947801872	0.5441435453108177	0.8982719690830693	0.4723032656702858	0.3967622307430061	0.4791251156525086	0.0	0.5573110470875517	0.5769219426454393	0.6528751204558303	0.5612196392124679	0.6450381566430128	0.46392792891943624	0.0	1.0	0.0	0.0	0.0	0.0	0.9999999950392635	1.0
0.00203723423384879	0.0011677265067973814	1.1212720322307981e-05	0.002417942597331555	0.000691916030259498	0.001750607497016902	0.001966615972397787	0.9118989371860777	2.969566180783036e-06	0.25960034741950916	0.27169194192064794	0.0977198697068404	0.38107796222931545	0.7328086470274868	0.7210000972006697	0.689067515313804	0.44953385681006575	0.6385414700328348	0.477819982701281	0.8720932105324444	0.4729912927565927	0.3012927246157021	0.36070028759969586	0.38722707684295715	0.531901306170128	0.5769219426454393	0.7006427335618783	0.49040461236599436	0.6737890860901117	0.38454995207677295	0.0	1.0	0.0	0.0	0.0	0.0	0.9999999950392635	1.0
0.006823503296186968	0.0034964662536785865	5.123545319813923e-05	0.011748633656386892	0.00154573041584028	0.0037027100424408773	0.009745074853830114	0.905371407914375	2.000009136284152e-06	0.18994320943739684	0.2739925336071517	0.022245214692188313	0.24105650260410713	0.47991336339727525	0.42960506267084697	0.29775290671126975	0.5168027231147049	0.6288773108287398	0.5032091231969272	0.8839519864157036	0.47919193046812664	0.5968451031697164	0.08414243566823615	0.0	0.49349000208656196	0.5769219426454393	0.3958766725787852	0.3549638626337781	0.42779768089228476	0.2884629845448412	0.0	1.0	0.0	0.0	0.0	0.0	0.9999999950392635	1.0
0.011047408513197597	0.010155393078537621	0.00018122864529287674	0.014231515642513565	0.0018855179256571102	0.0016317112739415267	0.013734772152847073	0.8971780553906479	7.92447025281924e-06	0.2940148409759319	0.3930797162239775	0.15004840271055178	0.43259843408252885	0.577195271024038	0.5440023421999216	0.5544347524356681	0.4790801130930672	0.621510673380664	0.4874297054883538	0.8768246377432057	0.46821716498258964	0.5697715776443979	0.5531915817550618	0.0	0.5833518080898312	0.5769219426454393	0.32791266250903484	0.6260196419108297	0.3592319582215744	0.5559239276281841	0.0	1.0	0.0	0.0	0.0	0.0	0.9999999950392635	1.0
0.011047408513197597	0.010155393078537621	0.00018122864529287674	0.014231515642513565	0.0018855179256571102	0.0016317112739415267	0.013734772152847073	0.8971780553906479	7.92447025281924e-06	0.2940148409759319	0.3930797162239775	0.15004840271055178	0.43259843408252885	0.577195271024038	0.5440023421999216	0.5544347524356681	0.4790801130930672	0.621510673380664	0.4874297054883538	0.8768246377432057	0.46821716498258964	0.5697715776443979	0.5531915817550618	0.0	0.5833518080898312	0.5769219426454393	0.32791266250903484	0.6260196419108297	0.3592319582215744	0.5559239276281841	0.0	1.0	0.0	0.0	0.0	0.0	0.9999999950392635	1.0
0.006823503296186968	0.0034964662536785865	5.123545319813923e-05	0.011748633656386892	0.00154573041584028	0.0037027100424408773	0.009745074853830114	0.905371407914375	2.000009136284152e-06	0.18994320943739684	0.2739925336071517	0.022245214692188313	0.24105650260410713	0.47991336339727525	0.42960506267084697	0.29775290671126975	0.5168027231147049	0.6288773108287398	0.5032091231969272	0.8839519864157036	0.47919193046812664	0.5968451031697164	0.08414243566823615	0.0	0.49349000208656196	0.5769219426454393	0.3958766725787852	0.3549638626337781	0.42779768089228476	0.2884629845448412	0.0	1.0	0.0	0.0	0.0	0.0	0.9999999950392635	1.0
0.011047408513197597	0.010155393078537621	0.00018122864529287674	0.014231515642513565	0.0018855179256571102	0.0016317112739415267	0.013734772152847073	0.8971780553906479	7.92447025281924e-06	0.2940148409759319	0.3930797162239775	0.15004840271055178	0.43259843408252885	0.577195271024038	0.5440023421999216	0.5544347524356681	0.4790801130930672	0.621510673380664	0.4874297054883538	0.8768246377432057	0.46821716498258964	0.5697715776443979	0.5531915817550618	0.0	0.5833518080898312	0.5769219426454393	0.32791266250903484	0.6260196419108297	0.3592319582215744	0.5559239276281841	0.0	1.0	0.0	0.0	0.0	0.0	0.9999999950392635	1.0
0.008063230748210292	0.006963918147916761	6.561321424079235e-05	0.01322737120755916	0.0034352457872990705	0.007383622101087262	0.019701952052901598	0.8915664905476169	1.1937821505033237e-06	0.1003098424730896	0.20258022546111262	0.002493074792243767	0.13935637327693037	0.33779536773382934	0.3104544185509124	0.110230002641717	0.4782220310736766	0.6452953560260661	0.4721720067595773	0.8742731677954563	0.46232450450080165	0.3952153118717222	0.7575931901173272	0.0	0.659504241827412	0.5769219426454393	0.8250130822554442	0.8488981932876085	0.8224610422510723	0.762865168870007	0.0	1.0	0.0	0.0	0.0	0.0	0.9999999950392635	1.0
0.006823503296186968	0.0034964662536785865	5.123545319813923e-05	0.011748633656386892	0.00154573041584028	0.0037027100424408773	0.009745074853830114	0.905371407914375	2.000009136284152e-06	0.18994320943739684	0.2739925336071517	0.022245214692188313	0.24105650260410713	0.47991336339727525	0.42960506267084697	0.29775290671126975	0.5168027231147049	0.6288773108287398	0.5032091231969272	0.8839519864157036	0.47919193046812664	0.5968451031697164	0.08414243566823615	0.0	0.49349000208656196	0.5769219426454393	0.3958766725787852	0.3549638626337781	0.42779768089228476	0.2884629845448412	0.0	1.0	0.0	0.0	0.0	0.0	0.9999999950392635	1.0
0.008063230748210292	0.006963918147916761	6.561321424079235e-05	0.01322737120755916	0.0034352457872990705	0.007383622101087262	0.019701952052901598	0.8915664905476169	1.1937821505033237e-06	0.1003098424730896	0.20258022546111262	0.002493074792243767	0.13935637327693037	0.33779536773382934	0.3104544185509124	0.110230002641717	0.4782220310736766	0.6452953560260661	0.4721720067595773	0.8742731677954563	0.46232450450080165	0.3952153118717222	0.7575931901173272	0.0	0.659504241827412	0.5769219426454393	0.8250130822554442	0.8488981932876085	0.8224610422510723	0.762865168870007	0.0	1.0	0.0	0.0	0.0	0.0	0.9999999950392635	1.0
0.10649092863292746	0.14193085602852082	0.0043841321451002085	0.1686240911649598	0.015228132585450964	0.009463930532320926	0.1440624868814634	0.8158626174553295	1.585852287804011e-05	0.4148739030925493	0.6942161486985532	0.46464099090381267	0.6169652110372055	0.3929105003832292	0.35953901624579143	0.45377253660349265	0.5121730918571594	0.4664789273230592	0.48626285085628373	0.8807282825409138	0.47586254944524997	0.560630988901459	0.46803566866849633	0.7084117730398121	0.5474555592956555	0.5769219426454393	0.1427057226786027	0.4770898892443358	0.30001534402803626	0.4883039118764657	0.0	1.0	0.0	0.0	0.0	0.0	0.9999999950392635	1.0
0.07042482389717604	0.07031324088705172	0.0009105133507565573	0.08995715099505322	0.02857385000790881	0.036013478747584725	0.14081460782890123	0.7253785138765495	3.329614625545775e-06	0.16952947685365344	0.2284291589904993	0.06992265193370166	0.22446341275460005	0.31536697052328333	0.2962702292502247	0.19212043760949288	0.5270114199710056	0.6220228439466199	0.4864759661205987	0.8834585101897673	0.4049101644880097	0.4982288406006626	0.6629247005480366	0.7945591883622249	0.6794597434272119	0.5769219426454393	0.18429408429849786	0.842505653036354	0.36216499942646896	0.8923124175322292	0.0	1.0	0.0	0.0	0.0	0.0	0.9999999950392635	1.0
0.07042482389717604	0.07031324088705172	0.0009105133507565573	0.08995715099505322	0.02857385000790881	0.036013478747584725	0.14081460782890123	0.7253785138765495	3.329614625545775e-06	0.16952947685365344	0.2284291589904993	0.06992265193370166	0.22446341275460005	0.31536697052328333	0.2962702292502247	0.19212043760949288	0.5270114199710056	0.6220228439466199	0.4864759661205987	0.8834585101897673	0.4049101644880097	0.4982288406006626	0.6629247005480366	0.7945591883622249	0.6794597434272119	0.5769219426454393	0.18429408429849786	0.842505653036354	0.36216499942646896	0.8923124175322292	0.0	1.0	0.0	0.0	0.0	0.0	0.9999999950392635	1.0
0.00292134574185933	0.0018273104422911	2.4913429164834733e-05	0.0044556035062011026	0.001563811516044602	0.0035777651103182325	0.0033708169364722587	0.9100906270300935	3.4135820602178988e-06	0.22457986784517292	0.38063821891756033	0.16831683168316833	0.3901532604880933	0.6605498851030491	0.6200394620382599	0.484985485610488	0.5560365782582988	0.6255883336968732	0.5161481474371254	0.8888610327150334	0.471923776807745	0.8095312488663965	0.5169606563750109	0.0	0.547284468019303	0.5769219426454393	0.03554984070773548	0.5373670491955286	0.024478944549421067	0.4317587921393062	0.0	1.0	0.0	0.0	0.0	0.0	0.9999999950392635	1.0
0.0558353116611897	0.03631681459748681	0.00047039888791953853	0.09362125006809058	0.01612174133823611	0.03476382368795532	0.09890210794966986	0.8111829060976564	1.866688657149661e-06	0.1509445845696578	0.264890168004591	0.028258547008547016	0.20968503452554701	0.4442204690354115	0.4025070861104689	0.21998659103466361	0.5181587079341953	0.5937259148003711	0.48266101084307356	0.883758094931812	0.5319622814212984	0.5575474216099486	0.14766581974543336	0.0	0.4760845484525779	0.5769219426454393	0.24992802507683048	0.26843427614564713	0.36921639011479035	0.2987916972538633	0.0	1.0	0.0	0.0	0.0	0.0	0.9999999950392635	1.0
0.008176059477262607	0.00405121021089305	5.124428238166804e-05	0.011854183791620732	0.001999911208213318	0.0018778721296330144	0.009696372866995895	0.902942383389536	2.486757220945527e-06	0.15859294624051717	0.2502532434240875	0.04246153846153846	0.2149330673078296	0.6139984558259757	0.5716629647960709	0.3595675055135657	0.47207283123314786	0.6192537257163674	0.48494297691286775	0.8739454215462009	0.4671455957102171	0.7296518194551248	0.7264718045537679	0.0	0.5931607904541246	0.5769219426454393	0.19339161450611458	0.6662224467180123	0.2301124501306892	0.5899813680755075	0.0	1.0	0.0	0.0	0.0	0.0	0.9999999950392635	1.0
0.006823503296186968	0.0034964662536785865	5.123545319813923e-05	0.011748633656386892	0.00154573041584028	0.0037027100424408773	0.009745074853830114	0.905371407914375	2.000009136284152e-06	0.18994320943739684	0.2739925336071517	0.022245214692188313	0.24105650260410713	0.47991336339727525	0.42960506267084697	0.29775290671126975	0.5168027231147049	0.6288773108287398	0.5032091231969272	0.8839519864157036	0.47919193046812664	0.5968451031697164	0.08414243566823615	0.0	0.49349000208656196	0.5769219426454393	0.3958766725787852	0.3549638626337781	0.42779768089228476	0.2884629845448412	0.0	1.0	0.0	0.0	0.0	0.0	0.9999999950392635	1.0
0.011047408513197597	0.010155393078537621	0.00018122864529287674	0.014231515642513565	0.0018855179256571102	0.0016317112739415267	0.013734772152847073	0.8971780553906479	7.92447025281924e-06	0.2940148409759319	0.3930797162239775	0.15004840271055178	0.43259843408252885	0.577195271024038	0.5440023421999216	0.5544347524356681	0.4790801130930672	0.621510673380664	0.4874297054883538	0.8768246377432057	0.46821716498258964	0.5697715776443979	0.5531915817550618	0.0	0.5833518080898312	0.5769219426454393	0.32791266250903484	0.6260196419108297	0.3592319582215744	0.5559239276281841	0.0	1.0	0.0	0.0	0.0	0.0	0.9999999950392635	1.0
0.006790655523771863	0.003555723634457883	5.2115944793299244e-05	0.011690055176842412	0.0010237653705806506	0.0026196267952890728	0.00995053157661366	0.9050486882716368	2.002907262054032e-06	0.18393726794205495	0.2747007988013691	0.028513238289205704	0.23311089001985733	0.47206213140092984	0.4236236801504325	0.29319219082924824	0.5106697116517538	0.6285817572022132	0.496846128154222	0.8822494323804246	0.4792143548311083	0.6001840564973095	0.08937297160660773	0.0	0.49349893625201563	0.5766191735433692	0.3953906792157572	0.3556355129118208	0.4278078603767599	0.28925331690445055	0.0	1.0	0.0	0.0	0.0	0.0	0.999999995038529	1.0
0.069895827331032	0.07070769597764466	0.0009195043937499231	0.08886448803436348	0.03446236791436072	0.04329477775728384	0.14146254794907678	0.724461432622366	3.3606138560432943e-06	0.1697769590842167	0.22903480670569173	0.07190753485089113	0.224458918080455	0.3171817929938973	0.29692739478632224	0.19032853875825267	0.5326820328107095	0.6215642886544388	0.48788145730171467	0.8843221248293729	0.40355732815936163	0.49856817510482104	0.6656553930700377	0.7980416505070802	0.6794668387651414	0.5766191735433692	0.1847968579101258	0.8433659595409908	0.3621502342956328	0.8927627341386222	0.0	1.0	0.0	0.0	0.0	0.0	0.999999995038529	1.0
0.008033760518544476	0.007013587652240361	6.813564835625112e-05	0.013293852707661001	0.0024753260418152938	0.005390305885766876	0.019804936483640366	0.8914428203817871	1.2563615030234151e-06	0.10097038918269002	0.2075812314713014	0.0060773480662983425	0.14099859193882855	0.34426703536456593	0.31629781959909864	0.11240755607246661	0.4841217791618968	0.6458017279023566	0.4699883004363324	0.8756535941489321	0.4622531408985846	0.3913681640740236	0.7575932624384372	0.0	0.6595097244924668	0.5766191735433692	0.8250112307568412	0.8496745450985053	0.8224534482906092	0.7635095465666191	0.0	1.0	0.0	0.0	0.0	0.0	0.999999995038529	1.0
0.006790655523771863	0.003555723634457883	5.2115944793299244e-05	0.011690055176842412	0.0010237653705806506	0.0026196267952890728	0.00995053157661366	0.9050486882716368	2.002907262054032e-06	0.18393726794205495	0.2747007988013691	0.028513238289205704	0.23311089001985733	0.47206213140092984	0.4236236801504325	0.29319219082924824	0.5106697116517538	0.6285817572022132	0.496846128154222	0.8822494323804246	0.4792143548311083	0.6001840564973095	0.08937297160660773	0.0	0.49349893625201563	0.5766191735433692	0.3953906792157572	0.3556355129118208	0.4278078603767599	0.28925331690445055	0.0	1.0	0.0	0.0	0.0	0.0	0.999999995038529	1.0
0.008033760518544476	0.007013587652240361	6.813564835625112e-05	0.013293852707661001	0.0024753260418152938	0.005390305885766876	0.019804936483640366	0.8914428203817871	1.2563615030234151e-06	0.10097038918269002	0.2075812314713014	0.0060773480662983425	0.14099859193882855	0.34426703536456593	0.31629781959909864	0.11240755607246661	0.4841217791618968	0.6458017279023566	0.4699883004363324	0.8756535941489321	0.4622531408985846	0.3913681640740236	0.7575932624384372	0.0	0.6595097244924668	0.5766191735433692	0.8250112307568412	0.8496745450985053	0.8224534482906092	0.7635095465666191	0.0	1.0	0.0	0.0	0.0	0.0	0.999999995038529	1.0
0.007240789358109301	0.004023895139391652	4.7912707438919075e-05	0.010620540889605469	0.0009803676377339754	0.0003775124390481956	0.009682152135794387	0.9031399245622275	2.2570695934342447e-06	0.16231934104593748	0.24117793091461096	0.0383444917833232	0.22403849986797966	0.5910343188366252	0.5524272463377092	0.3520771120064932	0.48604058790451476	0.6185904335747295	0.4835189869338346	0.8765619705105988	0.46744073872164527	0.7415635550407514	0.7136616523833803	0.0	0.5931662414152566	0.5766191735433692	0.19338312430080906	0.6668617993860845	0.23010349023301224	0.5906215948996526	0.0	1.0	0.0	0.0	0.0	0.0	0.999999995038529	1.0
0.0013874405115245855	0.0007852955855415147	6.7982343320888444e-06	0.0017718510034293916	0.00038785714070335595	0.0010406962049513844	0.001526417381901506	0.912385799843167	2.270717270477931e-06	0.21878599142098054	0.18424532144745562	0.034482758620689655	0.28938115650044394	0.6415898496022996	0.6401733150255273	0.48105632137282045	0.4623555719564191	0.6360519847936603	0.4331870999522225	0.8735592220587926	0.47215802673977775	0.40837435601218036	0.5162404116850845	0.0	0.5573197550983559	0.5766191735433692	0.6533670185981867	0.5619742195704169	0.6450340263090564	0.46448912687695976	0.0	1.0	0.0	0.0	0.0	0.0	0.999999995038529	1.0
0.006790655523771863	0.003555723634457883	5.2115944793299244e-05	0.011690055176842412	0.0010237653705806506	0.0026196267952890728	0.00995053157661366	0.9050486882716368	2.002907262054032e-06	0.18393726794205495	0.2747007988013691	0.028513238289205704	0.23311089001985733	0.47206213140092984	0.4236236801504325	0.29319219082924824	0.5106697116517538	0.6285817572022132	0.496846128154222	0.8822494323804246	0.4792143548311083	0.6001840564973095	0.08937297160660773	0.0	0.49349893625201563	0.5766191735433692	0.3953906792157572	0.3556355129118208	0.4278078603767599	0.28925331690445055	0.0	1.0	0.0	0.0	0.0	0.0	0.999999995038529	1.0
0.006790655523771863	0.003555723634457883	5.2115944793299244e-05	0.011690055176842412	0.0010237653705806506	0.0026196267952890728	0.00995053157661366	0.9050486882716368	2.002907262054032e-06	0.18393726794205495	0.2747007988013691	0.028513238289205704	0.23311089001985733	0.47206213140092984	0.4236236801504325	0.29319219082924824	0.5106697116517538	0.6285817572022132	0.496846128154222	0.8822494323804246	0.4792143548311083	0.6001840564973095	0.08937297160660773	0.0	0.49349893625201563	0.5766191735433692	0.3953906792157572	0.3556355129118208	0.4278078603767599	0.28925331690445055	0.0	1.0	0.0	0.0	0.0	0.0	0.999999995038529	1.0
0.010830321093500664	0.010092482988911727	0.00018174947888068916	0.013574004837859933	0.0030810917872821633	0.0009725765986629213	0.01341879092048077	0.8974055733079893	8.332155920954578e-06	0.29550573270401354	0.40154084247286626	0.17046029337379867	0.4399106602840074	0.5934199209417008	0.5569446495660747	0.5798270313046676	0.46485227531180795	0.6218419105544548	0.48763703993346974	0.8753295450208703	0.46840844143719595	0.5682461969722518	0.5499369674307565	0.0	0.5833599031581272	0.5766191735433692	0.32790780858026486	0.6267887323280366	0.35922400651565056	0.5567071442064216	0.0	1.0	0.0	0.0	0.0	0.0	0.999999995038529	1.0
0.05625873590335132	0.03657636955344965	0.00047148493863430384	0.09647457095293313	0.016969783831426163	0.03876530227822707	0.10037298632485638	0.8104751889322569	1.8080261248999147e-06	0.1510402328905126	0.26551939704697947	0.028501586310916937	0.21150676556355427	0.4410313004198911	0.4003545548721157	0.2186891082443762	0.5186301067359473	0.5932174287256899	0.4863740739871184	0.8839673478418069	0.5321357606124151	0.5579100399255442	0.14903464017556006	0.0	0.4760919988744431	0.5766191735433692	0.24993458038269517	0.2685996971852458	0.3692285046769852	0.29954602001458325	0.0	1.0	0.0	0.0	0.0	0.0	0.999999995038529	1.0
0.010830321093500664	0.010092482988911727	0.00018174947888068916	0.013574004837859933	0.0030810917872821633	0.0009725765986629213	0.01341879092048077	0.8974055733079893	8.332155920954578e-06	0.29550573270401354	0.40154084247286626	0.17046029337379867	0.4399106602840074	0.5934199209417008	0.5569446495660747	0.5798270313046676	0.46485227531180795	0.6218419105544548	0.48763703993346974	0.8753295450208703	0.46840844143719595	0.5682461969722518	0.5499369674307565	0.0	0.5833599031581272	0.5766191735433692	0.32790780858026486	0.6267887323280366	0.35922400651565056	0.5567071442064216	0.0	1.0	0.0	0.0	0.0	0.0	0.999999995038529	1.0
0.069895827331032	0.07070769597764466	0.0009195043937499231	0.08886448803436348	0.03446236791436072	0.04329477775728384	0.14146254794907678	0.724461432622366	3.3606138560432943e-06	0.1697769590842167	0.22903480670569173	0.07190753485089113	0.224458918080455	0.3171817929938973	0.29692739478632224	0.19032853875825267	0.5326820328107095	0.6215642886544388	0.48788145730171467	0.8843221248293729	0.40355732815936163	0.49856817510482104	0.6656553930700377	0.7980416505070802	0.6794668387651414	0.5766191735433692	0.1847968579101258	0.8433659595409908	0.3621502342956328	0.8927627341386222	0.0	1.0	0.0	0.0	0.0	0.0	0.999999995038529	1.0
0.002862223827027486	0.0018042922150243118	2.2318408561883607e-05	0.004222138719508453	0.0018304044991495558	0.0025979883791266162	0.0032666204635391737	0.9100092399501485	3.0650336273568986e-06	0.21550957646161784	0.3438024914669128	0.14453781512605043	0.401309019831918	0.6413188909681644	0.609542208516609	0.4755224824590318	0.5669584527458496	0.6256184920844259	0.491138284467796	0.890536710227644	0.47185619942583507	0.8126093463067192	0.5249418896839037	0.0	0.5472846307661068	0.5766191735433692	0.03555035779293092	0.5380142232946655	0.024478603065117566	0.4326050145922517	0.0	1.0	0.0	0.0	0.0	0.0	0.999999995038529	1.0
0.010830321093500664	0.010092482988911727	0.00018174947888068916	0.013574004837859933	0.0030810917872821633	0.0009725765986629213	0.01341879092048077	0.8974055733079893	8.332155920954578e-06	0.29550573270401354	0.40154084247286626	0.17046029337379867	0.4399106602840074	0.5934199209417008	0.5569446495660747	0.5798270313046676	0.46485227531180795	0.6218419105544548	0.48763703993346974	0.8753295450208703	0.46840844143719595	0.5682461969722518	0.5499369674307565	0.0	0.5833599031581272	0.5766191735433692	0.32790780858026486	0.6267887323280366	0.35922400651565056	0.5567071442064216	0.0	1.0	0.0	0.0	0.0	0.0	0.999999995038529	1.0
0.010830321093500664	0.010092482988911727	0.00018174947888068916	0.013574004837859933	0.0030810917872821633	0.0009725765986629213	0.01341879092048077	0.8974055733079893	8.332155920954578e-06	0.29550573270401354	0.40154084247286626	0.17046029337379867	0.4399106602840074	0.5934199209417008	0.5569446495660747	0.5798270313046676	0.46485227531180795	0.6218419105544548	0.48763703993346974	0.8753295450208703	0.46840844143719595	0.5682461969722518	0.5499369674307565	0.0	0.5833599031581272	0.5766191735433692	0.32790780858026486	0.6267887323280366	0.35922400651565056	0.5567071442064216	0.0	1.0	0.0	0.0	0.0	0.0	0.999999995038529	1.0
0.0013874405115245855	0.0007852955855415147	6.7982343320888444e-06	0.0017718510034293916	0.00038785714070335595	0.0010406962049513844	0.001526417381901506	0.912385799843167	2.270717270477931e-06	0.21878599142098054	0.18424532144745562	0.034482758620689655	0.28938115650044394	0.6415898496022996	0.6401733150255273	0.48105632137282045	0.4623555719564191	0.6360519847936603	0.4331870999522225	0.8735592220587926	0.47215802673977775	0.40837435601218036	0.5162404116850845	0.0	0.5573197550983559	0.5766191735433692	0.6533670185981867	0.5619742195704169	0.6450340263090564	0.46448912687695976	0.0	1.0	0.0	0.0	0.0	0.0	0.999999995038529	1.0
0.1076088488822871	0.1418606287591983	0.004375824951669199	0.17185547409897295	0.01612587080468379	0.007890481628772398	0.14469935353583865	0.8159113611572495	1.5564553619616407e-05	0.4148739943511893	0.6941708715027727	0.4652269957343084	0.6184620371450062	0.3952991418688158	0.3604820692266245	0.45765945956231585	0.5127171415849763	0.465181277082088	0.485543091618669	0.8808231451286337	0.475702902706612	0.5612370822136787	0.4682561776061142	0.7053401764664408	0.5474612364114371	0.5766191735433692	0.14270593952078142	0.4778244673583171	0.30001440088091236	0.4889056697878086	0.0	1.0	0.0	0.0	0.0	0.0	0.999999995038529	1.0
0.008043371178840134	0.0068956831285186555	6.589028175786149e-05	0.013188144335250488	0.0025159784375121787	0.005024394299005026	0.019343616953685246	0.8917850421937542	1.252573759212029e-06	0.10025575774500939	0.203603034195016	0.003420752565564424	0.13885791031745023	0.34576031732703155	0.31828457283335376	0.11252091259152425	0.4833855238961069	0.6459075119358714	0.46658842116634397	0.8755387271822778	0.46252859374908095	0.38878338005472446	0.7545462510890095	0.35078416262177803	0.659515272678962	0.5763164016630402	0.8249758854817089	0.8503919275194538	0.8224122587791467	0.7641630873922254	0.0	1.0	0.0	0.0	0.0	0.0	0.9999999950384295	1.0
0.011360793852251931	0.009878959958489456	0.00017671306085423148	0.014378411620119078	0.003967896388778587	0.0013004770905824321	0.013316485965414997	0.8975988665203333	7.855593576276752e-06	0.29349135990793696	0.42132611497498684	0.17823732151649435	0.4553535512362509	0.5713488525511385	0.5343805036319627	0.5703190004071874	0.4561458900582134	0.6223621265681538	0.47525147510103394	0.874142484038404	0.46803322762476945	0.5667307246566536	0.559125081899615	0.0	0.5833678692971372	0.5763164016630402	0.3278718961794343	0.6275750693507646	0.3596676921928134	0.5573254931238052	0.0	1.0	0.0	0.0	0.0	0.0	0.9999999950384295	1.0
0.06989944159340385	0.07080967247939372	0.0009330437133843867	0.08913773952111222	0.03381565095230396	0.04273840480139618	0.14128543691487946	0.7255086076573148	3.4063324404471553e-06	0.17207375635756483	0.2332602586514058	0.07727492633153013	0.23148452452000143	0.3164426978264399	0.29535448226890304	0.19275977051040427	0.5319508161610866	0.6201079169532622	0.4883886981332144	0.8842306154848593	0.40309532809188947	0.4998315347283412	0.6666705096960437	0.7996113502764683	0.679474063032357	0.5763164016630402	0.18475849352465884	0.8441063098583698	0.36210506080062976	0.8933479572211458	0.0	1.0	0.0	0.0	0.0	0.0	0.9999999950384295	1.0
0.007518157553336179	0.004081857328348553	4.964308516636266e-05	0.010732299601638837	0.0013356860726940535	0.003323375161037221	0.009594254761393368	0.902850193922099	2.4679224094759914e-06	0.15837645836144876	0.2408800416380029	0.03977272727272727	0.22260047444469303	0.6118827196958962	0.5765417949115039	0.37717465868216454	0.48060914915650504	0.6191559605089435	0.45930509250897544	0.8756953347804501	0.4675547752255537	0.7293187270471554	0.7047091305698406	0.0	0.593171658558871	0.5763164016630402	0.19334272493489563	0.6676792439393615	0.2300679433431358	0.5912739684874376	0.0	1.0	0.0	0.0	0.0	0.0	0.9999999950384295	1.0
0.0013532475786039889	0.0008320095019292708	7.925662199599655e-06	0.0018320041996025519	0.0007627653604137663	0.0015150853336277565	0.0016759371417699208	0.9122431496493257	2.3963689316518356e-06	0.21347238737757995	0.19419999067764507	0.011583011583011582	0.27336708481417515	0.6159030572787327	0.6061336953758116	0.4981436402324895	0.4343054988951355	0.6364614324344013	0.4182662935161492	0.8688537589534503	0.4722302676952226	0.3821328680758051	0.49660938762393075	0.0	0.5573285920384462	0.5763164016630402	0.6533309727560154	0.5627378623513412	0.6449983655910788	0.46523698925722373	0.0	1.0	0.0	0.0	0.0	0.0	0.9999999950384295	1.0
0.007518157553336179	0.004081857328348553	4.964308516636266e-05	0.010732299601638837	0.0013356860726940535	0.003323375161037221	0.009594254761393368	0.902850193922099	2.4679224094759914e-06	0.15837645836144876	0.2408800416380029	0.03977272727272727	0.22260047444469303	0.6118827196958962	0.5765417949115039	0.37717465868216454	0.48060914915650504	0.6191559605089435	0.45930509250897544	0.8756953347804501	0.4675547752255537	0.7293187270471554	0.7047091305698406	0.0	0.593171658558871	0.5763164016630402	0.19334272493489563	0.6676792439393615	0.2300679433431358	0.5912739684874376	0.0	1.0	0.0	0.0	0.0	0.0	0.9999999950384295	1.0
0.05671733352056811	0.036790737694200104	0.00047939289892511076	0.097792710029841	0.016586429117502948	0.031935481037135886	0.1012155008350767	0.810569657743714	1.7951655398774366e-06	0.15339064720487638	0.27022312799798465	0.03286528286528287	0.2185555755533878	0.4323633892850974	0.3923443441371578	0.217407053209134	0.5177760678052903	0.5927947294364768	0.4855012602351211	0.8838431652159461	0.5323909748854658	0.5582103207306011	0.14954775669849923	0.0	0.4760993182534272	0.5763164016630402	0.24991151171091203	0.2691573416731384	0.36920972304029387	0.3002006656588765	0.0	1.0	0.0	0.0	0.0	0.0	0.9999999950384295	1.0
0.011360793852251931	0.009878959958489456	0.00017671306085423148	0.014378411620119078	0.003967896388778587	0.0013004770905824321	0.013316485965414997	0.8975988665203333	7.855593576276752e-06	0.29349135990793696	0.42132611497498684	0.17823732151649435	0.4553535512362509	0.5713488525511385	0.5343805036319627	0.5703190004071874	0.4561458900582134	0.6223621265681538	0.47525147510103394	0.874142484038404	0.46803322762476945	0.5667307246566536	0.559125081899615	0.0	0.5833678692971372	0.5763164016630402	0.3278718961794343	0.6275750693507646	0.3596676921928134	0.5573254931238052	0.0	1.0	0.0	0.0	0.0	0.0	0.9999999950384295	1.0
0.006519913923770185	0.0034201972754720413	5.171411490709383e-05	0.011287525805978015	0.003573911783500119	0.008062028035419524	0.009599018552901755	0.9055414317373682	2.041506815852642e-06	0.18914657057950102	0.2800159123141813	0.028125	0.2413159141187016	0.4769782533650834	0.4246447264701121	0.2958541150366904	0.5401937296085288	0.6291043457502487	0.5281876457006027	0.8905123241208303	0.47913635750762684	0.5951690187718043	0.07869077599171431	0.0	0.4935077414881831	0.5763164016630402	0.39585755710672216	0.35631732023134377	0.4277843630044491	0.2898685011716977	0.0	1.0	0.0	0.0	0.0	0.0	0.9999999950384295	1.0
0.006519913923770185	0.0034201972754720413	5.171411490709383e-05	0.011287525805978015	0.003573911783500119	0.008062028035419524	0.009599018552901755	0.9055414317373682	2.041506815852642e-06	0.18914657057950102	0.2800159123141813	0.028125	0.2413159141187016	0.4769782533650834	0.4246447264701121	0.2958541150366904	0.5401937296085288	0.6291043457502487	0.5281876457006027	0.8905123241208303	0.47913635750762684	0.5951690187718043	0.07869077599171431	0.0	0.4935077414881831	0.5763164016630402	0.39585755710672216	0.35631732023134377	0.4277843630044491	0.2898685011716977	0.0	1.0	0.0	0.0	0.0	0.0	0.9999999950384295	1.0
0.10528946150705032	0.1411169853449947	0.004348883796840259	0.16959747113652862	0.014397864544085624	0.016808359334972427	0.1445443098623353	0.8164841804454017	1.536996176006307e-05	0.41492431635298765	0.687987136559502	0.4645439745579828	0.6175215553646446	0.3920088351108015	0.35555446837195637	0.45363030577096425	0.5111949121310319	0.46605522701394075	0.48921687688359466	0.8806501434355104	0.4766900894952955	0.5612444137327224	0.4668454608408727	0.7024305702001523	0.5474667507804147	0.5763164016630402	0.14267346323447516	0.4785068983558257	0.2999829192803631	0.4896735749522698	0.0	1.0	0.0	0.0	0.0	0.0	0.9999999950384295	1.0
0.0013532475786039889	0.0008320095019292708	7.925662199599655e-06	0.0018320041996025519	0.0007627653604137663	0.0015150853336277565	0.0016759371417699208	0.9122431496493257	2.3963689316518356e-06	0.21347238737757995	0.19419999067764507	0.011583011583011582	0.27336708481417515	0.6159030572787327	0.6061336953758116	0.4981436402324895	0.4343054988951355	0.6364614324344013	0.4182662935161492	0.8688537589534503	0.4722302676952226	0.3821328680758051	0.49660938762393075	0.0	0.5573285920384462	0.5763164016630402	0.6533309727560154	0.5627378623513412	0.6449983655910788	0.46523698925722373	0.0	1.0	0.0	0.0	0.0	0.0	0.9999999950384295	1.0
[truncated: 59,373 more rows]
