# Supplementary material for: MFAM-AD: an anomaly detection model for multivariate time series using attention mechanism to fuse multi-scale features
Source: PeerJ Comput Sci. 2024 Aug 30;10:e2201. doi: 10.7717/peerj-cs.2201 (PMC11419642; doi:10.7717/peerj-cs.2201)
Supplement: Supplemental Information 1 [file peerj-cs-10-2201-s001.zip › NIPS_TS_Swan_train.csv]

0	1	2	3	4	5	6	7	8	9	10	11	12	13	14	15	16	17	18	19	20	21	22	23	24	25	26	27	28	29	30	31	32	33	34	35	36	37
0.0037109474285681684	0.0020549166376701536	2.757417891228298e-05	0.004720719193564197	0.0014630174660498442	0.001989067712200608	0.0035522376844677787	0.9100297966766875	4.116660591931347e-06	0.25145989054003137	0.3101452896492316	0.08421052631578947	0.358530145348976	0.6893253639806491	0.637827931587316	0.5774581401809575	0.5557314623181236	0.6353612210832624	0.5194110160229202	0.8875043237544262	0.47525499451345926	0.4776840905444394	0.19093058057936657	0.0	0.5286600260292166	0.6255591520457016	0.6055505993217577	0.37132828837240855	0.5746715433226988	0.26558368760301615	0.0	1.0	0.0	0.0	0.0	0.0	0.0	0.0
0.003813148243336081	0.0020266868242501727	2.9006771309200066e-05	0.004698849875642609	0.001180812879255042	0.003135920843581899	0.0034350116817321304	0.9101312702912112	4.672325663359797e-06	0.25416092339191537	0.33818770848372415	0.11194029850746268	0.37874104625357086	0.700223009376518	0.6416288188271174	0.5944151271019804	0.5477192534112127	0.6352517894462796	0.5445510512764267	0.8860074876913857	0.4752464726417121	0.48092038030976425	0.1878351274385034	0.0	0.5286685078853711	0.625255238300951	0.6054174749041874	0.3719898134292762	0.5747729316385174	0.26642366814247764	0.0	1.0	0.0	0.0	0.0	0.0	0.0	0.0
0.004001290888506792	0.0020607930120459953	2.9054957897768186e-05	0.004910394074933598	0.0003727026990231031	0.002594374132463582	0.0035316710896673804	0.9100893321700514	4.483229687308356e-06	0.25572654399348227	0.33406344801349697	0.10412926391382406	0.36716210235139235	0.6874848219474485	0.6366279441638864	0.6005888410483484	0.5139271242931859	0.6353148559828408	0.5318512535280265	0.8812714278003507	0.47524332825920623	0.4791104596201448	0.19285637470623168	0.0	0.5286767318829534	0.6249512801040573	0.6054564564558553	0.372655755144532	0.5748656364963333	0.26726751866829923	0.0	1.0	0.0	0.0	0.0	0.0	0.0	0.0
0.0037105615866386862	0.0020025972598736027	2.7618375596118567e-05	0.004595458035100852	0.002014755431351042	0.003632641143648359	0.003431652751084134	0.91007572161438	4.4591253653017595e-06	0.2477859642266566	0.32293123827723824	0.09210526315789473	0.3593334704139508	0.7009726550822213	0.6435055345355511	0.5939929415551426	0.5826182178709364	0.6360790054039831	0.4669279609919958	0.890907055921687	0.4753753813452048	0.45513426928607936	0.17165266453413747	0.0	0.5286850848098218	0.6246473246854227	0.605106239657045	0.3733180757090343	0.5749284858693307	0.26810068928014963	0.0	1.0	0.0	0.0	0.0	0.0	0.0	0.0
0.00360917395992016	0.001967039422801094	2.8089624375220364e-05	0.0045056485448791836	0.001062752675293275	0.0015950587162629768	0.003445976434785665	0.9100762025681747	4.386618934048485e-06	0.24325369472607977	0.36455810175517145	0.11839708561020036	0.36387380704663164	0.655282039769483	0.6034738973699436	0.5399865767856982	0.5418324597961135	0.6353336512792298	0.4723218451577153	0.8854197782538834	0.4753236689726932	0.47815472350993304	0.17141407107826934	0.0	0.5286933743288447	0.624343324814645	0.6051544119810575	0.37309070053484206	0.5762197355877281	0.26873961778629	0.0	1.0	0.0	0.0	0.0	0.0	0.9999999950343599	0.8333333333333333
0.0034041202621610746	0.0019528317389257508	2.663026924692419e-05	0.004162191233731309	0.0002503243040264583	0.0014902820666438284	0.003447158237451472	0.9099812220982535	4.3721750988450775e-06	0.23539544954359493	0.3090832504558386	0.08237547892720308	0.3329992209775493	0.6856926641527705	0.6354947602109773	0.5413307326914993	0.5097506683024255	0.6354884084158255	0.5126572807106716	0.8806101447903637	0.4753438983670502	0.47315893339748544	0.16716796479903223	0.0	0.528701566622504	0.6240392832699834	0.6052072380718286	0.3737494890454462	0.576326571391245	0.26956835039765326	0.0	1.0	0.0	0.0	0.0	0.0	0.9999999950343706	1.0
0.0034848852050787626	0.0019993225980018325	2.7357734519980418e-05	0.004281567834623894	0.0003070749101074018	0.0011493262747168818	0.003496016677383512	0.9098954575621739	4.657122260733229e-06	0.23627018595708654	0.2943122400158533	0.0670611439842209	0.31784989431163824	0.7285921990219708	0.6706870834857128	0.5701619811224172	0.5125291897588368	0.6357887184708101	0.5063961579239852	0.8809047664128943	0.4754616198817745	0.46412193396644535	0.16261387527320043	0.0	0.5287098857318547	0.6237352000514378	0.6052659022212579	0.3744096521932432	0.5764109180142043	0.270203221660029	0.0	1.0	0.0	0.0	0.0	0.0	0.9999999950338594	1.0
0.0035667029449509544	0.001985450888682994	2.7005852472637687e-05	0.0042137920556542	8.242938064868842e-06	0.002233314211799781	0.0034464899725210503	0.9098347503991148	4.834930823805299e-06	0.2306613043789697	0.29604465715263684	0.049586776859504134	0.3052307606488369	0.7213161016237886	0.6734328962813854	0.5800192965851863	0.49881081009664174	0.6357127500067462	0.5313946773319143	0.8790857854436555	0.4754151325658972	0.4663464487117096	0.16508409469150165	0.0	0.5287180146176685	0.6234310723807492	0.6051201675969863	0.37506604145282096	0.5764888902634986	0.27102926400668065	0.0	1.0	0.0	0.0	0.0	0.0	0.9999999950340026	1.0
0.0036846837476693767	0.0020191269621439582	2.8444066227387006e-05	0.004369325350986491	0.00039268479217858203	0.0008250754141696535	0.003505297098677488	0.9098415654694569	4.80098968410102e-06	0.23557199419761837	0.31123424842203185	0.05458089668615984	0.3203768128647537	0.7214015626557466	0.666633247783146	0.6036456534123751	0.48232242791588725	0.6356375422955841	0.4993838863862376	0.876892224317853	0.47549124041005675	0.46900455435538996	0.1627516435513156	0.0	0.5287260758684469	0.6231269030361766	0.6049968010774588	0.37571765766659027	0.5765825870519103	0.2716560769587485	0.0	1.0	0.0	0.0	0.0	0.0	0.9999999950340912	1.0
0.003930546548606985	0.002026935548501666	2.8591813974744538e-05	0.0047224199004569384	0.0004109709340921311	0.0013059775368151414	0.0035808741792273855	0.9097097152841828	4.776796812162284e-06	0.22858134946936542	0.29991432917128447	0.054054054054054064	0.30509249123447935	0.7290570828628824	0.6714447181571307	0.5952921602655934	0.5166645169072883	0.6355344261150399	0.4943154401841621	0.8814494691142155	0.4755366996522576	0.4722398763787263	0.15950356711557528	0.0	0.5287343336835467	0.6228226920177201	0.6050707109000691	0.37637089035187343	0.5766814711495034	0.2724787923655131	0.0	1.0	0.0	0.0	0.0	0.0	0.9999999950342024	1.0
0.0034404171497838957	0.001947212377935598	2.5720928503445053e-05	0.004062851694646432	0.00017236838729596407	0.0011148341133108482	0.003493827616288093	0.9097784565834501	4.3253737392542054e-06	0.2218088817289205	0.2796030892273098	0.03339882121807466	0.3016347670770564	0.727272415966769	0.6649305788776072	0.5796626205944317	0.5066464206325914	0.6350992837842928	0.4849106139988707	0.8801360930972493	0.47546046946058473	0.48556124838356546	0.15442545915772032	0.0	0.5287423315264795	0.6225184393253795	0.6051200341556455	0.37703541288150877	0.5767292464296758	0.2731243123322927	0.0	1.0	0.0	0.0	0.0	0.0	0.9999999950343671	1.0
0.003684679309895788	0.0019131282964693444	2.455684137547021e-05	0.004342291858205847	0.0009876624186532482	0.0016438480574051274	0.003443646785529143	0.9098737615148486	4.085755755265919e-06	0.2229838073111135	0.2848541954530124	0.03913894324853229	0.3086937176411706	0.7108851280786346	0.6511909652908485	0.5721018352708553	0.45660551536088895	0.635062026895146	0.5165178144050987	0.8732767281338958	0.4754303374977204	0.4867537116707828	0.1518705903794132	0.0	0.5287503927772579	0.622214142180896	0.604987827147293	0.377694532323289	0.5768158858758157	0.27394581680784136	0.0	1.0	0.0	0.0	0.0	0.0	0.9999999950349551	1.0
0.0036329726304449275	0.0018264376201815777	2.41815480786943e-05	0.004253860249820522	0.0011472873764135482	0.001559774045419646	0.003266808868410319	0.9100811930960996	4.4461933919354515e-06	0.22381209579996542	0.2697888657904083	0.029978586723768737	0.2937836843555307	0.7452012724356958	0.6773438989904993	0.6263899610504433	0.4450634410568042	0.6352649003370269	0.5178296264254224	0.8719999896900176	0.47537492572801643	0.4798418168515233	0.1426403203604379	0.0	0.5287583927337856	0.6219097200147605	0.6050468916207445	0.37835944306065006	0.5768720519131593	0.2745840337358446	0.0	1.0	0.0	0.0	0.0	0.0	0.9999999950405191	1.0
0.003690008721405061	0.0018338338004381188	2.5660000814520165e-05	0.004500863008723394	0.0019160639248942733	0.003027495840770556	0.0033911439595456956	0.9101455042700366	4.2757455645012395e-06	0.22924513284134618	0.29285143983198636	0.037037037037037035	0.29706557700658387	0.6917611385467672	0.6186891531620217	0.577043975799618	0.4169019542464545	0.6344800001638844	0.5103281477492194	0.8671879217630023	0.4754375505282419	0.5065162722267206	0.13720724584070676	0.0	0.528766261647432	0.621605295070366	0.6051212184475447	0.37900683990192474	0.5769697489462688	0.2753876301616076	0.0	1.0	0.0	0.0	0.0	0.0	0.9999999950390799	1.0
0.0032453730839124492	0.0017082079658383388	2.3261064064287983e-05	0.0038582661239491252	0.0006278985171426586	0.0008687538434950753	0.0030852954055047613	0.9105100576039499	4.360913359435702e-06	0.23559958407770581	0.2802634388449	0.02188183807439825	0.3027680987281888	0.6897980040511773	0.6188580772510806	0.5871925956914883	0.46891713070288515	0.6347899731998278	0.46698589651832917	0.8748974269616644	0.47536901068040954	0.4966776582154211	0.12046361928404636	0.0	0.5287742911942876	0.6213007895564625	0.6049957502269003	0.3796744299089997	0.5770431030268875	0.2760286247411112	0.0	1.0	0.0	0.0	0.0	0.0	0.9999999950360314	1.0
0.0032783349653889974	0.001705769794846326	2.468198208109273e-05	0.004068392531529001	0.0005746118537462462	0.0020271550454024193	0.0031604258363668748	0.9105902269621303	4.30980392502625e-06	0.24100871334434398	0.29387576657129155	0.03469387755102041	0.3101571426252222	0.684044449173566	0.6108100379429813	0.5793788960073973	0.4733514189411839	0.6349778165692189	0.43818822409430164	0.875224858094111	0.47537101795508185	0.4898360045096907	0.11972657466688968	0.0	0.528782031178648	0.6209961951382731	0.6050366166375064	0.38054180688549405	0.5771089769751443	0.27666812750329206	0.0	1.0	0.0	0.0	0.0	0.0	0.9999999950348054	1.0
0.003046217879177	0.0016939049585829016	2.3580926569698203e-05	0.003829163937144316	5.4906890447698404e-05	0.0013421074158822964	0.003195822052587258	0.9105510847796597	4.035984607320174e-06	0.2363480392241425	0.27862134764209534	0.02620967741935484	0.30463100465047743	0.6738050493499188	0.6043825037054844	0.5765514044405973	0.496747252149772	0.6346517543280394	0.4539608030253725	0.8787594447356436	0.4752601935559487	0.5018421362486929	0.13021389627564312	0.0	0.5287897394590855	0.6206915618244585	0.6050988169824656	0.3811973242687042	0.5772738000656235	0.27748594300797175	0.0	1.0	0.0	0.0	0.0	0.0	0.9999999950352916	1.0
0.0032641670444558887	0.0016760409033014566	2.4787263536015562e-05	0.0040683955904178	0.0004311338855574575	0.001511248692969884	0.003227446550265861	0.9106881796807988	3.995518214600088e-06	0.24360834648027313	0.31083185911102706	0.05513307984790875	0.3262730574795103	0.6507365571335932	0.5834685809667797	0.5617751836180167	0.4811288467955607	0.6349280818659535	0.4516497737384697	0.876138943375213	0.47520712283447536	0.4917393797712178	0.13283372011716166	0.0	0.528797608372732	0.6203868396063581	0.6051469559461428	0.3816441640891689	0.5781413815915047	0.27811633881837944	0.0	1.0	0.0	0.0	0.0	0.0	0.9999999950352129	1.0
0.003392370457968323	0.0016810208279090994	2.4839515845150822e-05	0.004260673517871117	0.00031053122539405413	0.0014926980752377852	0.003260063624921684	0.9105697972189261	4.1027539340504805e-06	0.23569663072566305	0.3000533980417409	0.05436893203883496	0.2969894460883611	0.6741015745420906	0.600187503752058	0.5854519257771467	0.4859022451309377	0.6349656631329748	0.4513787470920755	0.8770042994394851	0.4752170204418565	0.490332554722975	0.13267483744341108	0.0	0.5288051877238834	0.6200820368187487	0.6050432053037061	0.3822875070235369	0.578274641775648	0.2789157219525407	0.0	1.0	0.0	0.0	0.0	0.0	0.999999995034869	1.0
0.0033420417797955437	0.0016874515040739195	2.3780465408551358e-05	0.004158108979307708	8.744353857731188e-05	0.0005815496611981258	0.0031605451313278816	0.9106259154114599	4.150989334672819e-06	0.24079963958971656	0.29196767221117725	0.05327868852459017	0.3086895470797365	0.6956851490813911	0.6248025327016782	0.6024291342327106	0.4952384273306481	0.6351983972728699	0.49495132057650226	0.8785322503362041	0.4752285873548489	0.481732055067908	0.13261369876826073	0.0	0.5288128304828804	0.6197771451268533	0.6051297753735206	0.38293726493147145	0.5783837704023456	0.2795533895921573	0.0	1.0	0.0	0.0	0.0	0.0	0.9999999950346103	1.0
0.003104806243532618	0.0016646232739548402	2.2523444636172832e-05	0.0037382074022205194	0.0002554261643149887	0.002158231481692729	0.0031093469315341036	0.9104511327272028	4.142888350034648e-06	0.22431332521717268	0.27174220072751	0.032397408207343416	0.2853081935873465	0.6938339756862204	0.6249433728749416	0.5815437448829299	0.5113396773464978	0.6346335921033449	0.5319168462757353	0.8808769240024545	0.4751197514507246	0.5027880976063888	0.14089894683116605	0.0	0.5288204098340318	0.6194722145393331	0.6052092063316048	0.3835877292501857	0.5785369179818771	0.28017896664535535	0.0	1.0	0.0	0.0	0.0	0.0	0.9999999950344891	1.0
0.003104806243532618	0.0016646232739548402	2.2523444636172832e-05	0.0037382074022205194	0.0002554261643149887	0.002158231481692729	0.0031093469315341036	0.9104511327272028	4.142888350034648e-06	0.22431332521717268	0.27174220072751	0.032397408207343416	0.2853081935873465	0.6938339756862204	0.6249433728749416	0.5815437448829299	0.5113396773464978	0.6346335921033449	0.5319168462757353	0.8808769240024545	0.4751197514507246	0.5027880976063888	0.14089894683116605	0.0	0.5288204098340318	0.6194722145393331	0.6052092063316048	0.3835877292501857	0.5785369179818771	0.28017896664535535	0.0	1.0	0.0	0.0	0.0	0.0	0.9999999950344891	1.0
0.0031796466554789076	0.0016816320250046233	2.2582365447759028e-05	0.004079248860537745	0.0002234352679667258	0.0015406760699021417	0.0031817979889592327	0.9104507258104141	3.969126672475484e-06	0.22707373754447646	0.2736692353955983	0.029045643153526972	0.2897379011834418	0.7090950152550353	0.6400973112741976	0.5921279956218335	0.48897360936515627	0.6349419264872961	0.5163105040671667	0.8776183770037705	0.47517908957847194	0.4912100075741923	0.1372671205805165	0.0	0.528827860255897	0.6191671978257858	0.6052652350145541	0.3842262991387453	0.578615394327048	0.2809861209618042	0.0	1.0	0.0	0.0	0.0	0.0	0.9999999950344873	1.0
0.0031796466554789076	0.0016816320250046233	2.2582365447759028e-05	0.004079248860537745	0.0002234352679667258	0.0015406760699021417	0.0031817979889592327	0.9104507258104141	3.969126672475484e-06	0.22707373754447646	0.2736692353955983	0.029045643153526972	0.2897379011834418	0.7090950152550353	0.6400973112741976	0.5921279956218335	0.48897360936515627	0.6349419264872961	0.5163105040671667	0.8776183770037705	0.47517908957847194	0.4912100075741923	0.1372671205805165	0.0	0.528827860255897	0.6191671978257858	0.6052652350145541	0.3842262991387453	0.578615394327048	0.2809861209618042	0.0	1.0	0.0	0.0	0.0	0.0	0.9999999950344873	1.0
0.0032435661698555994	0.0016337064546830882	2.174764944334632e-05	0.003996762872581627	0.00010661038612210499	0.0016503543494625638	0.0030541479266981437	0.9106157898051513	3.932151035600757e-06	0.2315036606285107	0.27996621628564444	0.029914529914529916	0.2993042853020532	0.6676272008028779	0.6047428449959277	0.570021702239301	0.5042045395568395	0.6341375245592161	0.5198272779488445	0.8798815011802273	0.475110339600097	0.5219971084072915	0.13575617446274568	0.0	0.5288354079031256	0.6188620949862114	0.605343731883253	0.3848896697733255	0.578715481750282	0.28162396961691183	0.0	1.0	0.0	0.0	0.0	0.0	0.9999999950341879	1.0
0.0032435661698555994	0.0016337064546830882	2.174764944334632e-05	0.003996762872581627	0.00010661038612210499	0.0016503543494625638	0.0030541479266981437	0.9106157898051513	3.932151035600757e-06	0.2315036606285107	0.27996621628564444	0.029914529914529916	0.2993042853020532	0.6676272008028779	0.6047428449959277	0.570021702239301	0.5042045395568395	0.6341375245592161	0.5198272779488445	0.8798815011802273	0.475110339600097	0.5219971084072915	0.13575617446274568	0.0	0.5288354079031256	0.6188620949862114	0.605343731883253	0.3848896697733255	0.578715481750282	0.28162396961691183	0.0	1.0	0.0	0.0	0.0	0.0	0.9999999950341879	1.0
0.0029927297462581095	0.0015807780354097985	2.20744596820048e-05	0.004026990215999778	0.0007649314013491039	0.00245242322949084	0.0029970449287671443	0.9108186578552573	3.932462186920139e-06	0.23831070414478034	0.29290024597978914	0.05894736842105262	0.3101031165865744	0.6746916155276668	0.6049168956067735	0.605090664826694	0.5346634190478285	0.634268405063686	0.5133394697183202	0.8847286962121143	0.4750096744831729	0.5180249542733366	0.13708133463423355	0.0	0.5288427272821097	0.6185569087988692	0.605418192151394	0.38554301064764696	0.5788114551007169	0.2822523118377833	0.0	1.0	0.0	0.0	0.0	0.0	0.9999999950342794	1.0
0.0029927297462581095	0.0015807780354097985	2.20744596820048e-05	0.004026990215999778	0.0007649314013491039	0.00245242322949084	0.0029970449287671443	0.9108186578552573	3.932462186920139e-06	0.23831070414478034	0.29290024597978914	0.05894736842105262	0.3101031165865744	0.6746916155276668	0.6049168956067735	0.605090664826694	0.5346634190478285	0.634268405063686	0.5133394697183202	0.8847286962121143	0.4750096744831729	0.5180249542733366	0.13708133463423355	0.0	0.5288427272821097	0.6185569087988692	0.605418192151394	0.38554301064764696	0.5788114551007169	0.2822523118377833	0.0	1.0	0.0	0.0	0.0	0.0	0.9999999950342794	1.0
0.003001650940436555	0.0015217665013197896	1.8947809061269525e-05	0.003713259610231224	0.001085669837880081	0.0022058988902084998	0.002910200604703402	0.910798447816147	3.574271446436531e-06	0.2265207736511055	0.2614927286731453	0.029345372460496615	0.29175304239548805	0.6647553355171558	0.6074082209565972	0.5693943187150738	0.5531764755609586	0.6344835688472941	0.5249091745980783	0.8872622299322132	0.47478985555053665	0.5104377566545925	0.15267338862861796	0.0	0.5288499515493253	0.6182516392637589	0.6053268515536475	0.3861919730479468	0.5789061926031962	0.2830619441938854	0.0	1.0	0.0	0.0	0.0	0.0	0.9999999950348623	1.0
0.003001650940436555	0.0015217665013197896	1.8947809061269525e-05	0.003713259610231224	0.001085669837880081	0.0022058988902084998	0.002910200604703402	0.910798447816147	3.574271446436531e-06	0.2265207736511055	0.2614927286731453	0.029345372460496615	0.29175304239548805	0.6647553355171558	0.6074082209565972	0.5693943187150738	0.5531764755609586	0.6344835688472941	0.5249091745980783	0.8872622299322132	0.47478985555053665	0.5104377566545925	0.15267338862861796	0.0	0.5288499515493253	0.6182516392637589	0.6053268515536475	0.3861919730479468	0.5789061926031962	0.2830619441938854	0.0	1.0	0.0	0.0	0.0	0.0	0.9999999950348623	1.0
0.0029160780670034977	0.0014388601064453932	1.943416067775241e-05	0.003678751851794218	0.0008779546638355142	0.0013867084286170491	0.0028286095658363445	0.9110491126292904	3.6901314349886636e-06	0.2322049706531823	0.27950895575814916	0.05203619909502263	0.2924902474551304	0.6446362522002125	0.5927437841801508	0.5280200651266858	0.5429455594899788	0.6342878043782865	0.5156854022242608	0.8861350848896405	0.47474862784775784	0.5202770369408644	0.13989470473928783	0.0	0.5288573385633449	0.6179462836026215	0.6053306212715238	0.38684346834455563	0.5789842786805918	0.2838749471832688	0.0	1.0	0.0	0.0	0.0	0.0	0.9999999950357831	1.0
0.0029160780670034977	0.0014388601064453932	1.943416067775241e-05	0.003678751851794218	0.0008779546638355142	0.0013867084286170491	0.0028286095658363445	0.9110491126292904	3.6901314349886636e-06	0.2322049706531823	0.27950895575814916	0.05203619909502263	0.2924902474551304	0.6446362522002125	0.5927437841801508	0.5280200651266858	0.5429455594899788	0.6342878043782865	0.5156854022242608	0.8861350848896405	0.47474862784775784	0.5202770369408644	0.13989470473928783	0.0	0.5288573385633449	0.6179462836026215	0.6053306212715238	0.38684346834455563	0.5789842786805918	0.2838749471832688	0.0	1.0	0.0	0.0	0.0	0.0	0.9999999950357831	1.0
0.0028764375976884824	0.0014777301093357796	1.9938285033593704e-05	0.0037328334482102077	0.0016988493629215215	0.0030910169096035078	0.0028742825544387568	0.9110888287008856	3.6296812106445645e-06	0.24256310298994582	0.2771997120992218	0.043478260869565216	0.31906114625477244	0.6498463207273737	0.6013179760473467	0.5455830276140079	0.5805477210343861	0.634650947055811	0.5523157657248225	0.8924982466776625	0.4747844095851933	0.5040939617502329	0.1438587684309745	0.0	0.5288644339012744	0.6176408418154574	0.6052941751053302	0.3876807560402735	0.5790728857267659	0.28450168523237485	0.0	1.0	0.0	0.0	0.0	0.0	0.9999999950353557	1.0
0.0028764375976884824	0.0014777301093357796	1.9938285033593704e-05	0.0037328334482102077	0.0016988493629215215	0.0030910169096035078	0.0028742825544387568	0.9110888287008856	3.6296812106445645e-06	0.24256310298994582	0.2771997120992218	0.043478260869565216	0.31906114625477244	0.6498463207273737	0.6013179760473467	0.5455830276140079	0.5805477210343861	0.634650947055811	0.5523157657248225	0.8924982466776625	0.4747844095851933	0.5040939617502329	0.1438587684309745	0.0	0.5288644339012744	0.6176408418154574	0.6052941751053302	0.3876807560402735	0.5790728857267659	0.28450168523237485	0.0	1.0	0.0	0.0	0.0	0.0	0.9999999950353557	1.0
0.0028746320591405855	0.0014699768460070717	1.9625657622206733e-05	0.0035717587349758198	0.0012194649950558406	0.003005980125447475	0.0028361869276572397	0.9109939456535598	3.781231445612216e-06	0.23325612021849762	0.2699648043349081	0.034324942791762014	0.29521798481852457	0.6431744590599873	0.6053916680514999	0.49939795116590285	0.5606627642319897	0.6342088672877965	0.5555550955335953	0.8886652965640006	0.47478253303779766	0.5229090819858941	0.1423757892268463	0.0	0.5288715609431266	0.6173353166805253	0.6053718212854818	0.3883471241476215	0.5791716559962578	0.28531338990375366	0.0	1.0	0.0	0.0	0.0	0.0	0.9999999950346493	1.0
0.0028746320591405855	0.0014699768460070717	1.9625657622206733e-05	0.0035717587349758198	0.0012194649950558406	0.003005980125447475	0.0028361869276572397	0.9109939456535598	3.781231445612216e-06	0.23325612021849762	0.2699648043349081	0.034324942791762014	0.29521798481852457	0.6431744590599873	0.6053916680514999	0.49939795116590285	0.5606627642319897	0.6342088672877965	0.5555550955335953	0.8886652965640006	0.47478253303779766	0.5229090819858941	0.1423757892268463	0.0	0.5288715609431266	0.6173353166805253	0.6053718212854818	0.3883471241476215	0.5791716559962578	0.28531338990375366	0.0	1.0	0.0	0.0	0.0	0.0	0.9999999950346493	1.0
0.0028194848917630177	0.001447895634053132	1.9113854287692624e-05	0.003531251839208913	0.001216973344826078	0.0023942853880271615	0.0028068764876434675	0.9111069646718502	3.619995174464066e-06	0.23879730981981057	0.2628664549548976	0.031674208144796386	0.3096146809212197	0.653606564240724	0.6057274547858643	0.5348194679134579	0.5598431354552799	0.6344388553638385	0.5286507908319711	0.8888582615331028	0.4747194411326591	0.5135724018154169	0.14596676423939436	0.0	0.5288786562810561	0.6170297081978251	0.6054484166150749	0.38899105257560873	0.579244831204146	0.2859329559942665	0.0	1.0	0.0	0.0	0.0	0.0	0.9999999950344679	1.0
0.0028194848917630177	0.001447895634053132	1.9113854287692624e-05	0.003531251839208913	0.001216973344826078	0.0023942853880271615	0.0028068764876434675	0.9111069646718502	3.619995174464066e-06	0.23879730981981057	0.2628664549548976	0.031674208144796386	0.3096146809212197	0.653606564240724	0.6057274547858643	0.5348194679134579	0.5598431354552799	0.6344388553638385	0.5286507908319711	0.8888582615331028	0.4747194411326591	0.5135724018154169	0.14596676423939436	0.0	0.5288786562810561	0.6170297081978251	0.6054484166150749	0.38899105257560873	0.579244831204146	0.2859329559942665	0.0	1.0	0.0	0.0	0.0	0.0	0.9999999950344679	1.0
0.0029498220306666454	0.0013720786207750558	1.797820721436919e-05	0.003567953450076651	3.378486777146138e-06	0.0022613922611199634	0.002640524605112012	0.9111028797241001	3.77382367089303e-06	0.2239878490734793	0.2648353058258329	0.019950124688279298	0.2917728239794235	0.6699424292141642	0.6177417643973192	0.5407235003863764	0.4990003976139599	0.6343750056490954	0.5423526901409668	0.8791053661400001	0.47457251694561786	0.5179554622525309	0.14911173777647052	0.0	0.5288855888721817	0.6167240552629819	0.6054873147659049	0.38981978697323794	0.5792812887188318	0.28673788818951507	0.0	1.0	0.0	0.0	0.0	0.0	0.9999999950346999	1.0
0.0029498220306666454	0.0013720786207750558	1.797820721436919e-05	0.003567953450076651	3.378486777146138e-06	0.0022613922611199634	0.002640524605112012	0.9111028797241001	3.77382367089303e-06	0.2239878490734793	0.2648353058258329	0.019950124688279298	0.2917728239794235	0.6699424292141642	0.6177417643973192	0.5407235003863764	0.4990003976139599	0.6343750056490954	0.5423526901409668	0.8791053661400001	0.47457251694561786	0.5179554622525309	0.14911173777647052	0.0	0.5288855888721817	0.6167240552629819	0.6054873147659049	0.38981978697323794	0.5792812887188318	0.28673788818951507	0.0	1.0	0.0	0.0	0.0	0.0	0.9999999950346999	1.0
0.002865918934659965	0.0013771554413434276	1.873982469861642e-05	0.003570940443904293	0.0007111217225743664	0.002078955457550467	0.002678821797099435	0.9110094867763795	3.805062682705105e-06	0.21665527241455362	0.30222310181984147	0.06265060240963856	0.28430230002869195	0.6688894826445237	0.6155551255488303	0.526670337033982	0.5369361760048585	0.6344121069749149	0.5356420940029399	0.8849458375588086	0.4746089735905497	0.5161629238891128	0.14506110190342492	0.0	0.5288926525061883	0.6164182745282277	0.6055347198022079	0.39047711174979416	0.5793748554179851	0.28735612475245587	0.0	1.0	0.0	0.0	0.0	0.0	0.9999999950352283	1.0
0.002865918934659965	0.0013771554413434276	1.873982469861642e-05	0.003570940443904293	0.0007111217225743664	0.002078955457550467	0.002678821797099435	0.9110094867763795	3.805062682705105e-06	0.21665527241455362	0.30222310181984147	0.06265060240963856	0.28430230002869195	0.6688894826445237	0.6155551255488303	0.526670337033982	0.5369361760048585	0.6344121069749149	0.5356420940029399	0.8849458375588086	0.4746089735905497	0.5161629238891128	0.14506110190342492	0.0	0.5288926525061883	0.6164182745282277	0.6055347198022079	0.39047711174979416	0.5793748554179851	0.28735612475245587	0.0	1.0	0.0	0.0	0.0	0.0	0.9999999950352283	1.0
0.0029538869973957725	0.001329398985027133	1.722631239505195e-05	0.0037593380082750196	0.0006962785766137019	0.0016016500772274306	0.0026115909128632212	0.9112719076583962	3.4617972167012024e-06	0.23077755056689392	0.28453906568157683	0.05072463768115942	0.2974297675579528	0.6688604169796384	0.6157517285904628	0.5373463053015941	0.536237502636544	0.6343769867969289	0.5234856451467725	0.885132729754554	0.4744967964343601	0.5188667145095591	0.1499986288219347	0.0	0.5288994582816227	0.6161124521195898	0.6056123159418567	0.3911402723703588	0.5794487623779522	0.28817207392500377	0.0	1.0	0.0	0.0	0.0	0.0	0.9999999950358678	1.0
0.0029538869973957725	0.001329398985027133	1.722631239505195e-05	0.0037593380082750196	0.0006962785766137019	0.0016016500772274306	0.0026115909128632212	0.9112719076583962	3.4617972167012024e-06	0.23077755056689392	0.28453906568157683	0.05072463768115942	0.2974297675579528	0.6688604169796384	0.6157517285904628	0.5373463053015941	0.536237502636544	0.6343769867969289	0.5234856451467725	0.885132729754554	0.4744967964343601	0.5188667145095591	0.1499986288219347	0.0	0.5288994582816227	0.6161124521195898	0.6056123159418567	0.3911402723703588	0.5794487623779522	0.28817207392500377	0.0	1.0	0.0	0.0	0.0	0.0	0.9999999950358678	1.0
0.0027313981033259484	0.0012554557250146572	1.549253674325593e-05	0.0033591204171069676	0.0017337981989479921	0.002786066858625286	0.0024760135765529595	0.9113974989994201	3.319202948573441e-06	0.22722904632323054	0.25810748840228126	0.03367875647668394	0.2878623171787732	0.6284651841288373	0.5925970905142017	0.490195666535943	0.5981402205764801	0.6342382827908802	0.5591795231480786	0.8948826053696051	0.47434938123407505	0.5276406150929083	0.15423869506236287	0.0	0.5289061647180988	0.6158065019110407	0.6056962338650237	0.39197583540552466	0.579528864838854	0.28879200204649874	0.0	1.0	0.0	0.0	0.0	0.0	0.9999999950412083	1.0
0.0027313981033259484	0.0012554557250146572	1.549253674325593e-05	0.0033591204171069676	0.0017337981989479921	0.002786066858625286	0.0024760135765529595	0.9113974989994201	3.319202948573441e-06	0.22722904632323054	0.25810748840228126	0.03367875647668394	0.2878623171787732	0.6284651841288373	0.5925970905142017	0.490195666535943	0.5981402205764801	0.6342382827908802	0.5591795231480786	0.8948826053696051	0.47434938123407505	0.5276406150929083	0.15423869506236287	0.0	0.5289061647180988	0.6158065019110407	0.6056962338650237	0.39197583540552466	0.579528864838854	0.28879200204649874	0.0	1.0	0.0	0.0	0.0	0.0	0.9999999950412083	1.0
0.002908637117712686	0.0012957664539468444	1.6361141579756526e-05	0.0036510119212479785	0.0011673256871586612	0.002732356092459984	0.002638105711813258	0.9112783323864402	3.187033163151155e-06	0.22439574037430604	0.2650130534618511	0.023696682464454978	0.27994384512727377	0.615204273885313	0.5803186985094593	0.4921279219477331	0.5601260338675235	0.6342850386608371	0.5512625970966315	0.8893710826042619	0.474348547373044	0.524119921329853	0.1642817139765867	0.0	0.5289130677188965	0.6155005128068665	0.6057776664432192	0.39263232012601856	0.5796064956038448	0.28960150332241763	0.0	1.0	0.0	0.0	0.0	0.0	0.9999999950420994	1.0
0.002908637117712686	0.0012957664539468444	1.6361141579756526e-05	0.0036510119212479785	0.0011673256871586612	0.002732356092459984	0.002638105711813258	0.9112783323864402	3.187033163151155e-06	0.22439574037430604	0.2650130534618511	0.023696682464454978	0.27994384512727377	0.615204273885313	0.5803186985094593	0.4921279219477331	0.5601260338675235	0.6342850386608371	0.5512625970966315	0.8893710826042619	0.474348547373044	0.524119921329853	0.1642817139765867	0.0	0.5289130677188965	0.6155005128068665	0.6057776664432192	0.39263232012601856	0.5796064956038448	0.28960150332241763	0.0	1.0	0.0	0.0	0.0	0.0	0.9999999950420994	1.0
0.002525791692481928	0.0012694828960242766	1.623272667999316e-05	0.003325302295108007	0.0002423187689377248	0.001969551945290733	0.002570745420581532	0.91125884458396	3.3138508224491547e-06	0.21679569933181708	0.25992691640722454	0.019753086419753083	0.27246757705143776	0.6100696524185367	0.5775838960995369	0.46683873479351184	0.5123672113002999	0.634028103206088	0.5340868439912402	0.8812823378059274	0.4742958002735933	0.5374955858930426	0.16612216125629187	0.0	0.5289197107475269	0.6151944764722905	0.6058223526122043	0.39328458547401784	0.5796484656508581	0.2902157138511612	0.0	1.0	0.0	0.0	0.0	0.0	0.999999995040605	1.0
0.002525791692481928	0.0012694828960242766	1.623272667999316e-05	0.003325302295108007	0.0002423187689377248	0.001969551945290733	0.002570745420581532	0.91125884458396	3.3138508224491547e-06	0.21679569933181708	0.25992691640722454	0.019753086419753083	0.27246757705143776	0.6100696524185367	0.5775838960995369	0.46683873479351184	0.5123672113002999	0.634028103206088	0.5340868439912402	0.8812823378059274	0.4742958002735933	0.5374955858930426	0.16612216125629187	0.0	0.5289197107475269	0.6151944764722905	0.6058223526122043	0.39328458547401784	0.5796484656508581	0.2902157138511612	0.0	1.0	0.0	0.0	0.0	0.0	0.999999995040605	1.0
0.002549221108224355	0.0012660643078565334	1.6698651805410855e-05	0.003315620198190057	0.00038921619284481706	0.0021564592818546476	0.002509542791215231	0.911287855357974	3.5056056781132216e-06	0.21885213203414805	0.29300346879041117	0.0906801007556675	0.2843644666033909	0.6413460553454251	0.5920752304922414	0.5205295331606943	0.5207844999402919	0.6345844557207421	0.5401504491409825	0.8826522135870132	0.47424305208383566	0.510274684699405	0.17354755939657146	0.0	0.5289264827054434	0.6148883151160627	0.6058753288244839	0.3941319729346665	0.5796988914996718	0.2910318065877192	0.0	1.0	0.0	0.0	0.0	0.0	0.9999999950378841	1.0
0.002549221108224355	0.0012660643078565334	1.6698651805410855e-05	0.003315620198190057	0.00038921619284481706	0.0021564592818546476	0.002509542791215231	0.911287855357974	3.5056056781132216e-06	0.21885213203414805	0.29300346879041117	0.0906801007556675	0.2843644666033909	0.6413460553454251	0.5920752304922414	0.5205295331606943	0.5207844999402919	0.6345844557207421	0.5401504491409825	0.8826522135870132	0.47424305208383566	0.510274684699405	0.17354755939657146	0.0	0.5289264827054434	0.6148883151160627	0.6058753288244839	0.3941319729346665	0.5796988914996718	0.2910318065877192	0.0	1.0	0.0	0.0	0.0	0.0	0.9999999950378841	1.0
0.0026621359176872287	0.0012373315758114482	1.6688600780614087e-05	0.0038180276772115654	0.0005717982543853599	0.000853580301551035	0.002548002392893027	0.9115033475647564	3.1392354941502786e-06	0.2337649334537642	0.28873332520783035	0.06651376146788991	0.3034878736508191	0.6096090393844646	0.5533681094085009	0.541022193048192	0.5280781256147618	0.6348701624286995	0.49183230801170347	0.8844465390037372	0.4742551002739961	0.49644694979568305	0.16466549157453908	0.0	0.5289329989183826	0.6145821120859506	0.605632699106657	0.39478006982265973	0.5797588789089829	0.2916490132349351	0.0	1.0	0.0	0.0	0.0	0.0	0.9999999950371804	1.0
0.0026621359176872287	0.0012373315758114482	1.6688600780614087e-05	0.0038180276772115654	0.0005717982543853599	0.000853580301551035	0.002548002392893027	0.9115033475647564	3.1392354941502786e-06	0.2337649334537642	0.28873332520783035	0.06651376146788991	0.3034878736508191	0.6096090393844646	0.5533681094085009	0.541022193048192	0.5280781256147618	0.6348701624286995	0.49183230801170347	0.8844465390037372	0.4742551002739961	0.49644694979568305	0.16466549157453908	0.0	0.5289329989183826	0.6145821120859506	0.605632699106657	0.39478006982265973	0.5797588789089829	0.2916490132349351	0.0	1.0	0.0	0.0	0.0	0.0	0.9999999950371804	1.0
0.002537124299533482	0.001191550920195534	1.667229889441064e-05	0.0034420718612206405	0.00019460130406323095	0.002656297927760766	0.002390020259094343	0.9115932598329601	3.5094444830594028e-06	0.23282105891053706	0.30829094092378373	0.07575757575757576	0.29248900276695955	0.6311793973094051	0.5695411910853551	0.5544932387871013	0.5100121466246919	0.634835690095854	0.5537528252499483	0.8824577500716458	0.47424247686529286	0.49862329267927596	0.15491909975205048	0.0	0.5289394813138041	0.6142758229298118	0.6057017049599946	0.39562083865978726	0.579547467602815	0.29244760988799745	0.0	1.0	0.0	0.0	0.0	0.0	0.9999999950381475	1.0
0.002537124299533482	0.001191550920195534	1.667229889441064e-05	0.0034420718612206405	0.00019460130406323095	0.002656297927760766	0.002390020259094343	0.9115932598329601	3.5094444830594028e-06	0.23282105891053706	0.30829094092378373	0.07575757575757576	0.29248900276695955	0.6311793973094051	0.5695411910853551	0.5544932387871013	0.5100121466246919	0.634835690095854	0.5537528252499483	0.8824577500716458	0.47424247686529286	0.49862329267927596	0.15491909975205048	0.0	0.5289394813138041	0.6142758229298118	0.6057017049599946	0.39562083865978726	0.579547467602815	0.29244760988799745	0.0	1.0	0.0	0.0	0.0	0.0	0.9999999950381475	1.0
0.0021653813239272597	0.0011693889401988436	1.4303708504212002e-05	0.003029248474985808	0.000526398916470217	0.001667734992596027	0.0023910245137234863	0.9115714427873286	2.930559183838382e-06	0.22545680868166285	0.25641128571142846	0.04040404040404041	0.29104186726445647	0.6099025852692197	0.5536700831340339	0.5050334572635784	0.5284708468871815	0.6346689941999473	0.5271455114855635	0.8842556378968617	0.47415126982609346	0.5077243970339487	0.16434319063161812	0.0	0.5289460609345887	0.6139694504259048	0.6057783670102581	0.3962675418184044	0.5795509800127936	0.2930686053766981	0.0	1.0	0.0	0.0	0.0	0.0	0.9999999950386321	1.0
0.0021653813239272597	0.0011693889401988436	1.4303708504212002e-05	0.003029248474985808	0.000526398916470217	0.001667734992596027	0.0023910245137234863	0.9115714427873286	2.930559183838382e-06	0.22545680868166285	0.25641128571142846	0.04040404040404041	0.29104186726445647	0.6099025852692197	0.5536700831340339	0.5050334572635784	0.5284708468871815	0.6346689941999473	0.5271455114855635	0.8842556378968617	0.47415126982609346	0.5077243970339487	0.16434319063161812	0.0	0.5289460609345887	0.6139694504259048	0.6057783670102581	0.3962675418184044	0.5795509800127936	0.2930686053766981	0.0	1.0	0.0	0.0	0.0	0.0	0.9999999950386321	1.0
0.002196819371914748	0.0011755575556914315	1.416909672261263e-05	0.0029598216735171223	0.0009026017725782979	0.0026493820745993844	0.002347993932613557	0.9115716165694548	2.9152372748035276e-06	0.2269166382883943	0.26229345674929927	0.03299492385786802	0.3045469071281931	0.6248169703812227	0.5593289779592636	0.5359385854264738	0.5496548107461996	0.6352644279143417	0.5539314031975985	0.8878861397203224	0.47419038882972075	0.476079812375653	0.15937021233195847	0.0	0.5289524461046469	0.6136630362481137	0.6058444371540992	0.3970890148223437	0.579590852370514	0.293848975642387	0.0	1.0	0.0	0.0	0.0	0.0	0.9999999950388182	1.0
0.002196819371914748	0.0011755575556914315	1.416909672261263e-05	0.0029598216735171223	0.0009026017725782979	0.0026493820745993844	0.002347993932613557	0.9115716165694548	2.9152372748035276e-06	0.2269166382883943	0.26229345674929927	0.03299492385786802	0.3045469071281931	0.6248169703812227	0.5593289779592636	0.5359385854264738	0.5496548107461996	0.6352644279143417	0.5539314031975985	0.8878861397203224	0.47419038882972075	0.476079812375653	0.15937021233195847	0.0	0.5289524461046469	0.6136630362481137	0.6058444371540992	0.3970890148223437	0.579590852370514	0.293848975642387	0.0	1.0	0.0	0.0	0.0	0.0	0.9999999950388182	1.0
0.0022999479612260776	0.0011779200503662245	1.4540273499947785e-05	0.0031403332240874603	0.000788029246857062	0.0008716513528821576	0.0024392038723032483	0.9116019650718798	2.69979452362454e-06	0.23063727945647977	0.2659386984626616	0.03944315545243617	0.3055419206206347	0.5987569400873574	0.5324872984524406	0.4992704292177332	0.5394658823104644	0.6349309761993941	0.5038131535470594	0.8867951271023387	0.47419595948039717	0.49372525351721047	0.15906226713137722	0.0	0.5289587340493416	0.6133565359442958	0.60589497806191	0.3977476951439095	0.5796389366126753	0.2944749022427401	0.0	1.0	0.0	0.0	0.0	0.0	0.9999999950385164	1.0
0.0022999479612260776	0.0011779200503662245	1.4540273499947785e-05	0.0031403332240874603	0.000788029246857062	0.0008716513528821576	0.0024392038723032483	0.9116019650718798	2.69979452362454e-06	0.23063727945647977	0.2659386984626616	0.03944315545243617	0.3055419206206347	0.5987569400873574	0.5324872984524406	0.4992704292177332	0.5394658823104644	0.6349309761993941	0.5038131535470594	0.8867951271023387	0.47419595948039717	0.49372525351721047	0.15906226713137722	0.0	0.5289587340493416	0.6133565359442958	0.60589497806191	0.3977476951439095	0.5796389366126753	0.2944749022427401	0.0	1.0	0.0	0.0	0.0	0.0	0.9999999950385164	1.0
0.0022999479612260776	0.0011779200503662245	1.4540273499947785e-05	0.0031403332240874603	0.000788029246857062	0.0008716513528821576	0.0024392038723032483	0.9116019650718798	2.69979452362454e-06	0.23063727945647977	0.2659386984626616	0.03944315545243617	0.3055419206206347	0.5987569400873574	0.5324872984524406	0.4992704292177332	0.5394658823104644	0.6349309761993941	0.5038131535470594	0.8867951271023387	0.47419595948039717	0.49372525351721047	0.15906226713137722	0.0	0.5289587340493416	0.6133565359442958	0.60589497806191	0.3977476951439095	0.5796389366126753	0.2944749022427401	0.0	1.0	0.0	0.0	0.0	0.0	0.9999999950385164	1.0
0.0023450905550811483	0.001201873137447195	1.5604271180727804e-05	0.003526277668592093	0.0008804457659443431	0.001112596703002062	0.0025826196205337923	0.9115357788446511	2.5614770448532562e-06	0.22922795839930793	0.2952955284161196	0.06418219461697723	0.3163215736442688	0.5815165102938127	0.5111223427990683	0.4808275845610935	0.5393446038474569	0.6348944251713223	0.500081629010041	0.8875083538846356	0.4742258730551386	0.49547823289715953	0.16038749555066018	0.0	0.528965216444763	0.6130499911883351	0.6059599306345222	0.3985841809679317	0.5796550839418827	0.29509733961345563	0.0	1.0	0.0	0.0	0.0	0.0	0.999999995037322	1.0
0.0023450905550811483	0.001201873137447195	1.5604271180727804e-05	0.003526277668592093	0.0008804457659443431	0.001112596703002062	0.0025826196205337923	0.9115357788446511	2.5614770448532562e-06	0.22922795839930793	0.2952955284161196	0.06418219461697723	0.3163215736442688	0.5815165102938127	0.5111223427990683	0.4808275845610935	0.5393446038474569	0.6348944251713223	0.500081629010041	0.8875083538846356	0.4742258730551386	0.49547823289715953	0.16038749555066018	0.0	0.528965216444763	0.6130499911883351	0.6059599306345222	0.3985841809679317	0.5796550839418827	0.29509733961345563	0.0	1.0	0.0	0.0	0.0	0.0	0.999999995037322	1.0
0.0023450905550811483	0.001201873137447195	1.5604271180727804e-05	0.003526277668592093	0.0008804457659443431	0.001112596703002062	0.0025826196205337923	0.9115357788446511	2.5614770448532562e-06	0.22922795839930793	0.2952955284161196	0.06418219461697723	0.3163215736442688	0.5815165102938127	0.5111223427990683	0.4808275845610935	0.5393446038474569	0.6348944251713223	0.500081629010041	0.8875083538846356	0.4742258730551386	0.49547823289715953	0.16038749555066018	0.0	0.528965216444763	0.6130499911883351	0.6059599306345222	0.3985841809679317	0.5796550839418827	0.29509733961345563	0.0	1.0	0.0	0.0	0.0	0.0	0.999999995037322	1.0
0.002059001174144206	0.0010887986537167999	1.3800871673010302e-05	0.003121156113004057	0.0007110100784620815	0.0027690321477788914	0.002368805217531755	0.9118470976589808	2.45663334377851e-06	0.23629822909367326	0.2828438551053466	0.033936651583710405	0.3134650176705558	0.5877648558168533	0.5218672313070449	0.48398089455710663	0.534624605597111	0.6350632428276326	0.5490362486876437	0.8866652686618183	0.4740699677981002	0.4867387931021424	0.1562928711502281	0.0	0.5289714092776893	0.6127433630846062	0.6060579266191388	0.39923673906274054	0.579466145555115	0.2958914358468959	0.0	1.0	0.0	0.0	0.0	0.0	0.9999999950371297	1.0
0.002059001174144206	0.0010887986537167999	1.3800871673010302e-05	0.003121156113004057	0.0007110100784620815	0.0027690321477788914	0.002368805217531755	0.9118470976589808	2.45663334377851e-06	0.23629822909367326	0.2828438551053466	0.033936651583710405	0.3134650176705558	0.5877648558168533	0.5218672313070449	0.48398089455710663	0.534624605597111	0.6350632428276326	0.5490362486876437	0.8866652686618183	0.4740699677981002	0.4867387931021424	0.1562928711502281	0.0	0.5289714092776893	0.6127433630846062	0.6060579266191388	0.39923673906274054	0.579466145555115	0.2958914358468959	0.0	1.0	0.0	0.0	0.0	0.0	0.9999999950371297	1.0
0.002059001174144206	0.0010887986537167999	1.3800871673010302e-05	0.003121156113004057	0.0007110100784620815	0.0027690321477788914	0.002368805217531755	0.9118470976589808	2.45663334377851e-06	0.23629822909367326	0.2828438551053466	0.033936651583710405	0.3134650176705558	0.5877648558168533	0.5218672313070449	0.48398089455710663	0.534624605597111	0.6350632428276326	0.5490362486876437	0.8866652686618183	0.4740699677981002	0.4867387931021424	0.1562928711502281	0.0	0.5289714092776893	0.6127433630846062	0.6060579266191388	0.39923673906274054	0.579466145555115	0.2958914358468959	0.0	1.0	0.0	0.0	0.0	0.0	0.9999999950371297	1.0
0.0021920425091976987	0.0011079104941852961	1.315573150058543e-05	0.0030857697685010145	0.0004235351219078913	0.004320947264503439	0.0022786862851369447	0.9117296351512714	2.6911075172365365e-06	0.22779488373888096	0.24963180470362353	0.020460358056265986	0.30179051672865365	0.644551328100287	0.5753734657834468	0.5306310227390527	0.5230495941775195	0.6353284658566541	0.6000575119411088	0.8847127175926219	0.4741198478153182	0.47183396131212046	0.15283630367201523	0.0	0.5289777944477473	0.6124366933069934	0.6061340048635365	0.40007817612628127	0.5795158233906925	0.2965124375775101	0.0	1.0	0.0	0.0	0.0	0.0	0.9999999950371921	1.0
0.0021920425091976987	0.0011079104941852961	1.315573150058543e-05	0.0030857697685010145	0.0004235351219078913	0.004320947264503439	0.0022786862851369447	0.9117296351512714	2.6911075172365365e-06	0.22779488373888096	0.24963180470362353	0.020460358056265986	0.30179051672865365	0.644551328100287	0.5753734657834468	0.5306310227390527	0.5230495941775195	0.6353284658566541	0.6000575119411088	0.8847127175926219	0.4741198478153182	0.47183396131212046	0.15283630367201523	0.0	0.5289777944477473	0.6124366933069934	0.6061340048635365	0.40007817612628127	0.5795158233906925	0.2965124375775101	0.0	1.0	0.0	0.0	0.0	0.0	0.9999999950371921	1.0
0.0021920425091976987	0.0011079104941852961	1.315573150058543e-05	0.0030857697685010145	0.0004235351219078913	0.004320947264503439	0.0022786862851369447	0.9117296351512714	2.6911075172365365e-06	0.22779488373888096	0.24963180470362353	0.020460358056265986	0.30179051672865365	0.644551328100287	0.5753734657834468	0.5306310227390527	0.5230495941775195	0.6353284658566541	0.6000575119411088	0.8847127175926219	0.4741198478153182	0.47183396131212046	0.15283630367201523	0.0	0.5289777944477473	0.6124366933069934	0.6061340048635365	0.40007817612628127	0.5795158233906925	0.2965124375775101	0.0	1.0	0.0	0.0	0.0	0.0	0.9999999950371921	1.0
0.001865789076411148	0.0010104278208554187	1.2295497980539492e-05	0.002764805225151621	0.0015414083970210655	0.0036855930839870907	0.00213435581637661	0.9120356277264112	2.5580582378859958e-06	0.23880708595777866	0.26082942743355053	0.023622047244094488	0.315324489397492	0.6288567134775978	0.5616826217529884	0.47925235212469713	0.5883143420692843	0.6349279150812023	0.585374377492212	0.8967839688727877	0.4740423569211254	0.49508145127436937	0.13714448122391942	0.0	0.528983921759233	0.6121299818554966	0.6062166550939664	0.4007417758670604	0.5795042129243743	0.29713253423066915	0.0	1.0	0.0	0.0	0.0	0.0	0.9999999950372156	1.0
0.001865789076411148	0.0010104278208554187	1.2295497980539492e-05	0.002764805225151621	0.0015414083970210655	0.0036855930839870907	0.00213435581637661	0.9120356277264112	2.5580582378859958e-06	0.23880708595777866	0.26082942743355053	0.023622047244094488	0.315324489397492	0.6288567134775978	0.5616826217529884	0.47925235212469713	0.5883143420692843	0.6349279150812023	0.585374377492212	0.8967839688727877	0.4740423569211254	0.49508145127436937	0.13714448122391942	0.0	0.528983921759233	0.6121299818554966	0.6062166550939664	0.4007417758670604	0.5795042129243743	0.29713253423066915	0.0	1.0	0.0	0.0	0.0	0.0	0.9999999950372156	1.0
0.001865789076411148	0.0010104278208554187	1.2295497980539492e-05	0.002764805225151621	0.0015414083970210655	0.0036855930839870907	0.00213435581637661	0.9120356277264112	2.5580582378859958e-06	0.23880708595777866	0.26082942743355053	0.023622047244094488	0.315324489397492	0.6288567134775978	0.5616826217529884	0.47925235212469713	0.5883143420692843	0.6349279150812023	0.585374377492212	0.8967839688727877	0.4740423569211254	0.49508145127436937	0.13714448122391942	0.0	0.528983921759233	0.6121299818554966	0.6062166550939664	0.4007417758670604	0.5795042129243743	0.29713253423066915	0.0	1.0	0.0	0.0	0.0	0.0	0.9999999950372156	1.0
0.0018241724660922718	0.0009928406942808572	1.1864358357108389e-05	0.002677675486403927	0.0009021705386355125	0.0021149335739849106	0.0021128350167720304	0.9120095066739464	2.5297728954612145e-06	0.23093765570948854	0.251725754055916	0.008086253369272238	0.313874768528851	0.6317970328661717	0.5694988493653437	0.47761933362282977	0.5527579972850156	0.6348870860549478	0.5430247203613415	0.8895439290629932	0.47396577085603075	0.49779048629896566	0.14647780091887164	0.0	0.528990017366796	0.6118232259518567	0.606289530746186	0.40156725186541764	0.579551419064041	0.2979300635165257	0.0	1.0	0.0	0.0	0.0	0.0	0.9999999950364074	1.0
0.0018241724660922718	0.0009928406942808572	1.1864358357108389e-05	0.002677675486403927	0.0009021705386355125	0.0021149335739849106	0.0021128350167720304	0.9120095066739464	2.5297728954612145e-06	0.23093765570948854	0.251725754055916	0.008086253369272238	0.313874768528851	0.6317970328661717	0.5694988493653437	0.47761933362282977	0.5527579972850156	0.6348870860549478	0.5430247203613415	0.8895439290629932	0.47396577085603075	0.49779048629896566	0.14647780091887164	0.0	0.528990017366796	0.6118232259518567	0.606289530746186	0.40156725186541764	0.579551419064041	0.2979300635165257	0.0	1.0	0.0	0.0	0.0	0.0	0.9999999950364074	1.0
0.0018241724660922718	0.0009928406942808572	1.1864358357108389e-05	0.002677675486403927	0.0009021705386355125	0.0021149335739849106	0.0021128350167720304	0.9120095066739464	2.5297728954612145e-06	0.23093765570948854	0.251725754055916	0.008086253369272238	0.313874768528851	0.6317970328661717	0.5694988493653437	0.47761933362282977	0.5527579972850156	0.6348870860549478	0.5430247203613415	0.8895439290629932	0.47396577085603075	0.49779048629896566	0.14647780091887164	0.0	0.528990017366796	0.6118232259518567	0.606289530746186	0.40156725186541764	0.579551419064041	0.2979300635165257	0.0	1.0	0.0	0.0	0.0	0.0	0.9999999950364074	1.0
0.0018584570183560987	0.0009613196539707729	1.2439851605197818e-05	0.0026734501564309753	0.0018958277182606375	0.004027513348884909	0.00202008537340038	0.912097594370399	2.9448158357076644e-06	0.23339293151936158	0.262128996825126	0.014577259475218658	0.2936447058102546	0.6526440216187983	0.5783730720775663	0.5162391432592439	0.6209524997301592	0.6344912852353639	0.6074273317540826	0.9017969296204431	0.4740406220944119	0.5237878116003916	0.12034685989784688	0.0	0.5289963074250856	0.6115164311525919	0.6063817387126473	0.40221561604397615	0.5795728187470589	0.2985415026356823	0.0	1.0	0.0	0.0	0.0	0.0	0.9999999950359947	1.0
0.0018584570183560987	0.0009613196539707729	1.2439851605197818e-05	0.0026734501564309753	0.0018958277182606375	0.004027513348884909	0.00202008537340038	0.912097594370399	2.9448158357076644e-06	0.23339293151936158	0.262128996825126	0.014577259475218658	0.2936447058102546	0.6526440216187983	0.5783730720775663	0.5162391432592439	0.6209524997301592	0.6344912852353639	0.6074273317540826	0.9017969296204431	0.4740406220944119	0.5237878116003916	0.12034685989784688	0.0	0.5289963074250856	0.6115164311525919	0.6063817387126473	0.40221561604397615	0.5795728187470589	0.2985415026356823	0.0	1.0	0.0	0.0	0.0	0.0	0.9999999950359947	1.0
0.0018584570183560987	0.0009613196539707729	1.2439851605197818e-05	0.0026734501564309753	0.0018958277182606375	0.004027513348884909	0.00202008537340038	0.912097594370399	2.9448158357076644e-06	0.23339293151936158	0.262128996825126	0.014577259475218658	0.2936447058102546	0.6526440216187983	0.5783730720775663	0.5162391432592439	0.6209524997301592	0.6344912852353639	0.6074273317540826	0.9017969296204431	0.4740406220944119	0.5237878116003916	0.12034685989784688	0.0	0.5289963074250856	0.6115164311525919	0.6063817387126473	0.40221561604397615	0.5795728187470589	0.2985415026356823	0.0	1.0	0.0	0.0	0.0	0.0	0.9999999950359947	1.0
0.0015983982269848697	0.0008949447994939405	1.2017375586121949e-05	0.002156279905342239	0.0010418431335735244	0.0024993841496266035	0.001853588558157654	0.9122958943461416	3.1865729105537083e-06	0.24089145119114774	0.25414911309375277	0.0032258064516129032	0.3030394089400109	0.668939489098781	0.5907424070507963	0.5266491116149121	0.5732255431740141	0.6349463327035034	0.5682040515678455	0.892638350369996	0.47396937865218725	0.4948841249247298	0.10996528655642163	0.0	0.5290023375112078	0.6112095891229251	0.6064662904821829	0.40303838731637537	0.5793655540360045	0.2991455326035334	0.783132530120482	0.0	0.0	0.0	0.0	0.0	0.999999995037354	1.0
0.0015983982269848697	0.0008949447994939405	1.2017375586121949e-05	0.002156279905342239	0.0010418431335735244	0.0024993841496266035	0.001853588558157654	0.9122958943461416	3.1865729105537083e-06	0.24089145119114774	0.25414911309375277	0.0032258064516129032	0.3030394089400109	0.668939489098781	0.5907424070507963	0.5266491116149121	0.5732255431740141	0.6349463327035034	0.5682040515678455	0.892638350369996	0.47396937865218725	0.4948841249247298	0.10996528655642163	0.0	0.5290023375112078	0.6112095891229251	0.6064662904821829	0.40303838731637537	0.5793655540360045	0.2991455326035334	0.783132530120482	0.0	0.0	0.0	0.0	0.0	0.999999995037354	1.0
0.0015983982269848697	0.0008949447994939405	1.2017375586121949e-05	0.002156279905342239	0.0010418431335735244	0.0024993841496266035	0.001853588558157654	0.9122958943461416	3.1865729105537083e-06	0.24089145119114774	0.25414911309375277	0.0032258064516129032	0.3030394089400109	0.668939489098781	0.5907424070507963	0.5266491116149121	0.5732255431740141	0.6349463327035034	0.5682040515678455	0.892638350369996	0.47396937865218725	0.4948841249247298	0.10996528655642163	0.0	0.5290023375112078	0.6112095891229251	0.6064662904821829	0.40303838731637537	0.5793655540360045	0.2991455326035334	0.783132530120482	0.0	0.0	0.0	0.0	0.0	0.999999995037354	1.0
0.0015501628835538845	0.0009165319074764762	1.213036132843137e-05	0.00229277895343513	0.0004084595775014889	0.002205132198646633	0.001966854911956176	0.9122635230718613	2.8376458068254777e-06	0.24264915262458758	0.2637298908366531	0.028985507246376812	0.3057037800175265	0.6312321317686505	0.5691033674965923	0.49381370257718554	0.5252687368140163	0.6347951824918762	0.5503929255757132	0.8843148298966654	0.4739104865919959	0.5049581519563289	0.1312447324790283	0.0	0.5290083358934075	0.6109027081976333	0.6065622014458503	0.40386738900456987	0.5793687087005224	0.2999276256373438	0.783132530120482	0.0	0.0	0.0	0.0	0.0	0.9999999950371768	1.0
0.0015501628835538845	0.0009165319074764762	1.213036132843137e-05	0.00229277895343513	0.0004084595775014889	0.002205132198646633	0.001966854911956176	0.9122635230718613	2.8376458068254777e-06	0.24264915262458758	0.2637298908366531	0.028985507246376812	0.3057037800175265	0.6312321317686505	0.5691033674965923	0.49381370257718554	0.5252687368140163	0.6347951824918762	0.5503929255757132	0.8843148298966654	0.4739104865919959	0.5049581519563289	0.1312447324790283	0.0	0.5290083358934075	0.6109027081976333	0.6065622014458503	0.40386738900456987	0.5793687087005224	0.2999276256373438	0.783132530120482	0.0	0.0	0.0	0.0	0.0	0.9999999950371768	1.0
0.0015501628835538845	0.0009165319074764762	1.213036132843137e-05	0.00229277895343513	0.0004084595775014889	0.002205132198646633	0.001966854911956176	0.9122635230718613	2.8376458068254777e-06	0.24264915262458758	0.2637298908366531	0.028985507246376812	0.3057037800175265	0.6312321317686505	0.5691033674965923	0.49381370257718554	0.5252687368140163	0.6347951824918762	0.5503929255757132	0.8843148298966654	0.4739104865919959	0.5049581519563289	0.1312447324790283	0.0	0.5290083358934075	0.6109027081976333	0.6065622014458503	0.40386738900456987	0.5793687087005224	0.2999276256373438	0.783132530120482	0.0	0.0	0.0	0.0	0.0	0.9999999950371768	1.0
0.0015657614552047879	0.0009188350692880673	1.255939352379315e-05	0.0022420733483706702	0.0009794028540171845	0.0018468038563376433	0.001958416674011033	0.912160635703402	3.1181520394544555e-06	0.22950618058203565	0.26294298245611836	0.03333333333333333	0.2937580379671697	0.6475730784472375	0.5896847324196046	0.5086174605300335	0.5645698548267614	0.6341329182502872	0.5041779590953435	0.8913236789620466	0.47390798827431113	0.549785382031472	0.13263993958206755	0.0	0.5290145287263337	0.6105957828201987	0.6066326751539363	0.4045266293635105	0.5793917507604286	0.3005455563465239	0.0	1.0	0.0	0.0	0.0	0.0	0.9999999950364816	1.0
0.0015657614552047879	0.0009188350692880673	1.255939352379315e-05	0.0022420733483706702	0.0009794028540171845	0.0018468038563376433	0.001958416674011033	0.912160635703402	3.1181520394544555e-06	0.22950618058203565	0.26294298245611836	0.03333333333333333	0.2937580379671697	0.6475730784472375	0.5896847324196046	0.5086174605300335	0.5645698548267614	0.6341329182502872	0.5041779590953435	0.8913236789620466	0.47390798827431113	0.549785382031472	0.13263993958206755	0.0	0.5290145287263337	0.6105957828201987	0.6066326751539363	0.4045266293635105	0.5793917507604286	0.3005455563465239	0.0	1.0	0.0	0.0	0.0	0.0	0.9999999950364816	1.0
0.0015657614552047879	0.0009188350692880673	1.255939352379315e-05	0.0022420733483706702	0.0009794028540171845	0.0018468038563376433	0.001958416674011033	0.912160635703402	3.1181520394544555e-06	0.22950618058203565	0.26294298245611836	0.03333333333333333	0.2937580379671697	0.6475730784472375	0.5896847324196046	0.5086174605300335	0.5645698548267614	0.6341329182502872	0.5041779590953435	0.8913236789620466	0.47390798827431113	0.549785382031472	0.13263993958206755	0.0	0.5290145287263337	0.6105957828201987	0.6066326751539363	0.4045266293635105	0.5793917507604286	0.3005455563465239	0.0	1.0	0.0	0.0	0.0	0.0	0.9999999950364816	1.0
0.0014792166872045025	0.0008006136030194874	1.0891588333779624e-05	0.0021266442070589538	0.000586388915641856	0.0010455820447628217	0.0016903579775829132	0.91257516856924	3.044711944057545e-06	0.2532954695034367	0.2606391159817729	0.030821917808219176	0.3132290069029028	0.6546731066078679	0.5882254716791574	0.5409546613179275	0.45494490422014655	0.6345225549986647	0.4696735167549083	0.8705014556117415	0.4737816001764815	0.5288044810199143	0.11366067880631159	0.0	0.5290204954046104	0.6102888602210228	0.6067238155896716	0.40535281813670854	0.5793915231042263	0.30115907402287073	0.0	1.0	0.0	0.0	0.0	0.0	0.9999999950355629	1.0
0.0014792166872045025	0.0008006136030194874	1.0891588333779624e-05	0.0021266442070589538	0.000586388915641856	0.0010455820447628217	0.0016903579775829132	0.91257516856924	3.044711944057545e-06	0.2532954695034367	0.2606391159817729	0.030821917808219176	0.3132290069029028	0.6546731066078679	0.5882254716791574	0.5409546613179275	0.45494490422014655	0.6345225549986647	0.4696735167549083	0.8705014556117415	0.4737816001764815	0.5288044810199143	0.11366067880631159	0.0	0.5290204954046104	0.6102888602210228	0.6067238155896716	0.40535281813670854	0.5793915231042263	0.30115907402287073	0.0	1.0	0.0	0.0	0.0	0.0	0.9999999950355629	1.0
0.0014792166872045025	0.0008006136030194874	1.0891588333779624e-05	0.0021266442070589538	0.000586388915641856	0.0010455820447628217	0.0016903579775829132	0.91257516856924	3.044711944057545e-06	0.2532954695034367	0.2606391159817729	0.030821917808219176	0.3132290069029028	0.6546731066078679	0.5882254716791574	0.5409546613179275	0.45494490422014655	0.6345225549986647	0.4696735167549083	0.8705014556117415	0.4737816001764815	0.5288044810199143	0.11366067880631159	0.0	0.5290204954046104	0.6102888602210228	0.6067238155896716	0.40535281813670854	0.5793915231042263	0.30115907402287073	0.0	1.0	0.0	0.0	0.0	0.0	0.9999999950355629	1.0
0.0014792166872045025	0.0008006136030194874	1.0891588333779624e-05	0.0021266442070589538	0.000586388915641856	0.0010455820447628217	0.0016903579775829132	0.91257516856924	3.044711944057545e-06	0.2532954695034367	0.2606391159817729	0.030821917808219176	0.3132290069029028	0.6546731066078679	0.5882254716791574	0.5409546613179275	0.45494490422014655	0.6345225549986647	0.4696735167549083	0.8705014556117415	0.4737816001764815	0.5288044810199143	0.11366067880631159	0.0	0.5290204954046104	0.6102888602210228	0.6067238155896716	0.40535281813670854	0.5793915231042263	0.30115907402287073	0.0	0.0	0.0	0.0	0.0	0.0	0.9999999950353793	1.0
0.0014792166872045025	0.0008006136030194874	1.0891588333779624e-05	0.0021266442070589538	0.000586388915641856	0.0010455820447628217	0.0016903579775829132	0.91257516856924	3.044711944057545e-06	0.2532954695034367	0.2606391159817729	0.030821917808219176	0.3132290069029028	0.6546731066078679	0.5882254716791574	0.5409546613179275	0.45494490422014655	0.6345225549986647	0.4696735167549083	0.8705014556117415	0.4737816001764815	0.5288044810199143	0.11366067880631159	0.0	0.5290204954046104	0.6102888602210228	0.6067238155896716	0.40535281813670854	0.5793915231042263	0.30115907402287073	0.0	0.0	0.0	0.0	0.0	0.0	0.9999999950353793	1.0
0.0014792166872045025	0.0008006136030194874	1.0891588333779624e-05	0.0021266442070589538	0.000586388915641856	0.0010455820447628217	0.0016903579775829132	0.91257516856924	3.044711944057545e-06	0.2532954695034367	0.2606391159817729	0.030821917808219176	0.3132290069029028	0.6546731066078679	0.5882254716791574	0.5409546613179275	0.45494490422014655	0.6345225549986647	0.4696735167549083	0.8705014556117415	0.4737816001764815	0.5288044810199143	0.11366067880631159	0.0	0.5290204954046104	0.6102888602210228	0.6067238155896716	0.40535281813670854	0.5793915231042263	0.30115907402287073	0.0	0.0	0.0	0.0	0.0	0.0	0.9999999950353793	1.0
0.0014792166872045025	0.0008006136030194874	1.0891588333779624e-05	0.0021266442070589538	0.000586388915641856	0.0010455820447628217	0.0016903579775829132	0.91257516856924	3.044711944057545e-06	0.2532954695034367	0.2606391159817729	0.030821917808219176	0.3132290069029028	0.6546731066078679	0.5882254716791574	0.5409546613179275	0.45494490422014655	0.6345225549986647	0.4696735167549083	0.8705014556117415	0.4737816001764815	0.5288044810199143	0.11366067880631159	0.0	0.5290204954046104	0.6102888602210228	0.6067238155896716	0.40535281813670854	0.5793915231042263	0.30115907402287073	0.0	0.0	0.0	0.0	0.0	0.0	0.9999999950355452	1.0
0.0014792166872045025	0.0008006136030194874	1.0891588333779624e-05	0.0021266442070589538	0.000586388915641856	0.0010455820447628217	0.0016903579775829132	0.91257516856924	3.044711944057545e-06	0.2532954695034367	0.2606391159817729	0.030821917808219176	0.3132290069029028	0.6546731066078679	0.5882254716791574	0.5409546613179275	0.45494490422014655	0.6345225549986647	0.4696735167549083	0.8705014556117415	0.4737816001764815	0.5288044810199143	0.11366067880631159	0.0	0.5290204954046104	0.6102888602210228	0.6067238155896716	0.40535281813670854	0.5793915231042263	0.30115907402287073	0.0	0.0	0.0	0.0	0.0	0.0	0.9999999950355452	1.0
0.0014792166872045025	0.0008006136030194874	1.0891588333779624e-05	0.0021266442070589538	0.000586388915641856	0.0010455820447628217	0.0016903579775829132	0.91257516856924	3.044711944057545e-06	0.2532954695034367	0.2606391159817729	0.030821917808219176	0.3132290069029028	0.6546731066078679	0.5882254716791574	0.5409546613179275	0.45494490422014655	0.6345225549986647	0.4696735167549083	0.8705014556117415	0.4737816001764815	0.5288044810199143	0.11366067880631159	0.0	0.5290204954046104	0.6102888602210228	0.6067238155896716	0.40535281813670854	0.5793915231042263	0.30115907402287073	0.0	0.0	0.0	0.0	0.0	0.0	0.9999999950355452	1.0
0.0014413688088812816	0.0007532922325660826	9.424687425312686e-06	0.0020085756635065525	0.0011894058997442053	0.002056927254350457	0.0016068487487467852	0.9124963093465881	2.902959130494993e-06	0.22489593234581118	0.23530494075601374	0.019011406844106463	0.28365870513202684	0.6208931177653965	0.5771755806249439	0.48755263184809045	0.5988176721413866	0.6337663704273405	0.5317030439599401	0.8970878802565505	0.47368850542680985	0.5939471631313264	0.11557260032311684	0.0	0.5290385222551319	0.6093679173931825	0.6065265559277012	0.4074771671807661	0.5792612874953423	0.3033585183515034	0.783132530120482	0.0	0.0	0.0	0.0	0.0	0.9999999950350468	1.0
0.0014413688088812816	0.0007532922325660826	9.424687425312686e-06	0.0020085756635065525	0.0011894058997442053	0.002056927254350457	0.0016068487487467852	0.9124963093465881	2.902959130494993e-06	0.22489593234581118	0.23530494075601374	0.019011406844106463	0.28365870513202684	0.6208931177653965	0.5771755806249439	0.48755263184809045	0.5988176721413866	0.6337663704273405	0.5317030439599401	0.8970878802565505	0.47368850542680985	0.5939471631313264	0.11557260032311684	0.0	0.5290385222551319	0.6093679173931825	0.6065265559277012	0.4074771671807661	0.5792612874953423	0.3033585183515034	0.783132530120482	0.0	0.0	0.0	0.0	0.0	0.9999999950350468	1.0
0.0014413688088812816	0.0007532922325660826	9.424687425312686e-06	0.0020085756635065525	0.0011894058997442053	0.002056927254350457	0.0016068487487467852	0.9124963093465881	2.902959130494993e-06	0.22489593234581118	0.23530494075601374	0.019011406844106463	0.28365870513202684	0.6208931177653965	0.5771755806249439	0.48755263184809045	0.5988176721413866	0.6337663704273405	0.5317030439599401	0.8970878802565505	0.47368850542680985	0.5939471631313264	0.11557260032311684	0.0	0.5290385222551319	0.6093679173931825	0.6065265559277012	0.4074771671807661	0.5792612874953423	0.3033585183515034	0.783132530120482	0.0	0.0	0.0	0.0	0.0	0.9999999950350468	1.0
0.0012948962953198149	0.0007272952397262566	9.560203817817243e-06	0.001897656369400829	0.0008728147182764265	0.0015983156592120514	0.001602033313532279	0.9124816637506451	2.848973009425074e-06	0.21257655356292093	0.2562876951596088	0.03321033210332103	0.2757861877759161	0.6117303038426469	0.5772740075785421	0.4373018374907583	0.5701398332001664	0.6335192589121963	0.545128693448459	0.8925748862253888	0.4735548279179598	0.6189344496317348	0.13921059705878153	0.0	0.5290446178626947	0.6090609086679799	0.6066293724807525	0.4082794843608608	0.5792962815058702	0.3039624859002197	0.0	1.0	0.0	0.0	0.0	0.0	0.9999999950356949	1.0
0.0012948962953198149	0.0007272952397262566	9.560203817817243e-06	0.001897656369400829	0.0008728147182764265	0.0015983156592120514	0.001602033313532279	0.9124816637506451	2.848973009425074e-06	0.21257655356292093	0.2562876951596088	0.03321033210332103	0.2757861877759161	0.6117303038426469	0.5772740075785421	0.4373018374907583	0.5701398332001664	0.6335192589121963	0.545128693448459	0.8925748862253888	0.4735548279179598	0.6189344496317348	0.13921059705878153	0.0	0.5290446178626947	0.6090609086679799	0.6066293724807525	0.4082794843608608	0.5792962815058702	0.3039624859002197	0.0	1.0	0.0	0.0	0.0	0.0	0.9999999950356949	1.0
0.0012948962953198149	0.0007272952397262566	9.560203817817243e-06	0.001897656369400829	0.0008728147182764265	0.0015983156592120514	0.001602033313532279	0.9124816637506451	2.848973009425074e-06	0.21257655356292093	0.2562876951596088	0.03321033210332103	0.2757861877759161	0.6117303038426469	0.5772740075785421	0.4373018374907583	0.5701398332001664	0.6335192589121963	0.545128693448459	0.8925748862253888	0.4735548279179598	0.6189344496317348	0.13921059705878153	0.0	0.5290446178626947	0.6090609086679799	0.6066293724807525	0.4082794843608608	0.5792962815058702	0.3039624859002197	0.0	1.0	0.0	0.0	0.0	0.0	0.9999999950356949	1.0
0.0012713942283270653	0.0006956765679337344	8.805165652585375e-06	0.0018506479114101034	0.00015901759609041372	0.0006659153330603062	0.0015524034450251408	0.912496994259923	2.712365769788762e-06	0.20221875544289314	0.2502628442700575	0.030769230769230767	0.26191456775838373	0.5952605316284529	0.5620499961803551	0.41112618730507017	0.5126599559071207	0.6338215779945138	0.5095590089521347	0.8816616315529284	0.47351004464809726	0.5978902341737234	0.13679440405660914	0.0	0.5290505528370486	0.6087538999427772	0.6067381938941379	0.40890671349257957	0.5789763269746678	0.30456230881838253	0.0	1.0	0.0	0.0	0.0	0.0	0.9999999950357031	1.0
0.0012713942283270653	0.0006956765679337344	8.805165652585375e-06	0.0018506479114101034	0.00015901759609041372	0.0006659153330603062	0.0015524034450251408	0.912496994259923	2.712365769788762e-06	0.20221875544289314	0.2502628442700575	0.030769230769230767	0.26191456775838373	0.5952605316284529	0.5620499961803551	0.41112618730507017	0.5126599559071207	0.6338215779945138	0.5095590089521347	0.8816616315529284	0.47351004464809726	0.5978902341737234	0.13679440405660914	0.0	0.5290505528370486	0.6087538999427772	0.6067381938941379	0.40890671349257957	0.5789763269746678	0.30456230881838253	0.0	1.0	0.0	0.0	0.0	0.0	0.9999999950357031	1.0
0.0012713942283270653	0.0006956765679337344	8.805165652585375e-06	0.0018506479114101034	0.00015901759609041372	0.0006659153330603062	0.0015524034450251408	0.912496994259923	2.712365769788762e-06	0.20221875544289314	0.2502628442700575	0.030769230769230767	0.26191456775838373	0.5952605316284529	0.5620499961803551	0.41112618730507017	0.5126599559071207	0.6338215779945138	0.5095590089521347	0.8816616315529284	0.47351004464809726	0.5978902341737234	0.13679440405660914	0.0	0.5290505528370486	0.6087538999427772	0.6067381938941379	0.40890671349257957	0.5789763269746678	0.30456230881838253	0.0	1.0	0.0	0.0	0.0	0.0	0.9999999950357031	1.0
0.0012713942283270653	0.0006956765679337344	8.805165652585375e-06	0.0018506479114101034	0.00015901759609041372	0.0006659153330603062	0.0015524034450251408	0.912496994259923	2.712365769788762e-06	0.20221875544289314	0.2502628442700575	0.030769230769230767	0.26191456775838373	0.5952605316284529	0.5620499961803551	0.41112618730507017	0.5126599559071207	0.6338215779945138	0.5095590089521347	0.8816616315529284	0.47351004464809726	0.5978902341737234	0.13679440405660914	0.0	0.5290505528370486	0.6087538999427772	0.6067381938941379	0.40890671349257957	0.5789763269746678	0.30456230881838253	0.0	1.0	0.0	0.0	0.0	0.0	0.9999999950357031	1.0
0.0013295279580925418	0.0006898281923982012	7.879966090987755e-06	0.0018778947019863768	0.00026203652871974745	0.0011856900246136328	0.0015275924265846586	0.912498377621834	2.390705403456712e-06	0.19993969253534682	0.23258424622824272	0.01162790697674419	0.27205603119162414	0.5743223444279415	0.5476306641267631	0.4038409217821081	0.5215611173906297	0.6342857048088099	0.5312469023379154	0.8833234078898662	0.4734384721195363	0.5569452550656331	0.15449924459070025	0.0	0.5290564539938848	0.6084468884393153	0.6068152395882561	0.40954430967979416	0.5789870430773342	0.3051606898545305	0.0	1.0	0.0	0.0	0.0	0.0	0.9999999950354008	1.0
0.0013295279580925418	0.0006898281923982012	7.879966090987755e-06	0.0018778947019863768	0.00026203652871974745	0.0011856900246136328	0.0015275924265846586	0.912498377621834	2.390705403456712e-06	0.19993969253534682	0.23258424622824272	0.01162790697674419	0.27205603119162414	0.5743223444279415	0.5476306641267631	0.4038409217821081	0.5215611173906297	0.6342857048088099	0.5312469023379154	0.8833234078898662	0.4734384721195363	0.5569452550656331	0.15449924459070025	0.0	0.5290564539938848	0.6084468884393153	0.6068152395882561	0.40954430967979416	0.5789870430773342	0.3051606898545305	0.0	1.0	0.0	0.0	0.0	0.0	0.9999999950354008	1.0
0.0013295279580925418	0.0006898281923982012	7.879966090987755e-06	0.0018778947019863768	0.00026203652871974745	0.0011856900246136328	0.0015275924265846586	0.912498377621834	2.390705403456712e-06	0.19993969253534682	0.23258424622824272	0.01162790697674419	0.27205603119162414	0.5743223444279415	0.5476306641267631	0.4038409217821081	0.5215611173906297	0.6342857048088099	0.5312469023379154	0.8833234078898662	0.4734384721195363	0.5569452550656331	0.15449924459070025	0.0	0.5290564539938848	0.6084468884393153	0.6068152395882561	0.40954430967979416	0.5789870430773342	0.3051606898545305	0.0	1.0	0.0	0.0	0.0	0.0	0.9999999950354008	1.0
0.0013295279580925418	0.0006898281923982012	7.879966090987755e-06	0.0018778947019863768	0.00026203652871974745	0.0011856900246136328	0.0015275924265846586	0.912498377621834	2.390705403456712e-06	0.19993969253534682	0.23258424622824272	0.01162790697674419	0.27205603119162414	0.5743223444279415	0.5476306641267631	0.4038409217821081	0.5215611173906297	0.6342857048088099	0.5312469023379154	0.8833234078898662	0.4734384721195363	0.5569452550656331	0.15449924459070025	0.0	0.5290564539938848	0.6084468884393153	0.6068152395882561	0.40954430967979416	0.5789870430773342	0.3051606898545305	0.0	1.0	0.0	0.0	0.0	0.0	0.9999999950354008	1.0
0.0011675785781050684	0.0006650059011787733	7.813332342929225e-06	0.0018269131832274468	5.193484782301749e-05	0.001124142586465703	0.0015294375742143408	0.9125570505735375	2.2669115971060323e-06	0.19959739942548088	0.2491393681301011	0.026217228464419484	0.26128008260068813	0.5603879144548869	0.5380537521159088	0.37910314387839933	0.5034712029998946	0.6335812591389797	0.5271378645115197	0.8799944385286318	0.47340347131730903	0.6255177729673431	0.15303902865934127	0.0	0.5290625834189654	0.6081398797141125	0.6072463551998988	0.410164856547381	0.578939755631881	0.30575535695215555	0.0	1.0	0.0	0.0	0.0	0.0	0.9999999950350899	1.0
0.0011675785781050684	0.0006650059011787733	7.813332342929225e-06	0.0018269131832274468	5.193484782301749e-05	0.001124142586465703	0.0015294375742143408	0.9125570505735375	2.2669115971060323e-06	0.19959739942548088	0.2491393681301011	0.026217228464419484	0.26128008260068813	0.5603879144548869	0.5380537521159088	0.37910314387839933	0.5034712029998946	0.6335812591389797	0.5271378645115197	0.8799944385286318	0.47340347131730903	0.6255177729673431	0.15303902865934127	0.0	0.5290625834189654	0.6081398797141125	0.6072463551998988	0.410164856547381	0.578939755631881	0.30575535695215555	0.0	1.0	0.0	0.0	0.0	0.0	0.9999999950350899	1.0
0.0011675785781050684	0.0006650059011787733	7.813332342929225e-06	0.0018269131832274468	5.193484782301749e-05	0.001124142586465703	0.0015294375742143408	0.9125570505735375	2.2669115971060323e-06	0.19959739942548088	0.2491393681301011	0.026217228464419484	0.26128008260068813	0.5603879144548869	0.5380537521159088	0.37910314387839933	0.5034712029998946	0.6335812591389797	0.5271378645115197	0.8799944385286318	0.47340347131730903	0.6255177729673431	0.15303902865934127	0.0	0.5290625834189654	0.6081398797141125	0.6072463551998988	0.410164856547381	0.578939755631881	0.30575535695215555	0.0	1.0	0.0	0.0	0.0	0.0	0.9999999950350899	1.0
0.0011675785781050684	0.0006650059011787733	7.813332342929225e-06	0.0018269131832274468	5.193484782301749e-05	0.001124142586465703	0.0015294375742143408	0.9125570505735375	2.2669115971060323e-06	0.19959739942548088	0.2491393681301011	0.026217228464419484	0.26128008260068813	0.5603879144548869	0.5380537521159088	0.37910314387839933	0.5034712029998946	0.6335812591389797	0.5271378645115197	0.8799944385286318	0.47340347131730903	0.6255177729673431	0.15303902865934127	0.0	0.5290625834189654	0.6081398797141125	0.6072463551998988	0.410164856547381	0.578939755631881	0.30575535695215555	0.0	1.0	0.0	0.0	0.0	0.0	0.9999999950350899	1.0
0.0011734505241570358	0.0006279298727436483	7.36885868382907e-06	0.001900300866607312	0.0007900247962562136	0.0020496694952137537	0.0014788779221252151	0.9126790792176779	2.0280940205273217e-06	0.20577981472646695	0.2524005365449482	0.03636363636363636	0.2796188129158591	0.5568492526966693	0.5361036798245423	0.3583323840354817	0.5624754215938194	0.6338816918663074	0.5568235923886283	0.893109407843446	0.4734323907618936	0.6039283010784703	0.12502477354353608	0.0	0.5290684845758017	0.6078328709889098	0.6073144936845216	0.4107937976115297	0.5786839025827888	0.3063581822307042	0.0	1.0	0.0	0.0	0.0	0.0	0.9999999950352219	1.0
0.0011734505241570358	0.0006279298727436483	7.36885868382907e-06	0.001900300866607312	0.0007900247962562136	0.0020496694952137537	0.0014788779221252151	0.9126790792176779	2.0280940205273217e-06	0.20577981472646695	0.2524005365449482	0.03636363636363636	0.2796188129158591	0.5568492526966693	0.5361036798245423	0.3583323840354817	0.5624754215938194	0.6338816918663074	0.5568235923886283	0.893109407843446	0.4734323907618936	0.6039283010784703	0.12502477354353608	0.0	0.5290684845758017	0.6078328709889098	0.6073144936845216	0.4107937976115297	0.5786839025827888	0.3063581822307042	0.0	1.0	0.0	0.0	0.0	0.0	0.9999999950352219	1.0
0.0011734505241570358	0.0006279298727436483	7.36885868382907e-06	0.001900300866607312	0.0007900247962562136	0.0020496694952137537	0.0014788779221252151	0.9126790792176779	2.0280940205273217e-06	0.20577981472646695	0.2524005365449482	0.03636363636363636	0.2796188129158591	0.5568492526966693	0.5361036798245423	0.3583323840354817	0.5624754215938194	0.6338816918663074	0.5568235923886283	0.893109407843446	0.4734323907618936	0.6039283010784703	0.12502477354353608	0.0	0.5290684845758017	0.6078328709889098	0.6073144936845216	0.4107937976115297	0.5786839025827888	0.3063581822307042	0.0	1.0	0.0	0.0	0.0	0.0	0.9999999950352219	1.0
0.0011734505241570358	0.0006279298727436483	7.36885868382907e-06	0.001900300866607312	0.0007900247962562136	0.0020496694952137537	0.0014788779221252151	0.9126790792176779	2.0280940205273217e-06	0.20577981472646695	0.2524005365449482	0.03636363636363636	0.2796188129158591	0.5568492526966693	0.5361036798245423	0.3583323840354817	0.5624754215938194	0.6338816918663074	0.5568235923886283	0.893109407843446	0.4734323907618936	0.6039283010784703	0.12502477354353608	0.0	0.5290684845758017	0.6078328709889098	0.6073144936845216	0.4107937976115297	0.5786839025827888	0.3063581822307042	0.0	1.0	0.0	0.0	0.0	0.0	0.9999999950352219	1.0
0.0013611472213352627	0.0006292010596148923	6.686295596027969e-06	0.0019914715628200734	0.001374981583125123	0.003510474311260598	0.001478265347966943	0.9126231040917506	1.8226072740577253e-06	0.19541995749855645	0.2365476286415857	0.03321033210332103	0.26877570790557637	0.5594085391469974	0.5362081015066439	0.3853988067539203	0.6109625410429946	0.6338252308465657	0.6152431319215689	0.9031083375975495	0.4733549461847617	0.609278074086553	0.15011202833923692	0.0	0.5290746118872873	0.6075258622637071	0.6073146604861975	0.411208677117261	0.5787255148843413	0.3069615567976395	0.0	1.0	0.0	0.0	0.0	0.0	0.9999999950349568	1.0
0.0013611472213352627	0.0006292010596148923	6.686295596027969e-06	0.0019914715628200734	0.001374981583125123	0.003510474311260598	0.001478265347966943	0.9126231040917506	1.8226072740577253e-06	0.19541995749855645	0.2365476286415857	0.03321033210332103	0.26877570790557637	0.5594085391469974	0.5362081015066439	0.3853988067539203	0.6109625410429946	0.6338252308465657	0.6152431319215689	0.9031083375975495	0.4733549461847617	0.609278074086553	0.15011202833923692	0.0	0.5290746118872873	0.6075258622637071	0.6073146604861975	0.411208677117261	0.5787255148843413	0.3069615567976395	0.0	1.0	0.0	0.0	0.0	0.0	0.9999999950349568	1.0
0.0013611472213352627	0.0006292010596148923	6.686295596027969e-06	0.0019914715628200734	0.001374981583125123	0.003510474311260598	0.001478265347966943	0.9126231040917506	1.8226072740577253e-06	0.19541995749855645	0.2365476286415857	0.03321033210332103	0.26877570790557637	0.5594085391469974	0.5362081015066439	0.3853988067539203	0.6109625410429946	0.6338252308465657	0.6152431319215689	0.9031083375975495	0.4733549461847617	0.609278074086553	0.15011202833923692	0.0	0.5290746118872873	0.6075258622637071	0.6073146604861975	0.411208677117261	0.5787255148843413	0.3069615567976395	0.0	1.0	0.0	0.0	0.0	0.0	0.9999999950349568	1.0
0.0013611472213352627	0.0006292010596148923	6.686295596027969e-06	0.0019914715628200734	0.001374981583125123	0.003510474311260598	0.001478265347966943	0.9126231040917506	1.8226072740577253e-06	0.19541995749855645	0.2365476286415857	0.03321033210332103	0.26877570790557637	0.5594085391469974	0.5362081015066439	0.3853988067539203	0.6109625410429946	0.6338252308465657	0.6152431319215689	0.9031083375975495	0.4733549461847617	0.609278074086553	0.15011202833923692	0.0	0.5290746118872873	0.6075258622637071	0.6073146604861975	0.411208677117261	0.5787255148843413	0.3069615567976395	0.0	1.0	0.0	0.0	0.0	0.0	0.9999999950349568	1.0
0.0013601679573078608	0.0006927840192296577	6.862431490500683e-06	0.0021668163380650558	0.0011172428605726514	0.003097190996854351	0.00172590975142276	0.9124147318848418	1.49095544645528e-06	0.18635309234429226	0.20869309183286192	0.009287925696594429	0.2483598812402992	0.5311061490180942	0.5153049317478081	0.33168076632428845	0.5753883132117793	0.6338597517310776	0.5629909430620368	0.8966368656582909	0.4734800508857935	0.5949240589024849	0.1439678987654362	0.0	0.5290805468616412	0.6072188952123884	0.60734515183256	0.4111957135248453	0.5787128962262699	0.30756004394631664	0.0	1.0	0.0	0.0	0.0	0.0	0.9999999950350862	1.0
0.0013601679573078608	0.0006927840192296577	6.862431490500683e-06	0.0021668163380650558	0.0011172428605726514	0.003097190996854351	0.00172590975142276	0.9124147318848418	1.49095544645528e-06	0.18635309234429226	0.20869309183286192	0.009287925696594429	0.2483598812402992	0.5311061490180942	0.5153049317478081	0.33168076632428845	0.5753883132117793	0.6338597517310776	0.5629909430620368	0.8966368656582909	0.4734800508857935	0.5949240589024849	0.1439678987654362	0.0	0.5290805468616412	0.6072188952123884	0.60734515183256	0.4111957135248453	0.5787128962262699	0.30756004394631664	0.0	1.0	0.0	0.0	0.0	0.0	0.9999999950350862	1.0
0.0013601679573078608	0.0006927840192296577	6.862431490500683e-06	0.0021668163380650558	0.0011172428605726514	0.003097190996854351	0.00172590975142276	0.9124147318848418	1.49095544645528e-06	0.18635309234429226	0.20869309183286192	0.009287925696594429	0.2483598812402992	0.5311061490180942	0.5153049317478081	0.33168076632428845	0.5753883132117793	0.6338597517310776	0.5629909430620368	0.8966368656582909	0.4734800508857935	0.5949240589024849	0.1439678987654362	0.0	0.5290805468616412	0.6072188952123884	0.60734515183256	0.4111957135248453	0.5787128962262699	0.30756004394631664	0.0	1.0	0.0	0.0	0.0	0.0	0.9999999950350862	1.0
0.0014935552690108311	0.0007326499979096273	8.198091687655684e-06	0.0022648943456731814	0.0015016039146254969	0.0026686485882849156	0.0017980562337963045	0.9122708269009524	1.8245782298704195e-06	0.1792428101858502	0.22959513606467483	0.042168674698795185	0.24820315165900572	0.564580169536526	0.5418093526060621	0.35774626840424567	0.5991285617739724	0.6341783405179341	0.5603186741895105	0.9013161247076888	0.4735404894806749	0.5619618663493302	0.14552712215550279	0.0	0.5290864797224003	0.6069119281610696	0.6073157947375939	0.41181874874031366	0.578622614280893	0.3081567833592185	0.0	1.0	0.0	0.0	0.0	0.0	0.9999999950358208	1.0
0.0014935552690108311	0.0007326499979096273	8.198091687655684e-06	0.0022648943456731814	0.0015016039146254969	0.0026686485882849156	0.0017980562337963045	0.9122708269009524	1.8245782298704195e-06	0.1792428101858502	0.22959513606467483	0.042168674698795185	0.24820315165900572	0.564580169536526	0.5418093526060621	0.35774626840424567	0.5991285617739724	0.6341783405179341	0.5603186741895105	0.9013161247076888	0.4735404894806749	0.5619618663493302	0.14552712215550279	0.0	0.5290864797224003	0.6069119281610696	0.6073157947375939	0.41181874874031366	0.578622614280893	0.3081567833592185	0.0	1.0	0.0	0.0	0.0	0.0	0.9999999950358208	1.0
0.0014935552690108311	0.0007326499979096273	8.198091687655684e-06	0.0022648943456731814	0.0015016039146254969	0.0026686485882849156	0.0017980562337963045	0.9122708269009524	1.8245782298704195e-06	0.1792428101858502	0.22959513606467483	0.042168674698795185	0.24820315165900572	0.564580169536526	0.5418093526060621	0.35774626840424567	0.5991285617739724	0.6341783405179341	0.5603186741895105	0.9013161247076888	0.4735404894806749	0.5619618663493302	0.14552712215550279	0.0	0.5290864797224003	0.6069119281610696	0.6073157947375939	0.41181874874031366	0.578622614280893	0.3081567833592185	0.0	1.0	0.0	0.0	0.0	0.0	0.9999999950358208	1.0
0.0014670268979371662	0.0007164211536889417	9.0558726700809e-06	0.0023064384908063713	0.0005934042307394495	0.0005396007024042558	0.001775883701517304	0.9123977031766749	2.0906340617660085e-06	0.19378020399094964	0.2275523118259972	0.024242424242424242	0.2628700996865797	0.6118074217905216	0.5715315399858348	0.4076638919967918	0.5388010151881759	0.6343746700785857	0.4996858026132341	0.8882028523188009	0.4735638118975516	0.5466059981271428	0.13166035379038715	0.0	0.5290926408514036	0.6066049611097508	0.6069197741985697	0.41244103936063586	0.5787454673243588	0.3087530795962628	0.0	1.0	0.0	0.0	0.0	0.0	0.9999999950362658	0.5
0.0014670268979371662	0.0007164211536889417	9.0558726700809e-06	0.0023064384908063713	0.0005934042307394495	0.0005396007024042558	0.001775883701517304	0.9123977031766749	2.0906340617660085e-06	0.19378020399094964	0.2275523118259972	0.024242424242424242	0.2628700996865797	0.6118074217905216	0.5715315399858348	0.4076638919967918	0.5388010151881759	0.6343746700785857	0.4996858026132341	0.8882028523188009	0.4735638118975516	0.5466059981271428	0.13166035379038715	0.0	0.5290926408514036	0.6066049611097508	0.6069197741985697	0.41244103936063586	0.5787454673243588	0.3087530795962628	0.0	1.0	0.0	0.0	0.0	0.0	0.9999999950362658	0.5
0.0014670268979371662	0.0007164211536889417	9.0558726700809e-06	0.0023064384908063713	0.0005934042307394495	0.0005396007024042558	0.001775883701517304	0.9123977031766749	2.0906340617660085e-06	0.19378020399094964	0.2275523118259972	0.024242424242424242	0.2628700996865797	0.6118074217905216	0.5715315399858348	0.4076638919967918	0.5388010151881759	0.6343746700785857	0.4996858026132341	0.8882028523188009	0.4735638118975516	0.5466059981271428	0.13166035379038715	0.0	0.5290926408514036	0.6066049611097508	0.6069197741985697	0.41244103936063586	0.5787454673243588	0.3087530795962628	0.0	1.0	0.0	0.0	0.0	0.0	0.9999999950362658	0.5
0.0013797543635357694	0.0006571244334195764	8.001862446282105e-06	0.0021354842110550467	0.0009859383382152481	0.002004183048041421	0.0016471691979727968	0.9125344082351037	1.9738722013192596e-06	0.19174939462605983	0.22023116029860643	0.029508196721311483	0.2518154140110568	0.5796910806440982	0.5426559505297232	0.36463510265728644	0.5704012506849053	0.6342753112877165	0.5422182325045257	0.8955224152774024	0.473426441102245	0.5614268447773858	0.14227686498563846	0.0	0.5290986075296803	0.6062980385105751	0.6069764534080552	0.41306784846432343	0.5788200735140904	0.30935365778595714	0.0	1.0	0.0	0.0	0.0	0.0	0.9999999950355629	0.6666666666666666
0.0013797543635357694	0.0006571244334195764	8.001862446282105e-06	0.0021354842110550467	0.0009859383382152481	0.002004183048041421	0.0016471691979727968	0.9125344082351037	1.9738722013192596e-06	0.19174939462605983	0.22023116029860643	0.029508196721311483	0.2518154140110568	0.5796910806440982	0.5426559505297232	0.36463510265728644	0.5704012506849053	0.6342753112877165	0.5422182325045257	0.8955224152774024	0.473426441102245	0.5614268447773858	0.14227686498563846	0.0	0.5290986075296803	0.6062980385105751	0.6069764534080552	0.41306784846432343	0.5788200735140904	0.30935365778595714	0.0	1.0	0.0	0.0	0.0	0.0	0.9999999950355629	0.6666666666666666
0.0013797543635357694	0.0006571244334195764	8.001862446282105e-06	0.0021354842110550467	0.0009859383382152481	0.002004183048041421	0.0016471691979727968	0.9125344082351037	1.9738722013192596e-06	0.19174939462605983	0.22023116029860643	0.029508196721311483	0.2518154140110568	0.5796910806440982	0.5426559505297232	0.36463510265728644	0.5704012506849053	0.6342753112877165	0.5422182325045257	0.8955224152774024	0.473426441102245	0.5614268447773858	0.14227686498563846	0.0	0.5290986075296803	0.6062980385105751	0.6069764534080552	0.41306784846432343	0.5788200735140904	0.30935365778595714	0.0	1.0	0.0	0.0	0.0	0.0	0.9999999950355629	0.6666666666666666
0.0011568972983999142	0.0006026023811928305	7.104415518224754e-06	0.001775167265448815	0.0009588106884106957	0.0023420563603163045	0.0015253686377490736	0.91265385123454	1.899179767151643e-06	0.188251211636712	0.21481650752796647	0.021505376344086027	0.24695356378454628	0.5467689047195088	0.5198095789527962	0.33898756690737947	0.5748957396973755	0.6344547314542112	0.5654000598050851	0.8964415609421276	0.4733615724916273	0.5496529533199837	0.13368284325354957	0.0	0.5291047010236484	0.6059911548070244	0.6066117749039406	0.4136883889678492	0.5788896062227415	0.30994832488358226	0.0	1.0	0.0	0.0	0.0	0.0	0.9999999950355458	1.0
0.0011568972983999142	0.0006026023811928305	7.104415518224754e-06	0.001775167265448815	0.0009588106884106957	0.0023420563603163045	0.0015253686377490736	0.91265385123454	1.899179767151643e-06	0.188251211636712	0.21481650752796647	0.021505376344086027	0.24695356378454628	0.5467689047195088	0.5198095789527962	0.33898756690737947	0.5748957396973755	0.6344547314542112	0.5654000598050851	0.8964415609421276	0.4733615724916273	0.5496529533199837	0.13368284325354957	0.0	0.5291047010236484	0.6059911548070244	0.6066117749039406	0.4136883889678492	0.5788896062227415	0.30994832488358226	0.0	1.0	0.0	0.0	0.0	0.0	0.9999999950355458	1.0
0.0011568972983999142	0.0006026023811928305	7.104415518224754e-06	0.001775167265448815	0.0009588106884106957	0.0023420563603163045	0.0015253686377490736	0.91265385123454	1.899179767151643e-06	0.188251211636712	0.21481650752796647	0.021505376344086027	0.24695356378454628	0.5467689047195088	0.5198095789527962	0.33898756690737947	0.5748957396973755	0.6344547314542112	0.5654000598050851	0.8964415609421276	0.4733615724916273	0.5496529533199837	0.13368284325354957	0.0	0.5291047010236484	0.6059911548070244	0.6066117749039406	0.4136883889678492	0.5788896062227415	0.30994832488358226	0.0	1.0	0.0	0.0	0.0	0.0	0.9999999950355458	1.0
0.0011196502525006669	0.0005933645502618699	6.8891819606013805e-06	0.0018521246549622903	0.0002746929917099145	0.0003447895749528346	0.0015543724318509413	0.9126979541423116	1.6352252757519979e-06	0.19254751625632466	0.22112420369026084	0.0099009900990099	0.2578927236820566	0.502374242247531	0.4726250916645941	0.30767740373398245	0.519158303594637	0.6345292398934688	0.4701265837012816	0.8841949667373684	0.47333467517881533	0.5428156799507601	0.13738112823812054	0.0	0.5291108621526518	0.6056843155556165	0.6066504228522566	0.4143105713991331	0.5789672695100471	0.3105446086367996	0.0	1.0	0.0	0.0	0.0	0.0	0.9999999950376902	1.0
0.0011196502525006669	0.0005933645502618699	6.8891819606013805e-06	0.0018521246549622903	0.0002746929917099145	0.0003447895749528346	0.0015543724318509413	0.9126979541423116	1.6352252757519979e-06	0.19254751625632466	0.22112420369026084	0.0099009900990099	0.2578927236820566	0.502374242247531	0.4726250916645941	0.30767740373398245	0.519158303594637	0.6345292398934688	0.4701265837012816	0.8841949667373684	0.47333467517881533	0.5428156799507601	0.13738112823812054	0.0	0.5291108621526518	0.6056843155556165	0.6066504228522566	0.4143105713991331	0.5789672695100471	0.3105446086367996	0.0	1.0	0.0	0.0	0.0	0.0	0.9999999950376902	1.0
0.0011196502525006669	0.0005933645502618699	6.8891819606013805e-06	0.0018521246549622903	0.0002746929917099145	0.0003447895749528346	0.0015543724318509413	0.9126979541423116	1.6352252757519979e-06	0.19254751625632466	0.22112420369026084	0.0099009900990099	0.2578927236820566	0.502374242247531	0.4726250916645941	0.30767740373398245	0.519158303594637	0.6345292398934688	0.4701265837012816	0.8841949667373684	0.47333467517881533	0.5428156799507601	0.13738112823812054	0.0	0.5291108621526518	0.6056843155556165	0.6066504228522566	0.4143105713991331	0.5789672695100471	0.3105446086367996	0.0	1.0	0.0	0.0	0.0	0.0	0.9999999950376902	1.0
0.000983655208936582	0.0005479970547538245	5.766719167163641e-06	0.001468506101137892	0.00026297761809913775	0.0008351819888110049	0.0013905031707225199	0.9127269627293707	1.6761588024352153e-06	0.17359820148545135	0.20291195516211571	0.004016064257028112	0.22574278720877247	0.5039580559772199	0.47397745786612777	0.32597677625907684	0.522453119788191	0.6347078847834909	0.5138189579664951	0.884264588870131	0.4732470707468558	0.5271671986757721	0.14126930488286793	0.0	0.5291169260562919	0.6053775179780928	0.6067101378522443	0.4149385451259979	0.5790243786945145	0.3111405553266889	0.0	1.0	0.0	0.0	0.0	0.0	0.9999999950383933	1.0
0.000983655208936582	0.0005479970547538245	5.766719167163641e-06	0.001468506101137892	0.00026297761809913775	0.0008351819888110049	0.0013905031707225199	0.9127269627293707	1.6761588024352153e-06	0.17359820148545135	0.20291195516211571	0.004016064257028112	0.22574278720877247	0.5039580559772199	0.47397745786612777	0.32597677625907684	0.522453119788191	0.6347078847834909	0.5138189579664951	0.884264588870131	0.4732470707468558	0.5271671986757721	0.14126930488286793	0.0	0.5291169260562919	0.6053775179780928	0.6067101378522443	0.4149385451259979	0.5790243786945145	0.3111405553266889	0.0	1.0	0.0	0.0	0.0	0.0	0.9999999950383933	1.0
0.000983655208936582	0.0005479970547538245	5.766719167163641e-06	0.001468506101137892	0.00026297761809913775	0.0008351819888110049	0.0013905031707225199	0.9127269627293707	1.6761588024352153e-06	0.17359820148545135	0.20291195516211571	0.004016064257028112	0.22574278720877247	0.5039580559772199	0.47397745786612777	0.32597677625907684	0.522453119788191	0.6347078847834909	0.5138189579664951	0.884264588870131	0.4732470707468558	0.5271671986757721	0.14126930488286793	0.0	0.5291169260562919	0.6053775179780928	0.6067101378522443	0.4149385451259979	0.5790243786945145	0.3111405553266889	0.0	1.0	0.0	0.0	0.0	0.0	0.9999999950383933	1.0
0.0009652851887411922	0.0005365710035049636	5.818180627461536e-06	0.0015604081721276842	0.0009964799831181637	0.002278850208764085	0.0014111787359008042	0.9128160112377005	1.5358344320310871e-06	0.18707972150795094	0.19730489564767031	0.0037313432835820895	0.24062146344506744	0.4892216278013836	0.46028509001267637	0.3168081254733213	0.5810997619173216	0.6345586853732823	0.562217559685988	0.899307248213675	0.47326787852977836	0.5453406960684255	0.1265233885627126	0.0	0.5291232457049094	0.6050707648527118	0.6067546238592183	0.4157560342277024	0.5791071154629003	0.3117316707755415	0.0	1.0	0.0	0.0	0.0	0.0	0.9999999950388742	1.0
0.0009652851887411922	0.0005365710035049636	5.818180627461536e-06	0.0015604081721276842	0.0009964799831181637	0.002278850208764085	0.0014111787359008042	0.9128160112377005	1.5358344320310871e-06	0.18707972150795094	0.19730489564767031	0.0037313432835820895	0.24062146344506744	0.4892216278013836	0.46028509001267637	0.3168081254733213	0.5810997619173216	0.6345586853732823	0.562217559685988	0.899307248213675	0.47326787852977836	0.5453406960684255	0.1265233885627126	0.0	0.5291232457049094	0.6050707648527118	0.6067546238592183	0.4157560342277024	0.5791071154629003	0.3117316707755415	0.0	1.0	0.0	0.0	0.0	0.0	0.9999999950388742	1.0
0.0009652851887411922	0.0005365710035049636	5.818180627461536e-06	0.0015604081721276842	0.0009964799831181637	0.002278850208764085	0.0014111787359008042	0.9128160112377005	1.5358344320310871e-06	0.18707972150795094	0.19730489564767031	0.0037313432835820895	0.24062146344506744	0.4892216278013836	0.46028509001267637	0.3168081254733213	0.5810997619173216	0.6345586853732823	0.562217559685988	0.899307248213675	0.47326787852977836	0.5453406960684255	0.1265233885627126	0.0	0.5291232457049094	0.6050707648527118	0.6067546238592183	0.4157560342277024	0.5791071154629003	0.3117316707755415	0.0	1.0	0.0	0.0	0.0	0.0	0.9999999950388742	1.0
0.000944818922057508	0.0005374486831786137	5.531815555472695e-06	0.0015527620172246903	0.0008297491269066463	0.0024752389988568274	0.001450908277571849	0.9127957781759152	1.3066892408564986e-06	0.18295536873895696	0.20902581777019388	0.006993006993006993	0.2517435210906861	0.46503126971270775	0.4407351496683485	0.2818622337494591	0.5631011582263682	0.6347781520199156	0.5745017301073092	0.8958229606210143	0.4732319406143241	0.5198221046278846	0.1403364286867313	0.0	0.5291293413124724	0.6047640089490721	0.6068100020156314	0.4163807177349899	0.5791597690902652	0.31232478363670896	0.0	1.0	0.0	0.0	0.0	0.0	0.9999999950379013	1.0
0.000944818922057508	0.0005374486831786137	5.531815555472695e-06	0.0015527620172246903	0.0008297491269066463	0.0024752389988568274	0.001450908277571849	0.9127957781759152	1.3066892408564986e-06	0.18295536873895696	0.20902581777019388	0.006993006993006993	0.2517435210906861	0.46503126971270775	0.4407351496683485	0.2818622337494591	0.5631011582263682	0.6347781520199156	0.5745017301073092	0.8958229606210143	0.4732319406143241	0.5198221046278846	0.1403364286867313	0.0	0.5291293413124724	0.6047640089490721	0.6068100020156314	0.4163807177349899	0.5791597690902652	0.31232478363670896	0.0	1.0	0.0	0.0	0.0	0.0	0.9999999950379013	1.0
0.000944818922057508	0.0005374486831786137	5.531815555472695e-06	0.0015527620172246903	0.0008297491269066463	0.0024752389988568274	0.001450908277571849	0.9127957781759152	1.3066892408564986e-06	0.18295536873895696	0.20902581777019388	0.006993006993006993	0.2517435210906861	0.46503126971270775	0.4407351496683485	0.2818622337494591	0.5631011582263682	0.6347781520199156	0.5745017301073092	0.8958229606210143	0.4732319406143241	0.5198221046278846	0.1403364286867313	0.0	0.5291293413124724	0.6047640089490721	0.6068100020156314	0.4163807177349899	0.5791597690902652	0.31232478363670896	0.0	1.0	0.0	0.0	0.0	0.0	0.9999999950379013	1.0
0.0009293588092535774	0.0004949356620531214	5.095797479036727e-06	0.001443105494367732	0.0009468433020635161	0.0022516202602962856	0.0012865619802133327	0.9128816355818787	1.5069238650524322e-06	0.17706847839025985	0.1949970114199824	0.0	0.24241334494531	0.5218325478078523	0.48007944844003503	0.33458867997491143	0.5868304132778331	0.634636301807894	0.5830895388982933	0.8996718633886864	0.47321866175913496	0.5405119599242832	0.11707991520506622	0.0	0.5291355024414757	0.6044573391714592	0.6068512854304274	0.41701257353911225	0.5792185531739356	0.3127302833042865	0.0	1.0	0.0	0.0	0.0	0.0	0.9999999950392744	1.0
0.0009293588092535774	0.0004949356620531214	5.095797479036727e-06	0.001443105494367732	0.0009468433020635161	0.0022516202602962856	0.0012865619802133327	0.9128816355818787	1.5069238650524322e-06	0.17706847839025985	0.1949970114199824	0.0	0.24241334494531	0.5218325478078523	0.48007944844003503	0.33458867997491143	0.5868304132778331	0.634636301807894	0.5830895388982933	0.8996718633886864	0.47321866175913496	0.5405119599242832	0.11707991520506622	0.0	0.5291355024414757	0.6044573391714592	0.6068512854304274	0.41701257353911225	0.5792185531739356	0.3127302833042865	0.0	1.0	0.0	0.0	0.0	0.0	0.9999999950392744	1.0
0.0009293588092535774	0.0004949356620531214	5.095797479036727e-06	0.001443105494367732	0.0009468433020635161	0.0022516202602962856	0.0012865619802133327	0.9128816355818787	1.5069238650524322e-06	0.17706847839025985	0.1949970114199824	0.0	0.24241334494531	0.5218325478078523	0.48007944844003503	0.33458867997491143	0.5868304132778331	0.634636301807894	0.5830895388982933	0.8996718633886864	0.47321866175913496	0.5405119599242832	0.11707991520506622	0.0	0.5291355024414757	0.6044573391714592	0.6068512854304274	0.41701257353911225	0.5792185531739356	0.3127302833042865	0.0	1.0	0.0	0.0	0.0	0.0	0.9999999950392744	1.0
0.0008513087297825368	0.0004887527399447819	5.715419337070011e-06	0.0014735263455891905	0.0008918437553014276	0.0022674970755125782	0.001326321416318505	0.9129527739014374	1.4987246473747162e-06	0.19090380254868022	0.24196766572541986	0.01865671641791045	0.25442154636120495	0.465644918083512	0.4364029820659071	0.29426364480442474	0.5724983384838731	0.6343993516662183	0.5724317829098231	0.8990453755513745	0.4732086398489832	0.5713757517792297	0.11664000240233158	0.0	0.5291419510193794	0.6041507527416144	0.6065029201302201	0.4178269697071329	0.5792861833271816	0.3133251563850565	0.0	1.0	0.0	0.0	0.0	0.0	0.9999999950415933	1.0
0.0008513087297825368	0.0004887527399447819	5.715419337070011e-06	0.0014735263455891905	0.0008918437553014276	0.0022674970755125782	0.001326321416318505	0.9129527739014374	1.4987246473747162e-06	0.19090380254868022	0.24196766572541986	0.01865671641791045	0.25442154636120495	0.465644918083512	0.4364029820659071	0.29426364480442474	0.5724983384838731	0.6343993516662183	0.5724317829098231	0.8990453755513745	0.4732086398489832	0.5713757517792297	0.11664000240233158	0.0	0.5291419510193794	0.6041507527416144	0.6065029201302201	0.4178269697071329	0.5792861833271816	0.3133251563850565	0.0	1.0	0.0	0.0	0.0	0.0	0.9999999950415933	1.0
0.0008513087297825368	0.0004887527399447819	5.715419337070011e-06	0.0014735263455891905	0.0008918437553014276	0.0022674970755125782	0.001326321416318505	0.9129527739014374	1.4987246473747162e-06	0.19090380254868022	0.24196766572541986	0.01865671641791045	0.25442154636120495	0.465644918083512	0.4364029820659071	0.29426364480442474	0.5724983384838731	0.6343993516662183	0.5724317829098231	0.8990453755513745	0.4732086398489832	0.5713757517792297	0.11664000240233158	0.0	0.5291419510193794	0.6041507527416144	0.6065029201302201	0.4178269697071329	0.5792861833271816	0.3133251563850565	0.0	1.0	0.0	0.0	0.0	0.0	0.9999999950415933	1.0
0.0009040067945579183	0.0004903907213723856	5.435704808408494e-06	0.0015334917072110871	0.0008007338162982076	0.0016658976482614996	0.0013352653859646632	0.9129114571338217	1.4426649981239938e-06	0.18156217153371373	0.22587136298643243	0.015267175572519085	0.23204871483713677	0.4852909997145179	0.44666242388532096	0.31315413645308476	0.5665162106795315	0.6343863342419954	0.5500225639102247	0.8967560012130066	0.4732004552143058	0.5727454692444702	0.12113674076127406	0.0	0.5291481755562285	0.6038441690900285	0.6065772636371879	0.418444430005097	0.5793576511135526	0.3139119524297781	0.0	1.0	0.0	0.0	0.0	0.0	0.9999999950413483	1.0
0.0009040067945579183	0.0004903907213723856	5.435704808408494e-06	0.0015334917072110871	0.0008007338162982076	0.0016658976482614996	0.0013352653859646632	0.9129114571338217	1.4426649981239938e-06	0.18156217153371373	0.22587136298643243	0.015267175572519085	0.23204871483713677	0.4852909997145179	0.44666242388532096	0.31315413645308476	0.5665162106795315	0.6343863342419954	0.5500225639102247	0.8967560012130066	0.4732004552143058	0.5727454692444702	0.12113674076127406	0.0	0.5291481755562285	0.6038441690900285	0.6065772636371879	0.418444430005097	0.5793576511135526	0.3139119524297781	0.0	1.0	0.0	0.0	0.0	0.0	0.9999999950413483	1.0
0.0009040067945579183	0.0004903907213723856	5.435704808408494e-06	0.0015334917072110871	0.0008007338162982076	0.0016658976482614996	0.0013352653859646632	0.9129114571338217	1.4426649981239938e-06	0.18156217153371373	0.22587136298643243	0.015267175572519085	0.23204871483713677	0.4852909997145179	0.44666242388532096	0.31315413645308476	0.5665162106795315	0.6343863342419954	0.5500225639102247	0.8967560012130066	0.4732004552143058	0.5727454692444702	0.12113674076127406	0.0	0.5291481755562285	0.6038441690900285	0.6065772636371879	0.418444430005097	0.5793576511135526	0.3139119524297781	0.0	1.0	0.0	0.0	0.0	0.0	0.9999999950413483	1.0
0.0010482806646109372	0.0006064174250161774	6.329260960178909e-06	0.0016141631210852601	0.0004444266817378645	0.0006605378695173561	0.0016487457871008186	0.9125758026283896	1.3670925012959188e-06	0.1743652758597513	0.19717259762826736	0.0	0.23363643072151527	0.47619193147827993	0.4433181505686129	0.3074305596528433	0.5300721668731214	0.6345234342876694	0.4951200598605268	0.8869766411089847	0.4733338288036893	0.5422034348579361	0.14488104711461985	0.0	0.5291545628398815	0.6035376271123266	0.6066465196930395	0.41927360988700163	0.5794241592469445	0.31451568902769544	0.0	1.0	0.0	0.0	0.0	0.0	0.9999999950375711	1.0
0.0010482806646109372	0.0006064174250161774	6.329260960178909e-06	0.0016141631210852601	0.0004444266817378645	0.0006605378695173561	0.0016487457871008186	0.9125758026283896	1.3670925012959188e-06	0.1743652758597513	0.19717259762826736	0.0	0.23363643072151527	0.47619193147827993	0.4433181505686129	0.3074305596528433	0.5300721668731214	0.6345234342876694	0.4951200598605268	0.8869766411089847	0.4733338288036893	0.5422034348579361	0.14488104711461985	0.0	0.5291545628398815	0.6035376271123266	0.6066465196930395	0.41927360988700163	0.5794241592469445	0.31451568902769544	0.0	1.0	0.0	0.0	0.0	0.0	0.9999999950375711	1.0
0.0010482806646109372	0.0006064174250161774	6.329260960178909e-06	0.0016141631210852601	0.0004444266817378645	0.0006605378695173561	0.0016487457871008186	0.9125758026283896	1.3670925012959188e-06	0.1743652758597513	0.19717259762826736	0.0	0.23363643072151527	0.47619193147827993	0.4433181505686129	0.3074305596528433	0.5300721668731214	0.6345234342876694	0.4951200598605268	0.8869766411089847	0.4733338288036893	0.5422034348579361	0.14488104711461985	0.0	0.5291545628398815	0.6035376271123266	0.6066465196930395	0.41927360988700163	0.5794241592469445	0.31451568902769544	0.0	1.0	0.0	0.0	0.0	0.0	0.9999999950375711	1.0
0.001061146252370698	0.0005757658431104528	6.2629698307677685e-06	0.0015773442287105649	0.0010778139941740148	0.0022326837591723605	0.0015295644496502395	0.9126287211106072	1.5995294990690362e-06	0.16833795820278452	0.19148844543929835	0.003571428571428571	0.22377636178660862	0.5024540362378935	0.47105908692681453	0.311948987625475	0.5839885422192678	0.6344437839998732	0.566585035411488	0.899027749701322	0.47326733896890355	0.5537718031070215	0.15029290481480367	0.0	0.5291610452353029	0.6032312101562767	0.6066956427866048	0.4199069612454773	0.5794903584183474	0.3151179650178575	0.0	1.0	0.0	0.0	0.0	0.0	0.9999999950357412	1.0
0.001061146252370698	0.0005757658431104528	6.2629698307677685e-06	0.0015773442287105649	0.0010778139941740148	0.0022326837591723605	0.0015295644496502395	0.9126287211106072	1.5995294990690362e-06	0.16833795820278452	0.19148844543929835	0.003571428571428571	0.22377636178660862	0.5024540362378935	0.47105908692681453	0.311948987625475	0.5839885422192678	0.6344437839998732	0.566585035411488	0.899027749701322	0.47326733896890355	0.5537718031070215	0.15029290481480367	0.0	0.5291610452353029	0.6032312101562767	0.6066956427866048	0.4199069612454773	0.5794903584183474	0.3151179650178575	0.0	1.0	0.0	0.0	0.0	0.0	0.9999999950357412	1.0
0.001061146252370698	0.0005757658431104528	6.2629698307677685e-06	0.0015773442287105649	0.0010778139941740148	0.0022326837591723605	0.0015295644496502395	0.9126287211106072	1.5995294990690362e-06	0.16833795820278452	0.19148844543929835	0.003571428571428571	0.22377636178660862	0.5024540362378935	0.47105908692681453	0.311948987625475	0.5839885422192678	0.6344437839998732	0.566585035411488	0.899027749701322	0.47326733896890355	0.5537718031070215	0.15029290481480367	0.0	0.5291610452353029	0.6032312101562767	0.6066956427866048	0.4199069612454773	0.5794903584183474	0.3151179650178575	0.0	1.0	0.0	0.0	0.0	0.0	0.9999999950357412	1.0
0.0010661954117176175	0.0005718432604112539	6.140558802690074e-06	0.0016369012815866913	0.0013455851572482852	0.002709553110617155	0.0015175417025650865	0.9127145492830264	1.5199806276195864e-06	0.18454355070947792	0.18364350378445368	0.007017543859649123	0.23537956396000956	0.5111919149293329	0.4745884688312798	0.3301555785818837	0.6031994270699808	0.6344827036781335	0.5828557876732674	0.9046182407356118	0.47332727418846127	0.5499947566876423	0.12731539358247074	0.0	0.529167430405361	0.6029248376523697	0.6067320055519604	0.4207255767859926	0.5795051072880262	0.31571665814967975	0.0	1.0	0.0	0.0	0.0	0.0	0.9999999950350807	1.0
0.0010661954117176175	0.0005718432604112539	6.140558802690074e-06	0.0016369012815866913	0.0013455851572482852	0.002709553110617155	0.0015175417025650865	0.9127145492830264	1.5199806276195864e-06	0.18454355070947792	0.18364350378445368	0.007017543859649123	0.23537956396000956	0.5111919149293329	0.4745884688312798	0.3301555785818837	0.6031994270699808	0.6344827036781335	0.5828557876732674	0.9046182407356118	0.47332727418846127	0.5499947566876423	0.12731539358247074	0.0	0.529167430405361	0.6029248376523697	0.6067320055519604	0.4207255767859926	0.5795051072880262	0.31571665814967975	0.0	1.0	0.0	0.0	0.0	0.0	0.9999999950350807	1.0
0.0010661954117176175	0.0005718432604112539	6.140558802690074e-06	0.0016369012815866913	0.0013455851572482852	0.002709553110617155	0.0015175417025650865	0.9127145492830264	1.5199806276195864e-06	0.18454355070947792	0.18364350378445368	0.007017543859649123	0.23537956396000956	0.5111919149293329	0.4745884688312798	0.3301555785818837	0.6031994270699808	0.6344827036781335	0.5828557876732674	0.9046182407356118	0.47332727418846127	0.5499947566876423	0.12731539358247074	0.0	0.529167430405361	0.6029248376523697	0.6067320055519604	0.4207255767859926	0.5795051072880262	0.31571665814967975	0.0	1.0	0.0	0.0	0.0	0.0	0.9999999950350807	1.0
0.0009644574131949223	0.0005810938645443702	6.075329672303839e-06	0.0015397233978680573	0.001313262563590992	0.0029771246155998756	0.0015472809828110704	0.9126575415726109	1.4834523492511407e-06	0.1774878334524591	0.19168379186442838	0.006968641114982579	0.23417805504346165	0.4720732969785915	0.4429596668177792	0.30395488975210144	0.5999934772578223	0.6343569658567706	0.592802717204184	0.9034082676587073	0.4733521556181234	0.5624582118182109	0.12433515984172194	0.0	0.5291740734339914	0.6026185068223469	0.6067620131734626	0.4213459518239303	0.5795530451797717	0.31649431318300303	0.0	1.0	0.0	0.0	0.0	0.0	0.999999995035135	1.0
0.0009644574131949223	0.0005810938645443702	6.075329672303839e-06	0.0015397233978680573	0.001313262563590992	0.0029771246155998756	0.0015472809828110704	0.9126575415726109	1.4834523492511407e-06	0.1774878334524591	0.19168379186442838	0.006968641114982579	0.23417805504346165	0.4720732969785915	0.4429596668177792	0.30395488975210144	0.5999934772578223	0.6343569658567706	0.592802717204184	0.9034082676587073	0.4733521556181234	0.5624582118182109	0.12433515984172194	0.0	0.5291740734339914	0.6026185068223469	0.6067620131734626	0.4213459518239303	0.5795530451797717	0.31649431318300303	0.0	1.0	0.0	0.0	0.0	0.0	0.999999995035135	1.0
0.0009644574131949223	0.0005810938645443702	6.075329672303839e-06	0.0015397233978680573	0.001313262563590992	0.0029771246155998756	0.0015472809828110704	0.9126575415726109	1.4834523492511407e-06	0.1774878334524591	0.19168379186442838	0.006968641114982579	0.23417805504346165	0.4720732969785915	0.4429596668177792	0.30395488975210144	0.5999934772578223	0.6343569658567706	0.592802717204184	0.9034082676587073	0.4733521556181234	0.5624582118182109	0.12433515984172194	0.0	0.5291740734339914	0.6026185068223469	0.6067620131734626	0.4213459518239303	0.5795530451797717	0.31649431318300303	0.0	1.0	0.0	0.0	0.0	0.0	0.999999995035135	1.0
0.00132392307299398	0.0006689911282415428	6.572592265971952e-06	0.0019167773514470543	0.0016093430389594605	0.003207192106278557	0.0017124959170026557	0.9124009932647155	1.5341016988539624e-06	0.17266319140915304	0.16183493074593022	0.0033003300330033004	0.22769542190315364	0.5394498858374621	0.5075164373511062	0.3801562938644913	0.6161976415044074	0.6344202680774663	0.5950544729390033	0.9048277705064722	0.47336273067198237	0.5466110759052324	0.1670094801561715	0.0	0.5291805875333356	0.6023123037922349	0.6064152491693443	0.42216306544603127	0.579625634985997	0.3170919951248409	0.0	1.0	0.0	0.0	0.0	0.0	0.9999999950362883	1.0
0.00132392307299398	0.0006689911282415428	6.572592265971952e-06	0.0019167773514470543	0.0016093430389594605	0.003207192106278557	0.0017124959170026557	0.9124009932647155	1.5341016988539624e-06	0.17266319140915304	0.16183493074593022	0.0033003300330033004	0.22769542190315364	0.5394498858374621	0.5075164373511062	0.3801562938644913	0.6161976415044074	0.6344202680774663	0.5950544729390033	0.9048277705064722	0.47336273067198237	0.5466110759052324	0.1670094801561715	0.0	0.5291805875333356	0.6023123037922349	0.6064152491693443	0.42216306544603127	0.579625634985997	0.3170919951248409	0.0	1.0	0.0	0.0	0.0	0.0	0.9999999950362883	1.0
0.00132392307299398	0.0006689911282415428	6.572592265971952e-06	0.0019167773514470543	0.0016093430389594605	0.003207192106278557	0.0017124959170026557	0.9124009932647155	1.5341016988539624e-06	0.17266319140915304	0.16183493074593022	0.0033003300330033004	0.22769542190315364	0.5394498858374621	0.5075164373511062	0.3801562938644913	0.6161976415044074	0.6344202680774663	0.5950544729390033	0.9048277705064722	0.47336273067198237	0.5466110759052324	0.1670094801561715	0.0	0.5291805875333356	0.6023123037922349	0.6064152491693443	0.42216306544603127	0.579625634985997	0.3170919951248409	0.0	1.0	0.0	0.0	0.0	0.0	0.9999999950362883	1.0
0.0010831103696931057	0.0005976255506932661	5.533029975126834e-06	0.0016139011126831044	0.0018310286113102355	0.0035455416452916553	0.0015430450847571898	0.9126445940534108	1.3336594171848343e-06	0.18374625335952777	0.1686268641421879	0.007092198581560284	0.24398254815520135	0.5057323670207781	0.4868131204359356	0.3165309135816495	0.642229817466097	0.6343301253368535	0.6131489329226861	0.9122851242470474	0.4732496811211483	0.5631581686870962	0.16794908762623617	0.0	0.5291871037462748	0.6020060979838638	0.6064805353453084	0.4227918983211416	0.5796885819259382	0.31787324550033097	0.0	1.0	0.0	0.0	0.0	0.0	0.9999999950386376	1.0
0.0010831103696931057	0.0005976255506932661	5.533029975126834e-06	0.0016139011126831044	0.0018310286113102355	0.0035455416452916553	0.0015430450847571898	0.9126445940534108	1.3336594171848343e-06	0.18374625335952777	0.1686268641421879	0.007092198581560284	0.24398254815520135	0.5057323670207781	0.4868131204359356	0.3165309135816495	0.642229817466097	0.6343301253368535	0.6131489329226861	0.9122851242470474	0.4732496811211483	0.5631581686870962	0.16794908762623617	0.0	0.5291871037462748	0.6020060979838638	0.6064805353453084	0.4227918983211416	0.5796885819259382	0.31787324550033097	0.0	1.0	0.0	0.0	0.0	0.0	0.9999999950386376	1.0
0.0010831103696931057	0.0005976255506932661	5.533029975126834e-06	0.0016139011126831044	0.0018310286113102355	0.0035455416452916553	0.0015430450847571898	0.9126445940534108	1.3336594171848343e-06	0.18374625335952777	0.1686268641421879	0.007092198581560284	0.24398254815520135	0.5057323670207781	0.4868131204359356	0.3165309135816495	0.642229817466097	0.6343301253368535	0.6131489329226861	0.9122851242470474	0.4732496811211483	0.5631581686870962	0.16794908762623617	0.0	0.5291871037462748	0.6020060979838638	0.6064805353453084	0.4227918983211416	0.5796885819259382	0.31787324550033097	0.0	1.0	0.0	0.0	0.0	0.0	0.9999999950386376	1.0
0.0014107576134268882	0.0006512876976702822	5.905485653693758e-06	0.0020151597107795306	0.0014570559234786215	0.002418867035112343	0.0016605423361736146	0.9124424424962984	1.385396074240437e-06	0.17159753917613146	0.16709023443549595	0.003412969283276451	0.22964638711211557	0.5520471600795309	0.5172305018297315	0.37913050857719893	0.6087408672349344	0.6345609420155404	0.5702280888963985	0.9029991700784514	0.47329699590887175	0.5347928615129021	0.17868838086794436	0.0	0.5291939412256319	0.6017000227536629	0.606532360626024	0.42359665930069024	0.5797196569975548	0.3184743230431041	0.0	1.0	0.0	0.0	0.0	0.0	0.9999999950386415	1.0
0.0014107576134268882	0.0006512876976702822	5.905485653693758e-06	0.0020151597107795306	0.0014570559234786215	0.002418867035112343	0.0016605423361736146	0.9124424424962984	1.385396074240437e-06	0.17159753917613146	0.16709023443549595	0.003412969283276451	0.22964638711211557	0.5520471600795309	0.5172305018297315	0.37913050857719893	0.6087408672349344	0.6345609420155404	0.5702280888963985	0.9029991700784514	0.47329699590887175	0.5347928615129021	0.17868838086794436	0.0	0.5291939412256319	0.6017000227536629	0.606532360626024	0.42359665930069024	0.5797196569975548	0.3184743230431041	0.0	1.0	0.0	0.0	0.0	0.0	0.9999999950386415	1.0
0.0014107576134268882	0.0006512876976702822	5.905485653693758e-06	0.0020151597107795306	0.0014570559234786215	0.002418867035112343	0.0016605423361736146	0.9124424424962984	1.385396074240437e-06	0.17159753917613146	0.16709023443549595	0.003412969283276451	0.22964638711211557	0.5520471600795309	0.5172305018297315	0.37913050857719893	0.6087408672349344	0.6345609420155404	0.5702280888963985	0.9029991700784514	0.47329699590887175	0.5347928615129021	0.17868838086794436	0.0	0.5291939412256319	0.6017000227536629	0.606532360626024	0.42359665930069024	0.5797196569975548	0.3184743230431041	0.0	1.0	0.0	0.0	0.0	0.0	0.9999999950386415	1.0
0.0013252679604085784	0.0006200732052274801	5.807915023792333e-06	0.0018868835794670282	0.0016135900952950674	0.003212298016809055	0.001548098135707267	0.9125559292506094	1.4639802079821107e-06	0.17759387144540595	0.1713833211350155	0.003610108303249097	0.24689572511387084	0.5441928135227647	0.5191307856684837	0.34886334657687196	0.6275184609248147	0.6344467155717844	0.6058299528091395	0.90708816402202	0.47323998129794004	0.5486835206313846	0.18209031870186332	0.0	0.5292006159581851	0.6013940308712298	0.6065790650952881	0.4242256003648389	0.5793690989682978	0.3192604171434579	0.0	1.0	0.0	0.0	0.0	0.0	0.9999999950368088	1.0
0.0013252679604085784	0.0006200732052274801	5.807915023792333e-06	0.0018868835794670282	0.0016135900952950674	0.003212298016809055	0.001548098135707267	0.9125559292506094	1.4639802079821107e-06	0.17759387144540595	0.1713833211350155	0.003610108303249097	0.24689572511387084	0.5441928135227647	0.5191307856684837	0.34886334657687196	0.6275184609248147	0.6344467155717844	0.6058299528091395	0.90708816402202	0.47323998129794004	0.5486835206313846	0.18209031870186332	0.0	0.5292006159581851	0.6013940308712298	0.6065790650952881	0.4242256003648389	0.5793690989682978	0.3192604171434579	0.0	1.0	0.0	0.0	0.0	0.0	0.9999999950368088	1.0
0.0013252679604085784	0.0006200732052274801	5.807915023792333e-06	0.0018868835794670282	0.0016135900952950674	0.003212298016809055	0.001548098135707267	0.9125559292506094	1.4639802079821107e-06	0.17759387144540595	0.1713833211350155	0.003610108303249097	0.24689572511387084	0.5441928135227647	0.5191307856684837	0.34886334657687196	0.6275184609248147	0.6344467155717844	0.6058299528091395	0.90708816402202	0.47323998129794004	0.5486835206313846	0.18209031870186332	0.0	0.5292006159581851	0.6013940308712298	0.6065790650952881	0.4242256003648389	0.5793690989682978	0.3192604171434579	0.0	1.0	0.0	0.0	0.0	0.0	0.9999999950368088	1.0
0.0012006120993406481	0.0005952954330638585	5.410261049653677e-06	0.001723309954177348	0.0017379668161619072	0.003405009911026478	0.0014592963288437193	0.9126428804882086	1.4332661006501793e-06	0.18215325605237653	0.18912051956018192	0.030534351145038167	0.25525819253893545	0.580132535251821	0.5499853919003981	0.37692774741162877	0.6453240330863499	0.6345712072704768	0.6162187330737021	0.9106642215324549	0.473213918802992	0.5382445486602833	0.17865670881459994	0.0	0.5292074534375424	0.6010880806626807	0.6066241682684631	0.4248467645463503	0.5794120284235923	0.3198554525139784	0.0	1.0	0.0	0.0	0.0	0.0	0.9999999950362612	1.0
0.0012006120993406481	0.0005952954330638585	5.410261049653677e-06	0.001723309954177348	0.0017379668161619072	0.003405009911026478	0.0014592963288437193	0.9126428804882086	1.4332661006501793e-06	0.18215325605237653	0.18912051956018192	0.030534351145038167	0.25525819253893545	0.580132535251821	0.5499853919003981	0.37692774741162877	0.6453240330863499	0.6345712072704768	0.6162187330737021	0.9106642215324549	0.473213918802992	0.5382445486602833	0.17865670881459994	0.0	0.5292074534375424	0.6010880806626807	0.6066241682684631	0.4248467645463503	0.5794120284235923	0.3198554525139784	0.0	1.0	0.0	0.0	0.0	0.0	0.9999999950362612	1.0
0.0013694658829080577	0.0006736113559610053	6.46819625604657e-06	0.0020577042420149316	0.0017695301410937687	0.0036498247565903406	0.0016721662059801937	0.91246047061372	1.5007555676563976e-06	0.18578221984407345	0.19288795583531157	0.0099009900990099	0.2540879724461672	0.542220347354093	0.5228084076613462	0.3460714019411793	0.6278444775906403	0.6344853138100129	0.6106073129779782	0.9076259174439516	0.47331028668839414	0.5401882614651592	0.18453200382823792	0.0	0.5292143226208222	0.6007822165801586	0.6066482544304693	0.4256372827572066	0.5794345826487792	0.3206219906993866	0.0	1.0	0.0	0.0	0.0	0.0	0.9999999950384264	1.0
0.0013694658829080577	0.0006736113559610053	6.46819625604657e-06	0.0020577042420149316	0.0017695301410937687	0.0036498247565903406	0.0016721662059801937	0.91246047061372	1.5007555676563976e-06	0.18578221984407345	0.19288795583531157	0.0099009900990099	0.2540879724461672	0.542220347354093	0.5228084076613462	0.3460714019411793	0.6278444775906403	0.6344853138100129	0.6106073129779782	0.9076259174439516	0.47331028668839414	0.5401882614651592	0.18453200382823792	0.0	0.5292143226208222	0.6007822165801586	0.6066482544304693	0.4256372827572066	0.5794345826487792	0.3206219906993866	0.0	1.0	0.0	0.0	0.0	0.0	0.9999999950384264	1.0
0.0012257449557904483	0.0006728685752324377	6.5600435502396e-06	0.0019119540822317208	0.0008579883613339614	0.0021166219323422893	0.0016610007154488917	0.9124307503379894	1.5581251985083541e-06	0.1799961743196734	0.1855400764236028	0.013377926421404682	0.2594579950701862	0.5476362995294533	0.5355490628597123	0.34577727957171195	0.5624029161573763	0.6345059795578549	0.5576840192644459	0.8928699244561488	0.47326661213786514	0.5383352273062375	0.1970725499169167	0.0	0.5292211918041022	0.6004764802975475	0.6066972440826939	0.426275025317826	0.5794994646664402	0.32141129938518465	0.0	1.0	0.0	0.0	0.0	0.0	0.9999999950386159	1.0
0.0012257449557904483	0.0006728685752324377	6.5600435502396e-06	0.0019119540822317208	0.0008579883613339614	0.0021166219323422893	0.0016610007154488917	0.9124307503379894	1.5581251985083541e-06	0.1799961743196734	0.1855400764236028	0.013377926421404682	0.2594579950701862	0.5476362995294533	0.5355490628597123	0.34577727957171195	0.5624029161573763	0.6345059795578549	0.5576840192644459	0.8928699244561488	0.47326661213786514	0.5383352273062375	0.1970725499169167	0.0	0.5292211918041022	0.6004764802975475	0.6066972440826939	0.426275025317826	0.5794994646664402	0.32141129938518465	0.0	1.0	0.0	0.0	0.0	0.0	0.9999999950386159	1.0
0.0013169419543528754	0.0007183135482735876	6.458107168729789e-06	0.0019173863126752577	0.0012372812804145468	0.001515878347134793	0.001767165120276518	0.9122746951079386	1.4773092892574569e-06	0.17350064568003298	0.17114587719891824	0.0	0.23500791691692316	0.5832122027877649	0.5550576430070016	0.3800775802497843	0.5882639264441312	0.6346977889783745	0.5235664317603123	0.8975490285314243	0.47331505593130574	0.5184428299216374	0.2011665734487652	0.0	0.5292283188459546	0.6001707856888203	0.6063521814556703	0.42707760978848597	0.5795586715402005	0.32201130331883854	0.0	1.0	0.0	0.0	0.0	0.0	0.999999995037886	1.0
0.0013169419543528754	0.0007183135482735876	6.458107168729789e-06	0.0019173863126752577	0.0012372812804145468	0.001515878347134793	0.001767165120276518	0.9122746951079386	1.4773092892574569e-06	0.17350064568003298	0.17114587719891824	0.0	0.23500791691692316	0.5832122027877649	0.5550576430070016	0.3800775802497843	0.5882639264441312	0.6346977889783745	0.5235664317603123	0.8975490285314243	0.47331505593130574	0.5184428299216374	0.2011665734487652	0.0	0.5292283188459546	0.6001707856888203	0.6063521814556703	0.42707760978848597	0.5795586715402005	0.32201130331883854	0.0	1.0	0.0	0.0	0.0	0.0	0.999999995037886	1.0
0.001163129946245526	0.000647091680270092	5.456009602762918e-06	0.0017455591586737257	0.0008028094674440649	0.0015622746371482701	0.0015576389926697872	0.9125303819326058	1.3904488337398865e-06	0.18620119849023592	0.15937825332716596	0.0	0.24419282612932683	0.6006930957825318	0.5682624044031429	0.41556099340301383	0.5646906027862887	0.6346180305570155	0.5230814984146375	0.8925964234823728	0.4732963511238735	0.5296122866393691	0.1769774795604055	0.0	0.5292352852545978	0.5998651744278612	0.6063873098886239	0.42771369132916404	0.5795739895503851	0.3228045693777854	0.0	1.0	0.0	0.0	0.0	0.0	0.9999999950453914	1.0
0.001163129946245526	0.000647091680270092	5.456009602762918e-06	0.0017455591586737257	0.0008028094674440649	0.0015622746371482701	0.0015576389926697872	0.9125303819326058	1.3904488337398865e-06	0.18620119849023592	0.15937825332716596	0.0	0.24419282612932683	0.6006930957825318	0.5682624044031429	0.41556099340301383	0.5646906027862887	0.6346180305570155	0.5230814984146375	0.8925964234823728	0.4732963511238735	0.5296122866393691	0.1769774795604055	0.0	0.5292352852545978	0.5998651744278612	0.6063873098886239	0.42771369132916404	0.5795739895503851	0.3228045693777854	0.0	1.0	0.0	0.0	0.0	0.0	0.9999999950453914	1.0
0.001198964003666113	0.000643427509963069	5.766589457150301e-06	0.001778154707226075	0.0010045962055879195	0.0028230599234721765	0.0015292054829931755	0.9125753832743956	1.5094614275009989e-06	0.19302556188159448	0.1962096785761798	0.02230483271375465	0.25762160421104074	0.5910121978286924	0.5599606679444271	0.39691165649490373	0.581459948335752	0.6344157168736596	0.5940710245285791	0.8962139526518289	0.4732398152801759	0.549432453238392	0.19269934720170484	0.0	0.529242283367164	0.5995596076190451	0.6064348483662676	0.42852181253296184	0.5796379609432368	0.3233948546521446	0.0	1.0	0.0	0.0	0.0	0.0	0.9999999951630816	1.0
0.001198964003666113	0.000643427509963069	5.766589457150301e-06	0.001778154707226075	0.0010045962055879195	0.0028230599234721765	0.0015292054829931755	0.9125753832743956	1.5094614275009989e-06	0.19302556188159448	0.1962096785761798	0.02230483271375465	0.25762160421104074	0.5910121978286924	0.5599606679444271	0.39691165649490373	0.581459948335752	0.6344157168736596	0.5940710245285791	0.8962139526518289	0.4732398152801759	0.549432453238392	0.19269934720170484	0.0	0.529242283367164	0.5995596076190451	0.6064348483662676	0.42852181253296184	0.5796379609432368	0.3233948546521446	0.0	1.0	0.0	0.0	0.0	0.0	0.9999999951630816	1.0
0.0011935139516800726	0.0006660386498329524	5.861306536752432e-06	0.0017721377244251273	0.0007103278069478411	0.001531971649902473	0.0016306938894495942	0.9124893890347606	1.3511804318385301e-06	0.18755412071190847	0.18481553754173377	0.0	0.26307256230893006	0.5505029632175416	0.5200653561210494	0.37089544892417387	0.5520536751838612	0.6344661084583442	0.529738125999268	0.8907251576618515	0.47323132889353847	0.5425918282571389	0.20473830501510992	0.0	0.5292496048597429	0.599254165831881	0.6064801183411186	0.4293271271858243	0.5796992817674472	0.3241706183856823	0.0	1.0	0.0	0.0	0.0	0.0	0.9999999953148131	1.0
0.0011935139516800726	0.0006660386498329524	5.861306536752432e-06	0.0017721377244251273	0.0007103278069478411	0.001531971649902473	0.0016306938894495942	0.9124893890347606	1.3511804318385301e-06	0.18755412071190847	0.18481553754173377	0.0	0.26307256230893006	0.5505029632175416	0.5200653561210494	0.37089544892417387	0.5520536751838612	0.6344661084583442	0.529738125999268	0.8907251576618515	0.47323132889353847	0.5425918282571389	0.20473830501510992	0.0	0.5292496048597429	0.599254165831881	0.6064801183411186	0.4293271271858243	0.5796992817674472	0.3241706183856823	0.0	1.0	0.0	0.0	0.0	0.0	0.9999999953148131	1.0
0.0013029325546696552	0.0006623212100540258	6.2226155406644385e-06	0.0018616080074674909	0.0011794364162563415	0.0031633337313783315	0.0016279579762885899	0.9124768011851222	1.49718887497914e-06	0.18345912123543584	0.17985788907405212	0.0	0.2470214557305704	0.5545870644892843	0.5165228586056403	0.37157517455574657	0.588170581996805	0.6340115311289545	0.5822299076122315	0.8983952771661656	0.47336626521522296	0.5856354423814507	0.1628711121826904	0.0	0.529256765719113	0.5989488101707438	0.6065310262126165	0.4299441610916961	0.5797481465451593	0.3249511072477273	0.0	1.0	0.0	0.0	0.0	0.0	0.999999995219302	1.0
0.0013029325546696552	0.0006623212100540258	6.2226155406644385e-06	0.0018616080074674909	0.0011794364162563415	0.0031633337313783315	0.0016279579762885899	0.9124768011851222	1.49718887497914e-06	0.18345912123543584	0.17985788907405212	0.0	0.2470214557305704	0.5545870644892843	0.5165228586056403	0.37157517455574657	0.588170581996805	0.6340115311289545	0.5822299076122315	0.8983952771661656	0.47336626521522296	0.5856354423814507	0.1628711121826904	0.0	0.529256765719113	0.5989488101707438	0.6065310262126165	0.4299441610916961	0.5797481465451593	0.3249511072477273	0.0	1.0	0.0	0.0	0.0	0.0	0.999999995219302	1.0
0.0013147050922450495	0.000675461771090731	6.186685139041208e-06	0.0018016046721565176	0.0021730951361613442	0.004314274904928455	0.0015702271233956847	0.9124714854943001	1.6441796915213708e-06	0.1886514950336166	0.1780655745071195	0.0036900369003690045	0.2614682210527691	0.5831369089596132	0.5581122052260935	0.3982221348705069	0.6758436765412834	0.6342330273440744	0.6235010838690196	0.9141467373645927	0.4732638393824769	0.5632950011463537	0.19894501353409438	0.0	0.5292641823234605	0.5986434961834903	0.6065774304388639	0.4307557888931479	0.5797747010150441	0.3255442013831544	0.0	1.0	0.0	0.0	0.0	0.0	0.9999999950665756	1.0
0.0013147050922450495	0.000675461771090731	6.186685139041208e-06	0.0018016046721565176	0.0021730951361613442	0.004314274904928455	0.0015702271233956847	0.9124714854943001	1.6441796915213708e-06	0.1886514950336166	0.1780655745071195	0.0036900369003690045	0.2614682210527691	0.5831369089596132	0.5581122052260935	0.3982221348705069	0.6758436765412834	0.6342330273440744	0.6235010838690196	0.9141467373645927	0.4732638393824769	0.5632950011463537	0.19894501353409438	0.0	0.5292641823234605	0.5986434961834903	0.6065774304388639	0.4307557888931479	0.5797747010150441	0.3255442013831544	0.0	1.0	0.0	0.0	0.0	0.0	0.9999999950665756	1.0
0.0012465405227297093	0.0006520278614283266	5.366170241455713e-06	0.0017002972362276177	0.0020344421444029545	0.003720293252801179	0.0014935189341453144	0.912508035342768	1.4794129044358086e-06	0.18435787851297475	0.1755768226363942	0.015748031496062992	0.25666103396327156	0.5634660448161382	0.5390358467330852	0.37570696092922523	0.6756412939905977	0.6340722162706098	0.6219188274048882	0.9129190434272332	0.47320806909227986	0.5814032201897974	0.20604173898954697	0.0	0.5292714721121167	0.5983383099961481	0.6066225502922065	0.43137528569065686	0.5797826852432826	0.3263218439326507	0.0	1.0	0.0	0.0	0.0	0.0	0.9999999950489634	1.0
0.0012465405227297093	0.0006520278614283266	5.366170241455713e-06	0.0017002972362276177	0.0020344421444029545	0.003720293252801179	0.0014935189341453144	0.912508035342768	1.4794129044358086e-06	0.18435787851297475	0.1755768226363942	0.015748031496062992	0.25666103396327156	0.5634660448161382	0.5390358467330852	0.37570696092922523	0.6756412939905977	0.6340722162706098	0.6219188274048882	0.9129190434272332	0.47320806909227986	0.5814032201897974	0.20604173898954697	0.0	0.5292714721121167	0.5983383099961481	0.6066225502922065	0.43137528569065686	0.5797826852432826	0.3263218439326507	0.0	1.0	0.0	0.0	0.0	0.0	0.9999999950489634	1.0
0.0014219502063264429	0.0006839754118320382	6.486877589246832e-06	0.0019164712205732338	0.0013535509601390648	0.00255793766446787	0.001541544633864011	0.9124263573793854	1.8587246598842896e-06	0.18440454455541244	0.19954050014278582	0.007722007722007722	0.2624181713487951	0.5956958359650388	0.5549313760016602	0.42482624601247126	0.6143184965819916	0.6342570481722104	0.5863210553373661	0.9005628249465507	0.473256061455968	0.5601549293567295	0.20460867425253104	0.0	0.5292788253086185	0.5980331654826899	0.6066691380002974	0.43218403693650137	0.579827663604398	0.32691357108902475	0.0	1.0	0.0	0.0	0.0	0.0	0.9999999950429413	1.0
0.0014219502063264429	0.0006839754118320382	6.486877589246832e-06	0.0019164712205732338	0.0013535509601390648	0.00255793766446787	0.001541544633864011	0.9124263573793854	1.8587246598842896e-06	0.18440454455541244	0.19954050014278582	0.007722007722007722	0.2624181713487951	0.5956958359650388	0.5549313760016602	0.42482624601247126	0.6143184965819916	0.6342570481722104	0.5863210553373661	0.9005628249465507	0.473256061455968	0.5601549293567295	0.20460867425253104	0.0	0.5292788253086185	0.5980331654826899	0.6066691380002974	0.43218403693650137	0.579827663604398	0.32691357108902475	0.0	1.0	0.0	0.0	0.0	0.0	0.9999999950429413	1.0
0.001465961113853427	0.0007159392038117485	6.534289211459492e-06	0.002006113761475697	0.000862324609658448	0.0016338183766708325	0.0016499889334848795	0.9123580897437864	1.6693690425274544e-06	0.1867606685703712	0.18477884716421697	0.01413427561837456	0.2589279692688883	0.5820936393824383	0.5457680732815784	0.4363313583657366	0.5663145768328994	0.6341797028223148	0.5280884585963631	0.8922124889130626	0.4733501453676239	0.5636005320058074	0.19055536283783314	0.0	0.5292864680676155	0.5977281487691426	0.6067256837684422	0.4329872769054524	0.5798648366100052	0.32768781179567225	0.0	1.0	0.0	0.0	0.0	0.0	0.9999999950415763	1.0
0.001465961113853427	0.0007159392038117485	6.534289211459492e-06	0.002006113761475697	0.000862324609658448	0.0016338183766708325	0.0016499889334848795	0.9123580897437864	1.6693690425274544e-06	0.1867606685703712	0.18477884716421697	0.01413427561837456	0.2589279692688883	0.5820936393824383	0.5457680732815784	0.4363313583657366	0.5663145768328994	0.6341797028223148	0.5280884585963631	0.8922124889130626	0.4733501453676239	0.5636005320058074	0.19055536283783314	0.0	0.5292864680676155	0.5977281487691426	0.6067256837684422	0.4329872769054524	0.5798648366100052	0.32768781179567225	0.0	1.0	0.0	0.0	0.0	0.0	0.9999999950415763	1.0
0.0009091293472497247	0.000624578848833975	5.724784605977831e-06	0.0013477939614426227	0.0012970352563485207	0.002370013608883566	0.0013911597233296018	0.9127058880879747	1.752961296400637e-06	0.2094858455537147	0.20089943792734102	0.012552301255230125	0.287632759098878	0.6189989866672923	0.5807227662337462	0.44254191545873883	0.6187435355681662	0.6340592679197623	0.5379994631035336	0.9023056724955899	0.4732815547478591	0.5868566987756485	0.17100195780319416	0.0	0.5292939184894807	0.5974231765077381	0.6067710037837959	0.43362071099672206	0.5798738615523115	0.3282955744277868	0.0	1.0	0.0	0.0	0.0	0.0	0.9999999950405967	1.0
0.0009091293472497247	0.000624578848833975	5.724784605977831e-06	0.0013477939614426227	0.0012970352563485207	0.002370013608883566	0.0013911597233296018	0.9127058880879747	1.752961296400637e-06	0.2094858455537147	0.20089943792734102	0.012552301255230125	0.287632759098878	0.6189989866672923	0.5807227662337462	0.44254191545873883	0.6187435355681662	0.6340592679197623	0.5379994631035336	0.9023056724955899	0.4732815547478591	0.5868566987756485	0.17100195780319416	0.0	0.5292939184894807	0.5974231765077381	0.6067710037837959	0.43362071099672206	0.5798738615523115	0.3282955744277868	0.0	1.0	0.0	0.0	0.0	0.0	0.9999999950405967	1.0
0.0013081138288999986	0.0007090890948453183	6.658128815282251e-06	0.0017250370339576806	0.0014727029799637046	0.0022363507811277465	0.001546281678240293	0.9124832499718967	1.9716937844578124e-06	0.20546787641486142	0.19095875296739975	0.007874015748031496	0.2664830030569181	0.6105692377282435	0.5761974113510776	0.44214431163172313	0.6269194143754367	0.634454517884357	0.5630181008908798	0.9021958270021412	0.47323652526517834	0.540215031042205	0.21957129573788042	0.0	0.5293014323191915	0.597118284815843	0.6068165906818312	0.4344291949520013	0.5795314015793941	0.32907097613034236	0.0	1.0	0.0	0.0	0.0	0.0	0.999999995037325	1.0
0.0013081138288999986	0.0007090890948453183	6.658128815282251e-06	0.0017250370339576806	0.0014727029799637046	0.0022363507811277465	0.001546281678240293	0.9124832499718967	1.9716937844578124e-06	0.20546787641486142	0.19095875296739975	0.007874015748031496	0.2664830030569181	0.6105692377282435	0.5761974113510776	0.44214431163172313	0.6269194143754367	0.634454517884357	0.5630181008908798	0.9021958270021412	0.47323652526517834	0.540215031042205	0.21957129573788042	0.0	0.5293014323191915	0.597118284815843	0.6068165906818312	0.4344291949520013	0.5795314015793941	0.32907097613034236	0.0	1.0	0.0	0.0	0.0	0.0	0.999999995037325	1.0
0.0010925958225324463	0.0006311687877981838	6.6329975111372945e-06	0.0015650698283352497	0.0005227402413941227	0.0010587532981756165	0.001351086896296585	0.9127962831363458	2.166461924617196e-06	0.23015641034358109	0.21739164782002138	0.01276595744680851	0.3023838086408509	0.5849537195595622	0.5532454331789122	0.427254535656795	0.5481910892565688	0.6340839995459878	0.524066912718329	0.888612806156747	0.4732462586962907	0.5833713226590076	0.1852333691020696	0.0	0.5293092378249924	0.5968134820282335	0.6068657804960669	0.43523370136910683	0.579578461368645	0.3296633087523243	0.0	1.0	0.0	0.0	0.0	0.0	0.9999999950369397	1.0
0.0010925958225324463	0.0006311687877981838	6.6329975111372945e-06	0.0015650698283352497	0.0005227402413941227	0.0010587532981756165	0.001351086896296585	0.9127962831363458	2.166461924617196e-06	0.23015641034358109	0.21739164782002138	0.01276595744680851	0.3023838086408509	0.5849537195595622	0.5532454331789122	0.427254535656795	0.5481910892565688	0.6340839995459878	0.524066912718329	0.888612806156747	0.4732462586962907	0.5833713226590076	0.1852333691020696	0.0	0.5293092378249924	0.5968134820282335	0.6068657804960669	0.43523370136910683	0.579578461368645	0.3296633087523243	0.0	1.0	0.0	0.0	0.0	0.0	0.9999999950369397	1.0
0.001422290466091715	0.0007385113935468761	7.087721916369958e-06	0.0019526323561180118	0.0009448027471136188	0.0018675313776310776	0.0015744614591260172	0.9124296383231028	2.073060817392758e-06	0.2082698353970816	0.1953288706346912	0.011538461538461539	0.2800047873109449	0.6187136898125605	0.5826494030937781	0.5049023742141547	0.5792414469716871	0.6341359393975933	0.5587716283854062	0.893387722635193	0.47322779444049934	0.5649388569959857	0.2320086796082955	0.0	0.5293168805839895	0.5965087625883919	0.6069116509569512	0.43586103868986387	0.579588478241547	0.3304398839346149	0.0	1.0	0.0	0.0	0.0	0.0	0.999999995036946	1.0
0.001422290466091715	0.0007385113935468761	7.087721916369958e-06	0.0019526323561180118	0.0009448027471136188	0.0018675313776310776	0.0015744614591260172	0.9124296383231028	2.073060817392758e-06	0.2082698353970816	0.1953288706346912	0.011538461538461539	0.2800047873109449	0.6187136898125605	0.5826494030937781	0.5049023742141547	0.5792414469716871	0.6341359393975933	0.5587716283854062	0.893387722635193	0.47322779444049934	0.5649388569959857	0.2320086796082955	0.0	0.5293168805839895	0.5965087625883919	0.6069116509569512	0.43586103868986387	0.579588478241547	0.3304398839346149	0.0	1.0	0.0	0.0	0.0	0.0	0.999999995036946	1.0
0.0015041332014659326	0.0008064874787611654	7.27830055895706e-06	0.002062633624656872	3.351359804976494e-05	0.0001874932456751838	0.0016822934046418368	0.9122620283941237	1.9063460755276683e-06	0.20728192363655185	0.18162129744105485	0.017543859649122806	0.2982655801120876	0.6298229637849988	0.6021996107662302	0.5108122055721935	0.4965954140782588	0.6341149664600857	0.475247787955166	0.8786708805912821	0.47323658470378116	0.5599618659691261	0.2501588727426336	0.0	0.5293248150190765	0.5962041264963185	0.6069438770407435	0.4366634322386915	0.5796023327475739	0.33103543738395463	0.0	1.0	0.0	0.0	0.0	0.0	0.9999999950363526	1.0
0.0015041332014659326	0.0008064874787611654	7.27830055895706e-06	0.002062633624656872	3.351359804976494e-05	0.0001874932456751838	0.0016822934046418368	0.9122620283941237	1.9063460755276683e-06	0.20728192363655185	0.18162129744105485	0.017543859649122806	0.2982655801120876	0.6298229637849988	0.6021996107662302	0.5108122055721935	0.4965954140782588	0.6341149664600857	0.475247787955166	0.8786708805912821	0.47323658470378116	0.5599618659691261	0.2501588727426336	0.0	0.5293248150190765	0.5962041264963185	0.6069438770407435	0.4366634322386915	0.5796023327475739	0.33103543738395463	0.0	1.0	0.0	0.0	0.0	0.0	0.9999999950363526	1.0
0.0016076449624309389	0.0008141941164229662	7.499037184915436e-06	0.0022873068284819105	0.0006338819203847681	0.0003122704117780622	0.0016948989623043098	0.9122829100655879	1.928798262185102e-06	0.21321242985504163	0.19899379148075277	0.030927835051546403	0.3201574165239671	0.643010776772301	0.6139554552174611	0.5151364210942593	0.5471746452966946	0.6338082937060134	0.4936867746163299	0.8878601375339001	0.47316161852797656	0.5827180183530772	0.270508781601427	0.0	0.5293325550034369	0.595899534856388	0.606989864262801	0.4374731190015145	0.5796298791480545	0.33181254312889136	0.0	1.0	0.0	0.0	0.0	0.0	0.9999999950359728	1.0
0.0016076449624309389	0.0008141941164229662	7.499037184915436e-06	0.0022873068284819105	0.0006338819203847681	0.0003122704117780622	0.0016948989623043098	0.9122829100655879	1.928798262185102e-06	0.21321242985504163	0.19899379148075277	0.030927835051546403	0.3201574165239671	0.643010776772301	0.6139554552174611	0.5151364210942593	0.5471746452966946	0.6338082937060134	0.4936867746163299	0.8878601375339001	0.47316161852797656	0.5827180183530772	0.270508781601427	0.0	0.5293325550034369	0.595899534856388	0.606989864262801	0.4374731190015145	0.5796298791480545	0.33181254312889136	0.0	1.0	0.0	0.0	0.0	0.0	0.9999999950359728	1.0
0.0015816773295298171	0.0007755693041020347	7.637012120908957e-06	0.002172241466089485	0.001194862275777929	0.0014117458049979078	0.0016176082994526241	0.9123719728131402	2.112728916218045e-06	0.21306181847604733	0.22024757766349232	0.05434782608695653	0.306103362459733	0.6045196223977052	0.5932567287600177	0.4398264163269205	0.594560406521831	0.6336152684375193	0.533421258610932	0.8963993546539882	0.47320051076326747	0.6029955852574095	0.25049136605343625	0.0	0.5293403583956429	0.5955950265642256	0.6070424901915611	0.4380962687700822	0.5796473924144757	0.3324060367467814	0.0	1.0	0.0	0.0	0.0	0.0	0.999999995035581	1.0
0.0015816773295298171	0.0007755693041020347	7.637012120908957e-06	0.002172241466089485	0.001194862275777929	0.0014117458049979078	0.0016176082994526241	0.9123719728131402	2.112728916218045e-06	0.21306181847604733	0.22024757766349232	0.05434782608695653	0.306103362459733	0.6045196223977052	0.5932567287600177	0.4398264163269205	0.594560406521831	0.6336152684375193	0.533421258610932	0.8963993546539882	0.47320051076326747	0.6029955852574095	0.25049136605343625	0.0	0.5293403583956429	0.5955950265642256	0.6070424901915611	0.4380962687700822	0.5796473924144757	0.3324060367467814	0.0	1.0	0.0	0.0	0.0	0.0	0.999999995035581	1.0
0.0015862832303782089	0.0007749824141201504	7.750713243346568e-06	0.002204114994328799	0.0006595773049222678	0.00043897609163937143	0.0015980899696745857	0.9124447203811747	2.233731215619985e-06	0.22440327285863937	0.20511904046412124	0.01865671641791045	0.3007434923805439	0.6236092545739662	0.6019292298392033	0.5088712325413467	0.5534053137181664	0.6337960530290216	0.49970373480591396	0.8888053510346219	0.47317951962707516	0.5885605253369978	0.2556888672359568	0.0	0.5293484217600162	0.595290559945947	0.6070799204876427	0.4388956266617757	0.5793087375523686	0.3331734550419908	0.0	1.0	0.0	0.0	0.0	0.0	0.9999999950354598	1.0
0.0015862832303782089	0.0007749824141201504	7.750713243346568e-06	0.002204114994328799	0.0006595773049222678	0.00043897609163937143	0.0015980899696745857	0.9124447203811747	2.233731215619985e-06	0.22440327285863937	0.20511904046412124	0.01865671641791045	0.3007434923805439	0.6236092545739662	0.6019292298392033	0.5088712325413467	0.5534053137181664	0.6337960530290216	0.49970373480591396	0.8888053510346219	0.47317951962707516	0.5885605253369978	0.2556888672359568	0.0	0.5293484217600162	0.595290559945947	0.6070799204876427	0.4388956266617757	0.5793087375523686	0.3331734550419908	0.0	1.0	0.0	0.0	0.0	0.0	0.9999999950354598	1.0
0.0016800534613219083	0.000784062089557909	7.71941015798012e-06	0.002310701146769931	0.00048379724497731323	0.0009232875265799677	0.0016147681885553965	0.9123621207646921	2.31929615214559e-06	0.214624499905822	0.19897597540303344	0.011583011583011582	0.2917847875696681	0.633427269774808	0.6143601165104454	0.5122974691511535	0.5403376025185519	0.6337904695455251	0.520228576512261	0.886061787781279	0.4731032306583841	0.5878240541173321	0.27748122593603747	0.0	0.5293563244911804	0.5949861794536956	0.6071150322404287	0.4396928589570691	0.5793093554763463	0.3337595457504888	0.0	1.0	0.0	0.0	0.0	0.0	0.9999999950352593	1.0
0.0017176523635341022	0.0008171477042740388	8.256024476557471e-06	0.002196481334967617	0.0017347655188249152	0.0023494258054649986	0.0016409692017523827	0.912332549777284	2.4844925103126613e-06	0.22172997777103992	0.20205286201633219	0.019083969465648856	0.30320319550385955	0.6192381592617977	0.6078851556843679	0.5273768543598683	0.6450548499994954	0.6339549795855284	0.5777755794785597	0.9031797405181246	0.4729850714799599	0.5711950695641617	0.31404303843493386	0.0	0.5293642885165954	0.594681882309212	0.6071662403549433	0.4404980972411986	0.5793099083556947	0.3345280813482119	0.0	1.0	0.0	0.0	0.0	0.0	0.9999999950353204	1.0
0.0014863289668376495	0.0007505728762940481	6.863239943891929e-06	0.0018379901374094146	0.0016425285079870702	0.00210725620336396	0.0014994616810665854	0.9123755103445496	2.3869107317450214e-06	0.20408044823305854	0.18115995329168907	0.0044444444444444444	0.2603098542867197	0.6397280722556378	0.6245433944685701	0.5150107334056566	0.660010964769439	0.6338992779476162	0.5820179295538297	0.9033929841384268	0.47307964148033116	0.5833115727342092	0.27498524699907007	0.0	0.5293724808102548	0.5943775879429875	0.6072183491985079	0.4411167603467064	0.5793279419791499	0.33512267978478855	0.0	1.0	0.0	0.0	0.0	0.0	0.9999999950352382	1.0
0.0015204121498696686	0.0007927135601663917	7.073597864669738e-06	0.0019875892229167256	0.0008958766016396521	0.0005668289682030434	0.001566216232138017	0.9123500758362376	2.2872271794702154e-06	0.21586989739760198	0.177949342780671	0.0	0.28707389683900475	0.6445629170272031	0.6376912349379159	0.5319812267258861	0.5814216327501914	0.6340841357957102	0.5074134290657357	0.8918424865599155	0.4730423730345737	0.5636564822528105	0.2948239588952206	0.0	0.5293805124707052	0.594073376924531	0.6072561130979415	0.4419220749995688	0.5793322511858368	0.33570825241446733	0.0	1.0	0.0	0.0	0.0	0.0	0.999999995036302	1.0
0.0017087674311652178	0.0008041863883798971	7.755089262252417e-06	0.0019776228440970016	0.002398329948820489	0.00279932054410119	0.001570774129287961	0.91232424087477	2.6285867389905894e-06	0.21596992414434313	0.17849511588879333	0.00425531914893617	0.2863017159348238	0.6628754685366709	0.6457812649880458	0.5567652381729664	0.7240211092954624	0.6342357617990946	0.6091417510154905	0.912675418696759	0.4729944629529675	0.5508199541007235	0.30916800664439914	0.0	0.5293887998761332	0.5937692075799582	0.6073012663116193	0.4427219929286372	0.5793601228094635	0.336475995289178	0.0	1.0	0.0	0.0	0.0	0.0	0.9999999950407245	1.0
0.0015432660040131726	0.0007741796935573015	7.5961460056097535e-06	0.0018643663095271768	0.0015638565873606933	0.0015134786259448346	0.0015169391922088716	0.9123838615259104	2.702166967298605e-06	0.21443747495201299	0.19598750406579865	0.026666666666666672	0.28492468007968663	0.6791395263840418	0.6438814421900341	0.6091661432323112	0.6523079579610642	0.6344671468617242	0.5539067856624288	0.9018100051542424	0.4731125258587255	0.5346985177213602	0.2726072321015089	0.0	0.5293969266483521	0.5934651243614126	0.6073470200113305	0.4435342253158913	0.5789781319631291	0.3370650259389269	0.0	1.0	0.0	0.0	0.0	0.0	0.9999999950403807	1.0
0.0012502167291885099	0.0006698087881664362	6.626410376073054e-06	0.001536327128747252	0.0007028605506982724	0.0006777658042337812	0.001293790367939113	0.9127176637867335	2.70677091962579e-06	0.23127982063771768	0.17730455737449866	0.01530612244897959	0.32090047616991946	0.6813425474857924	0.6559904861380641	0.6089228615688085	0.5781876541809275	0.6346114975821792	0.5190900862579542	0.8911606879332887	0.4731394307280066	0.528763477454089	0.23342902327537926	0.0	0.5294050872380887	0.5931610383646081	0.6073900548437239	0.44434155737611547	0.5789572363759876	0.3378365763808628	0.0	1.0	0.0	0.0	0.0	0.0	0.9999999950371042	1.0
0.0013085720233388992	0.0007404986794792874	7.944743599783584e-06	0.0016333753455158462	0.0009952922528880543	0.0016184509748358262	0.0014384303835432673	0.9124411794445276	3.131422612331977e-06	0.21097235020954702	0.20796895187809353	0.04326923076923077	0.27223164045944104	0.6518127498640698	0.6259628478918593	0.6267243958728328	0.6046029304665077	0.6347777665818494	0.5651389590095359	0.8941583939271942	0.4732197385849147	0.5107671520453022	0.23481054618425368	0.0	0.5294134401649571	0.5928569968199464	0.6074523052291858	0.4451521160153061	0.578986717854188	0.3384282473600155	0.783132530120482	0.0	0.0	0.0	0.0	0.0	0.9999999950356235	1.0
0.0049141680143318925	0.0026424547965473006	3.833582970294358e-05	0.007291420129663881	0.00028295127467368927	0.00167812598679251	0.005543713862209899	0.907652026191999	3.2835242900881454e-06	0.19595664621030667	0.3444078774977638	0.1016597510373444	0.31390549308371907	0.6345763200413632	0.5801032684125483	0.40087231931019224	0.5056523344852637	0.6415888572441039	0.5007986689607448	0.8803088640955645	0.47659796764875734	0.3329585175375879	0.15295427114261106	0.39360747322639195	0.49273010766899483	0.5928569968199464	0.9184159158422828	0.3293245242848434	0.8859200622971439	0.23017754442536797	0.783132530120482	0.0	0.0	0.0	0.0	0.0	0.9999999950356235	1.0
0.0012242653672036312	0.0007590170538987057	8.955524199089028e-06	0.0016467004896211332	0.0007601505527206039	0.0017334048666266314	0.0015099989188667319	0.9125704036122206	3.0612480497764147e-06	0.23899270376596282	0.23298781649731762	0.03765690376569038	0.30782261991049686	0.6186541916996084	0.5850029836788352	0.5710040123510753	0.5692548206265425	0.6344462750802378	0.5587055855059159	0.8907237090471378	0.4731264037985198	0.5373697297979965	0.26498238652505257	0.0	0.5294216641625393	0.5925529969491689	0.6078552980782645	0.44595968990985124	0.5789988486775401	0.33901353910358745	0.783132530120482	0.0	0.0	0.0	0.0	0.0	0.9999999950416514	1.0
0.00487654193316449	0.002720516687242798	4.138331387776393e-05	0.007770131179523383	0.00046121551089884093	0.003343250516956676	0.005743170638827767	0.9077204268629238	3.1778890604295573e-06	0.20778178143044573	0.3823114512156033	0.15233644859813086	0.35185608199195884	0.574600173525019	0.5315641798626524	0.381381869132517	0.5086820613717437	0.6417012393897967	0.49378432232736824	0.881021152872051	0.47680322108273826	0.3347976156991027	0.14718986998640382	0.4511770991829953	0.4927323966922232	0.5925529969491689	0.9179580285616511	0.3298326627416108	0.8860124256706563	0.23094501265588532	0.783132530120482	0.0	0.0	0.0	0.0	0.0	0.9999999950416514	1.0
0.0012541871672598435	0.000734832398689526	8.416054747391466e-06	0.0016172627620220587	0.0010126535633427133	0.0019335620444516956	0.0014605227941257382	0.9125933011605413	3.0388300802321813e-06	0.23423377606698953	0.22208825859124806	0.030973451327433628	0.30315765967113406	0.6616183591657512	0.6125348721109615	0.6162248659331633	0.5978992693339311	0.6346142173997427	0.5651751564989853	0.8949869095043269	0.47304650831548933	0.52480932114323	0.2796770891453625	0.0	0.5294298881601216	0.5922490415305341	0.607887557522392	0.446755973960044	0.5790141341654101	0.3395882133523231	0.0	1.0	0.0	0.0	0.0	0.0	0.9999999950403119	1.0
0.004840068716277291	0.002772719582054087	4.003450360767002e-05	0.0076385297744516675	0.0005237710706104966	0.0005140305788034154	0.005854635956023181	0.9075027357591408	3.0694753502740954e-06	0.20361895842892946	0.34885762492198324	0.12195121951219509	0.3432482746814227	0.591630972259501	0.538310793480575	0.399347694049403	0.4883615197494035	0.6412212452881224	0.48000440668964195	0.8770403866738317	0.4769216481266905	0.3484347732253864	0.14486175095990284	0.46895687811757314	0.49273471953296927	0.5922490415305341	0.9175250948117406	0.3303283021824211	0.8860914874174904	0.23230588087559043	0.0	1.0	0.0	0.0	0.0	0.0	0.9999999950403119	1.0
0.0010326815428939767	0.0006668608115041888	7.568969224206644e-06	0.001372956774986379	0.0005364379230056639	0.0015790381371242428	0.0013529915307595296	0.9127341130589928	2.8578294364967874e-06	0.23312854685906126	0.20972045087196592	0.023364485981308414	0.2917796172330944	0.6402737296316803	0.5959438275226009	0.6133039401988243	0.5544101200295009	0.6347030123346974	0.560854602156649	0.8883747495447345	0.47304457602611494	0.5204057741655349	0.26054956252001193	0.0	0.5294383700162761	0.5919451277857836	0.6079238035265744	0.44755452998004164	0.578620240151926	0.3401698910279878	0.0	1.0	0.0	0.0	0.0	0.0	0.9999999950361862	1.0
0.0050945947833524845	0.002918687872729357	4.577024646973621e-05	0.008285518471869337	0.00010068100580455655	0.0019338710463787726	0.0061362663707535	0.9074775148366415	3.1697702663458207e-06	0.2173861149091103	0.3953006370390517	0.15682967959527824	0.37267842649930727	0.5699231513203602	0.517576123393619	0.39364193101901085	0.4973158166666708	0.6412895464742778	0.46488655072322066	0.8787446910957971	0.4771543240701545	0.3538918330634548	0.14547759058059628	0.44886230959037265	0.49273717130300143	0.5919451277857836	0.917575735800557	0.3308329976821453	0.886971264811353	0.23377577035620783	0.0	1.0	0.0	0.0	0.0	0.0	0.9999999950361862	1.0
0.0051730026043914825	0.003055540915711269	5.1211238787680345e-05	0.008976510776764073	2.926436165740194e-05	0.003921589132534958	0.006188792475196063	0.9075476617266744	3.3621085051035483e-06	0.23287862946511345	0.45133553834831774	0.21473851030110924	0.4249911474680984	0.5516527455852436	0.4993053137535479	0.39187670854460904	0.49867514641391825	0.6421782546795234	0.4799013301334669	0.8790233401362438	0.47747103996644785	0.3417316017343207	0.13961053548425162	0.46516712859532483	0.4927396209594389	0.5916412112627739	0.9172195808620831	0.331583785059692	0.887049903768097	0.23453143512832686	0.0	1.0	0.0	0.0	0.0	0.0	0.9999999950351386	1.0
0.0009051060398667731	0.0005873338280073914	6.861046086481961e-06	0.001329103254584097	0.00013945270419755086	0.0002926211402682941	0.0011901322935310582	0.912979699445278	2.805434162726714e-06	0.24845832555255593	0.22260501496820648	0.03045685279187817	0.3046024590084372	0.6597053798321799	0.6088115314904312	0.6262526909346882	0.4835910655085994	0.6347515525411367	0.4980784555793217	0.8763523473433302	0.4730569564785992	0.5198268726852108	0.22761150335809804	0.0	0.5294466257177812	0.5916412112627739	0.6079578977891372	0.44834436723636256	0.578607117397978	0.3407479858453127	0.0	1.0	0.0	0.0	0.0	0.0	0.9999999950351386	1.0
0.001173320334192512	0.0005817236260739668	6.9975802219957455e-06	0.0016413003516390135	3.5809191021751716e-05	0.00028522383653834904	0.0011450521106310659	0.9130054189044099	3.037086984148715e-06	0.251474965259302	0.2312504600692488	0.05319148936170213	0.3278448521873719	0.6695609274282002	0.6334678939193407	0.605569744816753	0.503382241501629	0.6347916886551657	0.49841694763142924	0.8798571160978853	0.4729858766052955	0.5158510658258931	0.24945212411438447	0.0	0.5294551075739359	0.5913372975180232	0.6080156445293488	0.4491422041174584	0.578587295047219	0.34132947002165936	0.0	1.0	0.0	0.0	0.0	0.0	0.9999999950349695	1.0
0.005213656433839074	0.0030740988307788797	5.028367960526472e-05	0.008243047081659068	0.0012395751327810764	0.0023528404876683355	0.006204810615693454	0.9073898525341929	3.681311368147008e-06	0.22817092955605894	0.3876862390540944	0.13699825479930197	0.368777263289531	0.6029907106292356	0.5496223998901666	0.4293505453647047	0.4753567074237962	0.6422195775173248	0.46038554492284767	0.8745294307438262	0.4775426822138011	0.3417697480967826	0.1370059244882128	0.3954812541879497	0.4927419438001849	0.5913372975180232	0.9172757263062057	0.3322659678588187	0.8871370147877988	0.23528962787540691	0.0	1.0	0.0	0.0	0.0	0.0	0.9999999950349695	1.0
0.0007206965390776462	0.0004999162788392183	5.385992549622838e-06	0.0010649092797362085	0.0007955077096947672	0.001984518111403335	0.0010200532741276424	0.9131691594887695	2.2988454982751095e-06	0.2511095244167392	0.22959877677867355	0.027472527472527482	0.33389638165616276	0.6158426092581326	0.5724657170891202	0.5336726979685233	0.595479303351749	0.6348691624721873	0.5984096561943394	0.8978347286387435	0.47302750267363064	0.5109761499655135	0.19637973997085872	0.0	0.5294633970929586	0.5910334254471565	0.6080647843030815	0.4497640619816273	0.5782200693317207	0.34191675917754627	0.0	1.0	0.0	0.0	0.0	0.0	0.9999999950348827	1.0
0.0052459766847499775	0.003069922652381983	5.053807012749704e-05	0.008289987381017615	0.0007301941382770774	0.0009487513150674348	0.006187013575047036	0.9075117541989954	3.54498369012341e-06	0.2326905297156916	0.414111610980595	0.16134453781512606	0.38541972661598656	0.5694166793418343	0.513414953028445	0.40747552364370826	0.4856679456002667	0.6420968430340344	0.48342531917456544	0.8764022984290969	0.4774460238642444	0.3440616595414332	0.14278656520727484	0.0	0.49274442727414	0.5910334254471565	0.9173023645338538	0.3329068542656106	0.8872317360291209	0.23605336344166078	0.0	1.0	0.0	0.0	0.0	0.0	0.9999999950348827	1.0
0.005153118461898154	0.003105917704487032	5.297439392031489e-05	0.008092314947613014	0.000257516614251358	0.0010654785116960203	0.0061535039281330264	0.9074971692703137	3.754019578004771e-06	0.23521218696110435	0.46226690709734475	0.21314237573715247	0.4069619360299024	0.5468573434234334	0.49701074950866664	0.3934010071593636	0.49440656116213433	0.6418303132056197	0.49181778123310693	0.878178336982115	0.47761387877292877	0.3510570389282393	0.1359064363589949	0.0	0.4927468452266545	0.5907295950501739	0.9168796724068462	0.3336014915322667	0.8873193348835419	0.23699560524973137	0.0	1.0	0.0	0.0	0.0	0.0	0.9999999950347127	1.0
0.0011276283748339676	0.0005523335846476938	5.6924087050556395e-06	0.0016839362706713677	0.00039896969741809945	0.00024064558987778813	0.0011626616767369275	0.9129985806200418	2.148644025970849e-06	0.23671702228059044	0.20471602280238158	0.029556650246305417	0.3138029797620786	0.6490116018167968	0.6068451487621821	0.5620910358837512	0.5424839161295177	0.6346691050718295	0.49488384710070404	0.8874690927040206	0.47304017211419286	0.53122047541851	0.21808401617919015	0.0	0.5294717183159042	0.5907295950501739	0.6081072853701119	0.4505577431308393	0.5781868477873394	0.34249909225412684	0.0	1.0	0.0	0.0	0.0	0.0	0.9999999950347127	1.0
0.005345568319552737	0.003265447401972287	5.190215290357933e-05	0.008362254901762211	0.0002991665158926608	0.0030628629762070305	0.006427566396632549	0.9068481945638234	3.783840767510059e-06	0.22368414594100494	0.41152142936526526	0.17056277056277058	0.36910739691545624	0.5686520791893597	0.5208977414672213	0.42494559910947277	0.5048923001352091	0.6419215590956213	0.487562682674599	0.8801735597004673	0.4776664192169887	0.35594316136769044	0.14918556017256795	0.0	0.49274932870060956	0.5904257229793072	0.9163460071248335	0.3338983495253079	0.8874081208024465	0.23774980317218164	0.0	1.0	0.0	0.0	0.0	0.0	0.9999999950353414	1.0
0.005157175440155737	0.003440011532278389	5.210781269314544e-05	0.008013289075153961	6.860955687971242e-05	0.002529860200551543	0.006727079885141261	0.9063137302008278	3.723101986292356e-06	0.21858317504750668	0.3808193187624125	0.1445578231292517	0.34938055254645584	0.5808335830289877	0.5400531892067533	0.4396670069259763	0.49790071974655414	0.6415735179549553	0.47172816465491657	0.8789082974181471	0.4778373136166142	0.36887641305313706	0.1557741663513686	0.0	0.4927517149492013	0.5901218509084405	0.9158911389545364	0.33433735518658564	0.8875003053032284	0.2385001248663583	0.0	1.0	0.0	0.0	0.0	0.0	0.9999999950353259	1.0
0.005533340384880675	0.0035544529056050866	5.6207552570456696e-05	0.008828170584986859	0.00014452612574040397	0.001318474892764287	0.006757388574479048	0.9064006873712582	3.952928654648587e-06	0.23066183363021914	0.41118185652133643	0.16528239202657807	0.37897358479845966	0.5707085138926482	0.5377157072969133	0.4420451526696359	0.4965415113720983	0.6422089896335188	0.4813807453874777	0.8786676508550421	0.4778487356189763	0.3615387965843002	0.16535000652377718	0.320438204574208	0.4927542301270792	0.5898180232897169	0.9154583720063019	0.33484212069098174	0.8875772856219268	0.23920688424632983	0.0	1.0	0.0	0.0	0.0	0.0	0.9999999950352717	1.0
0.005989922722113878	0.0035831856624951655	6.260962425680214e-05	0.00978700350930957	0.0004897356002252401	0.0026113039009897157	0.006604062367048587	0.9069475307154873	4.290115864185896e-06	0.2516155153370351	0.4800387573770083	0.20673076923076927	0.4337168196609652	0.5527019983427341	0.523416992665683	0.4543554126113138	0.5078311097149656	0.6420417772178902	0.4765906682807894	0.8807406467999603	0.47775023850623105	0.365447590457085	0.17326254167879757	0.0	0.4927566184892658	0.5895141512188502	0.915148804775919	0.3353599007002822	0.8876666732036518	0.23992565306784464	0.0	1.0	0.0	0.0	0.0	0.0	0.9999999950356956	1.0
0.006291734687573234	0.0036539567328763103	6.553789337764975e-05	0.009421488838345001	0.0007634165336137576	0.003695940445056759	0.006476512664110479	0.9067831276711583	4.931201971005206e-06	0.2508893445456143	0.47428958266562926	0.20450606585788556	0.43303828566779634	0.5797798773807006	0.551374919680498	0.4693226612628742	0.5137600085677432	0.6415729645557915	0.4570428705166035	0.8815880588723075	0.47791196029553	0.37578351704018237	0.1702990925994355	0.0	0.4927591019632208	0.5892102791479835	0.9151501725496617	0.3358601031728854	0.8877706145211678	0.2406764304217056	0.0	1.0	0.0	0.0	0.0	0.0	0.9999999950358262	0.25
0.006531306077170433	0.003765168660944995	6.557949951956015e-05	0.009816910391865618	0.0009113179676437141	0.003930337783348885	0.006707323663993113	0.9062718740240092	4.864118636019776e-06	0.2415321747686191	0.46122150628061165	0.21043627031650983	0.4158010607355209	0.6010433585145711	0.5747141686421303	0.48729047392066444	0.5163602846328276	0.6421626387460815	0.44643653779578246	0.8819434609425263	0.47797589251026645	0.3693087829861714	0.17587509412765256	0.39942917907480285	0.4927614543942948	0.5889064070771168	0.9148472607061489	0.33634272810879134	0.88786787250303	0.24136150539423354	0.0	1.0	0.0	0.0	0.0	0.0	0.0	0.0
0.006461384697963164	0.0038228175274602873	6.71903817041375e-05	0.009317175500175032	0.0008731605782712943	0.0038874656916991148	0.0066545571985665375	0.9064620376343832	5.19967980584244e-06	0.25155789097141285	0.44300966974453526	0.18262411347517732	0.40760008938878123	0.597492624283873	0.5771749661660796	0.49396093094279164	0.5162392930806066	0.6417749761987105	0.44814614899454563	0.881819213600927	0.47799067109297894	0.3773921441638223	0.17958935875844761	0.39857078499324666	0.4927639061643271	0.5886024905541072	0.9149004871209423	0.3368456480354748	0.8879163795352814	0.24206515630129	0.0	1.0	0.0	0.0	0.0	0.0	0.0	0.0
0.006356868677640931	0.0037563581061436824	6.0391281870917874e-05	0.008978309268968195	0.0004886824079591241	0.003181891766924267	0.006540497108290097	0.906221367503709	4.91768190736718e-06	0.23926984533050838	0.4151950481475418	0.17166979362101317	0.38392041845410474	0.6248268691423604	0.6002258306321511	0.5174936518291449	0.5092853370477625	0.6412404940984565	0.4854618966385769	0.8806394581769947	0.4777879401752177	0.3843170093549086	0.18509088457795286	0.0	0.49276626070899593	0.5882985768093565	0.9149401692396493	0.33746405657853945	0.8879852943199549	0.24276840148397	0.0	1.0	0.0	0.0	0.0	0.0	0.0	0.0
0.005874639230578896	0.0036474587732187396	5.3112847511383226e-05	0.007774223351001209	0.000744848977047578	0.004997607121511301	0.006287611044009578	0.9062249747206411	4.664026909561367e-06	0.2316020903926322	0.36546567587291534	0.1271617497456765	0.3715892418480675	0.6334258678166009	0.6091700632961349	0.5132366291283701	0.5158791366182385	0.6415496734549867	0.44509205258668044	0.8814748882250794	0.47750414653314965	0.3759835137048088	0.19191025637402115	0.0	0.49276867866151053	0.5879946213907219	0.9149997174379612	0.3380954032577756	0.8880380942977356	0.24392444131269614	0.0	1.0	0.0	0.0	0.0	0.0	0.0	0.0
0.005825772982883108	0.0036793021267535965	5.351069669783451e-05	0.007791030791010174	0.001018429536862844	0.005642982583354143	0.0063387802230631795	0.906030855865401	4.713938913254848e-06	0.22742978591232327	0.3602215876982918	0.12436289500509685	0.3721684991439681	0.6195006624448443	0.5919023571615339	0.49751840283362486	0.5220570006800909	0.6426370952557139	0.4625656260782329	0.8822907883132526	0.477464961782129	0.35854130208127033	0.19645261692712435	0.0	0.49277100150225656	0.5876906631938282	0.9146662642075829	0.33884745708347674	0.8881092368609604	0.24495672896468756	0.0	1.0	0.0	0.0	0.0	0.0	0.9999999950345978	1.0
0.005708647265193369	0.0037173217648728803	5.8159697387466545e-05	0.007948607219631573	0.00018144067706577448	0.004973547506828194	0.006292348541389658	0.9062873963187315	4.97493479482248e-06	0.2387172879584864	0.41024999098876214	0.1702755905511811	0.40240497109471307	0.5848220077509336	0.5461748761342805	0.5034756763572672	0.5031202759233795	0.6422150329900116	0.4300972294836757	0.8796980154404073	0.4776136626034403	0.36692053704541105	0.19135580823573706	0.0	0.4927733877508483	0.5873866633230507	0.9147328013961167	0.33915521671314447	0.8881710780422047	0.24588629968838555	0.0	1.0	0.0	0.0	0.0	0.0	0.9999999950348247	1.0
0.005827367025292595	0.003884735102624651	5.947292003261724e-05	0.007900415318731835	0.0014835624858260733	0.0053821858196716425	0.006501027714004904	0.9061727327304439	4.794083245893979e-06	0.24635015865076515	0.403973416946118	0.1452513966480447	0.4103146649485552	0.5744838936761771	0.5400343003296854	0.5051190309625133	0.529617594928392	0.6426336594236448	0.4584534613582711	0.8835943751634385	0.47758297383904413	0.36537265672977565	0.20505690620519657	0.3447716427508832	0.49277564507015376	0.5870826217783889	0.9146587914925006	0.33910296777169463	0.8885438000288732	0.247325653728239	0.0	1.0	0.0	0.0	0.0	0.0	0.9999999950354255	1.0
0.005838396536398098	0.004007797792934584	6.305959116347556e-05	0.008380397808046886	0.0005911184060972506	0.0005477184057977424	0.00672516055546054	0.9060153154539262	4.546180655720826e-06	0.2493074228962604	0.4547269585158117	0.1901172529313233	0.4573974179558846	0.5231980808605703	0.4937884674702072	0.45686517197130444	0.4882793115509788	0.6428011880149278	0.47736777987379997	0.8774039324546394	0.47764725496665444	0.3664951373876024	0.21010579212876296	0.34469574571710027	0.492777936206977	0.5867784968859593	0.9134635407231946	0.3386653749319761	0.8889692081652214	0.2482489138774047	0.0	1.0	0.0	0.0	0.0	0.0	0.9999999950354942	1.0
0.005620585402358503	0.004091744849194599	6.085208384159506e-05	0.007926844496083572	0.0002673597211035145	0.0032005382445103978	0.006900039918452303	0.9054403982611564	4.6099707081281366e-06	0.23715256099360277	0.40135957049640836	0.15641476274165206	0.4047051064258327	0.5493429579162725	0.5169756199973694	0.48157345689497616	0.4940102160134479	0.6422242545840436	0.4778123373607602	0.8783788821768105	0.4778634339059359	0.37773917836733617	0.20503191418638722	0.3643092289826283	0.49278009630091923	0.5864743692152707	0.912986087605975	0.33916596561230505	0.889405820238955	0.2496369843560733	0.0	1.0	0.0	0.0	0.0	0.0	0.9999999950348537	1.0
0.005873125419170363	0.004139521567396552	5.9863647336229114e-05	0.008027642394445526	0.0011203669232699913	0.004958024337281878	0.007092928075648325	0.9051743242817584	4.557416885219241e-06	0.2322734373684774	0.359243724124077	0.10167992926613618	0.362323339458653	0.5638585827700806	0.5271381256890055	0.487872941143714	0.521009322380513	0.6424635812587988	0.47859937835843785	0.8822393265767209	0.47807412151805007	0.37539715333536444	0.19804119612419957	0.3588533764457221	0.4927823219163019	0.5861701581968142	0.9125754218798028	0.33967456864553114	0.8895035172720646	0.2506162844044987	0.0	1.0	0.0	0.0	0.0	0.0	0.9999999950348492	1.0
0.005795960147696541	0.004195173700320345	6.222575226755723e-05	0.00802849074904398	0.0002447574724832257	0.003135878317750017	0.007090035203256969	0.905376204239772	4.685271750359411e-06	0.24175290340865768	0.3844471782704041	0.11857018308631213	0.3894726629932692	0.5713105587701097	0.5303177046627076	0.5125860072704496	0.4944849496336937	0.6426057720812843	0.47713599622988356	0.8784557746283629	0.47794381953313314	0.37476324887465606	0.20784155910101565	0.35869327003469714	0.4927844186023984	0.5858659055044735	0.9121224552486116	0.34018026330284457	0.8895598459209813	0.251681853939187	0.0	1.0	0.0	0.0	0.0	0.0	0.9999999950348945	1.0
0.005628968775841568	0.004267098102447742	6.179930031638708e-05	0.007740049881382158	0.0002768625980899436	0.004112923925895577	0.0071715014736722085	0.9050513617785101	4.699780043497549e-06	0.2367346479278381	0.3652862652440614	0.1056338028169014	0.3754173339961232	0.5745807273222128	0.5331967585630095	0.5186417766757228	0.5045552002929609	0.6423276511214694	0.47388974492981983	0.8798821034028915	0.47808651953036196	0.38070754378464805	0.2056852489105358	0.0	0.4927865786963406	0.5855616083599902	0.911742481030813	0.340732587435676	0.8896533475755053	0.2524166707202693	0.0	1.0	0.0	0.0	0.0	0.0	0.9999999950345787	1.0
0.006192790334500517	0.004377643913603453	6.598007831138585e-05	0.008256190456237702	0.0003542811348542778	0.0038709912920322255	0.007282180828094984	0.9051570603893134	4.887953615267031e-06	0.24636023990156425	0.3675351357750032	0.11187019641332197	0.3933977003799144	0.5676815288972699	0.5268299587399431	0.5205009378675372	0.5058512226592852	0.6427404480773601	0.4470262284605515	0.8800787110471633	0.4782980316288141	0.3775129538832289	0.20286269321454836	0.0	0.4927885781570739	0.5852572278677386	0.9118283838939237	0.3413889639671317	0.8897656959113498	0.2531435290616595	0.0	1.0	0.0	0.0	0.0	0.0	0.9999999950344847	1.0
0.005865064771585312	0.004397714502147663	6.461898395401412e-05	0.008007758923557767	0.0012300490708247625	0.003937566212661255	0.007280721955419487	0.9048904715855535	4.882459970990963e-06	0.24005403551838678	0.35579851344591285	0.11236933797909408	0.3893731677640543	0.5733422304207414	0.5333580681375059	0.503689209321573	0.47558102961576837	0.6429856951168141	0.44570122722128747	0.8758919866538267	0.47831350424190733	0.3745392847582022	0.20339841739896802	0.0	0.49279064313924753	0.584952805701603	0.911420253553226	0.3420215198179726	0.8898318137769663	0.25383508314038383	0.0	1.0	0.0	0.0	0.0	0.0	0.9999999950342766	1.0
0.005672049713725367	0.004302973915682656	6.301731230027815e-05	0.0077173840862156985	0.0014590241818822078	0.003903728487726767	0.007190086558158084	0.9052099272648993	4.747430142805155e-06	0.24346869242211072	0.35028740239547806	0.09930313588850175	0.3818487366578396	0.5708321224989177	0.5293227687293024	0.5137271804087835	0.47118693466413225	0.642607236048847	0.4460142005938877	0.8751869632629895	0.47837628975684887	0.37754592032791134	0.1945725112120158	0.0	0.4927926743039035	0.5846483390833245	0.9111230463270303	0.34263201783311736	0.8899051678575849	0.25452675581546436	0.0	1.0	0.0	0.0	0.0	0.0	0.9999999950344259	1.0
0.005830193312082621	0.0042528922874066665	6.116344232436404e-05	0.007914566913538085	0.00030679426469953176	0.0015509845720582142	0.0072121353968211625	0.9049149666930599	4.885520501366025e-06	0.2319054769748971	0.3274649800599131	0.07918968692449356	0.3378937185370732	0.6150397597998527	0.5633858175454565	0.5166565497547575	0.5054095900176451	0.6435521895274453	0.48689884091045227	0.8799608068354243	0.4787134178951273	0.36242769276482845	0.17558980126834484	0.0	0.4927945131314277	0.5843437891172781	0.9111671153298146	0.34315690649864183	0.8899763592042816	0.25526541137333936	0.0	1.0	0.0	0.0	0.0	0.0	0.9999999950349279	1.0
0.005601177529297252	0.0040436849200712255	5.744783937727856e-05	0.007096280479743798	0.0015645875158283651	0.0011394570987736691	0.006744288775816574	0.9054566840136825	5.172556844758294e-06	0.23452243252043586	0.3120226168661412	0.04643962848297214	0.32625067066103874	0.6328897773107527	0.5801947226507737	0.5563817936397877	0.4636147571077485	0.6429952091357244	0.49443018177811043	0.8746805247374027	0.4783633538139913	0.3645745770899784	0.1773550038132657	0.0	0.49279631814143415	0.5840391530252046	0.9107769662097835	0.34370894424872483	0.8900614863627918	0.25595406296229367	0.0	1.0	0.0	0.0	0.0	0.0	0.9999999950359121	1.0
0.005625020977270058	0.004137565101104338	6.062150672973733e-05	0.007866034037971967	0.0005526982482158931	0.003826957409629077	0.007008690418893057	0.9052033539777884	4.923138242362134e-06	0.23301067999920877	0.3408056816888254	0.07670720299345182	0.34379827367834437	0.6042348007754119	0.5605495186407746	0.5206631929136234	0.4877957528592719	0.6430652037922038	0.49914428119314996	0.8775989523299983	0.4784893512926354	0.3662919678599368	0.17802950975772708	0.0	0.4927981886728812	0.5837344752592473	0.9108481738452436	0.34439513004226946	0.8901256041060592	0.2566423899717468	0.0	1.0	0.0	0.0	0.0	0.0	0.9999999950348547	1.0
0.0059323078549884745	0.004326536432540147	6.156474464650451e-05	0.007796766515878061	5.449352912414052e-05	0.005209983049439968	0.007507499162050679	0.9043729969063117	4.759481498308273e-06	0.2210467724471022	0.3210429206877454	0.06255585344057192	0.31192679496942366	0.6078768294449999	0.5575058639896421	0.5029016643234223	0.4981131601547192	0.6424164892813068	0.49488326263377685	0.8789907902453296	0.47891766074349484	0.38088505730605876	0.17129938598903371	0.0	0.49279999579648254	0.5834297141455218	0.9109048530547292	0.3451358431111298	0.8902087799256923	0.2573300615802841	0.0	1.0	0.0	0.0	0.0	0.0	0.9999999950347565	1.0
0.0053898200554407414	0.004325262836874362	6.134933492343135e-05	0.0071418801629740715	0.0003803740979349365	0.004733750148643695	0.007478410801172494	0.9044810109466426	4.717246784272325e-06	0.22403968169613486	0.3135744636037505	0.0498220640569395	0.32252894008414146	0.6003803313138136	0.5503181031049544	0.4967924008984344	0.5066413511379058	0.6426597359956775	0.4910872673286573	0.8801322903773531	0.47887510279130785	0.3773526298844959	0.17315985109742577	0.0	0.49280164017328	0.5831248669057694	0.9109303069904782	0.3452494352373098	0.8902944762247081	0.25801517400429297	0.0	1.0	0.0	0.0	0.0	0.0	0.9999999950351496	1.0
0.00578561721907258	0.0043819500219531606	5.95211489241864e-05	0.0075850905042574215	0.0005982858948982632	0.003482853639975681	0.007447397085439997	0.9043693509345364	4.671649774326462e-06	0.22447413251817777	0.30133938964224616	0.06	0.3215512344779654	0.6367686832866226	0.5925106709124652	0.5158591294096775	0.48720373673480083	0.6431139306737855	0.4928699406115399	0.8775815813056718	0.47845637174051403	0.3723139029573793	0.19596946433134532	0.0	0.49280331625400037	0.582819936318249	0.9105748526190431	0.34574922404594294	0.8903828068312081	0.2587498659471056	0.0	1.0	0.0	0.0	0.0	0.0	0.9999999950351052	1.0
0.0054372670216030206	0.00437610864144657	5.839373295282796e-05	0.007036336585321664	0.000463446781345723	0.0027576921234999446	0.007396287121993543	0.904167409221911	4.817108819698174e-06	0.21842376226586013	0.2916752872137911	0.04380952380952381	0.30356019293411807	0.66425133469894	0.6198981865044995	0.5470842616164997	0.4894622611331276	0.6432363623357849	0.5068136618687867	0.877938642941414	0.4784280402859622	0.370419449356332	0.19688232463477195	0.0	0.4928048317015116	0.5825149196047016	0.9101368814585191	0.34624926105295806	0.8904464855232281	0.25944044628732643	0.0	1.0	0.0	0.0	0.0	0.0	0.9999999950350547	1.0
0.005863637047684649	0.004396817698448659	5.942256290657315e-05	0.0076380163843230925	0.00040257260341499036	0.0042947384108489185	0.0073781149729915995	0.9042877912593958	4.8551551161161044e-06	0.22312222480147004	0.30142010817410636	0.05089538171536287	0.31568477206165446	0.6579968274420336	0.619010493776439	0.5645506445301889	0.49082705448880837	0.6429098316257098	0.5254080426480331	0.8780944634438668	0.47840732769244443	0.37559060740514993	0.19911593658512483	0.0	0.49280638096654067	0.5822098167651274	0.910189190464095	0.3469818917642495	0.8905233682749829	0.26012032174592203	0.0	1.0	0.0	0.0	0.0	0.0	0.9999999950349822	1.0
0.006060252943837267	0.004367531781331236	5.8851176408188414e-05	0.008188471813441381	0.00039227670810593765	0.003303050755547248	0.007545026299806273	0.9043304153380954	4.529335965925706e-06	0.22246624247900032	0.30683726920312104	0.06261180679785332	0.31558586012434875	0.64775401155634	0.6054762897047438	0.5517470680490029	0.5069159054551304	0.6432676960699195	0.5077733487531509	0.8801515989242864	0.4784434579899568	0.3697444831161748	0.19564080223495545	0.0	0.4928077357808429	0.5819046305777851	0.9098228105828858	0.34751612923549746	0.8905792090891803	0.2609340113457888	0.0	1.0	0.0	0.0	0.0	0.0	0.999999995035277	1.0
0.005992050389750054	0.004344237461285141	5.921163993052682e-05	0.007851757106090734	0.0010840162822875303	0.005246103154072888	0.0075956519799602416	0.904231682563315	4.555959621239819e-06	0.21817856447233452	0.3100380386743743	0.07506702412868634	0.3038703045488065	0.639585922986077	0.5961855513585199	0.5245174885067383	0.5205276953861325	0.6432269600361932	0.4886200431378348	0.8819474081572036	0.47842846075737483	0.36970124716305475	0.19483767765491317	0.0	0.49280918570691373	0.5815994027165587	0.909876954406897	0.34811606290925284	0.8906284316123532	0.26180124407952166	0.0	1.0	0.0	0.0	0.0	0.0	0.9999999950352997	1.0
0.005738620959890998	0.0042686960640252345	5.5221680399320014e-05	0.007340982805455205	0.00037519791989635106	0.0032034798006563303	0.0072900466437274295	0.9042073873331167	4.57861664343153e-06	0.2124873340472675	0.2787516818541268	0.0356111645813282	0.29792115521996776	0.6777227459209869	0.6281745918258508	0.5455617594882183	0.5071415154974647	0.6435467131874506	0.5015414965697313	0.8801176990517517	0.478280591211573	0.36296758152095027	0.19677834810905354	0.0	0.4928104454094476	0.5812940470554215	0.9099710972727992	0.3486058728701158	0.8906846952166406	0.2629350314866772	0.0	1.0	0.0	0.0	0.0	0.0	0.9999999950350215	1.0
0.005647175939075378	0.004306694081865024	5.638809577354816e-05	0.0074941721868329635	4.539155860367864e-05	0.0033462974104900263	0.007398157445555922	0.9043859477975716	4.501941573572816e-06	0.22013101756517367	0.2810267808353485	0.031569173630454965	0.3060110217590851	0.6797916708126344	0.6322830855123841	0.5485029859909023	0.49825664335740216	0.643349100727968	0.5153830494827576	0.8790141639514949	0.4782774524063298	0.36691579070663116	0.19935954311764753	0.0	0.49281176640623214	0.5809886469421415	0.9095855685591918	0.34903584156466294	0.890715233670066	0.2638778038573939	0.0	1.0	0.0	0.0	0.0	0.0	0.9999999950348386	1.0
0.0058781824745359834	0.0043412551665072754	5.753242657261028e-05	0.008036167026094101	0.001901135460135903	0.005520494240083988	0.007551177694521476	0.9043414993016591	4.41072382113121e-06	0.22109973309624698	0.2905225829894508	0.044682752457551385	0.30526666944746705	0.641020631960846	0.6055968465451264	0.5111999721067249	0.5366148177074032	0.6439149346802655	0.48293458628649616	0.8840897817704636	0.478341036545768	0.3597547039734283	0.19863616015050783	0.0	0.4928128950658849	0.5806831218072092	0.9096538071248201	0.3495331292972925	0.8906954438416215	0.2645644205825524	0.0	1.0	0.0	0.0	0.0	0.0	0.999999995035258	1.0
0.006184803899264227	0.004330748614071974	5.8742563246621206e-05	0.008419819585404257	0.001020483006870439	0.004633822328277949	0.007441614112070389	0.9046046297649086	4.488292956050634e-06	0.22790434107502555	0.3149924469624479	0.06755555555555555	0.32736879018984444	0.6509273429174476	0.604706411643024	0.5326266981888161	0.5191697258394234	0.6443143130131125	0.47700972050172513	0.8818228257894207	0.4783297197089828	0.35370541662238286	0.19848827666311325	0.0	0.492814120950901	0.580377596672277	0.9097086515158703	0.35002495666551714	0.8907446175813225	0.26524595014822144	0.0	1.0	0.0	0.0	0.0	0.0	0.9999999950353675	1.0
0.006096251180690827	0.004253113863515126	5.808718872760454e-05	0.008170998589548357	0.0009099110052336045	0.00649202945724326	0.0072879297186344534	0.904939300474865	4.454221001324519e-06	0.2326239354631302	0.3215704446095131	0.07946428571428571	0.3461071137395172	0.6329249730945901	0.5955647689787571	0.528283987573811	0.5170839842682947	0.643563037436605	0.4622156108281072	0.8815895825706603	0.47819812554015184	0.36227535521521237	0.19960770512200748	0.0	0.4928151206812676	0.5800719020635499	0.9093223221542183	0.35075574179909585	0.890803515493094	0.26596530570960375	0.0	1.0	0.0	0.0	0.0	0.0	0.9999999950349306	1.0
0.006912084965200628	0.0043276611311815535	6.158770691380177e-05	0.009698158476758815	0.0005937487834651693	0.005051283534730303	0.007437947740013336	0.904734950755048	4.64506081165266e-06	0.23141824656885762	0.32940318515207423	0.07867132867132867	0.3334645217622765	0.6560941503481457	0.6159149526127243	0.5524998118081546	0.5106200486812581	0.643380771080504	0.4701679206390727	0.8807061441181782	0.4782235089943461	0.367040452435598	0.20315459673481567	0.0	0.49281618593307475	0.5797661657809386	0.9093791848455473	0.3513051575560147	0.8906462538407632	0.26669134636032743	0.0	1.0	0.0	0.0	0.0	0.0	0.999999995034537	1.0
0.0067987017901577195	0.004442228568878106	6.73631617109612e-05	0.009924706175562497	0.0018389348353715666	0.0066261738182137086	0.00760960403132972	0.9052310140797953	4.756838618556241e-06	0.25210035129094954	0.34647222873736927	0.10040816326530612	0.3597468952076732	0.6384698083375093	0.5948070599945698	0.5507880099080082	0.5322574620897147	0.644322396724647	0.49459127428559174	0.8840046123010414	0.47805994612476815	0.3569292343058673	0.21740763241676742	0.0	0.49281705673415516	0.5794603433723007	0.9094592162896649	0.35198699669584316	0.8906572463831038	0.26755710600247806	0.0	1.0	0.0	0.0	0.0	0.0	0.9999999950343852	1.0
0.007044347747091454	0.004467483482092209	6.853086840877814e-05	0.010055685671337078	0.004525155066379697	0.012092889624894217	0.007634066351711333	0.9052532092782205	4.792240268932747e-06	0.25411446004177657	0.3637801586277638	0.11227786752827142	0.3592150445077269	0.638695610953633	0.5894509065076025	0.5523979094196538	0.5797119595114987	0.6450802847399573	0.4764364271085948	0.8910833751347077	0.4782251968814544	0.34710101362396656	0.21152422500265322	0.0	0.4928179909430812	0.5791544348376356	0.909102610986666	0.35271586624703744	0.8907137213824365	0.2682739148631589	0.0	1.0	0.0	0.0	0.0	0.0	0.9999999950342248	1.0
0.006683520994975252	0.004385496617785279	6.4309528612233e-05	0.009517184638945556	0.0010655847557432027	0.005564066665265251	0.007747077364486893	0.9049092929351219	4.382300303137073e-06	0.23985777049048723	0.35252698601095134	0.09538950715421304	0.3392571067241905	0.6190245665415879	0.5721330727880597	0.5121890216186731	0.5178468137072333	0.6446460961004425	0.49783053573419433	0.881948422157081	0.4783717201225272	0.35065540295515774	0.20001749702092675	0.0	0.49281876451879825	0.5788484429552025	0.9091941017059209	0.3534293411344842	0.8906793452958861	0.26897667317658713	0.0	1.0	0.0	0.0	0.0	0.0	0.9999999950348185	1.0
0.007236193565274472	0.004531272985286761	6.914853070963048e-05	0.010045297546888161	0.003939525132461227	0.011692566148204733	0.00790732991278977	0.9045090537998514	4.7758122784285664e-06	0.23735589525682016	0.350460342249692	0.10295291300877893	0.33555591132908635	0.6391104992377803	0.58694275467273	0.5247277022360786	0.5684513284524859	0.6458260289227329	0.4665786070236011	0.8891743774588505	0.4783849185163071	0.3388198189038595	0.2082215701591723	0.0	0.492819571912033	0.5785423677250016	0.9092373533804928	0.3541598844337421	0.8907173801428308	0.26965438893311733	0.0	1.0	0.0	0.0	0.0	0.0	0.9999999950342559	1.0
0.006905904469739698	0.004546628926643319	6.847546926821616e-05	0.009663171307882357	0.001873209715418793	0.004144253576180059	0.007958957074283013	0.9044490041220218	4.669512300004891e-06	0.23661722413518943	0.3540589183724713	0.10189573459715641	0.3334719637657597	0.645794757831005	0.5915902870869636	0.5262754659497351	0.5317828655896131	0.645723260063453	0.4719813609514472	0.8838872243240098	0.4784437250913706	0.34072645206257574	0.2065533659089755	0.0	0.4928202482623867	0.5782362480426575	0.9089910373456276	0.3548063075736718	0.8905719728741779	0.27033343421721967	0.0	1.0	0.0	0.0	0.0	0.0	0.9999999950344413	1.0
0.0066739190916871175	0.004497762762501015	6.719519403524619e-05	0.009633879921564215	0.002167820780259338	0.005687140855758787	0.008133965789261921	0.9043519622732311	4.3281270729644496e-06	0.23109702925900694	0.3656821704537655	0.11662904439428141	0.33121155391518986	0.6232506230949557	0.5674501582442516	0.513338673458398	0.535121321171127	0.6457552378313405	0.4968884039245846	0.8846563921346902	0.4785845551692138	0.3386980796299992	0.19745580940511837	0.0	0.4928209267263353	0.5779300033386615	0.9089472018651896	0.35552141166075457	0.8906207726072608	0.2712219518759331	0.0	1.0	0.0	0.0	0.0	0.0	0.999999995034472	1.0
0.007606236873098434	0.004726106178328442	6.6551347221028e-05	0.011042960093718078	0.001725702196756768	0.0043174702546933865	0.008790064666354904	0.9035476107002592	3.7838246472707747e-06	0.22314029535912144	0.3445448438169355	0.08575286968264687	0.32584653878487346	0.6331130812447594	0.5751936133646816	0.5040775776681232	0.5248564786083625	0.6461865502337658	0.48159823634992194	0.8832764575705585	0.47853665892683556	0.3401662189071304	0.21277495323895923	0.0	0.49282147414740285	0.5776237141825227	0.9086662077618959	0.35615070274826244	0.8906894272134174	0.27216490526214093	0.0	1.0	0.0	0.0	0.0	0.0	0.9999999950345169	1.0
0.007840833929537215	0.004792023872024524	7.054666948424744e-05	0.011808325404908723	0.0013606386064415282	0.006186102778490806	0.009028824002581268	0.9035890623742775	3.789122071845459e-06	0.2280162384643621	0.34511784089696507	0.09821428571428571	0.3301452523448888	0.6238042627542326	0.5609324474040566	0.5005493464574953	0.5183030090809306	0.6466296765466986	0.5243323231357047	0.8823745769516845	0.4786992632962645	0.33642458560560207	0.2096317122866177	0.0	0.4928220870899109	0.5773173833524997	0.9087721101459522	0.35683327375511487	0.8907871079853698	0.27306990157245226	0.0	1.0	0.0	0.0	0.0	0.0	0.9999999950358107	1.0
0.007661238329039789	0.004730126994123311	6.877180635554375e-05	0.011592827632473287	0.00029404910655579213	0.0023510635249690253	0.00914362325721295	0.9034472121559857	3.5714042196563586e-06	0.2207621745084027	0.356957965760593	0.11497824735860784	0.3217203224092754	0.6225436293945241	0.5604767229369959	0.4786471566350334	0.5032121288216429	0.6466877772515062	0.49783999318850825	0.8798366321774391	0.4788678312251612	0.3336936747052378	0.19912572250313681	0.0	0.4928225055816922	0.5770109663964498	0.9085365861795203	0.35755274995215813	0.8908735360364645	0.2739995908925065	0.0	1.0	0.0	0.0	0.0	0.0	0.9999999950352261	1.0
0.007555707164016687	0.004699548302754372	6.801964221839922e-05	0.011485803246428294	0.00020108159810581223	0.004888260732638441	0.009156937054970584	0.9035169209540406	3.551748488728161e-06	0.22077062597292035	0.351316729133338	0.10006253908692932	0.319624831418868	0.6233834245438572	0.56159103035493	0.4839529284297354	0.5019564356899211	0.6465956954324531	0.5082814684085737	0.8796174096439595	0.4788309194584629	0.33391807737696844	0.1988999302523246	0.0	0.4928229895949141	0.5767044660926319	0.9085913471697326	0.3580881647747055	0.8909235065728736	0.2747101266301358	0.0	1.0	0.0	0.0	0.0	0.0	0.9999999950349723	1.0
0.007602944263452994	0.0046578821406902116	6.759737039514568e-05	0.011342696249189935	0.0007443909079773406	0.00433378276210919	0.009160300692949841	0.903603714234718	3.503289407259774e-06	0.22056579743285282	0.3392345865281987	0.07462686567164177	0.3133157740468925	0.6180774692206163	0.5486014914120383	0.47811942985536043	0.4889874660253527	0.6470403392831835	0.5110014247310467	0.8773257445699132	0.4789472835781064	0.326608432174077	0.19149907372173908	0.0	0.49282334467884986	0.5763979241149301	0.9085442924169489	0.3585681931736917	0.8910241793977705	0.2755244341794374	0.0	1.0	0.0	0.0	0.0	0.0	0.9999999950344123	1.0
0.006994934623659188	0.004511225854508854	6.300875312288334e-05	0.010656339568033435	0.0013830303590467103	0.006692760414415997	0.008921073418484018	0.9039254012856861	3.369017182198592e-06	0.22025669166803657	0.3077998929137995	0.05290322580645161	0.301548048577406	0.6112684326405404	0.5449136693836606	0.47747526277364444	0.47952874377422494	0.6462534905397547	0.5283101529098224	0.8756670892550455	0.4788815279577773	0.3322635388370984	0.18523642574098975	0.0	0.4928237314667083	0.5760912960112011	0.9084833597647268	0.35906080968549003	0.8911106887546518	0.2762040849291477	0.0	1.0	0.0	0.0	0.0	0.0	0.9999999950347416	1.0
0.006733737825528629	0.0043804898986748875	5.901678417924238e-05	0.010062857370300781	0.0009460394311039911	0.007641099368925634	0.008700592073162669	0.9041256427811621	3.1509242219857904e-06	0.21753147573870157	0.32115460195635603	0.07026675341574495	0.31392688579225625	0.6029105980615563	0.5379194820163546	0.46969663938978506	0.48562604711897583	0.6460605049775286	0.5352812913374276	0.8766997011875062	0.4784210898301556	0.33039773401675415	0.1974727884435699	0.0	0.4928240210292036	0.5757846679074723	0.9083750053960342	0.35978050226061	0.891173099076402	0.27690997668314493	0.0	1.0	0.0	0.0	0.0	0.0	0.9999999950350011	1.0
0.007057466909833673	0.0043969385607067965	5.878208953723863e-05	0.010354606165352331	0.0005661757475283989	0.0040986507045502095	0.008646830134036191	0.9040853261922381	3.232511307846827e-06	0.21745975739191392	0.3047117705455805	0.04739652870493992	0.3110156890273129	0.6251685216838183	0.5591782384964546	0.4801124605675445	0.490859507230398	0.6461653267387636	0.511439243146748	0.877682455174233	0.4784761806939228	0.32949819000703895	0.1960212042168285	0.0	0.49282434440921646	0.5754779564559755	0.9081827497843421	0.3604960645600903	0.8912517542943033	0.2776125290134282	0.0	1.0	0.0	0.0	0.0	0.0	0.9999999950347713	1.0
0.006858140639155473	0.004379063812383068	5.956734289924909e-05	0.009763913222934652	0.0008499779671970122	0.004803411471461531	0.00849404570090428	0.9041939710314769	3.4079049549015742e-06	0.21936078723660524	0.31239545003331126	0.06960716747070986	0.30980643729891444	0.6406437974536279	0.5756781069077102	0.4837381782926233	0.5120911647226474	0.6457198711350342	0.5175655240104151	0.8813254835031443	0.47856913296955744	0.33518965165634573	0.19068551130571715	0.0	0.49282463397171156	0.5751712033305946	0.907955048816512	0.3612053009828592	0.8913217423153592	0.2783088144625735	0.8072289156626506	0.0	0.0	0.0	0.0	0.0	0.9999999950346005	1.0
0.006858140639155473	0.004379063812383068	5.956734289924909e-05	0.009763913222934652	0.0008499779671970122	0.004803411471461531	0.00849404570090428	0.9041939710314769	3.4079049549015742e-06	0.21936078723660524	0.31239545003331126	0.06960716747070986	0.30980643729891444	0.6406437974536279	0.5756781069077102	0.4837381782926233	0.5120911647226474	0.6457198711350342	0.5175655240104151	0.8813254835031443	0.47856913296955744	0.33518965165634573	0.19068551130571715	0.0	0.49282463397171156	0.5751712033305946	0.907955048816512	0.3612053009828592	0.8913217423153592	0.2783088144625735	0.8072289156626506	0.0	0.0	0.0	0.0	0.0	0.9999999950345222	1.0
0.001906626014210602	0.0008731225716589268	7.1712631875597785e-06	0.0020468920201868485	0.0036000627755297153	0.005101902288301232	0.0014023662625042446	0.912362479011758	2.8877278493080634e-06	0.2438015752305942	0.15433531081917853	0.02985074626865672	0.3266843509757338	0.8049425355006967	0.8097257160597279	0.7276750633745113	0.10460419490543238	0.6335512270426188	0.7531073433694238	0.8311243951292551	0.4719348233132263	0.5945663765847254	0.5625323540720407	0.3626794160718607	0.5157919828772777	0.5110410524347117	0.6075729195210603	0.5960219590654682	0.5836585808712396	0.48383985764242693	0.0	1.0	0.0	0.0	0.0	0.0	0.9999999950456534	1.0
0.002293062298115077	0.000945228816915785	9.09704501290709e-06	0.0025634476912592295	0.004118752064728855	0.004241754831513832	0.001565868470141865	0.9124109141461444	2.9285171439229627e-06	0.2696685938494211	0.2810457764346831	0.09523809523809523	0.3908978042975543	0.7444748426394814	0.7561439169422041	0.7131839699907707	0.13911499823125784	0.6344661518607948	0.6372784819951648	0.8266783669464324	0.4719148820002574	0.5260748884617154	0.559879416943621	0.397898409012096	0.5157997545655609	0.5107364607947811	0.6075353891439731	0.5967836480796415	0.5841131777849564	0.484598424904316	0.0	1.0	0.0	0.0	0.0	0.0	0.9999999950424884	1.0
0.002153486962938742	0.0009154318559108402	9.209203950067295e-06	0.002305024677525595	0.004198065054262536	0.00544478088464899	0.0014630125454581074	0.9125032999681111	3.1484373860814156e-06	0.27459284299104625	0.32882425036259244	0.1375	0.44514759650844427	0.8032956030966836	0.7879731154457127	0.7078125653565477	0.11383103294744407	0.6344282980055633	0.724354534062831	0.8235696161473369	0.4718844543584254	0.5299315315097636	0.5692933248493824	0.4023883951672317	0.5158075917752846	0.5104318691548505	0.6074761912291808	0.597556798767816	0.58454024455935	0.48517898527746706	0.0	1.0	0.0	0.0	0.0	0.0	0.9999999950417063	1.0
0.0022889814893678746	0.0008926619090098872	1.0409613363644658e-05	0.002645335833453558	0.00494449086543565	0.005568398705438945	0.0014408894171203672	0.9127128544188708	3.3548402857987563e-06	0.29774570708450177	0.3942485181428641	0.1828793774319066	0.4732240066089538	0.7740114052146321	0.7515433642486625	0.7200119376436385	0.0753366758127676	0.6342784750912692	0.696253758756678	0.8099079683421706	0.4718575635759219	0.5414839322298263	0.5777183286267521	0.3987421993765969	0.515815331759645	0.5101271052628662	0.6074312381775142	0.5983248136587006	0.5845044700132713	0.48593440037304675	0.0	1.0	0.0	0.0	0.0	0.0	0.9999999950468624	1.0
0.002244514256410616	0.0008774885216683199	1.0290644620376514e-05	0.0026094325618658478	0.004862734508692622	0.005926022382718902	0.0015178146262945181	0.912621221064842	3.3869309467602654e-06	0.28138639066706483	0.32599957576217764	0.1349206349206349	0.39712323825838947	0.7853854812814569	0.7650627606170344	0.7434693714304046	0.07407430017497807	0.6341922214671059	0.7332215127588158	0.811382539965371	0.47177759051869056	0.5485512516980351	0.5975852787021062	0.402994237882	0.5158229111107964	0.5098222996969979	0.6073775780783632	0.59908382340316	0.584461182812516	0.4866826372681197	0.0	1.0	0.0	0.0	0.0	0.0	0.9999999950940338	1.0
0.0027114077582666117	0.0008591336858292287	1.1756688396563446e-05	0.0035093310113455626	0.005569084552793121	0.0072179127511242435	0.0015824395317459922	0.9126882990456658	3.2918201007426074e-06	0.2863263658245656	0.3284902695346432	0.1423728813559322	0.42035832359736347	0.7167052988344711	0.6959620116105909	0.6968518225915175	0.08328991234918387	0.6343328873888437	0.74338486342641	0.7993592796262605	0.4717084023424507	0.5396796181495765	0.6162020058408222	0.4050962352593641	0.5158304249405072	0.5095174107833614	0.6073585793674734	0.5996714298906075	0.5844451167890952	0.48744405084255754	0.0	1.0	0.0	0.0	0.0	0.0	0.9999999950927149	1.0
0.002690785431463055	0.000818293734717588	1.1381636657255307e-05	0.003374401363317974	0.0058720213248898935	0.007272139695462591	0.0015340980088731394	0.9126676056348366	3.4403429237873416e-06	0.27253952746118115	0.33697286451050035	0.16	0.3895335708580061	0.7191846913085296	0.7094869229314277	0.6755471573683258	0.028774456436288398	0.6343675295187293	0.764489740510498	0.792422666325206	0.4717340316827051	0.5396890450700124	0.6171457673162645	0.39724471068714173	0.5158380042916586	0.5092124357436981	0.6073151942515606	0.6004415449216479	0.5844045614627678	0.4880237997669557	0.0	1.0	0.0	0.0	0.0	0.0	0.9999999950752637	1.0
0.002476651967116429	0.0007885416779056444	1.0671821008280065e-05	0.0032401388726482332	0.0044531343982534615	0.007782844879554088	0.0015192980763333655	0.9127200062110383	2.8661083698813426e-06	0.2721336541500671	0.40664794166647733	0.2259136212624585	0.4531625075922314	0.6791631179268631	0.6597856930841859	0.6344228700823644	0.17325749530326684	0.6344023174554627	0.7582280648901303	0.8109303162566541	0.4718494289888601	0.538942429855547	0.5935935556274916	0.4043605595985713	0.5158454864174465	0.5089073773562668	0.6072784478423503	0.6012051049697781	0.5843781533432988	0.4887750265385875	0.0	1.0	0.0	0.0	0.0	0.0	0.9999999950604426	1.0
0.004030429123136851	0.003057645790365906	4.033645648802947e-05	0.004766253189033882	0.003529514117847192	0.006053081309915252	0.0043515407005640305	0.908778722960814	5.813601760925204e-06	0.28264005307917484	0.2497305028285057	0.029411764705882346	0.355493756563261	0.6759281694158223	0.6576277277664945	0.6191774575971181	0.3721325322686315	0.6423123509602343	0.5878204590157143	0.8649972901183823	0.47245795324445405	0.33910101383968394	0.4646481526080173	0.0	0.49310628105416415	0.5089073773562668	0.9064301645752072	0.5094824573701777	0.8950952414357444	0.43822243711604547	0.0	1.0	0.0	0.0	0.0	0.0	0.9999999950604426	1.0
0.003976975404575799	0.0030408361181795554	3.96293134689716e-05	0.0048993605294727505	0.003982951532565152	0.0061626050139420175	0.00443869273972125	0.9086773058324497	5.32632677758234e-06	0.277330675260046	0.24272408074116633	0.029185867895545316	0.3545603766328378	0.6474754077900262	0.6291546206119861	0.586083038895016	0.36439929513470914	0.6423943277775302	0.5832951599801142	0.8632057274930347	0.47246288337096115	0.33660681400154435	0.4642809667635966	0.0	0.4931076696859842	0.5086022328428085	0.9064346515402901	0.5086478680363569	0.8950844440272914	0.4388393004580198	0.0	1.0	0.0	0.0	0.0	0.0	0.9999999950511425	1.0
0.0022610014548215406	0.0007192171617891544	8.311260327938706e-06	0.0029119710838072556	0.004107250976962004	0.003840555209775532	0.0013767212546221233	0.9127662436047942	2.5285132150546868e-06	0.2580695130370887	0.34376230009070297	0.16538461538461538	0.42532386158411195	0.6883461283961418	0.6757437557764878	0.6313587525901341	0.15116862140448734	0.6344235398527515	0.6082240162661262	0.8114158825520614	0.4718116251324336	0.5421427210394322	0.6156338164138893	0.37655170553839995	0.5158528079100256	0.5086022328428085	0.607244170097944	0.6019791975389922	0.5843395981393202	0.48953845625108067	0.0	1.0	0.0	0.0	0.0	0.0	0.9999999950511425	1.0
0.0041455492393500225	0.0030297738601510285	3.804769296935163e-05	0.005113148014234389	0.0033258665862965085	0.007764769431043419	0.004532353837818115	0.9084864389069045	5.014056545015916e-06	0.26875971138471744	0.24070665338436883	0.031818181818181815	0.33822085272876146	0.6613181453781445	0.6373993996607643	0.5850222981217339	0.38817042658696127	0.6422641708832239	0.6078314752900844	0.8659344924561865	0.4726570906228744	0.33873340078576425	0.4515504108579776	0.0	0.4931091196120549	0.5082970049815821	0.9069072507287399	0.5084477883201278	0.8950801348206047	0.43946065797770256	0.0	1.0	0.0	0.0	0.0	0.0	0.9999999950469713	1.0
0.0016621604151688932	0.0006452810643556837	7.886215211632051e-06	0.0020129649592186233	0.003447475727876618	0.004626364354328161	0.0011668804054308526	0.9130070543004911	2.919877115953919e-06	0.27628279992887705	0.3509993927829682	0.15981735159817353	0.4556433283358867	0.6903210498830239	0.6660290040975921	0.6682432503348643	0.15238516048915057	0.6345414599860072	0.7077402874665781	0.8142565814089152	0.47177800298137185	0.537120361805728	0.6423030341528374	0.37554908209093363	0.5158600976986817	0.5082970049815821	0.6072044546189018	0.6025739190467247	0.5843104581454234	0.4901382542015896	0.0	1.0	0.0	0.0	0.0	0.0	0.9999999950469713	1.0
0.003619268370378238	0.0030758509019811935	3.872882463992908e-05	0.004593717014616036	0.003966960058233419	0.004907409181960246	0.004551562217444712	0.9084538562405317	5.105346778695754e-06	0.2709219247642493	0.24755930131147366	0.04084720121028743	0.3406395215391689	0.6511282657305428	0.6320517494112571	0.6011385872027297	0.36697140744620493	0.6423160579931398	0.5615032110384999	0.8635821303656195	0.4725831438352482	0.3398994581863066	0.4566340434857453	0.0	0.4931104427224344	0.5079917354464719	0.9058176855013114	0.5090781994823854	0.8946018454006893	0.4402750029784851	0.0	1.0	0.0	0.0	0.0	0.0	0.9999999950438724	1.0
0.0018132013710273553	0.0006580186604799674	7.851744818603964e-06	0.0023157355247981244	0.0039053356103245884	0.004747389209161046	0.0012306811125797129	0.912909553621993	2.6822123908148565e-06	0.2623710285997145	0.3528747811466133	0.141025641025641	0.43046489881097394	0.6668523367825385	0.6444525436406222	0.6563697956410082	0.13150977979225942	0.6344443483400646	0.6247898280069387	0.8083637620737919	0.471796150623618	0.5453320788287171	0.6335613756790741	0.4050110579432319	0.5158674170776659	0.5079917354464719	0.6071756146091313	0.6033443331886358	0.584277073989469	0.4908982883131474	0.0	1.0	0.0	0.0	0.0	0.0	0.9999999950438724	1.0
0.0037486293985946268	0.0029325891732684527	3.573964905509432e-05	0.0047620891493482176	0.0030692342243359883	0.006476403438299108	0.0043394310811957024	0.9085569354011397	4.907794760878768e-06	0.2640508652785455	0.23161841266376562	0.03164556962025317	0.34338781398977536	0.6546426933037715	0.6395551419567626	0.619201952580356	0.3921977778114726	0.6417154911130896	0.5916424502139637	0.8666263447846391	0.4726607805741555	0.3454786750120411	0.4505913950587871	0.0	0.49311176371921894	0.5076863353331917	0.9053669706927454	0.5097066123294647	0.8945807872019748	0.44088810244662846	0.0	1.0	0.0	0.0	0.0	0.0	0.9999999950416634	1.0
0.0016580737390384632	0.0006281259779793399	7.649619789567002e-06	0.0021495572791405387	0.004012040604710181	0.0051454881715329885	0.0011529570914350998	0.9130920878215589	2.639702539538209e-06	0.2868379665785191	0.42417692265803586	0.20779220779220786	0.4613768183755703	0.6933112415932361	0.6653544852904589	0.65156459446734	0.11655832529974319	0.6343605849970393	0.6738273678329834	0.8004731817279342	0.4718524311058399	0.5564255805000924	0.6234532120536882	0.37336225729884864	0.5158746751623993	0.5076863353331917	0.6071362994541115	0.60411328996056	0.5846848062478227	0.4916569117522579	0.0	1.0	0.0	0.0	0.0	0.0	0.9999999950416634	1.0
0.0018278326168267188	0.0006476537350118392	8.134327456131623e-06	0.0025050150640841626	0.0038470314700795667	0.004481580965905074	0.001293527843204734	0.9128709716757634	2.4167738331259925e-06	0.25122972760865137	0.44563586532659827	0.2310606060606061	0.44265128037937285	0.6716690687958518	0.634680199967365	0.5872295944504746	0.17815656890227122	0.6345370634891265	0.663468171015487	0.8093138720794532	0.47194681968696844	0.5373582106082901	0.5900432599238682	0.40299976140111043	0.515881736682811	0.5073808518721435	0.6071102617124967	0.6048840923101968	0.5851493387286552	0.49223958189216654	0.0	1.0	0.0	0.0	0.0	0.0	0.9999999950416103	1.0
0.004095693566932991	0.0029807388507220277	3.542454311641929e-05	0.005346860331766918	0.003141192300270053	0.005797092745441058	0.004563063543979758	0.9083045623816316	4.410752206433233e-06	0.2574392549213629	0.24639568823853045	0.05224963715529753	0.33469805751104575	0.6221953985172541	0.6141199551311024	0.5520334067479267	0.3987479395904942	0.6417826088552957	0.572071334326601	0.8666472290672085	0.4726073837494132	0.34635774131242747	0.4545017967245975	0.0	0.4931129261963894	0.5073808518721435	0.9048549395881027	0.5103369662151727	0.8945826734962226	0.44150085236761677	0.0	1.0	0.0	0.0	0.0	0.0	0.9999999950416103	1.0
0.0015160502776940714	0.0005018521874858848	9.012474729111415e-06	0.0021972986928361906	0.004321579343368372	0.005282227443284825	0.0009332114278684309	0.9134236549753576	3.472924446833834e-06	0.31451501220532124	0.5506070648864655	0.2962962962962963	0.5290934225898889	0.6458453461917506	0.5932482716448787	0.585077604730518	0.0584162517204147	0.6340470552630609	0.6740149528274437	0.7690008473040115	0.4720356294515168	0.612869332543767	0.5889984826949073	0.4023593342265182	0.5158888320207405	0.5070752850633273	0.6070594038815017	0.6056461758961569	0.5855666325475063	0.49298965390980387	0.0	1.0	0.0	0.0	0.0	0.0	0.9999999950421984	1.0
0.0040877231437719715	0.00286368495380453	3.52000948050571e-05	0.005559121497704839	0.002291121741270115	0.006596578345403306	0.004567053644395338	0.9085657471187291	4.166335398744113e-06	0.2587483284846396	0.24755384998782234	0.04583333333333333	0.33892360812225153	0.6124856186724157	0.5921981407015646	0.5672132307709039	0.42908266625430813	0.6422480512672635	0.5800604043948064	0.8696379429352505	0.47250517148490573	0.330503091444714	0.460818117286812	0.0	0.4931141182638879	0.5070752850633273	0.9048413619316809	0.5109557884222073	0.8945548343949103	0.4421019736037843	0.0	1.0	0.0	0.0	0.0	0.0	0.9999999950421984	1.0
0.0017170034731750087	0.0005875696524112358	9.22414833606487e-06	0.002497929611991612	0.003936024294336921	0.005236631556419774	0.0011375238842031821	0.9131979111030142	2.977332543403289e-06	0.2942902559332481	0.464974176501765	0.2857142857142857	0.5026123996754972	0.5996334287885798	0.5458317159162664	0.6004967500456375	0.15508949042120757	0.6346593921341169	0.6840987229102236	0.7958049049494319	0.4718934254576184	0.529578676734519	0.620018269921856	0.40137088503757523	0.5158958301333066	0.5067697182545112	0.6070423567502203	0.6062371362437924	0.5855583068349643	0.49374591790561734	0.0	1.0	0.0	0.0	0.0	0.0	0.9999999950439044	1.0
0.0036917931794655905	0.002813966184509823	3.418143891280259e-05	0.005035811479645961	0.002886127316914372	0.00649258704900921	0.0044072457925843755	0.9086667084669575	4.285416550057629e-06	0.2589006987366198	0.23974346992238174	0.04252199413489737	0.33592211439440467	0.6182583249822307	0.5953244351187672	0.5525620481016777	0.40595633509165774	0.6415363393052647	0.5838850769467147	0.8669582489781389	0.47248008113759155	0.3434898817484153	0.46236989218028407	0.0	0.4931152152196178	0.5067697182545112	0.9047805960811348	0.5115803064639068	0.8945494682129986	0.4429106447052098	0.0	1.0	0.0	0.0	0.0	0.0	0.9999999950439044	1.0
0.001514181508055828	0.0005775483077875904	7.961544123211925e-06	0.002131862300852539	0.0031478987324028876	0.004584273501248581	0.0011712330654033134	0.9132043053620584	2.5669958035128614e-06	0.29208118252994925	0.364195709476275	0.1991869918699187	0.45268928098412253	0.6334553203694524	0.5839600257634584	0.611821669067842	0.21727716864177293	0.6347238956677816	0.6812007343262595	0.8115358321717192	0.47175590568096043	0.5233697696216666	0.6697419849198789	0.40052775228613746	0.5159028282458727	0.5064639791936411	0.6074633308199657	0.6070067039655801	0.585539996771835	0.4945054401802695	0.0	1.0	0.0	0.0	0.0	0.0	0.9999999950590706	1.0
0.003672488502993191	0.002848997795082157	3.25762795017824e-05	0.004978020608239476	0.002368420944255615	0.005193872705586572	0.004524238370818742	0.9083888251721702	3.9387525729654225e-06	0.24985690301176544	0.2245112884795131	0.03	0.32293586308272204	0.6107589972546372	0.591366602526148	0.5472001255616645	0.4246469494113781	0.6412870762590585	0.561467732759721	0.8693789790311153	0.47220964335531146	0.3506975904435729	0.48130566561618693	0.0	0.49311628047142486	0.5064639791936411	0.904796909285042	0.5122170625950592	0.8940769352427704	0.44353022327954966	0.0	1.0	0.0	0.0	0.0	0.0	0.9999999950590706	1.0
0.0015658411385397369	0.0006165479068582543	9.669285233998521e-06	0.0024032829965441017	0.003665141651497329	0.00490211269513143	0.0012402962985198086	0.9131964450307127	2.7650388893499247e-06	0.3036741685489278	0.4253730556802484	0.2277580071174377	0.4978028963592034	0.6072090713840379	0.5581530450388651	0.5787338411822729	0.2118384622999172	0.6347165890152141	0.6685013739684946	0.8042353767337147	0.4718651344267682	0.5217868680041481	0.6221972771992504	0.40550897946087494	0.5159096340213071	0.5061581567850031	0.6074186613311481	0.607781515673696	0.5859629819957441	0.49509608748561074	0.0	1.0	0.0	0.0	0.0	0.0	0.9999999950761097	1.0
0.003857257890774594	0.002870323420285065	3.348273793236106e-05	0.00514998024688646	0.00262116994371471	0.007077338939990243	0.004542048018507423	0.9084087132781663	3.910620161027788e-06	0.252569931534314	0.2371952180882209	0.04143646408839779	0.3459993785251865	0.6119071897076174	0.5925108561504989	0.5620994535097028	0.41942701476381844	0.6416759164942676	0.5866173088982204	0.8683809936259956	0.4725500917997026	0.34327396587610204	0.457745795663262	0.0	0.4931171512725053	0.5061581567850031	0.9047930895266629	0.5128478301447372	0.8940499579827956	0.44414372847206957	0.0	1.0	0.0	0.0	0.0	0.0	0.9999999950761097	1.0
0.004028227066562342	0.002903015740598562	3.395180625546258e-05	0.005391778728642735	0.002594734923906237	0.004810221218466542	0.004608981037137016	0.9083623287010343	3.875193145226292e-06	0.2533907600591525	0.23945598296730783	0.040540540540540536	0.3510604644664945	0.6123195278310263	0.5903032060973623	0.5761851650774832	0.42193852670135523	0.641751686301105	0.5516548418855169	0.8685982208169116	0.47255031938058745	0.34326397530544916	0.4579016764652621	0.0	0.4931181171853542	0.5058522927024809	0.9048023136593425	0.5134755811294643	0.8940527711630099	0.44475483676981153	0.0	1.0	0.0	0.0	0.0	0.0	0.9999999950784036	1.0
0.0015983344482934302	0.0005603090855862853	8.679426636031895e-06	0.002393856203750582	0.0035444047876443943	0.004370412730700034	0.0011170153215597674	0.9132581799736283	2.741879786243151e-06	0.29751863126925204	0.4187711614738254	0.24803149606299213	0.5163457017027294	0.6105656702968771	0.5639516087499723	0.5740888446063976	0.19176563457141693	0.6346218697485796	0.6659557451374363	0.8000996457447644	0.47191164514818223	0.5358349548187071	0.6207306868373204	0.3945870664077391	0.5159165349085099	0.5058522927024809	0.6074003131467943	0.6083775227217664	0.5859378747688597	0.49585652732154506	0.0	1.0	0.0	0.0	0.0	0.0	0.9999999950784036	1.0
0.001421990261143009	0.0005276362081152139	6.7777700595272726e-06	0.00207016659733946	0.002763986379835855	0.004986896834163595	0.0011263870382198307	0.9131717283046532	2.2142571804040307e-06	0.26479385592704063	0.3581380145859612	0.1822033898305085	0.4321078095587132	0.5959777889957112	0.5685300587303557	0.5451024683674401	0.24116982645722607	0.6344969989224696	0.7078611733002059	0.8164726615554233	0.4719183757944229	0.5536125951755732	0.6273535057037429	0.31541285777005906	0.5159233089800213	0.5055463008200478	0.6073617652794838	0.6091519907705841	0.5859016449103764	0.49661313462260015	0.0	1.0	0.0	0.0	0.0	0.0	0.9999999950593446	1.0
0.003858097919704768	0.0028102274526691493	3.352289927481207e-05	0.005036756806453821	0.0011656054263828213	0.0049777643561950274	0.004429551271975678	0.9086516436828389	4.0696332718620916e-06	0.2579196223965281	0.23314127959231754	0.041428571428571426	0.3413897125190706	0.6233845012143555	0.5920846172557029	0.5973348323535583	0.46250201730718116	0.6418270065389226	0.5581777247239261	0.8742159345207947	0.4724259248939092	0.3368599759867875	0.46617361876770136	0.0	0.49311889287466615	0.5055463008200478	0.9048032644288955	0.5141565993054137	0.8940469984521654	0.4453713131131498	0.0	1.0	0.0	0.0	0.0	0.0	0.9999999950593446	1.0
0.0013294598820991325	0.00047602306160669317	5.799278584544649e-06	0.0018692248140718024	0.0025081096583804323	0.004110075467985054	0.0009906625180766	0.9133182648557939	2.057475951506092e-06	0.2771787469721404	0.3908113274956476	0.21962616822429903	0.47146925227470426	0.5960230689289998	0.5566767002857554	0.5604738814534462	0.240986271167195	0.6345488079163127	0.6091441225228541	0.8150758683580284	0.4719250209384009	0.5540937221536145	0.6413274212220401	0.39786299579261913	0.5159299520086518	0.5052402672637308	0.6073441176621691	0.6099242250339634	0.5858687485891413	0.4972048680208877	0.0	1.0	0.0	0.0	0.0	0.0	0.9999999950504455	1.0
0.004040349898500879	0.0027561837579421714	3.5048398432302464e-05	0.005276358896555823	0.0014129320166803494	0.00805280346170643	0.004411915067617265	0.9088560988132766	4.094173339820959e-06	0.2623038522064777	0.26641131616238034	0.06181318681318682	0.3719704622635246	0.6153564434005963	0.5769637759205614	0.606776302734868	0.45642844542757594	0.6418126689039799	0.6003577676647824	0.8730210764330991	0.47275422917155896	0.33424608250181354	0.4424422928484288	0.0	0.4931197298582289	0.5052402672637308	0.9048136061328039	0.5147920126196786	0.8940550639861904	0.4459911912993369	0.0	1.0	0.0	0.0	0.0	0.0	0.9999999950504455	1.0
0.001131622888550209	0.0004403249043021723	5.543212196425252e-06	0.0015354049656569639	0.0028549168739970487	0.0043879434980874975	0.0009078130290491378	0.9133433908942539	2.1859352890645563e-06	0.2661266375425904	0.4066415995026802	0.2256410256410257	0.47053771315126247	0.5865820038133713	0.5483854290423616	0.5407687624144233	0.17664725393099745	0.6346459158088706	0.7218881925022438	0.8014428264756126	0.47186918579030634	0.5458288917520133	0.6800981297949382	0.38838606099708683	0.5159365633333594	0.5049341475813869	0.6072957952166483	0.6105189910901236	0.5858230059536325	0.49796942751972145	0.0	1.0	0.0	0.0	0.0	0.0	0.9999999950496694	1.0
0.001131622888550209	0.0004403249043021723	5.543212196425252e-06	0.0015354049656569639	0.0028549168739970487	0.0043879434980874975	0.0009078130290491378	0.9133433908942539	2.1859352890645563e-06	0.2661266375425904	0.4066415995026802	0.2256410256410257	0.47053771315126247	0.5865820038133713	0.5483854290423616	0.5407687624144233	0.17664725393099745	0.6346459158088706	0.7218881925022438	0.8014428264756126	0.47186918579030634	0.5458288917520133	0.6800981297949382	0.38838606099708683	0.5159365633333594	0.5049341475813869	0.6072957952166483	0.6105189910901236	0.5858230059536325	0.49796942751972145	0.0	1.0	0.0	0.0	0.0	0.0	0.9999999950496694	1.0
0.003499628750429096	0.0026487753006245954	3.238971405711107e-05	0.004497768116071663	0.0018764465823272775	0.003916775941824481	0.004187431817102356	0.9091465821377879	4.220623622892406e-06	0.26616237742196514	0.21989735717717226	0.01984732824427481	0.3391386862953988	0.645380011874338	0.6045284987770604	0.6625449414592017	0.43607313407626025	0.6415866220466806	0.5461025121258664	0.8706442847516737	0.4727812513626272	0.3333778709917462	0.43918342377682684	0.0	0.49312040832217746	0.5049341475813869	0.9048026305825269	0.5154263949560489	0.8940420387991863	0.446609690022644	0.0	1.0	0.0	0.0	0.0	0.0	0.9999999950496694	1.0
0.0009593956497370346	0.00040641276810463327	5.621339628074469e-06	0.0013639206094488222	0.0018179599491833693	0.0037145786279360457	0.0008552568102409339	0.9134413229066103	2.1686313347701984e-06	0.27626930920833154	0.4794117143880823	0.2613065326633166	0.5050663619032351	0.5228404166411573	0.4979411063609359	0.4426773817051178	0.2979274840919225	0.634210074720798	0.6815603134733661	0.824815051048428	0.47183341679730495	0.617529873409745	0.7148177361821421	0.386924551990493	0.5159431746580669	0.5046279445512748	0.6073037349764232	0.6112965011601366	0.5858054926872112	0.498567015832857	0.0	1.0	0.0	0.0	0.0	0.0	0.9999999950549835	1.0
0.0009593956497370346	0.00040641276810463327	5.621339628074469e-06	0.0013639206094488222	0.0018179599491833693	0.0037145786279360457	0.0008552568102409339	0.9134413229066103	2.1686313347701984e-06	0.27626930920833154	0.4794117143880823	0.2613065326633166	0.5050663619032351	0.5228404166411573	0.4979411063609359	0.4426773817051178	0.2979274840919225	0.634210074720798	0.6815603134733661	0.824815051048428	0.47183341679730495	0.617529873409745	0.7148177361821421	0.386924551990493	0.5159431746580669	0.5046279445512748	0.6073037349764232	0.6112965011601366	0.5858054926872112	0.498567015832857	0.0	1.0	0.0	0.0	0.0	0.0	0.9999999950549835	1.0
0.003577390454136155	0.0027158529551567	3.430858730762689e-05	0.004674825679748453	0.002143412835284486	0.005934120177422811	0.004283049997214707	0.9090089933555969	4.435444363464846e-06	0.2657037827791232	0.23770025922772645	0.030120481927710847	0.3442334668424618	0.6254757663772255	0.595554203953742	0.6404858172223942	0.42807107612822337	0.6414298011499028	0.5776778678505053	0.8696816772692803	0.4728703835495679	0.3407591737428105	0.4335159781489382	0.0	0.49312111637645395	0.5046279445512748	0.9048283347207897	0.516226465622583	0.8940653410376094	0.44722495543476637	0.0	1.0	0.0	0.0	0.0	0.0	0.9999999950549835	1.0
0.0009203759390063074	0.0003912822624831463	5.757308650392154e-06	0.0013491213305043119	0.0015937410274909087	0.00392990031904839	0.0008033078316053385	0.9135628667842722	2.414441958963807e-06	0.30586138957966535	0.46409760651585974	0.2620320855614973	0.5167080183749668	0.5304824025364567	0.502270169286211	0.4974051644675542	0.3114276862851853	0.6345927397899321	0.7066489129301831	0.827660534810182	0.4718941347241839	0.5617032422670549	0.6934276478343385	0.3928751250384618	0.5159497542788517	0.5043216553951358	0.6077369522891829	0.6120659479647638	0.5857954107696799	0.49933394725881475	0.0	1.0	0.0	0.0	0.0	0.0	0.9999999950530435	1.0
0.0030913656946035704	0.0024771545378393044	3.1736938595334845e-05	0.004050468302551494	0.0021595005996746905	0.004912379350773297	0.0037334377346200714	0.9097201408456089	4.83294570973883e-06	0.27846098172726297	0.23942235060273317	0.029876977152899824	0.3678191482013491	0.6339335236328663	0.5939569695485986	0.6810125574016506	0.4155748741970728	0.6407595572098317	0.5744384358153236	0.868516654303329	0.4727991125073261	0.34354310022477874	0.43541438544196687	0.0	0.4931216659111164	0.5043216553951358	0.9048646474456425	0.5168966139822113	0.8940993268563842	0.44784197482457777	0.0	1.0	0.0	0.0	0.0	0.0	0.9999999950530435	1.0
0.0009203759390063074	0.0003912822624831463	5.757308650392154e-06	0.0013491213305043119	0.0015937410274909087	0.00392990031904839	0.0008033078316053385	0.9135628667842722	2.414441958963807e-06	0.30586138957966535	0.46409760651585974	0.2620320855614973	0.5167080183749668	0.5304824025364567	0.502270169286211	0.4974051644675542	0.3114276862851853	0.6345927397899321	0.7066489129301831	0.827660534810182	0.4718941347241839	0.5617032422670549	0.6934276478343385	0.3928751250384618	0.5159497542788517	0.5043216553951358	0.6077369522891829	0.6120659479647638	0.5857954107696799	0.49933394725881475	0.0	1.0	0.0	0.0	0.0	0.0	0.9999999950530435	1.0
0.002605563211752035	0.0024462197519043135	3.149732240387385e-05	0.003427363074364096	0.0005946522656646926	0.0014574824678683246	0.003665595154513015	0.9097747886147316	4.997491879812109e-06	0.27840813674425213	0.22269996295977587	0.014598540145985401	0.36058153558077366	0.6488910027168107	0.6120848427969305	0.6822436231481637	0.4752800816512033	0.6401980338490691	0.5106546065647523	0.8761731026199225	0.4728764981233578	0.35602406481376847	0.42867230414648355	0.0	0.4931222788536244	0.5040153245651129	0.9048790924707791	0.5175250522855348	0.8941076037854543	0.4484557421774639	0.0	1.0	0.0	0.0	0.0	0.0	0.9999999950485964	1.0
0.0011145344498173957	0.0004588630501924002	6.698362804000839e-06	0.0015714134635147004	0.0026905354591597415	0.004076113799691645	0.00095116505062748	0.9134259975166301	2.4926711908626605e-06	0.29775002391282335	0.41634632551636364	0.21698113207547173	0.49529109795476967	0.5618900776562561	0.5104325442952011	0.5597682876408396	0.2195932570972683	0.6339877591032704	0.6737270295222363	0.8058527596215092	0.47190846464511726	0.6327365475749085	0.6547715907988634	0.39398884373682397	0.5159561711528327	0.5040153245651129	0.6077108811872329	0.6126576910919119	0.5857715231295937	0.5001015465695152	0.0	1.0	0.0	0.0	0.0	0.0	0.9999999950485964	1.0
0.0011145344498173957	0.0004588630501924002	6.698362804000839e-06	0.0015714134635147004	0.0026905354591597415	0.004076113799691645	0.00095116505062748	0.9134259975166301	2.4926711908626605e-06	0.29775002391282335	0.41634632551636364	0.21698113207547173	0.49529109795476967	0.5618900776562561	0.5104325442952011	0.5597682876408396	0.2195932570972683	0.6339877591032704	0.6737270295222363	0.8058527596215092	0.47190846464511726	0.6327365475749085	0.6547715907988634	0.39398884373682397	0.5159561711528327	0.5040153245651129	0.6077108811872329	0.6126576910919119	0.5857715231295937	0.5001015465695152	0.0	1.0	0.0	0.0	0.0	0.0	0.9999999950485964	1.0
0.0011649598864617867	0.00045897533657721876	6.533228929272831e-06	0.0016074530615690528	0.0027204088520598325	0.005103218402924798	0.0009441191154594202	0.9133864769257539	2.5191271512368974e-06	0.28719665640551295	0.43655638836201616	0.24390243902439018	0.4820315725443587	0.5429775322782406	0.5198942187090865	0.5357698250274163	0.20683582756526048	0.6340625589780765	0.7480685650727825	0.8061052622300442	0.47180734141164027	0.6225545991161084	0.6983756942113353	0.39298905446451526	0.5159625246189679	0.503708910387322	0.6076713158296992	0.6134336419669607	0.5857346265636606	0.5008503202691478	0.0	1.0	0.0	0.0	0.0	0.0	0.9999999950456884	1.0
0.002694741078636837	0.0023814047483636403	3.1274529004406495e-05	0.003507146274233617	0.001124390642106458	0.002283528474266257	0.003597860355623186	0.9099296771482889	4.928070121579585e-06	0.2803813423796795	0.2300540289277375	0.016333938294010888	0.3676624072285538	0.6338120474829543	0.5988029332240042	0.673807833378292	0.45422990305510513	0.6398272000573896	0.5265085296821553	0.8733686033813405	0.4729446724097936	0.362162737835763	0.4217952560890838	0.0	0.4931226973454058	0.503708910387322	0.9048770574903326	0.5181623875462452	0.894103636063071	0.4490691100478872	0.0	1.0	0.0	0.0	0.0	0.0	0.9999999950456884	1.0
0.0011649598864617867	0.00045897533657721876	6.533228929272831e-06	0.0016074530615690528	0.0027204088520598325	0.005103218402924798	0.0009441191154594202	0.9133864769257539	2.5191271512368974e-06	0.28719665640551295	0.43655638836201616	0.24390243902439018	0.4820315725443587	0.5429775322782406	0.5198942187090865	0.5357698250274163	0.20683582756526048	0.6340625589780765	0.7480685650727825	0.8061052622300442	0.47180734141164027	0.6225545991161084	0.6983756942113353	0.39298905446451526	0.5159625246189679	0.503708910387322	0.6076713158296992	0.6134336419669607	0.5857346265636606	0.5008503202691478	0.0	1.0	0.0	0.0	0.0	0.0	0.9999999950456884	1.0
0.0024959587341946937	0.002335435994256517	3.0275245765311487e-05	0.003234090883990903	0.0008372960014819088	0.0012571310410990745	0.0034906153561187975	0.9099715760042106	5.214055411996667e-06	0.2782642650279757	0.2106028745233234	0.003944773175542407	0.33649551375144426	0.644917447026357	0.6154860894818991	0.7024267454770725	0.46280337614372963	0.6392082208320939	0.508732560845449	0.8747683130955365	0.47309183769808716	0.3762124010884347	0.40830424076779764	0.0	0.4931232130625505	0.5034024517573881	0.9048913357137934	0.5189887863334589	0.8941121081260287	0.4496815229055473	0.0	1.0	0.0	0.0	0.0	0.0	0.9999999950410591	1.0
0.0011852818551391316	0.0004582864711709472	6.75873441151016e-06	0.0016849444907222754	0.002953044783682453	0.004707236266776539	0.0009371056414721127	0.9134194822784534	2.50574614887873e-06	0.29574476506630154	0.4818378909455121	0.24882629107981222	0.5114380356276502	0.5155240460911832	0.49277767660258476	0.4980796870335806	0.19375475230480982	0.6341299972916588	0.6880631638427072	0.7988207516961107	0.47181926617332726	0.6135974612342991	0.6935596265465523	0.39641263776207536	0.5159689753104665	0.5034024517573881	0.6076736343729948	0.6142038970073449	0.5857011936242343	0.501446485426009	0.0	1.0	0.0	0.0	0.0	0.0	0.9999999950410591	1.0
0.0011852818551391316	0.0004582864711709472	6.75873441151016e-06	0.0016849444907222754	0.002953044783682453	0.004707236266776539	0.0009371056414721127	0.9134194822784534	2.50574614887873e-06	0.29574476506630154	0.4818378909455121	0.24882629107981222	0.5114380356276502	0.5155240460911832	0.49277767660258476	0.4980796870335806	0.19375475230480982	0.6341299972916588	0.6880631638427072	0.7988207516961107	0.47181926617332726	0.6135974612342991	0.6935596265465523	0.39641263776207536	0.5159689753104665	0.5034024517573881	0.6076736343729948	0.6142038970073449	0.5857011936242343	0.501446485426009	0.0	1.0	0.0	0.0	0.0	0.0	0.9999999950410591	1.0
0.0011995082213927422	0.00045552838939149677	6.3435295852463235e-06	0.0016962824345374689	0.0024874663397730897	0.0046205638292958935	0.0009169618989294245	0.9133714839144638	2.8838446495458775e-06	0.28153211959495184	0.3778540804185332	0.16853932584269665	0.4413862249582037	0.6326054224716773	0.5918722730828979	0.6360050414676193	0.19132105070226307	0.6341921677472511	0.7594438581376	0.812360280413784	0.4717944279358706	0.6058690230858926	0.7056975378262984	0.3953648397834809	0.5159753287766017	0.5030959097796863	0.6080803802597823	0.6147995858523613	0.5856677444236507	0.5022179484811562	0.0	1.0	0.0	0.0	0.0	0.0	0.99999999504034	1.0
0.0024217487023938974	0.002303155857018894	2.8200445965686903e-05	0.002969172496528995	0.0013774768512211915	0.0027255966520248983	0.0033861080817044484	0.9099716581219347	4.982115323114716e-06	0.2751584213405402	0.22548509083839188	0.032520325203252036	0.3594198172504559	0.6427473540072073	0.6176124599894101	0.7141335473922465	0.4375063073053914	0.6387778804245461	0.5414113929835868	0.871881413070439	0.4730407821781902	0.3862967889353817	0.41178959474031596	0.0	0.4931235681464863	0.5030959097796863	0.904894071261279	0.5196199611830459	0.8941131325789391	0.450298623440234	0.0	1.0	0.0	0.0	0.0	0.0	0.99999999504034	1.0
0.0011995082213927422	0.00045552838939149677	6.3435295852463235e-06	0.0016962824345374689	0.0024874663397730897	0.0046205638292958935	0.0009169618989294245	0.9133714839144638	2.8838446495458775e-06	0.28153211959495184	0.3778540804185332	0.16853932584269665	0.4413862249582037	0.6326054224716773	0.5918722730828979	0.6360050414676193	0.19132105070226307	0.6341921677472511	0.7594438581376	0.812360280413784	0.4717944279358706	0.6058690230858926	0.7056975378262984	0.3953648397834809	0.5159753287766017	0.5030959097796863	0.6080803802597823	0.6147995858523613	0.5856677444236507	0.5022179484811562	0.0	1.0	0.0	0.0	0.0	0.0	0.99999999504034	1.0
0.0011334483676510802	0.00045442873029517817	5.4749861974795374e-06	0.001550925775381992	0.0023610806199873755	0.004419783202759901	0.0009165200431082055	0.9133126549289647	2.3785193012936983e-06	0.2650620341259365	0.39182255678449607	0.1777777777777778	0.4375245812130193	0.6033441398028652	0.5766098722202889	0.5929595643946621	0.21021028478307113	0.6340760354380633	0.7444565659259749	0.8169619707336552	0.4718137479236569	0.6220677354780215	0.6978379879158016	0.4005511192015453	0.515981521609528	0.5027892816759574	0.6080690377458181	0.6155739202558964	0.5856397101884508	0.5029672402596079	0.0	1.0	0.0	0.0	0.0	0.0	0.9999999950544435	1.0
0.0011334483676510802	0.00045442873029517817	5.4749861974795374e-06	0.001550925775381992	0.0023610806199873755	0.004419783202759901	0.0009165200431082055	0.9133126549289647	2.3785193012936983e-06	0.2650620341259365	0.39182255678449607	0.1777777777777778	0.4375245812130193	0.6033441398028652	0.5766098722202889	0.5929595643946621	0.21021028478307113	0.6340760354380633	0.7444565659259749	0.8169619707336552	0.4718137479236569	0.6220677354780215	0.6978379879158016	0.4005511192015453	0.515981521609528	0.5027892816759574	0.6080690377458181	0.6155739202558964	0.5856397101884508	0.5029672402596079	0.0	1.0	0.0	0.0	0.0	0.0	0.9999999950544435	1.0
0.0026558027022315564	0.002226897687058133	2.7573509793192342e-05	0.003165169567340845	0.0015778822069205233	0.0019413700610540574	0.00323891905509423	0.9100447850963923	5.136945016980648e-06	0.2714966409086821	0.22034463662004447	0.019230769230769232	0.35882661763036217	0.6554263817269712	0.6239194931461738	0.7136684186566102	0.42490944896004895	0.6385303649658948	0.5118206506392182	0.870583191415371	0.47303157342305613	0.38977902728827063	0.4105138756492438	0.3081202746376032	0.4931239549343447	0.5027892816759574	0.9049149381509394	0.5202558963503192	0.8941255398419655	0.450912259712937	0.0	1.0	0.0	0.0	0.0	0.0	0.9999999950544435	1.0
0.0009675948808701813	0.0003932610533268754	6.046926980908553e-06	0.0014567350311266982	0.0024209492992567664	0.00420136829618547	0.0007958438060318503	0.913539729774831	2.3463509829708344e-06	0.29959452886925675	0.5887913242997936	0.3084577114427861	0.5727083430345907	0.468712130910062	0.4485558643184626	0.4356735339930113	0.23383992262135073	0.6342649235652259	0.7054616833966318	0.802002385754472	0.4719502240227994	0.613222601878026	0.6640624516596022	0.39822755054030917	0.5159877461463771	0.5024826535722285	0.6080824319203963	0.6163491647201655	0.5856354660263933	0.5035636113996141	0.0	1.0	0.0	0.0	0.0	0.0	0.9999999950437833	1.0
0.0009675948808701813	0.0003932610533268754	6.046926980908553e-06	0.0014567350311266982	0.0024209492992567664	0.00420136829618547	0.0007958438060318503	0.913539729774831	2.3463509829708344e-06	0.29959452886925675	0.5887913242997936	0.3084577114427861	0.5727083430345907	0.468712130910062	0.4485558643184626	0.4356735339930113	0.23383992262135073	0.6342649235652259	0.7054616833966318	0.802002385754472	0.4719502240227994	0.613222601878026	0.6640624516596022	0.39822755054030917	0.5159877461463771	0.5024826535722285	0.6080824319203963	0.6163491647201655	0.5856354660263933	0.5035636113996141	0.0	1.0	0.0	0.0	0.0	0.0	0.9999999950437833	1.0
0.002710589705253698	0.002153180549815731	2.5280235363188986e-05	0.0031881208774962155	0.0009144975619188078	0.0016165674543466152	0.0031471559202374813	0.9101149529655379	4.9083032028873175e-06	0.26768038937922295	0.20976094408689658	0.011185682326621925	0.33183673967644844	0.6748100606255127	0.648504995002298	0.7133939101571443	0.45411491588579755	0.6378499539802157	0.5208744333471957	0.8740338000713727	0.47299703252056924	0.40613497542909044	0.41155376142835876	0.3087409044907356	0.4931242466104348	0.5024826535722285	0.9049510840741163	0.5210831797420226	0.894163623472382	0.45152676985352785	0.0	1.0	0.0	0.0	0.0	0.0	0.9999999950437833	1.0
0.0024412385935159943	0.002103569474636179	2.2543172635310365e-05	0.0028801094288198733	0.003021845381561648	0.0037634321197480914	0.0030705665592370645	0.9099603481605361	4.461889263313739e-06	0.25314696804383735	0.185797538365105	0.004608294930875576	0.3275914101604154	0.6730801906017925	0.6540964617184325	0.6771175337424267	0.3457930020010158	0.6373900562933204	0.5202856466265874	0.8622065201721059	0.4728241776683668	0.41784651640356096	0.4263845808609265	0.3135027168694095	0.4931245678768528	0.5021759421207317	0.9049778057026026	0.5217134254386923	0.8936922125220084	0.4521357496587718	0.0	1.0	0.0	0.0	0.0	0.0	0.9999999950409886	1.0
0.000677300223090219	0.0003583282191409815	5.6052355629265644e-06	0.0012580562638172716	0.0012210189025322932	0.0030599418580040203	0.0007278893879409737	0.9136060855420471	2.068165418490368e-06	0.3028432206817737	0.5884910752885918	0.3155339805825243	0.6258087855720383	0.39689716282990034	0.3902375723287419	0.3345653027991493	0.36860554146029756	0.6345613222561308	0.6408772177050455	0.8362495625231106	0.47194396483023465	0.5740613046139074	0.6861526382270288	0.3950805389256758	0.5159939706832262	0.5021759421207317	0.6080974107108961	0.6171169314126682	0.5856127654507906	0.5043250499417058	0.0	1.0	0.0	0.0	0.0	0.0	0.9999999950409886	1.0
0.000677300223090219	0.0003583282191409815	5.6052355629265644e-06	0.0012580562638172716	0.0012210189025322932	0.0030599418580040203	0.0007278893879409737	0.9136060855420471	2.068165418490368e-06	0.3028432206817737	0.5884910752885918	0.3155339805825243	0.6258087855720383	0.39689716282990034	0.3902375723287419	0.3345653027991493	0.36860554146029756	0.6345613222561308	0.6408772177050455	0.8362495625231106	0.47194396483023465	0.5740613046139074	0.6861526382270288	0.3950805389256758	0.5159939706832262	0.5021759421207317	0.6080974107108961	0.6171169314126682	0.5856127654507906	0.5043250499417058	0.0	1.0	0.0	0.0	0.0	0.0	0.9999999950409886	1.0
0.0025333021600859695	0.0020440722938749795	2.2611240125643308e-05	0.0029613053218682656	0.0035377476990905554	0.004199372858818667	0.0029607426429235422	0.9100331602226741	4.60819304310108e-06	0.2503430526040471	0.22555335833553894	0.03546099290780142	0.33490973866013674	0.6512962180238733	0.6301559001625618	0.6859470240558749	0.3149351418009696	0.6371597860770343	0.4664798375753287	0.8588129447534225	0.47299118492700243	0.42285640406089126	0.40884238332042677	0.3090831047700928	0.493124857439348	0.5018691862170919	0.9049887812528794	0.5225292344282721	0.8936975136592907	0.45256091135382404	0.0	1.0	0.0	0.0	0.0	0.0	0.9999999950404043	1.0
0.0007969063526176447	0.00039255547431208977	6.078727102480152e-06	0.0014640936716092227	0.0007124191687657467	0.0010392452837125862	0.0008255989724170672	0.9136026300131561	2.037885778630421e-06	0.3189646877040584	0.495604291483252	0.23451327433628322	0.5738093977417371	0.4637707404805003	0.44236112043516307	0.3815152527265944	0.42973953277300736	0.634511719758251	0.5215560637958175	0.8557782812527674	0.4719185955113407	0.574309313379527	0.6803679333179042	0.39967461953472067	0.5160001952200751	0.5018691862170919	0.6084965337610929	0.6176916888607994	0.5855840319858264	0.505092231044203	0.0	1.0	0.0	0.0	0.0	0.0	0.9999999950404043	1.0
0.0007969063526176447	0.00039255547431208977	6.078727102480152e-06	0.0014640936716092227	0.0007124191687657467	0.0010392452837125862	0.0008255989724170672	0.9136026300131561	2.037885778630421e-06	0.3189646877040584	0.495604291483252	0.23451327433628322	0.5738093977417371	0.4637707404805003	0.44236112043516307	0.3815152527265944	0.42973953277300736	0.634511719758251	0.5215560637958175	0.8557782812527674	0.4719185955113407	0.574309313379527	0.6803679333179042	0.39967461953472067	0.5160001952200751	0.5018691862170919	0.6084965337610929	0.6176916888607994	0.5855840319858264	0.505092231044203	0.0	1.0	0.0	0.0	0.0	0.0	0.9999999950404043	1.0
0.0008918637339452799	0.0003724706147253857	5.213004587852154e-06	0.0014170559425270499	0.0014213489453403947	0.002500168835494007	0.0008022503220047826	0.9135166369877716	2.022045903380485e-06	0.28076421999107476	0.470935013409543	0.24102564102564106	0.4971209222093338	0.4900358725074497	0.48148364228077956	0.3759239824746869	0.3386068601635053	0.6340754258466421	0.5974291469262949	0.8325184422630709	0.4719457193010001	0.6519599194794883	0.677124982698885	0.0	0.5160062570101204	0.5015623886395681	0.6084983185390255	0.6178869000703038	0.5855478183885003	0.5056830219135543	0.0	1.0	0.0	0.0	0.0	0.0	0.9999999950489195	1.0
0.002625449010622038	0.001960768525122205	1.9972079176156287e-05	0.0029531699405384642	0.003015304394823047	0.003744586845248046	0.002796319719270289	0.9101827804752579	4.429432540077431e-06	0.24912520038717928	0.18387231683513847	0.0051679586563307504	0.32037519676087134	0.6956686777078624	0.6757535803051935	0.700944526746198	0.3275362307359138	0.6362476382405045	0.5855834586004941	0.8611060166715845	0.4729406787725149	0.4491069140415617	0.41122103843592595	0.32922025406646904	0.49312502018615184	0.5015623886395681	0.9050027759134911	0.5231760775962331	0.8937038555106411	0.45317870474090743	0.0	1.0	0.0	0.0	0.0	0.0	0.9999999950489195	1.0
0.0008918637339452799	0.0003724706147253857	5.213004587852154e-06	0.0014170559425270499	0.0014213489453403947	0.002500168835494007	0.0008022503220047826	0.9135166369877716	2.022045903380485e-06	0.28076421999107476	0.470935013409543	0.24102564102564106	0.4971209222093338	0.4900358725074497	0.48148364228077956	0.3759239824746869	0.3386068601635053	0.6340754258466421	0.5974291469262949	0.8325184422630709	0.4719457193010001	0.6519599194794883	0.677124982698885	0.0	0.5160062570101204	0.5015623886395681	0.6084983185390255	0.6178869000703038	0.5855478183885003	0.5056830219135543	0.0	1.0	0.0	0.0	0.0	0.0	0.9999999950489195	1.0
0.002656019552421083	0.0018283566161441272	1.8634394773002524e-05	0.0030932617425414744	0.003989154477909653	0.004951806297183537	0.002801215282381815	0.9103002174521437	3.909877254455418e-06	0.23885326281849156	0.1858367505424636	0.004962779156327544	0.2913081308514328	0.6763555034490498	0.6530436944293005	0.6624854316000537	0.2811145352812714	0.6363296057870845	0.5440078649861112	0.8538873042574868	0.47311330486376585	0.443594631345703	0.38804446048256486	0.3256912270650875	0.49312511741151516	0.5012555493881603	0.9050083470894676	0.5239921856966836	0.8937044409123042	0.4535923001702738	0.783132530120482	0.0	0.0	0.0	0.0	0.0	0.9999999950523895	1.0
0.000861312973209966	0.0003924798307537224	4.589928357000664e-06	0.0015131441545548944	0.0009246214832420211	0.002156660788327785	0.0008692199414592457	0.9134724417503826	1.4818407228939438e-06	0.2780841111937423	0.37598294746879435	0.20276497695852536	0.506315307358326	0.4737817262502793	0.4774801001712704	0.32953770562544543	0.40531590469428735	0.6343925461078385	0.5807485583054344	0.8504573516918904	0.4719967422462305	0.5932302360314926	0.640961944708972	0.3696209829752235	0.516012386435201	0.5012555493881603	0.6089116697721803	0.617890839424111	0.5855145805829618	0.5064538919869205	0.783132530120482	0.0	0.0	0.0	0.0	0.0	0.9999999950523895	1.0
0.000861312973209966	0.0003924798307537224	4.589928357000664e-06	0.0015131441545548944	0.0009246214832420211	0.002156660788327785	0.0008692199414592457	0.9134724417503826	1.4818407228939438e-06	0.2780841111937423	0.37598294746879435	0.20276497695852536	0.506315307358326	0.4737817262502793	0.4774801001712704	0.32953770562544543	0.40531590469428735	0.6343925461078385	0.5807485583054344	0.8504573516918904	0.4719967422462305	0.5932302360314926	0.640961944708972	0.3696209829752235	0.516012386435201	0.5012555493881603	0.6089116697721803	0.617890839424111	0.5855145805829618	0.5064538919869205	0.783132530120482	0.0	0.0	0.0	0.0	0.0	0.9999999950523895	1.0
0.0027370848715783306	0.0015844872127117767	1.5775840448353318e-05	0.003186034955903194	0.0028304834355846412	0.0031081459209579524	0.002397216497612552	0.9109413115168823	3.6408623314653404e-06	0.24845566514949036	0.18697562197247988	0.01928374655647383	0.3273866703861038	0.6833023613817961	0.6621391875172513	0.6226995023775996	0.32740425070770507	0.6356187369124826	0.5736931746869668	0.8582101669423339	0.4730930664631884	0.46489447543409207	0.3775043878925589	0.31989061626007254	0.49312530974864704	0.5009486684628686	0.9050238763254979	0.5246390988693164	0.8937180515009714	0.4539986799476526	0.783132530120482	0.0	0.0	0.0	0.0	0.0	0.9999999950479034	1.0
0.0011421066092402292	0.00046841312683664626	5.8542326787335356e-06	0.0018536695719471802	0.0005026200677881949	0.003419623298135766	0.0009957495125748374	0.9132846051185989	1.952890204147288e-06	0.26470736716427795	0.3337243977321558	0.1777777777777778	0.48445181461419995	0.5385779215021971	0.5209434263283226	0.38301030358749893	0.4499729492664679	0.6346853216796945	0.6445581471288837	0.8662995236017716	0.4719862682484493	0.5370446535025343	0.6181586252073187	0.37058334525830494	0.5160185137466867	0.5009486684628686	0.6093564798014179	0.6178900566445985	0.5854829363708394	0.5072045507444253	0.783132530120482	0.0	0.0	0.0	0.0	0.0	0.9999999950479034	1.0
0.0011421066092402292	0.00046841312683664626	5.8542326787335356e-06	0.0018536695719471802	0.0005026200677881949	0.003419623298135766	0.0009957495125748374	0.9132846051185989	1.952890204147288e-06	0.26470736716427795	0.3337243977321558	0.1777777777777778	0.48445181461419995	0.5385779215021971	0.5209434263283226	0.38301030358749893	0.4499729492664679	0.6346853216796945	0.6445581471288837	0.8662995236017716	0.4719862682484493	0.5370446535025343	0.6181586252073187	0.37058334525830494	0.5160185137466867	0.5009486684628686	0.6093564798014179	0.6178900566445985	0.5854829363708394	0.5072045507444253	0.783132530120482	0.0	0.0	0.0	0.0	0.0	0.9999999950479034	1.0
0.0012243078142876963	0.0005065139307099172	5.3323272317773805e-06	0.0018648924597923743	0.0003707233036559507	0.004354059561889265	0.0011106094282825345	0.9131701880104489	1.5584918080538081e-06	0.2546037727698555	0.3050800185849111	0.12757201646090535	0.44131446783260797	0.510643315233241	0.5089615773901321	0.3898284496637268	0.46557615076799397	0.6346365416324955	0.673601546392253	0.8704930059352244	0.47184801939586096	0.5392519903060452	0.6613098811048537	0.3188441618077046	0.5160244804249634	0.5006417430854337	0.6089659803978673	0.61827825164223	0.5854484139338734	0.5078073697810604	0.0	1.0	0.0	0.0	0.0	0.0	0.9999999950428463	1.0
0.0024101047814235705	0.0014019815453557886	1.5122220581754443e-05	0.002850032113158381	0.002651181477718117	0.0029767311368797647	0.0022596834038683656	0.9112880619423713	3.5001927649744178e-06	0.24614340257782302	0.2533506200038206	0.075	0.3278168391840476	0.608486075695081	0.5949368100652495	0.5151950267902168	0.3369452357799949	0.6354717726112526	0.5705572286913334	0.857049482714412	0.4729877737288145	0.46858451430758474	0.3799560596739187	0.31062621060599444	0.4931254703818561	0.5006417430854337	0.9050390552780088	0.5252849046953215	0.8937286375143793	0.45441249384399085	0.0	1.0	0.0	0.0	0.0	0.0	0.9999999950428463	1.0
0.0012243078142876963	0.0005065139307099172	5.3323272317773805e-06	0.0018648924597923743	0.0003707233036559507	0.004354059561889265	0.0011106094282825345	0.9131701880104489	1.5584918080538081e-06	0.2546037727698555	0.3050800185849111	0.12757201646090535	0.44131446783260797	0.510643315233241	0.5089615773901321	0.3898284496637268	0.46557615076799397	0.6346365416324955	0.673601546392253	0.8704930059352244	0.47184801939586096	0.5392519903060452	0.6613098811048537	0.3188441618077046	0.5160244804249634	0.5006417430854337	0.6089659803978673	0.61827825164223	0.5854484139338734	0.5078073697810604	0.0	1.0	0.0	0.0	0.0	0.0	0.9999999950428463	1.0
0.0010572855465878323	0.000512344750508587	4.8909715413480495e-06	0.0017281014073576453	8.600508876888145e-05	0.002666439077217876	0.001160760758884893	0.9130637763520686	1.3668048526699743e-06	0.23182338520339002	0.2899954583577513	0.12244897959183672	0.3993125874864468	0.5293749339792178	0.5222579287922298	0.3407518382711997	0.5069195968261884	0.6349486082515634	0.5984801946922076	0.8810586772894552	0.4717671284474772	0.5007329662469387	0.6904449340911749	0.37248240988981385	0.5160304449896453	0.500334820486258	0.6089050477456454	0.6188655017422572	0.5854107368323895	0.5085618922830119	0.0	1.0	0.0	0.0	0.0	0.0	0.9999999950431574	1.0
0.0010572855465878323	0.000512344750508587	4.8909715413480495e-06	0.0017281014073576453	8.600508876888145e-05	0.002666439077217876	0.001160760758884893	0.9130637763520686	1.3668048526699743e-06	0.23182338520339002	0.2899954583577513	0.12244897959183672	0.3993125874864468	0.5293749339792178	0.5222579287922298	0.3407518382711997	0.5069195968261884	0.6349486082515634	0.5984801946922076	0.8810586772894552	0.4717671284474772	0.5007329662469387	0.6904449340911749	0.37248240988981385	0.5160304449896453	0.500334820486258	0.6089050477456454	0.6188655017422572	0.5854107368323895	0.5085618922830119	0.0	1.0	0.0	0.0	0.0	0.0	0.9999999950431574	1.0
0.0019514593109190791	0.0011483682047448815	1.4394388157393695e-05	0.002787692237925121	0.002239428728580207	0.0020561959755891848	0.0019418981074419861	0.9119515495802784	3.1897825654102707e-06	0.2611865454913912	0.37335783589039073	0.17250673854447438	0.4327641652355906	0.49052093804697877	0.45539704729154795	0.4578334874307262	0.3662059908503535	0.6356694606312563	0.5036491152324346	0.8559158263226929	0.4730798783976959	0.45387040321931543	0.34352542027089156	0.0	0.4931255359032966	0.500334820486258	0.9050391553590142	0.5261092224345627	0.893727043920963	0.45482637640137746	0.0	1.0	0.0	0.0	0.0	0.0	0.9999999950431574	1.0
0.0015778321948302738	0.0006659679867947497	6.7695528557906105e-06	0.002386047675584658	0.0006711164678847122	0.0035724375652567237	0.001465453784515249	0.9126601844913883	1.6186367070216018e-06	0.2191011007414252	0.29813752410899785	0.11333333333333333	0.4045714147404228	0.5255576406115894	0.5176136502023301	0.4126910019106747	0.4499027178960623	0.6347395925059909	0.6094231477422427	0.867755759541241	0.4717179003658583	0.5170313176709532	0.6549221913509997	0.0	0.5160364771893625	0.5000278117610552	0.6088588603615767	0.6194492325165082	0.5853673683258478	0.5091613594121062	0.0	1.0	0.0	0.0	0.0	0.0	0.9999999950474204	1.0
0.0015778321948302738	0.0006659679867947497	6.7695528557906105e-06	0.002386047675584658	0.0006711164678847122	0.0035724375652567237	0.001465453784515249	0.9126601844913883	1.6186367070216018e-06	0.2191011007414252	0.29813752410899785	0.11333333333333333	0.4045714147404228	0.5255576406115894	0.5176136502023301	0.4126910019106747	0.4499027178960623	0.6347395925059909	0.6094231477422427	0.867755759541241	0.4717179003658583	0.5170313176709532	0.6549221913509997	0.0	0.5160364771893625	0.5000278117610552	0.6088588603615767	0.6194492325165082	0.5853673683258478	0.5091613594121062	0.0	1.0	0.0	0.0	0.0	0.0	0.9999999950474204	1.0
0.0019123398792288027	0.001029631524576446	1.324912603858727e-05	0.0030666409105036202	0.0017003979732856305	0.004986013753897119	0.001905652088618644	0.9123491776163263	2.5930605195928263e-06	0.281180621412007	0.3694997178766246	0.16502463054187191	0.4448409464893782	0.49207595349275196	0.4660436139934039	0.38971007927031537	0.40691875415004264	0.6358817871319727	0.6134031934086905	0.8589485011136466	0.4730107086017241	0.4372481355414151	0.34190719099268185	0.264791875100368	0.4931256331286599	0.5000278117610552	0.9050455105028676	0.5267499306476444	0.8937293204829861	0.4552359832480275	0.0	1.0	0.0	0.0	0.0	0.0	0.9999999950474204	1.0
0.0018455558347186213	0.0007921075147509367	9.341258399377876e-06	0.004148237982067801	0.0003916208679478246	0.003905815270202122	0.0018763398995953714	0.9126029971651807	1.1834059994952655e-06	0.2549704873206601	0.4712533844115515	0.23017408123791103	0.3501282360366318	0.3999632520474455	0.3517475958483198	0.3190687182027127	0.48249823648497403	0.6373922581160291	0.5629334309207011	0.8732940709087208	0.47295484328330295	0.30370593672091317	0.31657940032221216	0.28808220636380666	0.4931256648325827	0.49972084470973643	0.9050555686439272	0.5275649123092843	0.8937353371111904	0.4556278568184694	0.0	1.0	0.0	0.0	0.0	0.0	0.9999999950413824	1.0
0.0013412230410202888	0.0006323982431818659	6.91320282475063e-06	0.0022469598367674095	0.00012417835663089288	0.0023276920186622897	0.0013832903515717159	0.9128240202327681	1.5453753015848366e-06	0.2360822656182262	0.37750884607707913	0.1987381703470032	0.45693455113516357	0.4747844830459013	0.4618229185716074	0.3634717474231595	0.5078159854985745	0.6347420004299279	0.560670634516506	0.881397540127701	0.47162015511893063	0.5184053262106485	0.6952015556866222	0.0	0.516042507275485	0.49972084470973643	0.6088171432624233	0.6200283175261724	0.5857861581711713	0.5099287215300943	0.0	1.0	0.0	0.0	0.0	0.0	0.9999999950413824	1.0
0.0013412230410202888	0.0006323982431818659	6.91320282475063e-06	0.0022469598367674095	0.00012417835663089288	0.0023276920186622897	0.0013832903515717159	0.9128240202327681	1.5453753015848366e-06	0.2360822656182262	0.37750884607707913	0.1987381703470032	0.45693455113516357	0.4747844830459013	0.4618229185716074	0.3634717474231595	0.5078159854985745	0.6347420004299279	0.560670634516506	0.881397540127701	0.47162015511893063	0.5184053262106485	0.6952015556866222	0.0	0.516042507275485	0.49972084470973643	0.6088171432624233	0.6200283175261724	0.5857861581711713	0.5099287215300943	0.0	1.0	0.0	0.0	0.0	0.0	0.9999999950413824	1.0
0.0018455558347186213	0.0007921075147509367	9.341258399377876e-06	0.004148237982067801	0.0003916208679478246	0.003905815270202122	0.0018763398995953714	0.9126029971651807	1.1834059994952655e-06	0.2549704873206601	0.4712533844115515	0.23017408123791103	0.3501282360366318	0.3999632520474455	0.3517475958483198	0.3190687182027127	0.48249823648497403	0.6373922581160291	0.5629334309207011	0.8732940709087208	0.47295484328330295	0.30370593672091317	0.31657940032221216	0.28808220636380666	0.4931256648325827	0.49972084470973643	0.9050555686439272	0.5275649123092843	0.8937353371111904	0.4556278568184694	0.0	1.0	0.0	0.0	0.0	0.0	0.9999999950413824	1.0
0.0019338233185298005	0.00073945253212009	8.215253632798549e-06	0.003066360189258386	0.0011251184799549133	0.005405219813404205	0.0016655545745066327	0.9125807623076493	1.5437220474886958e-06	0.23380732867631848	0.3908526888435745	0.20954907161803718	0.4528585108240003	0.49429086931815286	0.4823268176076533	0.37482636814820774	0.4334383997618687	0.6349141608999637	0.6353657536491677	0.8616384604922092	0.47164585168030587	0.4993176352004375	0.656143074593091	0.0	0.5160484422498387	0.49941383320627464	0.608792606735892	0.6206231026745158	0.5857739623031899	0.5107041482003037	0.0	1.0	0.0	0.0	0.0	0.0	0.9999999950429613	1.0
0.0015483040114026003	0.0006409822764005496	1.2220338926117503e-05	0.0036837143342652763	0.0005674054606738481	0.0024796613960194284	0.0017019953867007517	0.9130631393856997	1.6918128774661261e-06	0.2855556225197754	0.5587195619567427	0.3072519083969465	0.5218819076053569	0.33183846635027325	0.29826697092599797	0.2628937047778247	0.4753306860649341	0.6378493608894069	0.5327908027034576	0.8682505979512216	0.4725702147930766	0.21616786090858686	0.39858640284840485	0.0	0.49312576205794606	0.49941383320627464	0.9050835579651504	0.5283817204564534	0.8937617289695021	0.455836136987605	0.0	1.0	0.0	0.0	0.0	0.0	0.9999999950429613	1.0
0.0019338233185298005	0.00073945253212009	8.215253632798549e-06	0.003066360189258386	0.0011251184799549133	0.005405219813404205	0.0016655545745066327	0.9125807623076493	1.5437220474886958e-06	0.23380732867631848	0.3908526888435745	0.20954907161803718	0.4528585108240003	0.49429086931815286	0.4823268176076533	0.37482636814820774	0.4334383997618687	0.6349141608999637	0.6353657536491677	0.8616384604922092	0.47164585168030587	0.4993176352004375	0.656143074593091	0.0	0.5160484422498387	0.49941383320627464	0.608792606735892	0.6206231026745158	0.5857739623031899	0.5107041482003037	0.0	1.0	0.0	0.0	0.0	0.0	0.9999999950429613	1.0
0.0015483040114026003	0.0006409822764005496	1.2220338926117503e-05	0.0036837143342652763	0.0005674054606738481	0.0024796613960194284	0.0017019953867007517	0.9130631393856997	1.6918128774661261e-06	0.2855556225197754	0.5587195619567427	0.3072519083969465	0.5218819076053569	0.33183846635027325	0.29826697092599797	0.2628937047778247	0.4753306860649341	0.6378493608894069	0.5327908027034576	0.8682505979512216	0.4725702147930766	0.21616786090858686	0.39858640284840485	0.0	0.49312576205794606	0.49941383320627464	0.9050835579651504	0.5283817204564534	0.8937617289695021	0.455836136987605	0.0	1.0	0.0	0.0	0.0	0.0	0.9999999950429613	1.0
0.0016096250172360307	0.0006777230038825416	1.0912531241927925e-05	0.0034347012263156633	0.0004905861927145715	0.0038689383592483808	0.0018485220010887756	0.9128585604939485	1.427442911848569e-06	0.2600198409471608	0.45820521977362816	0.2490566037735849	0.480983846800734	0.3506239485180334	0.32257939066955543	0.2438606733462257	0.4787938817596569	0.6386300596796343	0.5602111409450381	0.8705280203232582	0.4725587965656396	0.15911580402391834	0.4059564949945068	0.0	0.49312569653650556	0.499106782807188	0.9050930823408467	0.5290280672276502	0.8937677130753916	0.45604727595311634	0.0	1.0	0.0	0.0	0.0	0.0	0.9999999950442774	1.0
0.001558170176554235	0.00069291476098716	7.209231460755635e-06	0.002554452376291394	0.0004584001656371884	0.003942729665607554	0.0014910567409956294	0.912677325538259	1.5051302407541886e-06	0.23307781632648095	0.40451392896708693	0.2433234421364985	0.46504430165525523	0.5206889963119352	0.496565361539153	0.39584939987390483	0.5291526378566872	0.6353066173826243	0.6071945373620887	0.8867329498454554	0.4716468658561237	0.46490458288300385	0.668155631168617	0.0	0.5160543117027522	0.499106782807188	0.6087487545752865	0.6212074380345692	0.5862002485420327	0.5114771530080814	0.0	1.0	0.0	0.0	0.0	0.0	0.9999999950442774	1.0
0.001558170176554235	0.00069291476098716	7.209231460755635e-06	0.002554452376291394	0.0004584001656371884	0.003942729665607554	0.0014910567409956294	0.912677325538259	1.5051302407541886e-06	0.23307781632648095	0.40451392896708693	0.2433234421364985	0.46504430165525523	0.5206889963119352	0.496565361539153	0.39584939987390483	0.5291526378566872	0.6353066173826243	0.6071945373620887	0.8867329498454554	0.4716468658561237	0.46490458288300385	0.668155631168617	0.0	0.5160543117027522	0.499106782807188	0.6087487545752865	0.6212074380345692	0.5862002485420327	0.5114771530080814	0.0	1.0	0.0	0.0	0.0	0.0	0.9999999950442774	1.0
0.0016096250172360307	0.0006777230038825416	1.0912531241927925e-05	0.0034347012263156633	0.0004905861927145715	0.0038689383592483808	0.0018485220010887756	0.9128585604939485	1.427442911848569e-06	0.2600198409471608	0.45820521977362816	0.2490566037735849	0.480983846800734	0.3506239485180334	0.32257939066955543	0.2438606733462257	0.4787938817596569	0.6386300596796343	0.5602111409450381	0.8705280203232582	0.4725587965656396	0.15911580402391834	0.4059564949945068	0.0	0.49312569653650556	0.499106782807188	0.9050930823408467	0.5290280672276502	0.8937677130753916	0.45604727595311634	0.0	1.0	0.0	0.0	0.0	0.0	0.9999999950442774	1.0
0.0018592754165627904	0.000698329741215744	1.0505443653334031e-05	0.0035947985270249985	0.0004364210822133999	0.0034302574102194425	0.00195435157271935	0.9124816957059285	1.6026187337159523e-06	0.20065311360965243	0.37575523445754744	0.17057569296375266	0.3755599689843455	0.41483390853757157	0.38761967872019865	0.2974105581663832	0.5196861048950673	0.639026598621136	0.5603613462457959	0.8860328397555889	0.4725126009779472	0.1334295332878771	0.4210392386691234	0.0	0.49312579376186894	0.4987997740819851	0.9050998211285548	0.5298499538955596	0.8937695668473248	0.45666251639758476	0.0	1.0	0.0	0.0	0.0	0.0	0.9999999950478204	1.0
0.0014599045012214178	0.000729230124663684	8.849791356825333e-06	0.0025959637835808987	0.00016084087971338616	0.001624322210669205	0.0015079174852804939	0.9127625755291154	1.6030899158476673e-06	0.2607743659312437	0.4891651018818307	0.3063291139240507	0.5643101680821518	0.44955863961456294	0.4325984154859599	0.3454686776831913	0.5081566259884553	0.6352907004651137	0.5261697932209302	0.8817579125173752	0.471610664269539	0.46734796287554126	0.668270282921845	0.0	0.5160603100849517	0.4987997740819851	0.608701699822503	0.6219820460927307	0.5861662789844152	0.5122512126992379	0.0	1.0	0.0	0.0	0.0	0.0	0.9999999950478204	1.0
0.0014599045012214178	0.000729230124663684	8.849791356825333e-06	0.0025959637835808987	0.00016084087971338616	0.001624322210669205	0.0015079174852804939	0.9127625755291154	1.6030899158476673e-06	0.2607743659312437	0.4891651018818307	0.3063291139240507	0.5643101680821518	0.44955863961456294	0.4325984154859599	0.3454686776831913	0.5081566259884553	0.6352907004651137	0.5261697932209302	0.8817579125173752	0.471610664269539	0.46734796287554126	0.668270282921845	0.0	0.5160603100849517	0.4987997740819851	0.608701699822503	0.6219820460927307	0.5861662789844152	0.5122512126992379	0.0	1.0	0.0	0.0	0.0	0.0	0.9999999950478204	1.0
0.0018592754165627904	0.000698329741215744	1.0505443653334031e-05	0.0035947985270249985	0.0004364210822133999	0.0034302574102194425	0.00195435157271935	0.9124816957059285	1.6026187337159523e-06	0.20065311360965243	0.37575523445754744	0.17057569296375266	0.3755599689843455	0.41483390853757157	0.38761967872019865	0.2974105581663832	0.5196861048950673	0.639026598621136	0.5603613462457959	0.8860328397555889	0.4725126009779472	0.1334295332878771	0.4210392386691234	0.0	0.49312579376186894	0.4987997740819851	0.9050998211285548	0.5298499538955596	0.8937695668473248	0.45666251639758476	0.0	1.0	0.0	0.0	0.0	0.0	0.9999999950478204	1.0
0.001649499387920273	0.0006811040878702254	1.0942011224881354e-05	0.003546488411915449	0.0007122503957214707	0.00415027992467338	0.001899642834812538	0.9127437588216771	1.5317426763313486e-06	0.24045682897489234	0.39107916378544305	0.19603960396039605	0.43185131044431135	0.39864761997056625	0.37250336337665624	0.2968375903587782	0.5302576611248111	0.6390300932377879	0.5361871502106441	0.8912580075470711	0.47253879135533805	0.12417611723987054	0.4121080136768795	0.0	0.49312576205794606	0.4984927236828985	0.9051027401578837	0.5305028111012391	0.8937695668473248	0.45727843096870946	0.0	1.0	0.0	0.0	0.0	0.0	0.9999999950437783	1.0
0.0013489579623251965	0.0007048431520229359	1.0078569302624964e-05	0.002489480174971754	0.0006000540808063136	0.0009943647904548287	0.0014941215509242634	0.9128714531034481	1.9552130494457186e-06	0.2715125687746275	0.47810284783063484	0.2687338501291989	0.5398403519884905	0.4441891834890684	0.4329392029841389	0.37577803825083383	0.46502721762577526	0.6353708493275003	0.4897978831795626	0.8688601270671086	0.4715058788147546	0.4595996347513814	0.7044797654177364	0.0	0.5160663084671512	0.4984927236828985	0.6086506251493292	0.6225734137402752	0.5861286181440887	0.5130262586127249	0.0	1.0	0.0	0.0	0.0	0.0	0.9999999950437783	1.0
0.001649499387920273	0.0006811040878702254	1.0942011224881354e-05	0.003546488411915449	0.0007122503957214707	0.00415027992467338	0.001899642834812538	0.9127437588216771	1.5317426763313486e-06	0.24045682897489234	0.39107916378544305	0.19603960396039605	0.43185131044431135	0.39864761997056625	0.37250336337665624	0.2968375903587782	0.5302576611248111	0.6390300932377879	0.5361871502106441	0.8912580075470711	0.47253879135533805	0.12417611723987054	0.4121080136768795	0.0	0.49312576205794606	0.4984927236828985	0.9051027401578837	0.5305028111012391	0.8937695668473248	0.45727843096870946	0.0	1.0	0.0	0.0	0.0	0.0	0.9999999950437783	1.0
0.0013489579623251965	0.0007048431520229359	1.0078569302624964e-05	0.002489480174971754	0.0006000540808063136	0.0009943647904548287	0.0014941215509242634	0.9128714531034481	1.9552130494457186e-06	0.2715125687746275	0.47810284783063484	0.2687338501291989	0.5398403519884905	0.4441891834890684	0.4329392029841389	0.37577803825083383	0.46502721762577526	0.6353708493275003	0.4897978831795626	0.8688601270671086	0.4715058788147546	0.4595996347513814	0.7044797654177364	0.0	0.5160663084671512	0.4984927236828985	0.6086506251493292	0.6225734137402752	0.5861286181440887	0.5130262586127249	0.0	1.0	0.0	0.0	0.0	0.0	0.9999999950437783	1.0
0.0013836516849242255	0.0007240679696705481	9.524749785007563e-06	0.0024013836407460417	0.0006322883465541359	0.0015998285435776497	0.0015313767013053355	0.9128073310483075	1.9261540743930728e-06	0.2666789333204276	0.46171408060707564	0.2621621621621621	0.5058545991206739	0.45756968838122064	0.44382643103262387	0.372598792965041	0.4615384763258207	0.6352457785055111	0.5284294115446657	0.8686621351369692	0.47154739739113405	0.47107265228440875	0.6869729991708501	0.0	0.5160721779200645	0.4981856705055528	0.6085880912010181	0.6233475190376114	0.5860799159779497	0.5137947068236592	0.0	1.0	0.0	0.0	0.0	0.0	0.9999999950483014	1.0
0.0017072414991832565	0.0007290754714024018	1.2037230591589465e-05	0.0037869803339318987	0.00024393333865161017	0.0005765422728565316	0.0019923166735418035	0.912584534197452	1.6579925208860244e-06	0.23065317449158262	0.41479007728084494	0.25572519083969464	0.4401694987377731	0.37036877488309455	0.3341097925246638	0.2793951860251119	0.4889303638129396	0.6389788921428994	0.47128613052586044	0.8753014608149193	0.47256791341520255	0.15240029176729547	0.40819908095072244	0.0	0.49312582546579176	0.4981856705055528	0.9050926319763217	0.5313120205594811	0.8937568506223096	0.4578868926951342	0.0	1.0	0.0	0.0	0.0	0.0	0.9999999950483014	1.0
0.0017072414991832565	0.0007290754714024018	1.2037230591589465e-05	0.0037869803339318987	0.00024393333865161017	0.0005765422728565316	0.0019923166735418035	0.912584534197452	1.6579925208860244e-06	0.23065317449158262	0.41479007728084494	0.25572519083969464	0.4401694987377731	0.37036877488309455	0.3341097925246638	0.2793951860251119	0.4889303638129396	0.6389788921428994	0.47128613052586044	0.8753014608149193	0.47256791341520255	0.15240029176729547	0.40819908095072244	0.0	0.49312582546579176	0.4981856705055528	0.9050926319763217	0.5313120205594811	0.8937568506223096	0.4578868926951342	0.0	1.0	0.0	0.0	0.0	0.0	0.9999999950483014	1.0
0.0013836516849242255	0.0007240679696705481	9.524749785007563e-06	0.0024013836407460417	0.0006322883465541359	0.0015998285435776497	0.0015313767013053355	0.9128073310483075	1.9261540743930728e-06	0.2666789333204276	0.46171408060707564	0.2621621621621621	0.5058545991206739	0.45756968838122064	0.44382643103262387	0.372598792965041	0.4615384763258207	0.6352457785055111	0.5284294115446657	0.8686621351369692	0.47154739739113405	0.47107265228440875	0.6869729991708501	0.0	0.5160721779200645	0.4981856705055528	0.6085880912010181	0.6233475190376114	0.5860799159779497	0.5137947068236592	0.0	1.0	0.0	0.0	0.0	0.0	0.9999999950483014	1.0
0.0017072414991832565	0.0007290754714024018	1.2037230591589465e-05	0.0037869803339318987	0.00024393333865161017	0.0005765422728565316	0.0019923166735418035	0.912584534197452	1.6579925208860244e-06	0.23065317449158262	0.41479007728084494	0.25572519083969464	0.4401694987377731	0.37036877488309455	0.3341097925246638	0.2793951860251119	0.4889303638129396	0.6389788921428994	0.47128613052586044	0.8753014608149193	0.47256791341520255	0.15240029176729547	0.40819908095072244	0.0	0.49312582546579176	0.4981856705055528	0.9050926319763217	0.5313120205594811	0.8937568506223096	0.4578868926951342	0.0	1.0	0.0	0.0	0.0	0.0	0.9999999950483014	1.0
0.0017092209515464283	0.0008197874213847625	1.476697586872031e-05	0.0036796866443549237	7.061461261331293e-05	0.0008824103177090175	0.002135716719115075	0.9125562137888222	1.986839731491394e-06	0.2562225124451324	0.4502491303312729	0.28214285714285714	0.4634556268612936	0.3871499962167008	0.3546480554381125	0.32427024034958823	0.49640305474310215	0.6395597200602441	0.4990825528276034	0.8781143463688229	0.4725317266226557	0.14527948463447898	0.42411082547615475	0.0	0.49312579376186894	0.49787862010646605	0.9050976193464324	0.5319595701382217	0.8937566717495791	0.45849959268081464	0.0	1.0	0.0	0.0	0.0	0.0	0.9999999950712897	1.0
0.0017092209515464283	0.0008197874213847625	1.476697586872031e-05	0.0036796866443549237	7.061461261331293e-05	0.0008824103177090175	0.002135716719115075	0.9125562137888222	1.986839731491394e-06	0.2562225124451324	0.4502491303312729	0.28214285714285714	0.4634556268612936	0.3871499962167008	0.3546480554381125	0.32427024034958823	0.49640305474310215	0.6395597200602441	0.4990825528276034	0.8781143463688229	0.4725317266226557	0.14527948463447898	0.42411082547615475	0.0	0.49312579376186894	0.49787862010646605	0.9050976193464324	0.5319595701382217	0.8937566717495791	0.45849959268081464	0.0	1.0	0.0	0.0	0.0	0.0	0.9999999950712897	1.0
0.0017092209515464283	0.0008197874213847625	1.476697586872031e-05	0.0036796866443549237	7.061461261331293e-05	0.0008824103177090175	0.002135716719115075	0.9125562137888222	1.986839731491394e-06	0.2562225124451324	0.4502491303312729	0.28214285714285714	0.4634556268612936	0.3871499962167008	0.3546480554381125	0.32427024034958823	0.49640305474310215	0.6395597200602441	0.4990825528276034	0.8781143463688229	0.4725317266226557	0.14527948463447898	0.42411082547615475	0.0	0.49312579376186894	0.49787862010646605	0.9050976193464324	0.5319595701382217	0.8937566717495791	0.45849959268081464	0.0	1.0	0.0	0.0	0.0	0.0	0.9999999950712897	1.0
0.0014536009641715906	0.0007600567566681822	9.574426018547013e-06	0.002427884074593538	0.0003881455983127688	0.0008443809314273653	0.0015946253982633968	0.9127255683464672	1.966518628166463e-06	0.26448847675650805	0.4463304993343499	0.23770491803278687	0.484309652344029	0.48588756664742655	0.47033985216970897	0.40487243896799346	0.5225494387559099	0.6346173078190757	0.5068920954200602	0.8852395171559866	0.47150075294682825	0.5232908088482959	0.6889977766110206	0.0	0.5160780473729779	0.49787862010646605	0.6085396353141566	0.6239339227175152	0.5860452309294106	0.5145678302277931	0.0	1.0	0.0	0.0	0.0	0.0	0.9999999950712897	1.0
0.0014536009641715906	0.0007600567566681822	9.574426018547013e-06	0.002427884074593538	0.0003881455983127688	0.0008443809314273653	0.0015946253982633968	0.9127255683464672	1.966518628166463e-06	0.26448847675650805	0.4463304993343499	0.23770491803278687	0.484309652344029	0.48588756664742655	0.47033985216970897	0.40487243896799346	0.5225494387559099	0.6346173078190757	0.5068920954200602	0.8852395171559866	0.47150075294682825	0.5232908088482959	0.6889977766110206	0.0	0.5160780473729779	0.49787862010646605	0.6085396353141566	0.6239339227175152	0.5860452309294106	0.5145678302277931	0.0	1.0	0.0	0.0	0.0	0.0	0.9999999950712897	1.0
0.0017441763316580763	0.0007727984520835865	1.3523013514902516e-05	0.003516555076804939	0.00039165629896067923	0.0032754590254516613	0.0019217430322665322	0.9127601559103418	2.0894728155823278e-06	0.27388558646745076	0.44223440994990404	0.25354969574036523	0.4566341799009188	0.4383010757964904	0.41013970786694887	0.3392036792823101	0.5166877480402812	0.6395910285232108	0.5532036941434545	0.885268160734024	0.4724411788430067	0.12199876534287574	0.44435260411020866	0.2348902826678318	0.49312589098723225	0.4975716113812634	0.9050859098687811	0.5327880436093467	0.8937432400336422	0.45911528878496743	0.0	1.0	0.0	0.0	0.0	0.0	0.9999999950524264	1.0
0.0014040024856921919	0.000724798479409968	9.558399500655209e-06	0.0023208501716983267	0.0003686795190763119	0.0005635021565667534	0.0014837192008220702	0.9128279104082919	2.0260007124360346e-06	0.2704105959622599	0.4837642777414941	0.27731092436974786	0.5250752200071809	0.44437678854507684	0.45510987444895756	0.3887948145325382	0.5219371830527207	0.6346560270811487	0.4821123475985393	0.8852626494800947	0.4715550109805692	0.5217458446848332	0.6846762185052412	0.0	0.5160840795726952	0.4975716113812634	0.6084845740809278	0.6243278326419948	0.5860040088956335	0.5153437312834274	0.0	1.0	0.0	0.0	0.0	0.0	0.9999999950524264	1.0
0.0017441763316580763	0.0007727984520835865	1.3523013514902516e-05	0.003516555076804939	0.00039165629896067923	0.0032754590254516613	0.0019217430322665322	0.9127601559103418	2.0894728155823278e-06	0.27388558646745076	0.44223440994990404	0.25354969574036523	0.4566341799009188	0.4383010757964904	0.41013970786694887	0.3392036792823101	0.5166877480402812	0.6395910285232108	0.5532036941434545	0.885268160734024	0.4724411788430067	0.12199876534287574	0.44435260411020866	0.2348902826678318	0.49312589098723225	0.4975716113812634	0.9050859098687811	0.5327880436093467	0.8937432400336422	0.45911528878496743	0.0	1.0	0.0	0.0	0.0	0.0	0.9999999950524264	1.0
0.0014040024856921919	0.000724798479409968	9.558399500655209e-06	0.0023208501716983267	0.0003686795190763119	0.0005635021565667534	0.0014837192008220702	0.9128279104082919	2.0260007124360346e-06	0.2704105959622599	0.4837642777414941	0.27731092436974786	0.5250752200071809	0.44437678854507684	0.45510987444895756	0.3887948145325382	0.5219371830527207	0.6346560270811487	0.4821123475985393	0.8852626494800947	0.4715550109805692	0.5217458446848332	0.6846762185052412	0.0	0.5160840795726952	0.4975716113812634	0.6084845740809278	0.6243278326419948	0.5860040088956335	0.5153437312834274	0.0	1.0	0.0	0.0	0.0	0.0	0.9999999950524264	1.0
0.0017441763316580763	0.0007727984520835865	1.3523013514902516e-05	0.003516555076804939	0.00039165629896067923	0.0032754590254516613	0.0019217430322665322	0.9127601559103418	2.0894728155823278e-06	0.27388558646745076	0.44223440994990404	0.25354969574036523	0.4566341799009188	0.4383010757964904	0.41013970786694887	0.3392036792823101	0.5166877480402812	0.6395910285232108	0.5532036941434545	0.885268160734024	0.4724411788430067	0.12199876534287574	0.44435260411020866	0.2348902826678318	0.49312589098723225	0.4975716113812634	0.9050859098687811	0.5327880436093467	0.8937432400336422	0.45911528878496743	0.0	1.0	0.0	0.0	0.0	0.0	0.9999999950524264	1.0
0.0019284623684399883	0.0008396531703011432	1.4493901491548488e-05	0.0037336298659727827	0.0003690565036082074	0.005352131919248916	0.0020252085603591186	0.9125416215945837	2.1960564936579333e-06	0.2598541882235783	0.46078642032849915	0.2716535433070867	0.4726558040981328	0.4423735352152686	0.42058305255843653	0.3331796179018943	0.5151908791373127	0.6397361754676716	0.594761069375375	0.8843573383835199	0.4723060850143657	0.1402731770656071	0.47850551931844015	0.0	0.49312589098723225	0.49726459987780164	0.9051594026872016	0.5336033307459183	0.893813114226597	0.45973092246998537	0.0	1.0	0.0	0.0	0.0	0.0	0.9999999950476454	1.0
0.0019284623684399883	0.0008396531703011432	1.4493901491548488e-05	0.0037336298659727827	0.0003690565036082074	0.005352131919248916	0.0020252085603591186	0.9125416215945837	2.1960564936579333e-06	0.2598541882235783	0.46078642032849915	0.2716535433070867	0.4726558040981328	0.4423735352152686	0.42058305255843653	0.3331796179018943	0.5151908791373127	0.6397361754676716	0.594761069375375	0.8843573383835199	0.4723060850143657	0.1402731770656071	0.47850551931844015	0.0	0.49312589098723225	0.49726459987780164	0.9051594026872016	0.5336033307459183	0.893813114226597	0.45973092246998537	0.0	1.0	0.0	0.0	0.0	0.0	0.9999999950476454	1.0
0.001618551673661545	0.0007529706594373022	9.925130469649657e-06	0.002397091705129624	4.691646321435698e-05	0.0017349142124045984	0.001535206570563743	0.9127341075924114	2.3903541270464802e-06	0.2636668751608644	0.4207622002183591	0.24	0.4531785967392472	0.5056014176034731	0.5193847206739579	0.427914782512776	0.5023662844351668	0.6343039444459923	0.539259660640915	0.879877559529414	0.47148536715099143	0.549545023023221	0.6950789796347622	0.0	0.5160900779548947	0.49726459987780164	0.6080373787877241	0.6249109461023212	0.5860134403668724	0.516115987061587	0.0	1.0	0.0	0.0	0.0	0.0	0.9999999950476454	1.0
0.0019284623684399883	0.0008396531703011432	1.4493901491548488e-05	0.0037336298659727827	0.0003690565036082074	0.005352131919248916	0.0020252085603591186	0.9125416215945837	2.1960564936579333e-06	0.2598541882235783	0.46078642032849915	0.2716535433070867	0.4726558040981328	0.4423735352152686	0.42058305255843653	0.3331796179018943	0.5151908791373127	0.6397361754676716	0.594761069375375	0.8843573383835199	0.4723060850143657	0.1402731770656071	0.47850551931844015	0.0	0.49312589098723225	0.49726459987780164	0.9051594026872016	0.5336033307459183	0.893813114226597	0.45973092246998537	0.0	1.0	0.0	0.0	0.0	0.0	0.9999999950476454	1.0
0.001618551673661545	0.0007529706594373022	9.925130469649657e-06	0.002397091705129624	4.691646321435698e-05	0.0017349142124045984	0.001535206570563743	0.9127341075924114	2.3903541270464802e-06	0.2636668751608644	0.4207622002183591	0.24	0.4531785967392472	0.5056014176034731	0.5193847206739579	0.427914782512776	0.5023662844351668	0.6343039444459923	0.539259660640915	0.879877559529414	0.47148536715099143	0.549545023023221	0.6950789796347622	0.0	0.5160900779548947	0.49726459987780164	0.6080373787877241	0.6249109461023212	0.5860134403668724	0.516115987061587	0.0	1.0	0.0	0.0	0.0	0.0	0.9999999950476454	1.0
0.0014302024668118778	0.0007181781469199552	8.81487789586969e-06	0.0021906917834794183	0.00045746827153821297	0.0007197842340457241	0.0014885353121297158	0.9127583449077795	2.2318590953855932e-06	0.25636497703790095	0.41247705474481744	0.1836065573770492	0.42327278216134834	0.5190194134916355	0.5173245861515832	0.43514320986113747	0.5322293661946048	0.6346796882654664	0.5074561373012936	0.8866700846798197	0.4715645266072296	0.5200179335361104	0.6840029035753274	0.0	0.5160960129292486	0.4969575911525989	0.6080941747583828	0.6255087159953102	0.5859789829745357	0.5167148299993328	0.0	1.0	0.0	0.0	0.0	0.0	0.9999999950454783	1.0
0.0018955536011416787	0.0009349514224893549	1.4738023938890338e-05	0.0037718912897831804	0.0005555992307901097	0.0009578576733394562	0.0022698762133543686	0.9122605132500595	1.9863926066266056e-06	0.24732626825149517	0.43696718817327473	0.22540250447227192	0.4538198987565767	0.4307324229771928	0.4068739136648546	0.3316035597006432	0.4772895995030652	0.6405721494195376	0.5005533437599872	0.8721830351033762	0.47227800888725985	0.11991550796372347	0.4838901744871203	0.0	0.4931259882125956	0.4969575911525989	0.9051666251997701	0.5344359790411104	0.8933265803999262	0.4603558066707866	0.0	1.0	0.0	0.0	0.0	0.0	0.9999999950454783	1.0
0.0018955536011416787	0.0009349514224893549	1.4738023938890338e-05	0.0037718912897831804	0.0005555992307901097	0.0009578576733394562	0.0022698762133543686	0.9122605132500595	1.9863926066266056e-06	0.24732626825149517	0.43696718817327473	0.22540250447227192	0.4538198987565767	0.4307324229771928	0.4068739136648546	0.3316035597006432	0.4772895995030652	0.6405721494195376	0.5005533437599872	0.8721830351033762	0.47227800888725985	0.11991550796372347	0.4838901744871203	0.0	0.4931259882125956	0.4969575911525989	0.9051666251997701	0.5344359790411104	0.8933265803999262	0.4603558066707866	0.0	1.0	0.0	0.0	0.0	0.0	0.9999999950454783	1.0
0.0014302024668118778	0.0007181781469199552	8.81487789586969e-06	0.0021906917834794183	0.00045746827153821297	0.0007197842340457241	0.0014885353121297158	0.9127583449077795	2.2318590953855932e-06	0.25636497703790095	0.41247705474481744	0.1836065573770492	0.42327278216134834	0.5190194134916355	0.5173245861515832	0.43514320986113747	0.5322293661946048	0.6346796882654664	0.5074561373012936	0.8866700846798197	0.4715645266072296	0.5200179335361104	0.6840029035753274	0.0	0.5160960129292486	0.4969575911525989	0.6080941747583828	0.6255087159953102	0.5859789829745357	0.5167148299993328	0.0	1.0	0.0	0.0	0.0	0.0	0.9999999950454783	1.0
0.0018955536011416787	0.0009349514224893549	1.4738023938890338e-05	0.0037718912897831804	0.0005555992307901097	0.0009578576733394562	0.0022698762133543686	0.9122605132500595	1.9863926066266056e-06	0.24732626825149517	0.43696718817327473	0.22540250447227192	0.4538198987565767	0.4307324229771928	0.4068739136648546	0.3316035597006432	0.4772895995030652	0.6405721494195376	0.5005533437599872	0.8721830351033762	0.47227800888725985	0.11991550796372347	0.4838901744871203	0.0	0.4931259882125956	0.4969575911525989	0.9051666251997701	0.5344359790411104	0.8933265803999262	0.4603558066707866	0.0	1.0	0.0	0.0	0.0	0.0	0.9999999950454783	1.0
0.0015088556877533765	0.0007053894216777154	9.087449787792731e-06	0.002190848856295747	0.0007121221446807171	0.0015636286181677861	0.001404736565183033	0.912875088409459	2.2902645068057834e-06	0.27232430266813323	0.472336041729402	0.2727272727272727	0.49057505307362714	0.5082148549618974	0.5084051171296571	0.4141912629457852	0.5501222402007658	0.6345321483935182	0.5364660449089608	0.8913287555347268	0.4715812238925584	0.5336441560816315	0.68313949667507	0.0	0.5161019457900077	0.49665062410128014	0.6080229838030902	0.6260836198168461	0.5863647464093656	0.5174763122348189	0.0	1.0	0.0	0.0	0.0	0.0	0.9999999950428063	0.5
0.0015088556877533765	0.0007053894216777154	9.087449787792731e-06	0.002190848856295747	0.0007121221446807171	0.0015636286181677861	0.001404736565183033	0.912875088409459	2.2902645068057834e-06	0.27232430266813323	0.472336041729402	0.2727272727272727	0.49057505307362714	0.5082148549618974	0.5084051171296571	0.4141912629457852	0.5501222402007658	0.6345321483935182	0.5364660449089608	0.8913287555347268	0.4715812238925584	0.5336441560816315	0.68313949667507	0.0	0.5161019457900077	0.49665062410128014	0.6080229838030902	0.6260836198168461	0.5863647464093656	0.5174763122348189	0.0	1.0	0.0	0.0	0.0	0.0	0.9999999950428063	0.5
0.0018798181715241305	0.0010228686984057084	1.7222215379731227e-05	0.0036966938110103583	0.0009461467467617103	0.003282058387424551	0.002366043035196988	0.9123106028295873	2.055493174606331e-06	0.2750889216599639	0.5017267012497819	0.3066037735849057	0.5185923179584386	0.3961320739456557	0.37733765937144004	0.3222798510249831	0.5319596287651853	0.6408844081368248	0.537360376296523	0.8903481175986978	0.4721442675516599	0.1324338545977639	0.5088545893773491	0.0	0.4931259882125956	0.49665062410128014	0.9056578561354227	0.5352582475526844	0.8933030992887727	0.46095890035161513	0.0	1.0	0.0	0.0	0.0	0.0	0.9999999950428063	0.5
0.0018798181715241305	0.0010228686984057084	1.7222215379731227e-05	0.0036966938110103583	0.0009461467467617103	0.003282058387424551	0.002366043035196988	0.9123106028295873	2.055493174606331e-06	0.2750889216599639	0.5017267012497819	0.3066037735849057	0.5185923179584386	0.3961320739456557	0.37733765937144004	0.3222798510249831	0.5319596287651853	0.6408844081368248	0.537360376296523	0.8903481175986978	0.4721442675516599	0.1324338545977639	0.5088545893773491	0.0	0.4931259882125956	0.49665062410128014	0.9056578561354227	0.5352582475526844	0.8933030992887727	0.46095890035161513	0.0	1.0	0.0	0.0	0.0	0.0	0.9999999950428063	0.5
0.0018798181715241305	0.0010228686984057084	1.7222215379731227e-05	0.0036966938110103583	0.0009461467467617103	0.003282058387424551	0.002366043035196988	0.9123106028295873	2.055493174606331e-06	0.2750889216599639	0.5017267012497819	0.3066037735849057	0.5185923179584386	0.3961320739456557	0.37733765937144004	0.3222798510249831	0.5319596287651853	0.6408844081368248	0.537360376296523	0.8903481175986978	0.4721442675516599	0.1324338545977639	0.5088545893773491	0.0	0.4931259882125956	0.49665062410128014	0.9056578561354227	0.5352582475526844	0.8933030992887727	0.46095890035161513	0.0	1.0	0.0	0.0	0.0	0.0	0.9999999950428063	0.5
0.002133197245062671	0.001142878207357492	1.7422644846460917e-05	0.0036881978792017932	0.0010601817570913003	0.004174363396000525	0.0025672733103466747	0.9119527784880777	2.032886578796546e-06	0.2601709004779321	0.4734672646268151	0.2681047765793529	0.5068848970399907	0.4073191833679691	0.38398763149899573	0.3364587953288046	0.5351740874056138	0.6412498027456328	0.5509370160403713	0.8901631654790237	0.4721081639797822	0.14972744672421845	0.5113445212705175	0.0	0.4931261171418818	0.4963436570499614	0.9056314180697858	0.5360966935075185	0.8948173707796564	0.4615779296375684	0.0	1.0	0.0	0.0	0.0	0.0	0.9999999950426663	1.0
0.001425787782516667	0.000654937599819753	8.408822680321195e-06	0.001963963251880403	0.00127271445064738	0.001694243067041514	0.0012836388727303545	0.912951777295107	2.6013686359640624e-06	0.269190984853686	0.40732144013760274	0.1828793774319066	0.4358079681857874	0.5532118607514078	0.5459100024560474	0.4604725814111938	0.6082850398308561	0.6345413584405443	0.5526496986950035	0.9025118735718185	0.47162957173255804	0.5363863392717102	0.6847050825102612	0.0	0.5161079779897249	0.4963436570499614	0.6079547952779647	0.6266767757655536	0.5862985472379627	0.5182532057546972	0.0	1.0	0.0	0.0	0.0	0.0	0.9999999950426663	1.0
0.002133197245062671	0.001142878207357492	1.7422644846460917e-05	0.0036881978792017932	0.0010601817570913003	0.004174363396000525	0.0025672733103466747	0.9119527784880777	2.032886578796546e-06	0.2601709004779321	0.4734672646268151	0.2681047765793529	0.5068848970399907	0.4073191833679691	0.38398763149899573	0.3364587953288046	0.5351740874056138	0.6412498027456328	0.5509370160403713	0.8901631654790237	0.4721081639797822	0.14972744672421845	0.5113445212705175	0.0	0.4931261171418818	0.4963436570499614	0.9056314180697858	0.5360966935075185	0.8948173707796564	0.4615779296375684	0.0	1.0	0.0	0.0	0.0	0.0	0.9999999950426663	1.0
0.002133197245062671	0.001142878207357492	1.7422644846460917e-05	0.0036881978792017932	0.0010601817570913003	0.004174363396000525	0.0025672733103466747	0.9119527784880777	2.032886578796546e-06	0.2601709004779321	0.4734672646268151	0.2681047765793529	0.5068848970399907	0.4073191833679691	0.38398763149899573	0.3364587953288046	0.5351740874056138	0.6412498027456328	0.5509370160403713	0.8901631654790237	0.4721081639797822	0.14972744672421845	0.5113445212705175	0.0	0.4931261171418818	0.4963436570499614	0.9056314180697858	0.5360966935075185	0.8948173707796564	0.4615779296375684	0.0	1.0	0.0	0.0	0.0	0.0	0.9999999950426663	1.0
0.001425787782516667	0.000654937599819753	8.408822680321195e-06	0.001963963251880403	0.00127271445064738	0.001694243067041514	0.0012836388727303545	0.912951777295107	2.6013686359640624e-06	0.269190984853686	0.40732144013760274	0.1828793774319066	0.4358079681857874	0.5532118607514078	0.5459100024560474	0.4604725814111938	0.6082850398308561	0.6345413584405443	0.5526496986950035	0.9025118735718185	0.47162957173255804	0.5363863392717102	0.6847050825102612	0.0	0.5161079779897249	0.4963436570499614	0.6079547952779647	0.6266767757655536	0.5862985472379627	0.5182532057546972	0.0	1.0	0.0	0.0	0.0	0.0	0.9999999950426663	1.0
0.0026197781898969763	0.001257276563959201	2.0287377038786366e-05	0.004528394367119698	0.0006235270349222117	0.0010001197655782077	0.002830154461369929	0.9117322136715534	2.2803241303416445e-06	0.26040635903940756	0.4615705048894153	0.255072463768116	0.4878196868172039	0.43298040359634576	0.41367237986389827	0.3513445323770164	0.5190940813347341	0.6419288616944415	0.49773283817412667	0.8850318843919724	0.4720556968530195	0.14676112097387695	0.5161199279150803	0.0	0.49312621225365033	0.4960367761246696	0.9056353212290027	0.5369411662281934	0.8948156308358244	0.46220382502835405	0.0	1.0	0.0	0.0	0.0	0.0	0.9999999950408222	1.0
0.0014672349533992207	0.0006817052650414738	8.956425710705959e-06	0.002165321136418036	0.0008339229992245062	0.0006135059186081724	0.0013680010691270936	0.9129792062843365	2.4341215426308783e-06	0.28321525083681975	0.4095552472345869	0.1695501730103806	0.45949154683830773	0.5134451263977917	0.5112389361548674	0.44120114586076703	0.562755852914785	0.6348164526614222	0.5049234334800453	0.8941254328991908	0.47162936846228226	0.509311349404182	0.6764500921469516	0.0	0.5161141053012106	0.4960367761246696	0.6079143291913809	0.6274657602376901	0.5862593578488492	0.5188542333621624	0.0	1.0	0.0	0.0	0.0	0.0	0.9999999950408222	1.0
0.0026197781898969763	0.001257276563959201	2.0287377038786366e-05	0.004528394367119698	0.0006235270349222117	0.0010001197655782077	0.002830154461369929	0.9117322136715534	2.2803241303416445e-06	0.26040635903940756	0.4615705048894153	0.255072463768116	0.4878196868172039	0.43298040359634576	0.41367237986389827	0.3513445323770164	0.5190940813347341	0.6419288616944415	0.49773283817412667	0.8850318843919724	0.4720556968530195	0.14676112097387695	0.5161199279150803	0.0	0.49312621225365033	0.4960367761246696	0.9056353212290027	0.5369411662281934	0.8948156308358244	0.46220382502835405	0.0	1.0	0.0	0.0	0.0	0.0	0.9999999950408222	1.0
0.0026197781898969763	0.001257276563959201	2.0287377038786366e-05	0.004528394367119698	0.0006235270349222117	0.0010001197655782077	0.002830154461369929	0.9117322136715534	2.2803241303416445e-06	0.26040635903940756	0.4615705048894153	0.255072463768116	0.4878196868172039	0.43298040359634576	0.41367237986389827	0.3513445323770164	0.5190940813347341	0.6419288616944415	0.49773283817412667	0.8850318843919724	0.4720556968530195	0.14676112097387695	0.5161199279150803	0.0	0.49312621225365033	0.4960367761246696	0.9056353212290027	0.5369411662281934	0.8948156308358244	0.46220382502835405	0.0	1.0	0.0	0.0	0.0	0.0	0.9999999950408222	1.0
0.0014672349533992207	0.0006817052650414738	8.956425710705959e-06	0.002165321136418036	0.0008339229992245062	0.0006135059186081724	0.0013680010691270936	0.9129792062843365	2.4341215426308783e-06	0.28321525083681975	0.4095552472345869	0.1695501730103806	0.45949154683830773	0.5134451263977917	0.5112389361548674	0.44120114586076703	0.562755852914785	0.6348164526614222	0.5049234334800453	0.8941254328991908	0.47162936846228226	0.509311349404182	0.6764500921469516	0.0	0.5161141053012106	0.4960367761246696	0.6079143291913809	0.6274657602376901	0.5862593578488492	0.5188542333621624	0.0	1.0	0.0	0.0	0.0	0.0	0.9999999950408222	1.0
0.003115255292360961	0.0014482357242711055	2.7136038298485635e-05	0.005533328137658126	0.0016584465895290283	0.00631670328518323	0.003145941714285725	0.9117593656954075	2.6730666136126634e-06	0.2943298339121852	0.5268754688047594	0.2885326757090013	0.5220512717267858	0.40303872068292684	0.38069337890303245	0.36126350566802307	0.5442369292930075	0.6422616784615163	0.5654222762733059	0.8933789189997947	0.47202745804859686	0.1772745516784912	0.5142928700757963	0.0	0.493126406704377	0.4957298951993778	0.905630584061406	0.5377676604763233	0.8953225886760747	0.4628201203562013	0.0	1.0	0.0	0.0	0.0	0.0	0.9999999950391618	1.0
0.003115255292360961	0.0014482357242711055	2.7136038298485635e-05	0.005533328137658126	0.0016584465895290283	0.00631670328518323	0.003145941714285725	0.9117593656954075	2.6730666136126634e-06	0.2943298339121852	0.5268754688047594	0.2885326757090013	0.5220512717267858	0.40303872068292684	0.38069337890303245	0.36126350566802307	0.5442369292930075	0.6422616784615163	0.5654222762733059	0.8933789189997947	0.47202745804859686	0.1772745516784912	0.5142928700757963	0.0	0.493126406704377	0.4957298951993778	0.905630584061406	0.5377676604763233	0.8953225886760747	0.4628201203562013	0.0	1.0	0.0	0.0	0.0	0.0	0.9999999950391618	1.0
0.003115255292360961	0.0014482357242711055	2.7136038298485635e-05	0.005533328137658126	0.0016584465895290283	0.00631670328518323	0.003145941714285725	0.9117593656954075	2.6730666136126634e-06	0.2943298339121852	0.5268754688047594	0.2885326757090013	0.5220512717267858	0.40303872068292684	0.38069337890303245	0.36126350566802307	0.5442369292930075	0.6422616784615163	0.5654222762733059	0.8933789189997947	0.47202745804859686	0.1772745516784912	0.5142928700757963	0.0	0.493126406704377	0.4957298951993778	0.905630584061406	0.5377676604763233	0.8953225886760747	0.4628201203562013	0.0	1.0	0.0	0.0	0.0	0.0	0.9999999950391618	1.0
0.0016939936934489645	0.0007514828196951665	1.0505247692831047e-05	0.0025457520931619383	0.000914516148341625	0.0017819598676705915	0.0014666668466485648	0.9128650098751327	2.881250110456513e-06	0.2846483254001391	0.4015934336236585	0.17966101694915254	0.44897092765654345	0.5177670465373305	0.5104130026743848	0.4865228096637834	0.5674815578495861	0.634939318945934	0.5467550291417781	0.8940762784508229	0.4716115807149787	0.49703109605785994	0.6622453606520723	0.0	0.5161201036834101	0.4957298951993778	0.6082121202234422	0.6282383954369173	0.586203110505719	0.5196214893676213	0.0	1.0	0.0	0.0	0.0	0.0	0.9999999950391618	1.0
0.0016939936934489645	0.0007514828196951665	1.0505247692831047e-05	0.0025457520931619383	0.000914516148341625	0.0017819598676705915	0.0014666668466485648	0.9128650098751327	2.881250110456513e-06	0.2846483254001391	0.4015934336236585	0.17966101694915254	0.44897092765654345	0.5177670465373305	0.5104130026743848	0.4865228096637834	0.5674815578495861	0.634939318945934	0.5467550291417781	0.8940762784508229	0.4716115807149787	0.49703109605785994	0.6622453606520723	0.0	0.5161201036834101	0.4957298951993778	0.6082121202234422	0.6282383954369173	0.586203110505719	0.5196214893676213	0.0	1.0	0.0	0.0	0.0	0.0	0.9999999950391618	1.0
0.0029375801956490165	0.0015440092538273626	2.7745862046033216e-05	0.005054590774894445	0.0020720747636969036	0.004732892090627316	0.0031937302984204204	0.9116233305986039	2.868633723893043e-06	0.29624900290758793	0.515069213743358	0.2723785166240409	0.5194511688713771	0.41651110202240854	0.38740582657837763	0.38083498135162014	0.5575603113959458	0.6422963172002066	0.5468793988252644	0.8958713201928427	0.4717879549326685	0.19507001580135802	0.5424600213729789	0.0	0.49312653563366315	0.49542305594797004	0.90565870682397	0.5385931937512303	0.8953472405905545	0.4634285695987991	0.0	1.0	0.0	0.0	0.0	0.0	0.9999999950437723	1.0
0.0014426796735313514	0.0007132952170628951	8.893220268061883e-06	0.001984654151467013	0.0012532126878660908	0.0021355681196628873	0.00136330936412057	0.9128986477198715	2.6225351422938684e-06	0.27891670549660513	0.40233763194903416	0.20740740740740737	0.4545171266108099	0.5459131692273747	0.560256905484977	0.44027423821685	0.6014408927436329	0.6353226953151122	0.5667099536601303	0.9005428235340729	0.47166826489277663	0.46412349345516735	0.6566352746439056	0.0	0.5161262309948959	0.49542305594797004	0.6081839807807106	0.6288213243394726	0.586177336571385	0.5203887328892532	0.0	1.0	0.0	0.0	0.0	0.0	0.9999999950437723	1.0
0.0029375801956490165	0.0015440092538273626	2.7745862046033216e-05	0.005054590774894445	0.0020720747636969036	0.004732892090627316	0.0031937302984204204	0.9116233305986039	2.868633723893043e-06	0.29624900290758793	0.515069213743358	0.2723785166240409	0.5194511688713771	0.41651110202240854	0.38740582657837763	0.38083498135162014	0.5575603113959458	0.6422963172002066	0.5468793988252644	0.8958713201928427	0.4717879549326685	0.19507001580135802	0.5424600213729789	0.0	0.49312653563366315	0.49542305594797004	0.90565870682397	0.5385931937512303	0.8953472405905545	0.4634285695987991	0.0	1.0	0.0	0.0	0.0	0.0	0.9999999950437723	1.0
0.0014426796735313514	0.0007132952170628951	8.893220268061883e-06	0.001984654151467013	0.0012532126878660908	0.0021355681196628873	0.00136330936412057	0.9128986477198715	2.6225351422938684e-06	0.27891670549660513	0.40233763194903416	0.20740740740740737	0.4545171266108099	0.5459131692273747	0.560256905484977	0.44027423821685	0.6014408927436329	0.6353226953151122	0.5667099536601303	0.9005428235340729	0.47166826489277663	0.46412349345516735	0.6566352746439056	0.0	0.5161262309948959	0.49542305594797004	0.6081839807807106	0.6288213243394726	0.586177336571385	0.5203887328892532	0.0	1.0	0.0	0.0	0.0	0.0	0.9999999950437723	1.0
0.0029375801956490165	0.0015440092538273626	2.7745862046033216e-05	0.005054590774894445	0.0020720747636969036	0.004732892090627316	0.0031937302984204204	0.9116233305986039	2.868633723893043e-06	0.29624900290758793	0.515069213743358	0.2723785166240409	0.5194511688713771	0.41651110202240854	0.38740582657837763	0.38083498135162014	0.5575603113959458	0.6422963172002066	0.5468793988252644	0.8958713201928427	0.4717879549326685	0.19507001580135802	0.5424600213729789	0.0	0.49312653563366315	0.49542305594797004	0.90565870682397	0.5385931937512303	0.8953472405905545	0.4634285695987991	0.0	1.0	0.0	0.0	0.0	0.0	0.9999999950437723	1.0
0.0017279849234289166	0.0007455329426379797	8.206986206115233e-06	0.0022662955897390135	0.0010596804653699979	0.002205062093670536	0.0014563270000799928	0.91271605581347	2.2918932511068543e-06	0.25832588876312534	0.36385000942143053	0.14028776978417265	0.4131864960073194	0.5902784220794643	0.604485051368991	0.48790088431563056	0.5831616197927991	0.6351838395229094	0.5669472354362675	0.8959934743158328	0.47170653198447593	0.47669441954308667	0.6385244701195794	0.0	0.5161324238278221	0.4951162583704462	0.608157442634068	0.6296101560741432	0.5861527659626918	0.5209868767326888	0.0	1.0	0.0	0.0	0.0	0.0	0.9999999950551645	1.0
0.0017279849234289166	0.0007455329426379797	8.206986206115233e-06	0.0022662955897390135	0.0010596804653699979	0.002205062093670536	0.0014563270000799928	0.91271605581347	2.2918932511068543e-06	0.25832588876312534	0.36385000942143053	0.14028776978417265	0.4131864960073194	0.5902784220794643	0.604485051368991	0.48790088431563056	0.5831616197927991	0.6351838395229094	0.5669472354362675	0.8959934743158328	0.47170653198447593	0.47669441954308667	0.6385244701195794	0.0	0.5161324238278221	0.4951162583704462	0.608157442634068	0.6296101560741432	0.5861527659626918	0.5209868767326888	0.0	1.0	0.0	0.0	0.0	0.0	0.9999999950551645	1.0
0.0030413208954334133	0.001715078916079626	3.2228276999333746e-05	0.006060901053695095	0.0035898246703063145	0.006747231070482967	0.0033737036836272534	0.9115427625898969	3.0076188111326064e-06	0.31080480912187397	0.5309504800107968	0.3081328751431845	0.5457343407332401	0.4137009020743682	0.3625364239372405	0.41833733898421505	0.5897763790217408	0.6429960849235111	0.5647787607185687	0.9057651890093072	0.47183881625771246	0.1987550774744551	0.5296534158704379	0.0	0.49312679349223554	0.4951162583704462	0.9056774219720107	0.5394333325463111	0.8953621032883343	0.46405123792031355	0.0	1.0	0.0	0.0	0.0	0.0	0.9999999950551645	1.0
0.0030413208954334133	0.001715078916079626	3.2228276999333746e-05	0.006060901053695095	0.0035898246703063145	0.006747231070482967	0.0033737036836272534	0.9115427625898969	3.0076188111326064e-06	0.31080480912187397	0.5309504800107968	0.3081328751431845	0.5457343407332401	0.4137009020743682	0.3625364239372405	0.41833733898421505	0.5897763790217408	0.6429960849235111	0.5647787607185687	0.9057651890093072	0.47183881625771246	0.1987550774744551	0.5296534158704379	0.0	0.49312679349223554	0.4951162583704462	0.9056774219720107	0.5394333325463111	0.8953621032883343	0.46405123792031355	0.0	1.0	0.0	0.0	0.0	0.0	0.9999999950551645	1.0
0.0030413208954334133	0.001715078916079626	3.2228276999333746e-05	0.006060901053695095	0.0035898246703063145	0.006747231070482967	0.0033737036836272534	0.9115427625898969	3.0076188111326064e-06	0.31080480912187397	0.5309504800107968	0.3081328751431845	0.5457343407332401	0.4137009020743682	0.3625364239372405	0.41833733898421505	0.5897763790217408	0.6429960849235111	0.5647787607185687	0.9057651890093072	0.47183881625771246	0.1987550774744551	0.5296534158704379	0.0	0.49312679349223554	0.4951162583704462	0.9056774219720107	0.5394333325463111	0.8953621032883343	0.46405123792031355	0.0	1.0	0.0	0.0	0.0	0.0	0.9999999950551645	1.0
0.003227775158625216	0.001740625785572998	2.9273393532158818e-05	0.006072737075256229	0.0031600250451687202	0.006615173495095199	0.0033377455171856273	0.9114198817889739	2.7138385642662816e-06	0.30489113503391274	0.5172867030233043	0.30902777777777785	0.5504272784389725	0.39882361018446283	0.3641387094569031	0.4069266759682298	0.5797609174430666	0.6427046687898037	0.5640048654263512	0.9020449807013462	0.47192882412702053	0.2134041031085901	0.5185771010794509	0.0	0.4931269879429622	0.4948095024668064	0.9056612255292769	0.5402612396160003	0.8953430939954408	0.46466143489868683	0.0	1.0	0.0	0.0	0.0	0.0	0.9999999950527024	1.0
0.003227775158625216	0.001740625785572998	2.9273393532158818e-05	0.006072737075256229	0.0031600250451687202	0.006615173495095199	0.0033377455171856273	0.9114198817889739	2.7138385642662816e-06	0.30489113503391274	0.5172867030233043	0.30902777777777785	0.5504272784389725	0.39882361018446283	0.3641387094569031	0.4069266759682298	0.5797609174430666	0.6427046687898037	0.5640048654263512	0.9020449807013462	0.47192882412702053	0.2134041031085901	0.5185771010794509	0.0	0.4931269879429622	0.4948095024668064	0.9056612255292769	0.5402612396160003	0.8953430939954408	0.46466143489868683	0.0	1.0	0.0	0.0	0.0	0.0	0.9999999950527024	1.0
0.001489962032978797	0.0007160476922731975	7.89264964371744e-06	0.0019681343884424152	0.001254219328183682	0.0009040118651612912	0.0013826718822455117	0.9127147980957822	2.1628333133786537e-06	0.24815086391395552	0.42321061218652667	0.22142857142857147	0.45443334099712407	0.5099543366259871	0.5273578791350317	0.40907606512736366	0.5978681351345794	0.635186181115772	0.44778335632642163	0.8996411035476025	0.4716304495286638	0.47607957835844217	0.6663917175385763	0.3220665700421318	0.5161385194353849	0.4948095024668064	0.6080848338645299	0.6301956878776792	0.5860957543451681	0.5217568604543403	0.0	1.0	0.0	0.0	0.0	0.0	0.9999999950527024	1.0
0.003227775158625216	0.001740625785572998	2.9273393532158818e-05	0.006072737075256229	0.0031600250451687202	0.006615173495095199	0.0033377455171856273	0.9114198817889739	2.7138385642662816e-06	0.30489113503391274	0.5172867030233043	0.30902777777777785	0.5504272784389725	0.39882361018446283	0.3641387094569031	0.4069266759682298	0.5797609174430666	0.6427046687898037	0.5640048654263512	0.9020449807013462	0.47192882412702053	0.2134041031085901	0.5185771010794509	0.0	0.4931269879429622	0.4948095024668064	0.9056612255292769	0.5402612396160003	0.8953430939954408	0.46466143489868683	0.0	1.0	0.0	0.0	0.0	0.0	0.9999999950527024	1.0
0.001489962032978797	0.0007160476922731975	7.89264964371744e-06	0.0019681343884424152	0.001254219328183682	0.0009040118651612912	0.0013826718822455117	0.9127147980957822	2.1628333133786537e-06	0.24815086391395552	0.42321061218652667	0.22142857142857147	0.45443334099712407	0.5099543366259871	0.5273578791350317	0.40907606512736366	0.5978681351345794	0.635186181115772	0.44778335632642163	0.8996411035476025	0.4716304495286638	0.47607957835844217	0.6663917175385763	0.3220665700421318	0.5161385194353849	0.4948095024668064	0.6080848338645299	0.6301956878776792	0.5860957543451681	0.5217568604543403	0.0	1.0	0.0	0.0	0.0	0.0	0.9999999950527024	1.0
0.0033709189041682386	0.0018660978236559025	3.327090872723025e-05	0.0067818000456634905	0.004125180853948725	0.005841699911171426	0.00351004864304723	0.9112925109616192	2.757783639467054e-06	0.3096166752303139	0.5838804642566847	0.37461300309597534	0.5982254438570341	0.370538692130858	0.353087160765423	0.38473553285316126	0.5929729251912903	0.6428475621253406	0.5466226449360948	0.9072139804140488	0.471871655651058	0.22701139279767907	0.5215795840964994	0.0	0.49312730920938025	0.49450279101530953	0.9061625312861563	0.5410880457031229	0.8958417586454637	0.4652793343982995	0.0	1.0	0.0	0.0	0.0	0.0	0.9999999950475263	1.0
0.001198619434852482	0.0006166638568466292	6.712763149683688e-06	0.0016413555177098968	0.0007725834581412599	0.000366308032947857	0.0011360279316520569	0.9130215505049779	2.3612029833321346e-06	0.26878750156744935	0.4257134621466816	0.21621621621621626	0.45990389701989753	0.5697679588407492	0.5883817227949237	0.46110950836288483	0.575854244605335	0.6351637315132068	0.472767121048752	0.8941978062654601	0.4717641037267694	0.4766374005425426	0.6546266169854104	0.3176890151473805	0.5161446467468708	0.49450279101530953	0.6080275708491787	0.6309731152148981	0.5860413932962858	0.522343812546899	0.0	1.0	0.0	0.0	0.0	0.0	0.9999999950475263	1.0
0.001198619434852482	0.0006166638568466292	6.712763149683688e-06	0.0016413555177098968	0.0007725834581412599	0.000366308032947857	0.0011360279316520569	0.9130215505049779	2.3612029833321346e-06	0.26878750156744935	0.4257134621466816	0.21621621621621626	0.45990389701989753	0.5697679588407492	0.5883817227949237	0.46110950836288483	0.575854244605335	0.6351637315132068	0.472767121048752	0.8941978062654601	0.4717641037267694	0.4766374005425426	0.6546266169854104	0.3176890151473805	0.5161446467468708	0.49450279101530953	0.6080275708491787	0.6309731152148981	0.5860413932962858	0.522343812546899	0.0	1.0	0.0	0.0	0.0	0.0	0.9999999950475263	1.0
0.0033709189041682386	0.0018660978236559025	3.327090872723025e-05	0.0067818000456634905	0.004125180853948725	0.005841699911171426	0.00351004864304723	0.9112925109616192	2.757783639467054e-06	0.3096166752303139	0.5838804642566847	0.37461300309597534	0.5982254438570341	0.370538692130858	0.353087160765423	0.38473553285316126	0.5929729251912903	0.6428475621253406	0.5466226449360948	0.9072139804140488	0.471871655651058	0.22701139279767907	0.5215795840964994	0.0	0.49312730920938025	0.49450279101530953	0.9061625312861563	0.5410880457031229	0.8958417586454637	0.4652793343982995	0.0	1.0	0.0	0.0	0.0	0.0	0.9999999950475263	1.0
0.0033709189041682386	0.0018660978236559025	3.327090872723025e-05	0.0067818000456634905	0.004125180853948725	0.005841699911171426	0.00351004864304723	0.9112925109616192	2.757783639467054e-06	0.3096166752303139	0.5838804642566847	0.37461300309597534	0.5982254438570341	0.370538692130858	0.353087160765423	0.38473553285316126	0.5929729251912903	0.6428475621253406	0.5466226449360948	0.9072139804140488	0.471871655651058	0.22701139279767907	0.5215795840964994	0.0	0.49312730920938025	0.49450279101530953	0.9061625312861563	0.5410880457031229	0.8958417586454637	0.4652793343982995	0.0	1.0	0.0	0.0	0.0	0.0	0.9999999950475263	1.0
0.003289421137616756	0.0018723068963796983	3.375212045026309e-05	0.0066140103270455435	0.0033179431540296383	0.004313072346099496	0.003471185248069918	0.9114659698400983	2.9172591866364923e-06	0.3216566598025955	0.5684578613910984	0.3720682302771855	0.5812652550037918	0.39662878434684296	0.3763767839437203	0.4232865244690119	0.5771132213726319	0.6426168847562376	0.5313490536493057	0.9020250490739322	0.47191267212907184	0.2355429719242354	0.5170783653548774	0.0	0.49312753536402976	0.49419612123769674	0.9067210666980521	0.5417505699175797	0.8969090759665655	0.4659005233863182	0.0	1.0	0.0	0.0	0.0	0.0	0.9999999950471414	1.0
0.003289421137616756	0.0018723068963796983	3.375212045026309e-05	0.0066140103270455435	0.0033179431540296383	0.004313072346099496	0.003471185248069918	0.9114659698400983	2.9172591866364923e-06	0.3216566598025955	0.5684578613910984	0.3720682302771855	0.5812652550037918	0.39662878434684296	0.3763767839437203	0.4232865244690119	0.5771132213726319	0.6426168847562376	0.5313490536493057	0.9020250490739322	0.47191267212907184	0.2355429719242354	0.5170783653548774	0.0	0.49312753536402976	0.49419612123769674	0.9067210666980521	0.5417505699175797	0.8969090759665655	0.4659005233863182	0.0	1.0	0.0	0.0	0.0	0.0	0.9999999950471414	1.0
0.0012582021356469261	0.0006208229325562513	6.7915309606863844e-06	0.0017376336002069524	0.0004021813267509529	0.0008397209414017274	0.0011786946424612859	0.9129658640603919	2.330325853707096e-06	0.25929244799326107	0.43340834927804517	0.19823788546255508	0.4243883323050963	0.5535215323227884	0.5597969955973944	0.460408580432437	0.5382178534770186	0.6353764427650392	0.4969901657264057	0.886827284191614	0.47179531747558706	0.45537353498592004	0.6434489822762024	0.3158211366127168	0.5161509346915655	0.49419612123769674	0.6080198812919176	0.6317579121348453	0.5860232133224148	0.5231237770882115	0.0	1.0	0.0	0.0	0.0	0.0	0.9999999950471414	1.0
0.003289421137616756	0.0018723068963796983	3.375212045026309e-05	0.0066140103270455435	0.0033179431540296383	0.004313072346099496	0.003471185248069918	0.9114659698400983	2.9172591866364923e-06	0.3216566598025955	0.5684578613910984	0.3720682302771855	0.5812652550037918	0.39662878434684296	0.3763767839437203	0.4232865244690119	0.5771132213726319	0.6426168847562376	0.5313490536493057	0.9020250490739322	0.47191267212907184	0.2355429719242354	0.5170783653548774	0.0	0.49312753536402976	0.49419612123769674	0.9067210666980521	0.5417505699175797	0.8969090759665655	0.4659005233863182	0.0	1.0	0.0	0.0	0.0	0.0	0.9999999950471414	1.0
0.0012582021356469261	0.0006208229325562513	6.7915309606863844e-06	0.0017376336002069524	0.0004021813267509529	0.0008397209414017274	0.0011786946424612859	0.9129658640603919	2.330325853707096e-06	0.25929244799326107	0.43340834927804517	0.19823788546255508	0.4243883323050963	0.5535215323227884	0.5597969955973944	0.460408580432437	0.5382178534770186	0.6353764427650392	0.4969901657264057	0.886827284191614	0.47179531747558706	0.45537353498592004	0.6434489822762024	0.3158211366127168	0.5161509346915655	0.49419612123769674	0.6080198812919176	0.6317579121348453	0.5860232133224148	0.5231237770882115	0.0	1.0	0.0	0.0	0.0	0.0	0.9999999950471414	1.0
0.0013607424764449526	0.0006281240341345079	6.495653633624038e-06	0.001775755810935731	0.0011672091126079425	0.0012622422896508302	0.0011503391161682512	0.912969785727641	2.1562209634232362e-06	0.2628611400519105	0.4630233645401266	0.23376623376623376	0.4623325336766596	0.5476908627863739	0.56808374216516	0.484222399536324	0.610502557093127	0.6352909288740541	0.5405949072213028	0.9013053881231827	0.4718357418808715	0.46421328934354733	0.628717472692589	0.0	0.5161572564537779	0.49388953480785186	0.607979531966507	0.6323610087469564	0.5859852272589422	0.5239074368423063	0.0	1.0	0.0	0.0	0.0	0.0	0.9999999950430404	1.0
0.003146511741712637	0.0018353495284039174	2.9061473956056393e-05	0.0057700711109594455	0.0016795499097077573	0.004100088628734547	0.0034572749354175782	0.9110959492234095	2.6345472733760833e-06	0.29323641305174025	0.5048654619713644	0.29806598407281	0.5581979128175054	0.42321791499660616	0.40620562918875136	0.4000347284177174	0.5412806751499566	0.6434134011820343	0.5320562599481014	0.8905004399223168	0.4719146826872284	0.20346700397253065	0.5177495906081326	0.0	0.49312795385581115	0.49388953480785186	0.9072433227454302	0.5423865241770363	0.8974266035590663	0.4665291901866908	0.0	1.0	0.0	0.0	0.0	0.0	0.9999999950430404	1.0
0.0013607424764449526	0.0006281240341345079	6.495653633624038e-06	0.001775755810935731	0.0011672091126079425	0.0012622422896508302	0.0011503391161682512	0.912969785727641	2.1562209634232362e-06	0.2628611400519105	0.4630233645401266	0.23376623376623376	0.4623325336766596	0.5476908627863739	0.56808374216516	0.484222399536324	0.610502557093127	0.6352909288740541	0.5405949072213028	0.9013053881231827	0.4718357418808715	0.46421328934354733	0.628717472692589	0.0	0.5161572564537779	0.49388953480785186	0.607979531966507	0.6323610087469564	0.5859852272589422	0.5239074368423063	0.0	1.0	0.0	0.0	0.0	0.0	0.9999999950430404	1.0
0.003146511741712637	0.0018353495284039174	2.9061473956056393e-05	0.0057700711109594455	0.0016795499097077573	0.004100088628734547	0.0034572749354175782	0.9110959492234095	2.6345472733760833e-06	0.29323641305174025	0.5048654619713644	0.29806598407281	0.5581979128175054	0.42321791499660616	0.40620562918875136	0.4000347284177174	0.5412806751499566	0.6434134011820343	0.5320562599481014	0.8905004399223168	0.4719146826872284	0.20346700397253065	0.5177495906081326	0.0	0.49312795385581115	0.49388953480785186	0.9072433227454302	0.5423865241770363	0.8974266035590663	0.4665291901866908	0.0	1.0	0.0	0.0	0.0	0.0	0.9999999950430404	1.0
0.003146511741712637	0.0018353495284039174	2.9061473956056393e-05	0.0057700711109594455	0.0016795499097077573	0.004100088628734547	0.0034572749354175782	0.9110959492234095	2.6345472733760833e-06	0.29323641305174025	0.5048654619713644	0.29806598407281	0.5581979128175054	0.42321791499660616	0.40620562918875136	0.4000347284177174	0.5412806751499566	0.6434134011820343	0.5320562599481014	0.8905004399223168	0.4719146826872284	0.20346700397253065	0.5177495906081326	0.0	0.49312795385581115	0.49388953480785186	0.9072433227454302	0.5423865241770363	0.8974266035590663	0.4665291901866908	0.0	1.0	0.0	0.0	0.0	0.0	0.9999999950430404	1.0
0.001519314472593919	0.0005985676562769537	6.705182148372657e-06	0.002000536809506153	0.0006444680554636983	0.0009004386801992791	0.001133602015198109	0.9130100559454997	2.2440086263559336e-06	0.25942737416812617	0.45059150827799366	0.2424242424242424	0.4520111132299779	0.5230327995191038	0.5439863373462391	0.42330387045204715	0.560648824604693	0.6356161116573928	0.5238719581878639	0.8919229967467309	0.4718586895588323	0.4292812991292138	0.6288131186213248	0.0	0.5161635782159902	0.49358303450403385	0.6079211680600944	0.633150572348651	0.5859906584854833	0.5245065918757265	0.0	1.0	0.0	0.0	0.0	0.0	0.9999999950895868	1.0
0.003363366347917859	0.0019878231729532803	3.596932558158218e-05	0.006769378090520113	0.0021469667887651692	0.0008112617080497325	0.003721650772618664	0.911153162089425	2.7219814486849574e-06	0.31265333306694704	0.6024301057517225	0.37393767705382436	0.6114345888431875	0.3846699586738313	0.35958130688705425	0.3761738029172645	0.5438494724816798	0.6438908038353758	0.4904344804678824	0.8929109067039482	0.47195242615738275	0.2102385903296391	0.510553010671491	0.0	0.493128437869033	0.49358303450403385	0.9077277648528719	0.5430120731966304	0.8979135439146699	0.4671505789159411	0.0	1.0	0.0	0.0	0.0	0.0	0.9999999950895868	1.0
0.001519314472593919	0.0005985676562769537	6.705182148372657e-06	0.002000536809506153	0.0006444680554636983	0.0009004386801992791	0.001133602015198109	0.9130100559454997	2.2440086263559336e-06	0.25942737416812617	0.45059150827799366	0.2424242424242424	0.4520111132299779	0.5230327995191038	0.5439863373462391	0.42330387045204715	0.560648824604693	0.6356161116573928	0.5238719581878639	0.8919229967467309	0.4718586895588323	0.4292812991292138	0.6288131186213248	0.0	0.5161635782159902	0.49358303450403385	0.6079211680600944	0.633150572348651	0.5859906584854833	0.5245065918757265	0.0	1.0	0.0	0.0	0.0	0.0	0.9999999950895868	1.0
0.003363366347917859	0.0019878231729532803	3.596932558158218e-05	0.006769378090520113	0.0021469667887651692	0.0008112617080497325	0.003721650772618664	0.911153162089425	2.7219814486849574e-06	0.31265333306694704	0.6024301057517225	0.37393767705382436	0.6114345888431875	0.3846699586738313	0.35958130688705425	0.3761738029172645	0.5438494724816798	0.6438908038353758	0.4904344804678824	0.8929109067039482	0.47195242615738275	0.2102385903296391	0.510553010671491	0.0	0.493128437869033	0.49358303450403385	0.9077277648528719	0.5430120731966304	0.8979135439146699	0.4671505789159411	0.0	1.0	0.0	0.0	0.0	0.0	0.9999999950895868	1.0
0.003363366347917859	0.0019878231729532803	3.596932558158218e-05	0.006769378090520113	0.0021469667887651692	0.0008112617080497325	0.003721650772618664	0.911153162089425	2.7219814486849574e-06	0.31265333306694704	0.6024301057517225	0.37393767705382436	0.6114345888431875	0.3846699586738313	0.35958130688705425	0.3761738029172645	0.5438494724816798	0.6438908038353758	0.4904344804678824	0.8929109067039482	0.47195242615738275	0.2102385903296391	0.510553010671491	0.0	0.493128437869033	0.49358303450403385	0.9077277648528719	0.5430120731966304	0.8979135439146699	0.4671505789159411	0.0	1.0	0.0	0.0	0.0	0.0	0.9999999950895868	1.0
0.0012329547948068695	0.0005468757705606983	7.0023302993859215e-06	0.0019513738668793875	0.00025214677642039577	0.0007518232243085275	0.0010811794224013394	0.9131660332270936	2.2703030973793456e-06	0.2717923697149326	0.48086323739254566	0.2594142259414226	0.4657325410801263	0.5049322976414228	0.5292822549365146	0.42197668513010095	0.5224282787178107	0.6351025064477483	0.5158394644907178	0.884699196545133	0.47176134589884205	0.48232563011701995	0.6788076884888333	0.31832163317144924	0.5161698661606849	0.4932765342002161	0.6078773826201594	0.6339289479309705	0.585937094233309	0.5252761885987418	0.0	1.0	0.0	0.0	0.0	0.0	0.9999999950943248	1.0
0.0012329547948068695	0.0005468757705606983	7.0023302993859215e-06	0.0019513738668793875	0.00025214677642039577	0.0007518232243085275	0.0010811794224013394	0.9131660332270936	2.2703030973793456e-06	0.2717923697149326	0.48086323739254566	0.2594142259414226	0.4657325410801263	0.5049322976414228	0.5292822549365146	0.42197668513010095	0.5224282787178107	0.6351025064477483	0.5158394644907178	0.884699196545133	0.47176134589884205	0.48232563011701995	0.6788076884888333	0.31832163317144924	0.5161698661606849	0.4932765342002161	0.6078773826201594	0.6339289479309705	0.585937094233309	0.5252761885987418	0.0	1.0	0.0	0.0	0.0	0.0	0.9999999950943248	1.0
0.0036884732375416516	0.002123393333734038	4.421679546596013e-05	0.007548296435489679	0.0006761049896608648	0.0028354540633900452	0.0038926010414337946	0.9114421134025936	2.9920121451674027e-06	0.34138236365284425	0.6545744952067827	0.41645885286783035	0.6593809691240062	0.348130137818385	0.3251154743680714	0.3561370848025522	0.5115674589106687	0.6436956117163801	0.5074190697058026	0.8833637308112411	0.471888870398114	0.23361141564895	0.5140830038510628	0.0	0.4931288246568915	0.4932765342002161	0.9077120187746629	0.5436324100502017	0.8984140135531542	0.4678476695719258	0.0	1.0	0.0	0.0	0.0	0.0	0.9999999950943248	1.0
0.0036884732375416516	0.002123393333734038	4.421679546596013e-05	0.007548296435489679	0.0006761049896608648	0.0028354540633900452	0.0038926010414337946	0.9114421134025936	2.9920121451674027e-06	0.34138236365284425	0.6545744952067827	0.41645885286783035	0.6593809691240062	0.348130137818385	0.3251154743680714	0.3561370848025522	0.5115674589106687	0.6436956117163801	0.5074190697058026	0.8833637308112411	0.471888870398114	0.23361141564895	0.5140830038510628	0.0	0.4931288246568915	0.4932765342002161	0.9077120187746629	0.5436324100502017	0.8984140135531542	0.4678476695719258	0.0	1.0	0.0	0.0	0.0	0.0	0.9999999950943248	1.0
0.0036884732375416516	0.002123393333734038	4.421679546596013e-05	0.007548296435489679	0.0006761049896608648	0.0028354540633900452	0.0038926010414337946	0.9114421134025936	2.9920121451674027e-06	0.34138236365284425	0.6545744952067827	0.41645885286783035	0.6593809691240062	0.348130137818385	0.3251154743680714	0.3561370848025522	0.5115674589106687	0.6436956117163801	0.5074190697058026	0.8833637308112411	0.471888870398114	0.23361141564895	0.5140830038510628	0.0	0.4931288246568915	0.4932765342002161	0.9077120187746629	0.5436324100502017	0.8984140135531542	0.4678476695719258	0.0	1.0	0.0	0.0	0.0	0.0	0.9999999950943248	1.0
0.003984516015140121	0.0023285442245146596	4.914627078568129e-05	0.009077277866906918	0.000601952856781175	0.00422252084796889	0.004402116473345135	0.9112466642729694	2.9117014030134603e-06	0.345036544312913	0.6302376389372721	0.40131578947368424	0.6379963616424958	0.35279139464168846	0.3328712356579415	0.3605327291602571	0.5088799273720254	0.644384826679751	0.5152081509203625	0.8825861677644895	0.47207782140643006	0.2374802437179973	0.4943847490844825	0.0	0.4931293086701134	0.49297016169630914	0.9076986746405874	0.5436219157134842	0.8994376208834107	0.4686709405089905	0.0	1.0	0.0	0.0	0.0	0.0	0.9999999950705997	1.0
0.0014877110082270205	0.0006042427128564668	8.49176630539303e-06	0.002280938447854919	0.0010260353826012812	0.0014491601747484355	0.0011673079699726187	0.9131267820023619	2.4786316741610097e-06	0.2854759505789778	0.5086724442037601	0.2925925925925925	0.48743344979039305	0.4975096159629226	0.509506226151851	0.4433608473104515	0.5829045425097532	0.6353410921989734	0.5395556565818982	0.9000068330313749	0.4717374667081674	0.4581567528719223	0.6670943401261804	0.0	0.5161763485561064	0.49297016169630914	0.6078682085279825	0.6347047333404314	0.5858914979482159	0.5258616488739778	0.0	1.0	0.0	0.0	0.0	0.0	0.9999999950705997	1.0
0.003984516015140121	0.0023285442245146596	4.914627078568129e-05	0.009077277866906918	0.000601952856781175	0.00422252084796889	0.004402116473345135	0.9112466642729694	2.9117014030134603e-06	0.345036544312913	0.6302376389372721	0.40131578947368424	0.6379963616424958	0.35279139464168846	0.3328712356579415	0.3605327291602571	0.5088799273720254	0.644384826679751	0.5152081509203625	0.8825861677644895	0.47207782140643006	0.2374802437179973	0.4943847490844825	0.0	0.4931293086701134	0.49297016169630914	0.9076986746405874	0.5436219157134842	0.8994376208834107	0.4686709405089905	0.0	1.0	0.0	0.0	0.0	0.0	0.9999999950705997	1.0
0.003984516015140121	0.0023285442245146596	4.914627078568129e-05	0.009077277866906918	0.000601952856781175	0.00422252084796889	0.004402116473345135	0.9112466642729694	2.9117014030134603e-06	0.345036544312913	0.6302376389372721	0.40131578947368424	0.6379963616424958	0.35279139464168846	0.3328712356579415	0.3605327291602571	0.5088799273720254	0.644384826679751	0.5152081509203625	0.8825861677644895	0.47207782140643006	0.2374802437179973	0.4943847490844825	0.0	0.4931293086701134	0.49297016169630914	0.9076986746405874	0.5436219157134842	0.8994376208834107	0.4686709405089905	0.0	1.0	0.0	0.0	0.0	0.0	0.9999999950705997	1.0
0.0014877110082270205	0.0006042427128564668	8.49176630539303e-06	0.002280938447854919	0.0010260353826012812	0.0014491601747484355	0.0011673079699726187	0.9131267820023619	2.4786316741610097e-06	0.2854759505789778	0.5086724442037601	0.2925925925925925	0.48743344979039305	0.4975096159629226	0.509506226151851	0.4433608473104515	0.5829045425097532	0.6353410921989734	0.5395556565818982	0.9000068330313749	0.4717374667081674	0.4581567528719223	0.6670943401261804	0.0	0.5161763485561064	0.49297016169630914	0.6078682085279825	0.6347047333404314	0.5858914979482159	0.5258616488739778	0.0	1.0	0.0	0.0	0.0	0.0	0.9999999950705997	1.0
0.004452249558183158	0.0024889707211120655	5.351800489134422e-05	0.009890808242437567	5.8413904062643566e-05	0.007779768556102231	0.004613831781131078	0.9110256199242365	3.177219567722745e-06	0.34410007520649605	0.626844504629098	0.40173410404624277	0.6363379037332316	0.3747942743048858	0.3610754826054715	0.3838793972210049	0.5001158366322391	0.6452217619151519	0.5422655482666853	0.8794463768617845	0.47221126704538885	0.2326079576580744	0.48238258902969267	0.0	0.4931299216126215	0.4926638308662862	0.9071901296909719	0.5442424434888877	0.9004865468355966	0.47011440172791646	0.0	1.0	0.0	0.0	0.0	0.0	0.9999999950500255	1.0
0.004452249558183158	0.0024889707211120655	5.351800489134422e-05	0.009890808242437567	5.8413904062643566e-05	0.007779768556102231	0.004613831781131078	0.9110256199242365	3.177219567722745e-06	0.34410007520649605	0.626844504629098	0.40173410404624277	0.6363379037332316	0.3747942743048858	0.3610754826054715	0.3838793972210049	0.5001158366322391	0.6452217619151519	0.5422655482666853	0.8794463768617845	0.47221126704538885	0.2326079576580744	0.48238258902969267	0.0	0.4931299216126215	0.4926638308662862	0.9071901296909719	0.5442424434888877	0.9004865468355966	0.47011440172791646	0.0	1.0	0.0	0.0	0.0	0.0	0.9999999950500255	1.0
0.0018072190391993468	0.0010930618711845908	1.398081382151857e-05	0.0027342913245386544	0.0005921712619664759	0.002231542612310105	0.00248724475630907	0.9115138739629054	2.5888017737525003e-06	0.19978842126805196	0.2528835635681882	0.02564102564102564	0.27882773497525104	0.6199793733099612	0.5765651297585882	0.4265151201574113	0.5295957736807946	0.6308433208899159	0.5377872595312693	0.8851081497238835	0.4707505962218454	0.7270926064153781	0.7591448675783187	0.0	0.5107029854322314	0.4926638308662862	0.3013209558483303	0.6196449846712043	0.295162022756579	0.514203446044335	0.0	1.0	0.0	0.0	0.0	0.0	0.9999999950500255	1.0
0.004452249558183158	0.0024889707211120655	5.351800489134422e-05	0.009890808242437567	5.8413904062643566e-05	0.007779768556102231	0.004613831781131078	0.9110256199242365	3.177219567722745e-06	0.34410007520649605	0.626844504629098	0.40173410404624277	0.6363379037332316	0.3747942743048858	0.3610754826054715	0.3838793972210049	0.5001158366322391	0.6452217619151519	0.5422655482666853	0.8794463768617845	0.47221126704538885	0.2326079576580744	0.48238258902969267	0.0	0.4931299216126215	0.4926638308662862	0.9071901296909719	0.5442424434888877	0.9004865468355966	0.47011440172791646	0.0	1.0	0.0	0.0	0.0	0.0	0.9999999950500255	1.0
0.0013417619112894468	0.0006174389106788985	7.829058098718193e-06	0.002099378885192464	0.0003130489368190743	0.0008246331633260325	0.0012221099766905406	0.9130146742590989	2.4900321971082822e-06	0.2677065684114631	0.4297575493156083	0.22580645161290322	0.4151654706443304	0.5089812004986021	0.5260369804107475	0.46225084384836673	0.5269948939011289	0.6357124446496696	0.4732995443372934	0.8852211499640423	0.4717456164913976	0.42132224436565996	0.6603304161813841	0.0	0.5161828964729683	0.4926638308662862	0.60783945191905	0.6352979847500551	0.5858526337822485	0.5266359644835872	0.0	1.0	0.0	0.0	0.0	0.0	0.9999999950500255	1.0
0.005047119322566107	0.0027650938620147987	6.326506522521848e-05	0.011430110909569005	0.003449057742729595	0.002604280182279608	0.00511453543752621	0.9110796711030875	3.1750789787826433e-06	0.36209264121359297	0.6592924248756609	0.43188759926695175	0.6555291753894656	0.3296303471081614	0.3200129043498673	0.33938268461757426	0.545602768529436	0.6464842408030159	0.48785461436220234	0.896217311266603	0.47166737378280865	0.22955442625904293	0.520410775147488	0.36629810008078273	0.4931305662590523	0.49235754171014723	0.9071845585149954	0.544871187267143	0.9009992936478487	0.4711298549392414	0.0	1.0	0.0	0.0	0.0	0.0	0.9999999950421483	1.0
0.005047119322566107	0.0027650938620147987	6.326506522521848e-05	0.011430110909569005	0.003449057742729595	0.002604280182279608	0.00511453543752621	0.9110796711030875	3.1750789787826433e-06	0.36209264121359297	0.6592924248756609	0.43188759926695175	0.6555291753894656	0.3296303471081614	0.3200129043498673	0.33938268461757426	0.545602768529436	0.6464842408030159	0.48785461436220234	0.896217311266603	0.47166737378280865	0.22955442625904293	0.520410775147488	0.36629810008078273	0.4931305662590523	0.49235754171014723	0.9071845585149954	0.544871187267143	0.9009992936478487	0.4711298549392414	0.0	1.0	0.0	0.0	0.0	0.0	0.9999999950421483	1.0
0.0017893461100016897	0.0010540126712423729	1.3623318697941828e-05	0.002596805970316175	0.00044763838139050895	0.0022075545899934504	0.0023878364357433246	0.9115740670978546	2.714575862232212e-06	0.19569189284249872	0.2586645822016991	0.05970149253731343	0.2635782686080399	0.6397632927010304	0.5857564281009072	0.45667587774988233	0.5237175190673421	0.631106890011042	0.5408786470876359	0.8837942765790109	0.4707743521239118	0.7204311506139747	0.7652821313658669	0.0	0.5107077579294147	0.49235754171014723	0.3012889466067168	0.6204408105089996	0.2951211909905773	0.5148175879120303	0.0	1.0	0.0	0.0	0.0	0.0	0.9999999950421483	1.0
0.0014772058485232223	0.0006246305193494372	6.751080689449076e-06	0.002012667440394417	0.00027504294698668354	0.0017638912610762655	0.0011945877402014728	0.9129175919303634	2.351630238186835e-06	0.2512444808419573	0.3200026058884188	0.125	0.3876078631505755	0.5580164488387827	0.5750692818815386	0.4861881327689514	0.47213549218913736	0.6360038843927772	0.5210464421693827	0.8739575145358883	0.4717146854971498	0.3930266632281459	0.6679835017284663	0.0	0.516189347164467	0.49235754171014723	0.6077946990293944	0.6360885856937053	0.5858104035567183	0.5272362555452613	0.0	1.0	0.0	0.0	0.0	0.0	0.9999999950421483	1.0
0.005047119322566107	0.0027650938620147987	6.326506522521848e-05	0.011430110909569005	0.003449057742729595	0.002604280182279608	0.00511453543752621	0.9110796711030875	3.1750789787826433e-06	0.36209264121359297	0.6592924248756609	0.43188759926695175	0.6555291753894656	0.3296303471081614	0.3200129043498673	0.33938268461757426	0.545602768529436	0.6464842408030159	0.48785461436220234	0.896217311266603	0.47166737378280865	0.22955442625904293	0.520410775147488	0.36629810008078273	0.4931305662590523	0.49235754171014723	0.9071845585149954	0.544871187267143	0.9009992936478487	0.4711298549392414	0.0	1.0	0.0	0.0	0.0	0.0	0.9999999950421483	1.0
0.00565072260622192	0.00324376512744542	8.403824219154175e-05	0.014172699398480372	0.0018286493760699017	0.017482222264957138	0.005763486274382821	0.911312647702794	3.447276662139023e-06	0.3913128805884592	0.7266162605908453	0.4834731129748397	0.7001543783002577	0.3215622293939261	0.30153293757381816	0.3578800080843478	0.4793113459165525	0.646466389623823	0.4917007484662469	0.8710607076720065	0.47179089651777334	0.26784045953263147	0.5058655880549586	0.3710613585822811	0.49313117920156047	0.4920513386800352	0.9071572864409787	0.5450763455041122	0.9014933726515107	0.47197519728238574	0.0	1.0	0.0	0.0	0.0	0.0	0.9999999950387136	1.0
0.0021749131731141893	0.0011435979593875305	1.4942487704107754e-05	0.00311099487886437	0.000539973836389799	0.0018682919623338344	0.0025964970777738183	0.9113072425356064	2.797916777828022e-06	0.19081337134555537	0.25097010112330687	0.04883720930232559	0.25292887090421245	0.6783155865561747	0.624548851540466	0.4638876462573532	0.5268507930062354	0.6309265221848849	0.5286376213943589	0.8842852521296257	0.4708028746854771	0.7119392480920526	0.7374420802644884	0.0	0.5107124670187525	0.4920513386800352	0.3013779019404973	0.6212324615227276	0.29509167699006233	0.5155442589960159	0.0	1.0	0.0	0.0	0.0	0.0	0.9999999950387136	1.0
0.00565072260622192	0.00324376512744542	8.403824219154175e-05	0.014172699398480372	0.0018286493760699017	0.017482222264957138	0.005763486274382821	0.911312647702794	3.447276662139023e-06	0.3913128805884592	0.7266162605908453	0.4834731129748397	0.7001543783002577	0.3215622293939261	0.30153293757381816	0.3578800080843478	0.4793113459165525	0.646466389623823	0.4917007484662469	0.8710607076720065	0.47179089651777334	0.26784045953263147	0.5058655880549586	0.3710613585822811	0.49313117920156047	0.4920513386800352	0.9071572864409787	0.5450763455041122	0.9014933726515107	0.47197519728238574	0.0	1.0	0.0	0.0	0.0	0.0	0.9999999950387136	1.0
0.0012876550873112333	0.0006443482464170656	6.531640285487046e-06	0.0017221491791600224	0.0006545990283564561	8.23669027495063e-05	0.0011878954013975476	0.9128433721973666	2.2442740835260896e-06	0.2446782925593347	0.3893014121209446	0.1688888888888889	0.4154107579896319	0.5465743033299724	0.5573075886463694	0.490447880052354	0.5632797874040176	0.636194854254809	0.4783478747946633	0.8909753218625835	0.47175726339930335	0.3774409402729406	0.6489247684705528	0.0	0.5161958612638112	0.4920513386800352	0.6077418228981204	0.6368715688562452	0.5857599289244326	0.5278324519116899	0.0	1.0	0.0	0.0	0.0	0.0	0.9999999950387136	1.0
0.00565072260622192	0.00324376512744542	8.403824219154175e-05	0.014172699398480372	0.0018286493760699017	0.017482222264957138	0.005763486274382821	0.911312647702794	3.447276662139023e-06	0.3913128805884592	0.7266162605908453	0.4834731129748397	0.7001543783002577	0.3215622293939261	0.30153293757381816	0.3578800080843478	0.4793113459165525	0.646466389623823	0.4917007484662469	0.8710607076720065	0.47179089651777334	0.26784045953263147	0.5058655880549586	0.3710613585822811	0.49313117920156047	0.4920513386800352	0.9071572864409787	0.5450763455041122	0.9014933726515107	0.47197519728238574	0.0	1.0	0.0	0.0	0.0	0.0	0.9999999950387136	1.0
0.0019400000482548284	0.0010935615563095868	1.40066711340591e-05	0.002800436672507962	0.0007456842393652946	0.002179219991020371	0.002468653556019398	0.9114913785957909	2.7330261708843267e-06	0.1973926216868646	0.25139446051513137	0.0413625304136253	0.25778075310131077	0.6537591204596351	0.6001014097803229	0.47193133185289066	0.5391561952487695	0.6310776154738793	0.5388563968669681	0.8866320495902726	0.4707526883771128	0.7136441534970123	0.7586351041406251	0.0	0.5107172712198588	0.49174521899769114	0.3016517235717256	0.6220237497849743	0.29505206481085877	0.5162014887924914	0.0	1.0	0.0	0.0	0.0	0.0	0.9999999950377475	1.0
0.001417164994119814	0.0006923536208576456	7.208038430134148e-06	0.001968492781518625	0.00035144951002923373	0.0021072922596906065	0.0012993411724846304	0.9127719998316766	2.2251734436506304e-06	0.24969954248689763	0.3445661235893076	0.12400000000000001	0.39902808086114694	0.500981997059353	0.5333051604072772	0.465818162503621	0.5301563479387328	0.6363617551700769	0.49272716679964607	0.8850883034816036	0.4718194723647298	0.3700073027468629	0.6189239287525394	0.31519208178427743	0.5162025698138821	0.49174521899769114	0.6080346098799034	0.6374688869008976	0.5857172759088124	0.5286074666156095	0.0	1.0	0.0	0.0	0.0	0.0	0.9999999950377475	1.0
0.006078946222236952	0.0033688068963417554	7.73523215468582e-05	0.014017110325385272	0.0007018750549332286	0.008304983415138783	0.006098390561284994	0.9104804997977708	3.2996507678488936e-06	0.36493653273290694	0.6863689407291717	0.43675787299948376	0.6648394707346927	0.3536905576085003	0.3498376256487318	0.37614766879258393	0.4912032444446169	0.6469553091398832	0.4830572675563144	0.8762676617545482	0.47191785357704935	0.26692775942595137	0.4971784531668064	0.4041824902294832	0.4931318238479913	0.49174521899769114	0.9066527947720886	0.5450674803670307	0.9025382658366841	0.47281175725325797	0.0	1.0	0.0	0.0	0.0	0.0	0.9999999950377475	1.0
0.006078946222236952	0.0033688068963417554	7.73523215468582e-05	0.014017110325385272	0.0007018750549332286	0.008304983415138783	0.006098390561284994	0.9104804997977708	3.2996507678488936e-06	0.36493653273290694	0.6863689407291717	0.43675787299948376	0.6648394707346927	0.3536905576085003	0.3498376256487318	0.37614766879258393	0.4912032444446169	0.6469553091398832	0.4830572675563144	0.8762676617545482	0.47191785357704935	0.26692775942595137	0.4971784531668064	0.4041824902294832	0.4931318238479913	0.49174521899769114	0.9066527947720886	0.5450674803670307	0.9025382658366841	0.47281175725325797	0.0	1.0	0.0	0.0	0.0	0.0	0.9999999950377475	1.0
0.006078946222236952	0.0033688068963417554	7.73523215468582e-05	0.014017110325385272	0.0007018750549332286	0.008304983415138783	0.006098390561284994	0.9104804997977708	3.2996507678488936e-06	0.36493653273290694	0.6863689407291717	0.43675787299948376	0.6648394707346927	0.3536905576085003	0.3498376256487318	0.37614766879258393	0.4912032444446169	0.6469553091398832	0.4830572675563144	0.8762676617545482	0.47191785357704935	0.26692775942595137	0.4971784531668064	0.4041824902294832	0.4931318238479913	0.49174521899769114	0.9066527947720886	0.5450674803670307	0.9025382658366841	0.47281175725325797	0.0	1.0	0.0	0.0	0.0	0.0	0.9999999950377475	1.0
0.006667353876211573	0.003462788246650612	7.930707902227872e-05	0.015030202414140307	0.0004780685708640488	0.0033829944163171963	0.006211800348155523	0.9103795893684739	3.4055197342633244e-06	0.3650185425785968	0.6765343308801354	0.43300569063631655	0.6586131950814657	0.3632705685219116	0.35714406379018615	0.38921230760312014	0.49373463165757037	0.647792341983657	0.5009376818973128	0.8772341791750444	0.4715555729229733	0.25784300015232164	0.5172479387758375	0.40542968172914134	0.4931326629451489	0.4914391854413743	0.906639083674326	0.5454918614159514	0.9030678592079079	0.4736294291939275	0.0	1.0	0.0	0.0	0.0	0.0	0.9999999950386896	1.0
0.006667353876211573	0.003462788246650612	7.930707902227872e-05	0.015030202414140307	0.0004780685708640488	0.0033829944163171963	0.006211800348155523	0.9103795893684739	3.4055197342633244e-06	0.3650185425785968	0.6765343308801354	0.43300569063631655	0.6586131950814657	0.3632705685219116	0.35714406379018615	0.38921230760312014	0.49373463165757037	0.647792341983657	0.5009376818973128	0.8772341791750444	0.4715555729229733	0.25784300015232164	0.5172479387758375	0.40542968172914134	0.4931326629451489	0.4914391854413743	0.906639083674326	0.5454918614159514	0.9030678592079079	0.4736294291939275	0.0	1.0	0.0	0.0	0.0	0.0	0.9999999950386896	1.0
0.006667353876211573	0.003462788246650612	7.930707902227872e-05	0.015030202414140307	0.0004780685708640488	0.0033829944163171963	0.006211800348155523	0.9103795893684739	3.4055197342633244e-06	0.3650185425785968	0.6765343308801354	0.43300569063631655	0.6586131950814657	0.3632705685219116	0.35714406379018615	0.38921230760312014	0.49373463165757037	0.647792341983657	0.5009376818973128	0.8772341791750444	0.4715555729229733	0.25784300015232164	0.5172479387758375	0.40542968172914134	0.4931326629451489	0.4914391854413743	0.906639083674326	0.5454918614159514	0.9030678592079079	0.4736294291939275	0.0	1.0	0.0	0.0	0.0	0.0	0.9999999950386896	1.0
0.0017914074944968838	0.0010621873513923007	1.4001983408665566e-05	0.002691472888909036	0.0007604270271404519	0.001860154644697675	0.002401448478869256	0.9116369757369608	2.780768887113594e-06	0.20532822793187872	0.2515005763670368	0.029629629629629634	0.2726907345589298	0.6181454765783825	0.5680923508281601	0.4466230010902606	0.5405502968185071	0.6312670618634681	0.5312839789238866	0.8870816486255753	0.4707642806481668	0.7092440273402638	0.7649107951164784	0.0	0.5107222064638461	0.4914391854413743	0.30163292502284683	0.6228177109528737	0.29502409562028814	0.5168144509385382	0.0	1.0	0.0	0.0	0.0	0.0	0.9999999950386896	1.0
0.0011750375302828442	0.0006870134419333741	6.072418242974455e-06	0.0015189624529892427	0.0011905386608325164	0.000578434025218947	0.0012113733105221184	0.9126638648981916	2.260224004136999e-06	0.22837095857873702	0.29839112740998497	0.10096153846153849	0.3672461613475638	0.5706301195488668	0.6054499088962723	0.48856585265480473	0.6252825604980361	0.6364660943943639	0.511941139136618	0.8989238625453237	0.4718372672654115	0.3596451511368022	0.6149269757038018	0.3118908592100993	0.516209310067876	0.4914391854413743	0.6080150273631477	0.6382550457299155	0.585674248886574	0.5292069899219252	0.0	1.0	0.0	0.0	0.0	0.0	0.9999999950386896	1.0
0.001800485773677831	0.001037170386760485	1.365773741171986e-05	0.0026528720442660315	0.0006791198808935988	0.0017479384687527765	0.0023660294574823905	0.9116405059184073	2.7310613350044355e-06	0.1986355251072643	0.25882301701108545	0.03491271820448877	0.27690816836403664	0.5896713052270259	0.5429330081335274	0.4234037466391282	0.5364959962260132	0.6316236371848154	0.5287848006051025	0.886344705193269	0.4707459572561008	0.6932084539959952	0.7754526051275306	0.0	0.510727205115679	0.4911331935589412	0.3015987473594461	0.6236203527000834	0.2949814100823533	0.5174243857565451	0.0	1.0	0.0	0.0	0.0	0.0	0.9999999950390202	1.0
0.0011557784162302119	0.000621824293735465	5.6822236608450274e-06	0.0014500081214026987	9.249268122882934e-06	0.0010282859129106044	0.0010816396968124028	0.9128390271154424	2.473067649649031e-06	0.2345632227855966	0.2738140633375312	0.10497237569060774	0.3697919179485163	0.6162491586382992	0.6396136090951067	0.5522557533694914	0.5003117830373629	0.6364464577766568	0.4453529743188037	0.8793045223122185	0.47166330369719733	0.34829326034311703	0.6852336080895445	0.3147228056752731	0.5162160186179469	0.4911331935589412	0.6079820840321489	0.6390532389984317	0.5856180178046012	0.5299931901348081	0.0	1.0	0.0	0.0	0.0	0.0	0.9999999950390202	1.0
0.006132153367837723	0.0035924366440653163	8.618577373392924e-05	0.014531079956715086	0.0006108829269036027	0.0033425274559830695	0.006316804223707115	0.9105057543993879	3.429593537604237e-06	0.3742207182961144	0.7121879753010187	0.45354406130268204	0.6923462159976123	0.3321725922826717	0.3180434590881127	0.3726091054165291	0.5056314172889438	0.6485022006600519	0.49934358782363103	0.8815051904210285	0.47140008680031636	0.25379962232386666	0.5242244327028585	0.4587303894024049	0.49313353374622926	0.4911331935589412	0.9066332289355004	0.5461269692552846	0.9035797767011373	0.4744664011310897	0.0	1.0	0.0	0.0	0.0	0.0	0.9999999950390202	1.0
0.006132153367837723	0.0035924366440653163	8.618577373392924e-05	0.014531079956715086	0.0006108829269036027	0.0033425274559830695	0.006316804223707115	0.9105057543993879	3.429593537604237e-06	0.3742207182961144	0.7121879753010187	0.45354406130268204	0.6923462159976123	0.3321725922826717	0.3180434590881127	0.3726091054165291	0.5056314172889438	0.6485022006600519	0.49934358782363103	0.8815051904210285	0.47140008680031636	0.25379962232386666	0.5242244327028585	0.4587303894024049	0.49313353374622926	0.4911331935589412	0.9066332289355004	0.5461269692552846	0.9035797767011373	0.4744664011310897	0.0	1.0	0.0	0.0	0.0	0.0	0.9999999950390202	1.0
0.006132153367837723	0.0035924366440653163	8.618577373392924e-05	0.014531079956715086	0.0006108829269036027	0.0033425274559830695	0.006316804223707115	0.9105057543993879	3.429593537604237e-06	0.3742207182961144	0.7121879753010187	0.45354406130268204	0.6923462159976123	0.3321725922826717	0.3180434590881127	0.3726091054165291	0.5056314172889438	0.6485022006600519	0.49934358782363103	0.8815051904210285	0.47140008680031636	0.25379962232386666	0.5242244327028585	0.4587303894024049	0.49313353374622926	0.4911331935589412	0.9066332289355004	0.5461269692552846	0.9035797767011373	0.4744664011310897	0.0	1.0	0.0	0.0	0.0	0.0	0.9999999950390202	1.0
0.001913855204509413	0.0010781117663421257	1.3385759823510565e-05	0.0027041979459257928	0.0011452687343703161	0.0024748043838989714	0.002377988877445173	0.9116036228414789	2.739592737996061e-06	0.20587381361448304	0.23427655200303862	0.010204081632653059	0.28120043572739584	0.6230959072180504	0.5812583361165966	0.4657030961612492	0.563550208759127	0.6314772388180583	0.5496445056977693	0.8909351427828942	0.47074947256624544	0.6938196105600896	0.7633197212800586	0.0	0.5107322037675119	0.4908273294764191	0.3015628015982803	0.6244245536422572	0.29534554617796294	0.518202022064128	0.0	1.0	0.0	0.0	0.0	0.0	0.9999999950471223	1.0
0.006584362737006548	0.003775487094834871	9.220164792302633e-05	0.01490631761585927	7.60316957781015e-05	0.0049877862352274765	0.006601453916839739	0.9105239916871107	3.698231441226342e-06	0.38092221265381	0.6924390691036003	0.44529383659818444	0.6814118546844655	0.34814854510180665	0.32847041764217866	0.38343036288186866	0.498385715374914	0.6487838999257586	0.4875555119728817	0.8788495548997307	0.471624598359209	0.2604454617537817	0.5099584814754358	0.0	0.4931344045473097	0.4908273294764191	0.9066270239131553	0.5467510227205253	0.904078376306531	0.47529465311511465	0.0	1.0	0.0	0.0	0.0	0.0	0.9999999950471223	1.0
0.006584362737006548	0.003775487094834871	9.220164792302633e-05	0.01490631761585927	7.60316957781015e-05	0.0049877862352274765	0.006601453916839739	0.9105239916871107	3.698231441226342e-06	0.38092221265381	0.6924390691036003	0.44529383659818444	0.6814118546844655	0.34814854510180665	0.32847041764217866	0.38343036288186866	0.498385715374914	0.6487838999257586	0.4875555119728817	0.8788495548997307	0.471624598359209	0.2604454617537817	0.5099584814754358	0.0	0.4931344045473097	0.4908273294764191	0.9066270239131553	0.5467510227205253	0.904078376306531	0.47529465311511465	0.0	1.0	0.0	0.0	0.0	0.0	0.9999999950471223	1.0
0.0008492106727225878	0.0006090570143074585	5.508561461499465e-06	0.0010421851999077448	0.00021218662975234896	0.0005189510638927009	0.001003534962943972	0.9129174220391805	2.7256675478431155e-06	0.24484512652464685	0.28081224615000444	0.11111111111111108	0.3937249137345018	0.6571921064898463	0.6848318029320524	0.6107715145760346	0.5280413375357295	0.6366085151771321	0.4779502707443139	0.8831951654298184	0.4717619305865739	0.3288268910171449	0.6576023341156774	0.0	0.5162228878012268	0.4908273294764191	0.6079351126802034	0.6398402315194508	0.585560713486246	0.5305890993732164	0.0	1.0	0.0	0.0	0.0	0.0	0.9999999950471223	1.0
0.006584362737006548	0.003775487094834871	9.220164792302633e-05	0.01490631761585927	7.60316957781015e-05	0.0049877862352274765	0.006601453916839739	0.9105239916871107	3.698231441226342e-06	0.38092221265381	0.6924390691036003	0.44529383659818444	0.6814118546844655	0.34814854510180665	0.32847041764217866	0.38343036288186866	0.498385715374914	0.6487838999257586	0.4875555119728817	0.8788495548997307	0.471624598359209	0.2604454617537817	0.5099584814754358	0.0	0.4931344045473097	0.4908273294764191	0.9066270239131553	0.5467510227205253	0.904078376306531	0.47529465311511465	0.0	1.0	0.0	0.0	0.0	0.0	0.9999999950471223	1.0
0.0017964285702663937	0.0010918341162861871	1.3338173097121059e-05	0.002677224543618483	0.0005597753265643953	0.0009301213230826853	0.0024027340360105905	0.9115239123510822	2.6459254885025574e-06	0.2005827810002292	0.2435400576920326	0.027363184079601994	0.288884078786091	0.6064736137595477	0.5683108664948564	0.44108158369860145	0.5298628562231836	0.6316755518239746	0.5069523245796952	0.8847930312824093	0.47070478223010814	0.6799082758813837	0.7677795265718697	0.0	0.5107372341232678	0.49052154874166504	0.3019697643272465	0.6252229378326057	0.29529620982668886	0.5188111704010361	0.0	1.0	0.0	0.0	0.0	0.0	0.9999999950454074	1.0
0.0009069212225382653	0.0005895064822347557	5.279509039689165e-06	0.0012330008996990843	0.0003673769217457173	0.0008160449668157244	0.0009716840198717558	0.9130132596802305	2.4403973292864144e-06	0.25639617617780663	0.2720637290691432	0.10588235294117648	0.42958693295743755	0.6481300778346317	0.6442365685953968	0.6514882257046841	0.5467946716450603	0.6364458070992287	0.4490693261605994	0.8865072143583568	0.47178901575290494	0.3407752684089336	0.6546233271132698	0.0	0.5162298542098702	0.49052154874166504	0.6078846051327278	0.6404389751137847	0.5854998154521256	0.5311795157277588	0.0	1.0	0.0	0.0	0.0	0.0	0.9999999950454074	1.0
0.0074880619770937564	0.004107224416732333	0.00010413789339916045	0.01648663849308351	0.0018827491143752195	0.008060673707165775	0.00694654990759959	0.9103763730281584	3.892373233604796e-06	0.38612830087774125	0.756916203731876	0.499778858911986	0.7013817493443699	0.34481753438337576	0.3197049200502158	0.38746293915794366	0.4808411248160048	0.6486860466014004	0.4844075090927377	0.8726217942779724	0.4713350247005571	0.2802016199665204	0.5209382480873882	0.0	0.4931354359815991	0.49052154874166504	0.9066002022036637	0.5473719387036547	0.904559381339717	0.4763008058753484	0.0	1.0	0.0	0.0	0.0	0.0	0.9999999950454074	1.0
0.0074880619770937564	0.004107224416732333	0.00010413789339916045	0.01648663849308351	0.0018827491143752195	0.008060673707165775	0.00694654990759959	0.9103763730281584	3.892373233604796e-06	0.38612830087774125	0.756916203731876	0.499778858911986	0.7013817493443699	0.34481753438337576	0.3197049200502158	0.38746293915794366	0.4808411248160048	0.6486860466014004	0.4844075090927377	0.8726217942779724	0.4713350247005571	0.2802016199665204	0.5209382480873882	0.0	0.4931354359815991	0.49052154874166504	0.9066002022036637	0.5473719387036547	0.904559381339717	0.4763008058753484	0.0	1.0	0.0	0.0	0.0	0.0	0.9999999950454074	1.0
0.0016706951826402528	0.0010364015952533492	1.2955243807913642e-05	0.0023503296097906867	0.001181781005222948	0.00276955145835332	0.002223785901980118	0.9117199600257968	2.956752712758095e-06	0.20785205240241972	0.23268294229446454	0.005617977528089888	0.2747488002621935	0.6427899386724698	0.5996030402292232	0.4683644182867211	0.5725244527375011	0.631781417877857	0.565292982219229	0.8918470609562302	0.4707214175593105	0.6838836114549807	0.7803677801261835	0.0	0.5107424272258274	0.4902158124590538	0.3019304992127294	0.6260063410231769	0.29524765401096564	0.5195520668058518	0.0	1.0	0.0	0.0	0.0	0.0	0.9999999950394381	1.0
0.001005868704705746	0.0006484383468411933	7.281002656094432e-06	0.00148193168304053	0.000577614370152912	0.0002697051656752692	0.0010679380832811646	0.9129305679111768	2.8890100265823647e-06	0.2628482803856855	0.43478521612215115	0.22058823529411764	0.4662575922878516	0.5575031687184411	0.5823490130750175	0.5536338535541245	0.561563924516279	0.6367166087498191	0.49636723898520463	0.8897616565595745	0.4717787541934855	0.3280356082424756	0.6412489913287543	0.0	0.5162367233931501	0.4902158124590538	0.6078747471536795	0.6412184962270983	0.5854509506744136	0.5319515530389465	0.0	1.0	0.0	0.0	0.0	0.0	0.9999999950394381	1.0
0.007912019109785853	0.004625664190454872	0.0001054846874140291	0.016714121973432347	0.0004078418226281497	0.003170456279535322	0.007978102765046166	0.9089492129353567	3.503710380885629e-06	0.36091856828146734	0.7010374843358731	0.4623355918692707	0.6812366479742418	0.3611819023912519	0.33566358770420046	0.3895903094674967	0.49560349854588304	0.6513590792672724	0.49096839760369226	0.877927863027366	0.4712917383889384	0.267366982181935	0.5174155792194157	0.0	0.4931364040080429	0.4902158124590538	0.9065854736156778	0.5479887116830224	0.904552893137951	0.47756556111122617	0.0	1.0	0.0	0.0	0.0	0.0	0.9999999950394381	1.0
0.007912019109785853	0.004625664190454872	0.0001054846874140291	0.016714121973432347	0.0004078418226281497	0.003170456279535322	0.007978102765046166	0.9089492129353567	3.503710380885629e-06	0.36091856828146734	0.7010374843358731	0.4623355918692707	0.6812366479742418	0.3611819023912519	0.33566358770420046	0.3895903094674967	0.49560349854588304	0.6513590792672724	0.49096839760369226	0.877927863027366	0.4712917383889384	0.267366982181935	0.5174155792194157	0.0	0.4931364040080429	0.4902158124590538	0.9065854736156778	0.5479887116830224	0.904552893137951	0.47756556111122617	0.0	1.0	0.0	0.0	0.0	0.0	0.9999999950394381	1.0
0.0016476967519433049	0.0010125140986397742	1.252513061367838e-05	0.0024416563366967607	0.0010986379777630053	0.0021564804066536874	0.0021910788334385486	0.9118479365273857	2.6672963268325037e-06	0.21651945936087208	0.23949794415365686	0.021333333333333333	0.30467814883783617	0.6554254097954981	0.6073271066835042	0.47642717285908015	0.563728597107939	0.6319359406264818	0.5436345555093407	0.8913452422309496	0.470747215992061	0.679034786433815	0.7825723220362542	0.0	0.5107477175537504	0.48991020119809475	0.30187498761497555	0.626806564427177	0.29518298338834964	0.5201722758134535	0.0	1.0	0.0	0.0	0.0	0.0	0.999999995038374	1.0
0.007789828557811998	0.004646943436064269	0.00010044326456575456	0.016012427244612375	0.001947788320038184	0.005421650636577154	0.007941976924525931	0.9085373307714097	3.6357469290742433e-06	0.35064188941295343	0.6623170953703333	0.42523768366465	0.6638030003874226	0.3797623992831571	0.3482527827074886	0.40490776913140997	0.4806420914836502	0.6524120186674799	0.4833621017810094	0.8734888487812552	0.47109151185264736	0.2542644543849153	0.5257482199086957	0.0	0.4931375643716185	0.48991020119809475	0.9065439566785356	0.5486200010857089	0.9045190211472772	0.478605913315439	0.0	1.0	0.0	0.0	0.0	0.0	0.999999995038374	1.0
0.007789828557811998	0.004646943436064269	0.00010044326456575456	0.016012427244612375	0.001947788320038184	0.005421650636577154	0.007941976924525931	0.9085373307714097	3.6357469290742433e-06	0.35064188941295343	0.6623170953703333	0.42523768366465	0.6638030003874226	0.3797623992831571	0.3482527827074886	0.40490776913140997	0.4806420914836502	0.6524120186674799	0.4833621017810094	0.8734888487812552	0.47109151185264736	0.2542644543849153	0.5257482199086957	0.0	0.4931375643716185	0.48991020119809475	0.9065439566785356	0.5486200010857089	0.9045190211472772	0.478605913315439	0.0	1.0	0.0	0.0	0.0	0.0	0.999999995038374	1.0
0.0010379688247792935	0.0006039237663363296	5.77840124317794e-06	0.0012621315737460232	0.0007214890009131288	0.0005077256025765806	0.000985391073827284	0.9129721702044147	2.824110323636911e-06	0.2538378094130197	0.31621829510691923	0.14545454545454545	0.37360558810532696	0.6144071659857504	0.6198686561771171	0.6068569480903743	0.5955176171345297	0.636419882893873	0.5115973141971922	0.8932227268574374	0.47180665007452655	0.3469309330117561	0.6445019367796934	0.0	0.5162436898017934	0.48991020119809475	0.607809761220732	0.6420070033946539	0.585661174916098	0.5325526368236331	0.0	1.0	0.0	0.0	0.0	0.0	0.999999995038374	1.0
0.001590588105609776	0.0010470723422707877	1.287701450131487e-05	0.002294872352796029	0.0012736501133584779	0.0027759946029941446	0.002214692140682996	0.9117694718173858	2.858545982093137e-06	0.21665372018308737	0.23716121831244766	0.027472527472527482	0.2979452025189786	0.6343401073422674	0.5877080773141841	0.49828389967089	0.576271349134424	0.6320894458808491	0.5636534806552123	0.8928255853314676	0.4707071670696834	0.6635590394878647	0.779931391052966	0.0	0.5107530712895191	0.48960467606316255	0.3019401570297665	0.6274586834017715	0.2951217601310831	0.5208046191008682	0.0	1.0	0.0	0.0	0.0	0.0	0.9999999950384313	1.0
0.008319240197510704	0.00508891554144571	0.00011039838279084326	0.016673438055048645	0.002275039957271276	0.014204327711041907	0.008485711708180315	0.9080688642219455	3.935420182011722e-06	0.3522930719588985	0.6471883948821711	0.40985678180286433	0.649240728452608	0.3910655178461328	0.36149573467104534	0.4193240196522727	0.4780739109682531	0.653937277448647	0.4761685512104373	0.8730984942257264	0.47099723837299606	0.2557899211203669	0.5248342481099431	0.0	0.49313866132734846	0.48960467606316255	0.9064924149606692	0.549237474111795	0.9049825129140419	0.4794501508398966	0.0	1.0	0.0	0.0	0.0	0.0	0.9999999950384313	1.0
0.0010995209580536873	0.0006576708626344363	5.79859901838965e-06	0.0012028061570143588	0.0007789323022086009	0.00043551277047357317	0.0010359504447418606	0.9128651336903076	2.6053650460710713e-06	0.25392837688573694	0.3391821577996329	0.15254237288135594	0.419232181455683	0.6813145014426465	0.672735130499393	0.6596166655358608	0.5961363828089532	0.6366039532726823	0.4784120925949142	0.8931030080730258	0.4717834508303105	0.3409270483410776	0.637471885061969	0.0	0.5162508485475685	0.48960467606316255	0.6079919253310296	0.642789426519819	0.5855888290272324	0.5333184134955962	0.0	1.0	0.0	0.0	0.0	0.0	0.9999999950384313	1.0
0.008319240197510704	0.00508891554144571	0.00011039838279084326	0.016673438055048645	0.002275039957271276	0.014204327711041907	0.008485711708180315	0.9080688642219455	3.935420182011722e-06	0.3522930719588985	0.6471883948821711	0.40985678180286433	0.649240728452608	0.3910655178461328	0.36149573467104534	0.4193240196522727	0.4780739109682531	0.653937277448647	0.4761685512104373	0.8730984942257264	0.47099723837299606	0.2557899211203669	0.5248342481099431	0.0	0.49313866132734846	0.48960467606316255	0.9064924149606692	0.549237474111795	0.9049825129140419	0.4794501508398966	0.0	1.0	0.0	0.0	0.0	0.0	0.9999999950384313	1.0
0.00886556640334057	0.00522581003460165	0.00010814886445692506	0.016790011730050177	0.0024665826865001438	0.008527597212532448	0.008580535418830942	0.9078723776214194	3.843711857254919e-06	0.3515370379918339	0.6270710973404242	0.41449031171019385	0.6513850058604024	0.4029705935754985	0.378183221461977	0.4498396876486183	0.47629641754022156	0.6539409801827362	0.45818752090887516	0.8727688672027234	0.4708229217908868	0.26179422314559453	0.5300839062235536	0.0	0.49313991891628733	0.48929919260211435	0.9064678283936352	0.549855418078401	0.904962544212867	0.48028447620574155	0.0	1.0	0.0	0.0	0.0	0.0	0.9999999950371813	1.0
0.0018701960003612219	0.0011315441809583698	1.4164843770008179e-05	0.0026696962796296515	0.0013708408297099378	0.0031298174664249217	0.0024477638738335202	0.9114964769128003	2.8792230929649215e-06	0.20811092034017387	0.23571200620058705	0.03015075376884422	0.2805079364129718	0.6384692899744704	0.5921646103966869	0.49982506203163474	0.5750659521868228	0.6320682046634085	0.5661866860571011	0.8926290677586939	0.47063850394284396	0.6515234958848175	0.769037494594907	0.0	0.5107583277999244	0.48929919260211435	0.3022318097601532	0.6282470569240444	0.29506344762097475	0.5214004721620552	0.0	1.0	0.0	0.0	0.0	0.0	0.9999999950371813	1.0
0.00886556640334057	0.00522581003460165	0.00010814886445692506	0.016790011730050177	0.0024665826865001438	0.008527597212532448	0.008580535418830942	0.9078723776214194	3.843711857254919e-06	0.3515370379918339	0.6270710973404242	0.41449031171019385	0.6513850058604024	0.4029705935754985	0.378183221461977	0.4498396876486183	0.47629641754022156	0.6539409801827362	0.45818752090887516	0.8727688672027234	0.4708229217908868	0.26179422314559453	0.5300839062235536	0.0	0.49313991891628733	0.48929919260211435	0.9064678283936352	0.549855418078401	0.904962544212867	0.48028447620574155	0.0	1.0	0.0	0.0	0.0	0.0	0.9999999950371813	1.0
0.0009673519325536433	0.000607656331074481	6.3110773096065715e-06	0.0013523172130109119	0.00016704666830604775	0.0008553237843191343	0.0009826077075139928	0.9130438813986759	2.6664829858830185e-06	0.2698827657109416	0.43863953923383914	0.2275132275132275	0.4680602523532684	0.6118115496558949	0.6147719789143564	0.5358282026103063	0.5186574918136211	0.6362024596606155	0.46380395159849036	0.882443574892662	0.4717317615880539	0.37006548105010845	0.6678637958061614	0.0	0.5162580072933437	0.48929919260211435	0.6079292579413778	0.643573637946147	0.5855156212970295	0.5339171503208129	0.0	1.0	0.0	0.0	0.0	0.0	0.9999999950371813	1.0
0.0009562259981387757	0.0005683600214631027	5.990200971727872e-06	0.0013381979342482273	0.00034486825270298177	0.0006667751532631908	0.0009268820772692088	0.9131014404447747	2.655541267406077e-06	0.26643098332729676	0.3685176508584189	0.17222222222222222	0.46901374760657955	0.5978578356592401	0.6206970996526276	0.5436058161806006	0.5413948806256809	0.6363065697209861	0.46985982236208673	0.8864069407043323	0.47171950795113554	0.35059858805972466	0.6856100890557346	0.0	0.5162651681527137	0.48899383694097714	0.6078659400251897	0.6443649134802715	0.58545592658855	0.534513689992483	0.0	1.0	0.0	0.0	0.0	0.0	0.9999999950840398	1.0
0.01012529787331859	0.005603131699276708	0.00011540279651418064	0.018280704709871705	0.002609262730986985	0.006246892021857684	0.009189047919230236	0.9070862217215527	3.879208952096754e-06	0.3442693729842313	0.6278751907391188	0.3939514524472742	0.643870473471429	0.41298713796750613	0.38580892169557546	0.45332638414151244	0.4763116780777957	0.6548920666439476	0.46732646922428583	0.8729203437356583	0.4707714070068686	0.2663707329600037	0.5280590035591225	0.525536224444211	0.4931411765052264	0.48899383694097714	0.9064590546254805	0.5504805343418419	0.9049682193567676	0.4813082686134812	0.0	1.0	0.0	0.0	0.0	0.0	0.9999999950840398	1.0
0.0018937803360463065	0.001145300448115988	1.4368048982723865e-05	0.0027907300272521185	0.0013341507487060601	0.0032290127690300405	0.00242009728174218	0.9114168108862566	3.0279470951752254e-06	0.20305359213011398	0.239850587675187	0.02583979328165375	0.2762261277586596	0.6624968812083436	0.6083278789403856	0.5150915436098586	0.5751341201333343	0.6315855903198129	0.5539476253594311	0.8920310372017325	0.47058920636255536	0.6757780263586866	0.7740086998951474	0.0	0.5107637132396159	0.48899383694097714	0.30233152380203204	0.629051817903593	0.2950086149985304	0.5221517613528219	0.0	1.0	0.0	0.0	0.0	0.0	0.9999999950840398	1.0
0.01012529787331859	0.005603131699276708	0.00011540279651418064	0.018280704709871705	0.002609262730986985	0.006246892021857684	0.009189047919230236	0.9070862217215527	3.879208952096754e-06	0.3442693729842313	0.6278751907391188	0.3939514524472742	0.643870473471429	0.41298713796750613	0.38580892169557546	0.45332638414151244	0.4763116780777957	0.6548920666439476	0.46732646922428583	0.8729203437356583	0.4707714070068686	0.2663707329600037	0.5280590035591225	0.525536224444211	0.4931411765052264	0.48899383694097714	0.9064590546254805	0.5504805343418419	0.9049682193567676	0.4813082686134812	0.0	1.0	0.0	0.0	0.0	0.0	0.9999999950840398	1.0
0.011837164936930293	0.006402217871545451	0.00013222059812756655	0.020786596120243906	0.002733669577480343	0.011283004985020658	0.010248313872796719	0.905961533893624	4.236474692380099e-06	0.34209654346234464	0.6212449535672624	0.3812382739212008	0.6315432784511047	0.42643222141041176	0.3962689093477645	0.48787060331966	0.4765879112014494	0.6562006245465384	0.4616558161412233	0.8734544689655145	0.47031497369865755	0.28114369468687583	0.5353067060294567	0.49827556851507004	0.4931425651370463	0.4886885229537239	0.9059818183504396	0.5513092687394711	0.904977829700737	0.4827308256641491	0.0	1.0	0.0	0.0	0.0	0.0	0.9999999950474774	1.0
0.001972396845844233	0.0011911579948970584	1.555085890515818e-05	0.0029461877828904155	0.0006732602883090349	0.0019922085319579266	0.0025868381247381445	0.9113729304928881	2.8630899725178757e-06	0.2099559722378604	0.25452873974679135	0.061503416856492014	0.2959893895231296	0.6424670316958832	0.5834261436850013	0.49318833549002355	0.5329723767706259	0.6315258642176685	0.5306885316460834	0.8854438803217969	0.470558072990821	0.6716198156130773	0.767597176333803	0.0	0.5107691959046706	0.4886885229537239	0.30265031516509466	0.6298534032166638	0.29496805967220296	0.5227893540894767	0.0	1.0	0.0	0.0	0.0	0.0	0.9999999950474774	1.0
0.0008392578975727155	0.0005673921646393959	6.343231702020288e-06	0.001215243012166257	0.00016830073588451595	0.0005106923944507013	0.0009427543294771784	0.9131514188273523	2.9031676241565455e-06	0.2768787670456672	0.3882349106714027	0.1638418079096045	0.43275534046295194	0.6383132861772713	0.6280702053927725	0.5654615662582605	0.5201336808840793	0.6360545892176377	0.47609355776541323	0.8827381378231874	0.47162379561640105	0.37801518639620524	0.719391827733628	0.0	0.5162723924199293	0.4886885229537239	0.6078322794469844	0.6449715676025252	0.5854106392654457	0.5352860081897775	0.0	1.0	0.0	0.0	0.0	0.0	0.9999999950474774	1.0
0.011837164936930293	0.006402217871545451	0.00013222059812756655	0.020786596120243906	0.002733669577480343	0.011283004985020658	0.010248313872796719	0.905961533893624	4.236474692380099e-06	0.34209654346234464	0.6212449535672624	0.3812382739212008	0.6315432784511047	0.42643222141041176	0.3962689093477645	0.48787060331966	0.4765879112014494	0.6562006245465384	0.4616558161412233	0.8734544689655145	0.47031497369865755	0.28114369468687583	0.5353067060294567	0.49827556851507004	0.4931425651370463	0.4886885229537239	0.9059818183504396	0.5513092687394711	0.904977829700737	0.4827308256641491	0.0	1.0	0.0	0.0	0.0	0.0	0.9999999950474774	1.0
0.011271180875726854	0.006695575534833887	0.00014665394527315614	0.020931875209559445	0.0009749504714475621	0.007276428599841741	0.010509354617133163	0.9061881191025538	4.462554246973175e-06	0.35318958396065153	0.6613518040458833	0.40099185263903653	0.6521125256764697	0.4076789386952698	0.37336398377910895	0.46753043873302863	0.49157758313705197	0.6588216231565184	0.46200692206243194	0.8771651359089724	0.4696731470702994	0.265778223730145	0.5515659771759659	0.504594799753439	0.4931439516552714	0.4883833367663816	0.9064368032819097	0.5519336085874604	0.9054714533919943	0.48398557511271195	0.0	1.0	0.0	0.0	0.0	0.0	0.9999999950414893	1.0
0.001672663746632612	0.001137626235202713	1.3649364092760389e-05	0.0023435750996144635	0.0005167136180898844	0.0016623352189167747	0.002407348273034213	0.9113526346273597	3.005051460298295e-06	0.19410276336708582	0.21627293000481337	0.016216216216216214	0.25714025244556193	0.691555507946306	0.6349927701345002	0.533986164667615	0.5299520212181724	0.6317382532129437	0.5302045750479346	0.884108633556123	0.4706398345745992	0.6686990441607231	0.7672228673921814	0.0	0.5107748074990117	0.4883833367663816	0.30261610414135864	0.6306570568495848	0.29531159288150277	0.5233906438573083	0.0	1.0	0.0	0.0	0.0	0.0	0.9999999950414893	1.0
0.011271180875726854	0.006695575534833887	0.00014665394527315614	0.020931875209559445	0.0009749504714475621	0.007276428599841741	0.010509354617133163	0.9061881191025538	4.462554246973175e-06	0.35318958396065153	0.6613518040458833	0.40099185263903653	0.6521125256764697	0.4076789386952698	0.37336398377910895	0.46753043873302863	0.49157758313705197	0.6588216231565184	0.46200692206243194	0.8771651359089724	0.4696731470702994	0.265778223730145	0.5515659771759659	0.504594799753439	0.4931439516552714	0.4883833367663816	0.9064368032819097	0.5519336085874604	0.9054714533919943	0.48398557511271195	0.0	1.0	0.0	0.0	0.0	0.0	0.9999999950414893	1.0
0.0007493383530105186	0.0005307599318217207	6.535291392157566e-06	0.00117847495404057	0.00042108215391488326	0.001894643040233786	0.000902135420516318	0.9132695305710692	3.2221653444190085e-06	0.28886958473771446	0.3819605122263878	0.15568862275449105	0.4254731038093359	0.6436382476361961	0.6148787109476046	0.5824121936437272	0.44363736982741475	0.6358610526612782	0.39627848817912037	0.8693364311737662	0.47159093049562434	0.3932168082699174	0.7486668871541685	0.3666248213223801	0.516279777320354	0.4883833367663816	0.6077547333478384	0.6457615321400677	0.5853370087451528	0.535885749963065	0.0	1.0	0.0	0.0	0.0	0.0	0.9999999950414893	1.0
0.001777373384476696	0.0011996668467045494	1.4813745722845003e-05	0.0025454981589314693	0.00014097575807349574	0.0009452110525297101	0.0025809687199948718	0.9112724170585424	2.881149454445449e-06	0.20169734796007943	0.22992623502943108	0.028846153846153848	0.27017797694248813	0.674714379908701	0.6106968481776042	0.5316468846007381	0.5066517696532213	0.6310139674014691	0.5065044797780359	0.8804323118950635	0.4706296510230338	0.6968733375771614	0.7536871826340881	0.0	0.5107803535719122	0.48807819503118227	0.3026910648145275	0.6314544800667107	0.2952668259154324	0.5241178142943727	0.0	1.0	0.0	0.0	0.0	0.0	0.9999999950449283	1.0
0.012068115438542071	0.007131471237416296	0.00015419518695083186	0.021450661138504742	0.0012706992590969146	0.00623081615952937	0.011333631177487298	0.9054513505876477	4.5332644268114734e-06	0.34945199314158104	0.6174759197190092	0.3665869490946361	0.6343341274694996	0.4172647864753502	0.39927846460841965	0.4546315545530896	0.4896219295889273	0.6597811876833747	0.46434147803042586	0.8767380497298324	0.46969063300998454	0.27090348377367357	0.5462760402315741	0.47370391492492936	0.49314546710278273	0.48807819503118227	0.9058698277052113	0.5525599403865671	0.9054387684658043	0.48483006855562244	0.0	1.0	0.0	0.0	0.0	0.0	0.9999999950449283	1.0
0.0006873829372482639	0.0004983910007098825	6.837666272382302e-06	0.0010191211500187552	0.0001684886849273679	0.001165070732463556	0.0008538551912117762	0.9133627540743284	3.570771111477257e-06	0.29817885094193974	0.4000819374454061	0.18125	0.41885957159911147	0.6386594828048109	0.6132051604382602	0.5626741396889354	0.5223852499338031	0.6353637292434217	0.40454420399658253	0.8833608682747058	0.4716217340693989	0.44927070545870323	0.7543282750463303	0.3636393036928521	0.5162872277422192	0.48807819503118227	0.6076798393953399	0.646554996911203	0.5852511335734065	0.5364794682898405	0.0	1.0	0.0	0.0	0.0	0.0	0.9999999950449283	1.0
0.012068115438542071	0.007131471237416296	0.00015419518695083186	0.021450661138504742	0.0012706992590969146	0.00623081615952937	0.011333631177487298	0.9054513505876477	4.5332644268114734e-06	0.34945199314158104	0.6174759197190092	0.3665869490946361	0.6343341274694996	0.4172647864753502	0.39927846460841965	0.4546315545530896	0.4896219295889273	0.6597811876833747	0.46434147803042586	0.8767380497298324	0.46969063300998454	0.27090348377367357	0.5462760402315741	0.47370391492492936	0.49314546710278273	0.48807819503118227	0.9058698277052113	0.5525599403865671	0.9054387684658043	0.48483006855562244	0.0	1.0	0.0	0.0	0.0	0.0	0.9999999950449283	1.0
0.0006477146654526107	0.0005299128956420458	7.348036401123746e-06	0.0010589029718163579	0.00027084786353221747	0.0012618472769572297	0.0009349861805387631	0.9133554729700304	3.2788452874791457e-06	0.30850255198750665	0.3708272795564149	0.12432432432432432	0.4293799078785353	0.6141901186790268	0.5802983877358576	0.5281573475357657	0.4669325160499339	0.6349528491398494	0.4647866247145039	0.8726507049638255	0.4714894758211353	0.4997688780549229	0.7870370610062065	0.42124008404679136	0.5162946443465667	0.48777317831763495	0.6076015260084846	0.647342721299246	0.585161713469367	0.5372501823153696	0.0	1.0	0.0	0.0	0.0	0.0	0.9999999950458683	1.0
0.012098831671538383	0.007379342587814285	0.00016458702975349183	0.021434544066802345	0.003530484899315883	0.012514646055141089	0.01159988544625084	0.9057857414075868	4.540230389670961e-06	0.36009461898725215	0.6424379770431609	0.3791666666666666	0.6519094009778627	0.39657103100326235	0.3771309849336072	0.4300348684868914	0.4742571248719994	0.6601590226424169	0.48367607318570277	0.8726001654826075	0.46924086059845255	0.27496373875266866	0.5558885209549838	0.48497830475226644	0.49314698255029404	0.48777317831763495	0.9057796380390288	0.5533871855939041	0.9059158220377643	0.4856552245505593	0.0	1.0	0.0	0.0	0.0	0.0	0.9999999950458683	1.0
0.001714084629380375	0.0011596297607862154	1.4416645942053667e-05	0.0024109823275541235	0.00023763342858847052	0.001085762567807112	0.0024480470500824626	0.9113535002114912	2.994114033212978e-06	0.20000220545344477	0.23776360963464735	0.02295918367346939	0.2676398801469081	0.6823923232416564	0.6210060764803285	0.5269582091847949	0.5125410265314098	0.6313612537531105	0.5118151089680348	0.8813939228140653	0.4705964273987342	0.6854854813522473	0.7690552017349375	0.0	0.5107859651662532	0.48777317831763495	0.3029585646622376	0.6322456283196136	0.2951931140893529	0.5247554881759027	0.0	1.0	0.0	0.0	0.0	0.0	0.9999999950458683	1.0
0.012098831671538383	0.007379342587814285	0.00016458702975349183	0.021434544066802345	0.003530484899315883	0.012514646055141089	0.01159988544625084	0.9057857414075868	4.540230389670961e-06	0.36009461898725215	0.6424379770431609	0.3791666666666666	0.6519094009778627	0.39657103100326235	0.3771309849336072	0.4300348684868914	0.4742571248719994	0.6601590226424169	0.48367607318570277	0.8726001654826075	0.46924086059845255	0.27496373875266866	0.5558885209549838	0.48497830475226644	0.49314698255029404	0.48777317831763495	0.9057796380390288	0.5533871855939041	0.9059158220377643	0.4856552245505593	0.0	1.0	0.0	0.0	0.0	0.0	0.9999999950458683	1.0
0.0015940381699763285	0.0011563518239468872	1.4421244804316385e-05	0.002199725941005839	0.0008271262644771672	0.0023436458092314532	0.002405772791828505	0.9113440032957183	3.227458083378433e-06	0.19814001526546193	0.2171174777949311	0.024456521739130436	0.2575955320832434	0.6944319998957769	0.6301033527273251	0.5409708147694499	0.5487021768033796	0.6315055869048641	0.550220437018789	0.8870064297646076	0.4705644181805837	0.6782781835916427	0.7753784640674763	0.0	0.5107917395073981	0.48746820327797175	0.30291794845414544	0.6330232847630314	0.2951149792284854	0.5253775073384148	0.0	1.0	0.0	0.0	0.0	0.0	0.9999999950434664	1.0
0.011609948832564427	0.007328808714758665	0.00016043402504641087	0.02022018219335227	8.757662132398356e-05	0.0034449572606888162	0.01156924166547072	0.9055186423882222	4.641712729433409e-06	0.3546409849190798	0.623953941985247	0.3631790744466801	0.6339431339523838	0.4160540811440236	0.38523610111079787	0.4570146862287016	0.49853900843460286	0.661470632822708	0.48620268525344695	0.8789714677347594	0.4693346389378164	0.2623619100731329	0.5539252774539795	0.4664554223050945	0.49314862692709155	0.48746820327797175	0.9052132129078609	0.5540041558591651	0.9058786490321569	0.48687695427679156	0.0	1.0	0.0	0.0	0.0	0.0	0.9999999950434664	1.0
0.0007108475056534321	0.0004973718146981468	7.4976876557125445e-06	0.0011626498444277842	0.00015875347374147574	0.0008202040693194146	0.0008519992628047497	0.9134259689221786	3.5812735965185454e-06	0.3134154747434185	0.45087595882865505	0.23428571428571432	0.4749609028868155	0.6072674683512711	0.5825387610135048	0.5304431295774321	0.5191711952910975	0.6350320895087966	0.4906530628956006	0.8832092654727766	0.47156519964325927	0.4907063749997822	0.7774233920253175	0.4208179356838879	0.5163020947684319	0.48746820327797175	0.6075035633842032	0.6481269963661848	0.5850679191140115	0.5378392316908589	0.0	1.0	0.0	0.0	0.0	0.0	0.9999999950434664	1.0
0.011609948832564427	0.007328808714758665	0.00016043402504641087	0.02022018219335227	8.757662132398356e-05	0.0034449572606888162	0.01156924166547072	0.9055186423882222	4.641712729433409e-06	0.3546409849190798	0.623953941985247	0.3631790744466801	0.6339431339523838	0.4160540811440236	0.38523610111079787	0.4570146862287016	0.49853900843460286	0.661470632822708	0.48620268525344695	0.8789714677347594	0.4693346389378164	0.2623619100731329	0.5539252774539795	0.4664554223050945	0.49314862692709155	0.48746820327797175	0.9052132129078609	0.5540041558591651	0.9058786490321569	0.48687695427679156	0.0	1.0	0.0	0.0	0.0	0.0	0.9999999950434664	1.0
0.0006803301230761398	0.0005276290060116074	7.220913719347201e-06	0.0011959213752466733	0.000248317030955144	0.0005637731944489013	0.0009070897684870952	0.9133446358102787	2.8773785167746207e-06	0.3051437364910629	0.49378632104387477	0.3103448275862069	0.5143163237009638	0.5750477677359975	0.5273640190630865	0.5384591199316022	0.5262678484442261	0.6350517686543585	0.5118932210078521	0.8852158328840133	0.4716253926089838	0.48815353304577846	0.7373632502857863	0.4253325006733436	0.5163097713449466	0.4871633560382192	0.6074560249065594	0.6489166808850398	0.5847377037925473	0.5384415638582424	0.0	1.0	0.0	0.0	0.0	0.0	0.9999999950425993	1.0
0.012001394158500357	0.007517499600360269	0.00016414094536391365	0.020497659898001154	0.0027099023876067272	0.004560012743022117	0.012062380300798673	0.9050717900923784	4.821637101901877e-06	0.3509743744220363	0.6022721203335685	0.34859274330281453	0.6088065386619154	0.44149881802485386	0.409263434411145	0.4792008352649532	0.47893487956252256	0.6615606612320009	0.48438392266641117	0.8742766278811439	0.4693207845327696	0.2672468044007592	0.5522583168368052	0.4637375147563733	0.4931502395999661	0.4871633560382192	0.9047150430224892	0.554839400691277	0.9058694777394352	0.4877267720719039	0.0	1.0	0.0	0.0	0.0	0.0	0.9999999950425993	1.0
0.001526668616913812	0.001056913569993338	1.1420746033231301e-05	0.002063081249895978	0.0012659136706874826	0.002329762384777293	0.0021100611329148977	0.9116270003203334	2.8888790180446817e-06	0.20269476610479975	0.2092981136020365	0.0125	0.2854596513909645	0.7118019939527613	0.6567165551428352	0.5579968050092712	0.5863379674106983	0.6321237498089636	0.5599509688955805	0.8923890693278091	0.4706877996032408	0.6598913856208285	0.7807034144499567	0.0	0.5107976089603115	0.4871633560382192	0.30335336754902753	0.6338232917889548	0.2950600815614119	0.5261061633508883	0.0	1.0	0.0	0.0	0.0	0.0	0.9999999950425993	1.0
0.012001394158500357	0.007517499600360269	0.00016414094536391365	0.020497659898001154	0.0027099023876067272	0.004560012743022117	0.012062380300798673	0.9050717900923784	4.821637101901877e-06	0.3509743744220363	0.6022721203335685	0.34859274330281453	0.6088065386619154	0.44149881802485386	0.409263434411145	0.4792008352649532	0.47893487956252256	0.6615606612320009	0.48438392266641117	0.8742766278811439	0.4693207845327696	0.2672468044007592	0.5522583168368052	0.4637375147563733	0.4931502395999661	0.4871633560382192	0.9047150430224892	0.554839400691277	0.9058694777394352	0.4877267720719039	0.0	1.0	0.0	0.0	0.0	0.0	0.9999999950425993	1.0
0.012480479963915306	0.007524371700833375	0.00015893882226156983	0.02067164918727483	0.005718607638476371	0.007664319189184108	0.01227607201180935	0.9045994827885058	4.69370983310444e-06	0.34338120562789076	0.5793908063253786	0.3124786324786325	0.5887805194788289	0.4443698705215749	0.4111433599887939	0.49114075829172993	0.45611475733662254	0.6616113064477473	0.4782937083174306	0.8690064888295133	0.4694665295435099	0.26702812720519925	0.5483485569129033	0.44890651168324885	0.4931520129060498	0.4868585504723508	0.904189083977905	0.5546247409111185	0.9058537206780031	0.4887458018996552	0.0	1.0	0.0	0.0	0.0	0.0	0.9999999950429104	1.0
0.0015922249944767047	0.0011298477558907788	1.1390082570880058e-05	0.0021785404699105494	0.0006398337747875092	0.0018197481886954507	0.0022414646035633944	0.9113829481542135	2.676964941512809e-06	0.19529929011068958	0.19326586094551193	0.0058823529411764705	0.28496576239425453	0.7168602992005013	0.657255900463265	0.5939532265762602	0.5406442884657895	0.6318681648552875	0.5393719220003054	0.8853453982631905	0.47068984427148414	0.6627937294539001	0.7604798927688317	0.0	0.5108033811878615	0.4868585504723508	0.3033407740224938	0.6346248007332926	0.2950081759472831	0.5267448671481434	0.0	1.0	0.0	0.0	0.0	0.0	0.9999999950429104	1.0
0.012480479963915306	0.007524371700833375	0.00015893882226156983	0.02067164918727483	0.005718607638476371	0.007664319189184108	0.01227607201180935	0.9045994827885058	4.69370983310444e-06	0.34338120562789076	0.5793908063253786	0.3124786324786325	0.5887805194788289	0.4443698705215749	0.4111433599887939	0.49114075829172993	0.45611475733662254	0.6616113064477473	0.4782937083174306	0.8690064888295133	0.4694665295435099	0.26702812720519925	0.5483485569129033	0.44890651168324885	0.4931520129060498	0.4868585504723508	0.904189083977905	0.5546247409111185	0.9058537206780031	0.4887458018996552	0.0	1.0	0.0	0.0	0.0	0.0	0.9999999950429104	1.0
0.0008566169904329001	0.0005022497637787428	7.245173451198345e-06	0.001266509277346066	0.00014065546760262123	0.00012993945902469925	0.0008505885106317941	0.913341246384849	3.2456323855119517e-06	0.2944576341001651	0.5062925313107353	0.2880434782608696	0.5168833227795894	0.5607889899546712	0.5405244213372159	0.5049796621636184	0.5160267734684566	0.6349927493696323	0.48979191800356664	0.8826177507293382	0.4715894930529215	0.4955437829924569	0.764884029732364	0.3696815074177901	0.5163174458078664	0.4868585504723508	0.6073986784903701	0.649705404430672	0.5846699110277281	0.5392132453803614	0.0	1.0	0.0	0.0	0.0	0.0	0.9999999950429104	1.0
0.014423187511046414	0.007949285486035514	0.00017286910871650626	0.02336523216997469	0.005027295917622603	0.008031518309876716	0.012985833008866554	0.9043688870868439	4.895148912046243e-06	0.34819024084989514	0.5826205093181176	0.3315926892950393	0.585875914450984	0.45248433812669336	0.41921247745806434	0.5068023418059444	0.4630393006776545	0.6622039195534407	0.4801092567219688	0.8706474118702429	0.469367778594867	0.2741280826386977	0.5467802284721444	0.44771850066247987	0.4931537228042878	0.4865537893586254	0.9041228803927233	0.5550418032897996	0.9058288085850064	0.489590763486077	0.0	1.0	0.0	0.0	0.0	0.0	0.9999999950531985	1.0
0.014423187511046414	0.007949285486035514	0.00017286910871650626	0.02336523216997469	0.005027295917622603	0.008031518309876716	0.012985833008866554	0.9043688870868439	4.895148912046243e-06	0.34819024084989514	0.5826205093181176	0.3315926892950393	0.585875914450984	0.45248433812669336	0.41921247745806434	0.5068023418059444	0.4630393006776545	0.6622039195534407	0.4801092567219688	0.8706474118702429	0.469367778594867	0.2741280826386977	0.5467802284721444	0.44771850066247987	0.4931537228042878	0.4865537893586254	0.9041228803927233	0.5550418032897996	0.9058288085850064	0.489590763486077	0.0	1.0	0.0	0.0	0.0	0.0	0.9999999950531985	1.0
0.0018341230866098046	0.0012081816653559318	1.3284374184324981e-05	0.002539726235527949	0.0006684649809362245	0.0014115111018778539	0.002489686295133047	0.9111678479266234	2.7313808288957663e-06	0.1931432332489012	0.2081691080950225	0.030769230769230767	0.2721189309560067	0.69407421127394	0.6393117315223319	0.5296181393266999	0.5369464521485775	0.631586192161366	0.520878284566357	0.885187006965244	0.4706009351218644	0.6659052766131281	0.7564174337940361	0.0	0.5108092189368519	0.4865537893586254	0.30335765435209927	0.6354209511382028	0.29494365167508296	0.5273624046167739	0.0	1.0	0.0	0.0	0.0	0.0	0.9999999950531985	1.0
0.015097481842567888	0.008250465182471823	0.00018137215575595342	0.024475161064186148	0.004358560748242788	0.010541688745429798	0.013505446154360558	0.9040367127020469	4.966931057291744e-06	0.3487806101865735	0.5743991668779582	0.32682004412228177	0.5799276835488462	0.44422990527569356	0.41899066778666805	0.47999258122423655	0.46892411531677647	0.6627293293519796	0.47335195106818573	0.8720386697970991	0.468842238195832	0.2779225158921428	0.5567050610448077	0.4998886889262852	0.49315562503965765	0.48624915326655194	0.9036006410255127	0.5556702479571841	0.9058086284887865	0.49063356876228903	0.0	1.0	0.0	0.0	0.0	0.0	0.9999999950858187	1.0
0.015097481842567888	0.008250465182471823	0.00018137215575595342	0.024475161064186148	0.004358560748242788	0.010541688745429798	0.013505446154360558	0.9040367127020469	4.966931057291744e-06	0.3487806101865735	0.5743991668779582	0.32682004412228177	0.5799276835488462	0.44422990527569356	0.41899066778666805	0.47999258122423655	0.46892411531677647	0.6627293293519796	0.47335195106818573	0.8720386697970991	0.468842238195832	0.2779225158921428	0.5567050610448077	0.4998886889262852	0.49315562503965765	0.48624915326655194	0.9036006410255127	0.5556702479571841	0.9058086284887865	0.49063356876228903	0.0	1.0	0.0	0.0	0.0	0.0	0.9999999950858187	1.0
0.0017440919693216227	0.0011682081484020996	1.2809300839449129e-05	0.002443169360553363	0.0012006715463688264	0.001991845947200755	0.0024668642643015668	0.9112328328595936	2.541784834790478e-06	0.1894871840228169	0.20477204017310344	0.010025062656641603	0.27215209792198314	0.6785291788187695	0.6188722155696905	0.5112495463901681	0.5654800297301282	0.6313685451780621	0.5355277341902616	0.8903300417817012	0.47067436634859194	0.6836370424543712	0.7536636549400648	0.0	0.5108152490229744	0.48624915326655194	0.3031699357459928	0.636221021804737	0.2948875669435258	0.5281036443268312	0.0	1.0	0.0	0.0	0.0	0.0	0.9999999950858187	1.0
0.0015936048979622935	0.0010967026254476635	1.2205306957246687e-05	0.0023470723904559974	0.0011030271458375008	0.0026355343052501625	0.002304652033047897	0.9115466954743169	2.5109248526264142e-06	0.20447081461261074	0.21389393799552112	0.0234375	0.2909608069601053	0.6710625548467009	0.6134814546944726	0.52573322425905	0.5624676907772757	0.6315622025680652	0.5554958395255319	0.8902882510985345	0.4707389289906895	0.6854851033467116	0.7603024373848686	0.0	0.5108213129266145	0.4859445616266215	0.3030996788800855	0.6368755909428465	0.29483527106162166	0.5287442456657854	0.0	1.0	0.0	0.0	0.0	0.0	0.9999999950793477	1.0
0.014768793559441728	0.008356096493817218	0.0001758270650272922	0.023395099578068672	0.0008745323137411561	0.0014750592092486335	0.013555216209922989	0.9031940422260086	4.972317160055232e-06	0.3382765688994548	0.5546326782102895	0.305239179954442	0.5713798753169113	0.4520261298738926	0.43295966629770766	0.47875343719144897	0.49291441686448245	0.6641244826735605	0.47713354241683775	0.8777490532072937	0.46905587796360676	0.27016683016483944	0.5505814153139515	0.47700658852248623	0.4931574638671818	0.4859445616266215	0.903576171219652	0.5562911066637638	0.9062646726455039	0.49168403910825953	0.0	1.0	0.0	0.0	0.0	0.0	0.9999999950793477	1.0
0.014768793559441728	0.008356096493817218	0.0001758270650272922	0.023395099578068672	0.0008745323137411561	0.0014750592092486335	0.013555216209922989	0.9031940422260086	4.972317160055232e-06	0.3382765688994548	0.5546326782102895	0.305239179954442	0.5713798753169113	0.4520261298738926	0.43295966629770766	0.47875343719144897	0.49291441686448245	0.6641244826735605	0.47713354241683775	0.8777490532072937	0.46905587796360676	0.27016683016483944	0.5505814153139515	0.47700658852248623	0.4931574638671818	0.4859445616266215	0.903576171219652	0.5562911066637638	0.9062646726455039	0.49168403910825953	0.0	1.0	0.0	0.0	0.0	0.0	0.9999999950793477	1.0
0.014853938944288648	0.008779369786900339	0.00018002035579675648	0.024253474701977	0.0013107357198962639	0.006124888598902422	0.014491410156797948	0.9022637110759545	4.554576370389348e-06	0.33303334147651775	0.5694454583384764	0.3035556861592713	0.5758081320286346	0.4322145820783097	0.4071633063007548	0.4536555861855926	0.49070053095486005	0.6644292646607338	0.5014620536113065	0.8771734119781449	0.4689778531088648	0.27844420190574315	0.5486001198742089	0.5153413464555677	0.493159463327915	0.48564005333445903	0.9035361554975931	0.5569158856319675	0.906230686826729	0.49253076091428377	0.0	1.0	0.0	0.0	0.0	0.0	0.9999999950809707	1.0
0.014853938944288648	0.008779369786900339	0.00018002035579675648	0.024253474701977	0.0013107357198962639	0.006124888598902422	0.014491410156797948	0.9022637110759545	4.554576370389348e-06	0.33303334147651775	0.5694454583384764	0.3035556861592713	0.5758081320286346	0.4322145820783097	0.4071633063007548	0.4536555861855926	0.49070053095486005	0.6644292646607338	0.5014620536113065	0.8771734119781449	0.4689778531088648	0.27844420190574315	0.5486001198742089	0.5153413464555677	0.493159463327915	0.48564005333445903	0.9035361554975931	0.5569158856319675	0.906230686826729	0.49253076091428377	0.0	1.0	0.0	0.0	0.0	0.0	0.9999999950809707	1.0
0.0017237077331010585	0.0011646460152227051	1.342077007141253e-05	0.0025272263948962854	0.001335891718730564	0.002782602805817588	0.002529855606225748	0.9112217948458402	2.5199892830864213e-06	0.18736991764805178	0.22400018617042497	0.0166270783847981	0.2774727458438121	0.6396654668040491	0.5901505259913447	0.4518081056490915	0.5690916462430254	0.6317856646829376	0.5527861686650246	0.8915978406992904	0.47065505917428446	0.6619418138484753	0.7578063825573358	0.0	0.5108274085341773	0.48564005333445903	0.3030145599848517	0.6376611133657566	0.29476884423401634	0.52936195166608	0.0	1.0	0.0	0.0	0.0	0.0	0.9999999950809707	1.0
0.016233794059793666	0.009200484887618831	0.0001920243092754406	0.026480229155663535	0.0005850207534691943	0.003166353139521066	0.014893730379289795	0.9018153806819944	4.663940238451329e-06	0.33468311206295087	0.6016390857518084	0.33033202025886327	0.5955202432467273	0.4281470201316417	0.4067560045440882	0.4570576270202031	0.4955595974721208	0.6650942156202209	0.4917628111149888	0.8782966295158099	0.4688076334771474	0.28347585216311905	0.5488036133569697	0.5212386668878031	0.4931614310847254	0.48533562839006467	0.9035013106274885	0.557543668437	0.9062090594875087	0.4933658353097468	0.0	1.0	0.0	0.0	0.0	0.0	0.9999999950527344	1.0
0.016233794059793666	0.009200484887618831	0.0001920243092754406	0.026480229155663535	0.0005850207534691943	0.003166353139521066	0.014893730379289795	0.9018153806819944	4.663940238451329e-06	0.33468311206295087	0.6016390857518084	0.33033202025886327	0.5955202432467273	0.4281470201316417	0.4067560045440882	0.4570576270202031	0.4955595974721208	0.6650942156202209	0.4917628111149888	0.8782966295158099	0.4688076334771474	0.28347585216311905	0.5488036133569697	0.5212386668878031	0.4931614310847254	0.48533562839006467	0.9035013106274885	0.557543668437	0.9062090594875087	0.4933658353097468	0.0	1.0	0.0	0.0	0.0	0.0	0.9999999950527344	1.0
0.0018277233032398489	0.0011193037550313915	1.3787294572224247e-05	0.0025961494987297934	0.0013428198065124726	0.0036042087302752654	0.0024478803004314926	0.9114222776587909	2.665644451331507e-06	0.19675412910960577	0.23232847720429942	0.016949152542372878	0.28158938726951177	0.7009824825602244	0.6427042370663626	0.49437861398008026	0.5708153118344005	0.6315355544486868	0.5753802017155187	0.8923163037153808	0.4707170019830747	0.6829530410380908	0.7583814839158082	0.0	0.5108335041417402	0.48533562839006467	0.30293282716363956	0.6384611076635578	0.2947060111221762	0.5299837523616202	0.0	1.0	0.0	0.0	0.0	0.0	0.9999999950527344	1.0
0.016929517587178356	0.009745507969455712	0.00020688242404367802	0.02822373185138326	6.832740931410506e-05	0.004211435464704793	0.01552278360746349	0.9018361395962052	4.766985526476491e-06	0.34420056113879044	0.6021708486996522	0.34221038615179766	0.6043579218376932	0.4281456920482893	0.4036574340058735	0.47487795093946655	0.4995868815693344	0.664496103013092	0.4942237470281318	0.8792268663924258	0.46877459592902043	0.29866120710227106	0.5452340093353637	0.4590329352654472	0.49316355947474466	0.48503129234995584	0.9034653648663229	0.5581717758091475	0.9066835437966139	0.49418718373745846	0.0	1.0	0.0	0.0	0.0	0.0	0.9999999950469494	1.0
0.0018686991826643072	0.0011698903755319266	1.3215322527860444e-05	0.0026660072886082148	0.0010131843622429404	0.002477527121671746	0.0025651328716953872	0.9111987242928852	2.472759179490815e-06	0.18634385086468108	0.21032151491069126	0.0166270783847981	0.26682598595089824	0.6696870193593227	0.6168453621511165	0.47727311830934277	0.552204750700166	0.6317647614739309	0.5450525072538386	0.8885330456966252	0.47059627812655613	0.6622685486081105	0.7664835740261003	0.0	0.5108396314532259	0.48503129234995584	0.30285134454494134	0.6392630175437436	0.29462964872745545	0.5307254040379675	0.0	1.0	0.0	0.0	0.0	0.0	0.9999999950469494	1.0
0.016929517587178356	0.009745507969455712	0.00020688242404367802	0.02822373185138326	6.832740931410506e-05	0.004211435464704793	0.01552278360746349	0.9018361395962052	4.766985526476491e-06	0.34420056113879044	0.6021708486996522	0.34221038615179766	0.6043579218376932	0.4281456920482893	0.4036574340058735	0.47487795093946655	0.4995868815693344	0.664496103013092	0.4942237470281318	0.8792268663924258	0.46877459592902043	0.29866120710227106	0.5452340093353637	0.4590329352654472	0.49316355947474466	0.48503129234995584	0.9034653648663229	0.5581717758091475	0.9066835437966139	0.49418718373745846	0.0	1.0	0.0	0.0	0.0	0.0	0.9999999950469494	1.0
0.0018578918301576882	0.001159067686064278	1.3633841363049858e-05	0.002640907315149906	0.0008962484587701884	0.0027580150434107524	0.0025376074565563846	0.911264985927511	2.5467956503775645e-06	0.19045301326114727	0.22320912513507343	0.02358490566037736	0.282893049036004	0.6584317127019799	0.6148916692998802	0.45232099322458547	0.545753795749284	0.6324010557000909	0.551666917025926	0.8875667488221155	0.4705264078834889	0.6297305441626955	0.7811667067660271	0.0	0.5108458876939977	0.48472695353158846	0.30277027893043296	0.6400536948561267	0.29456767745695267	0.5313658243614305	0.0	1.0	0.0	0.0	0.0	0.0	0.9999999950413603	1.0
0.018221831582971006	0.010233601490142893	0.00021242760831518943	0.029576060972876714	0.0025317547446797304	0.005504150977050463	0.016297287859359477	0.9003864497490427	4.62516099378064e-06	0.3341960201087808	0.6190910143718192	0.3557182529664225	0.6058998571517078	0.42826500058874734	0.40317372429562937	0.4599879844677888	0.48510480189243865	0.6637059236520237	0.48899282221571455	0.8758801996031914	0.4687533734541287	0.3124360196595567	0.5421980769525172	0.0	0.49316555893547787	0.48472695353158846	0.9034287018579505	0.5585802148850679	0.9066533305663347	0.4949964166110975	0.0	1.0	0.0	0.0	0.0	0.0	0.9999999950413603	1.0
0.018221831582971006	0.010233601490142893	0.00021242760831518943	0.029576060972876714	0.0025317547446797304	0.005504150977050463	0.016297287859359477	0.9003864497490427	4.62516099378064e-06	0.3341960201087808	0.6190910143718192	0.3557182529664225	0.6058998571517078	0.42826500058874734	0.40317372429562937	0.4599879844677888	0.48510480189243865	0.6637059236520237	0.48899282221571455	0.8758801996031914	0.4687533734541287	0.3124360196595567	0.5421980769525172	0.0	0.49316555893547787	0.48472695353158846	0.9034287018579505	0.5585802148850679	0.9066533305663347	0.4949964166110975	0.0	1.0	0.0	0.0	0.0	0.0	0.9999999950413603	1.0
0.001837101084225061	0.0011674900322342393	1.3715344882136521e-05	0.0027073100947422085	0.00024660133838810464	0.0007165721198813377	0.002532462084054806	0.9112677918012513	2.5507017648966043e-06	0.19298329233644385	0.23221905601754314	0.03755868544600939	0.2866371550480378	0.6618977559347445	0.6112369804988163	0.5003774519875839	0.5119389051517357	0.6322407677252829	0.5002050427098744	0.8814439731580216	0.4705778827687276	0.6372460900642034	0.7702085782792287	0.0	0.5108522411601331	0.4844227425131319	0.30269436748771117	0.6407101795766207	0.2944962584540537	0.5319652790066979	0.0	1.0	0.0	0.0	0.0	0.0	0.9999999950382251	1.0
0.01800281183315565	0.010507438824831688	0.000222820903320518	0.029722054779877986	0.007457969289897078	0.016548558348223583	0.016223196617822323	0.9002531403685097	4.924850025988151e-06	0.33695933320569915	0.6432414057107847	0.38518329938900203	0.6188991775427171	0.4229497659205487	0.39640085517786017	0.46608248353862153	0.4573575201352703	0.6623218379213066	0.4963320287272454	0.869763043504432	0.46833360379546835	0.325177910913269	0.5483083226903109	0.3810499820031771	0.4931677845508606	0.4844227425131319	0.90329994764429	0.558780377334091	0.9066144176168954	0.49564608120843046	0.0	1.0	0.0	0.0	0.0	0.0	0.9999999950382251	1.0
0.01800281183315565	0.010507438824831688	0.000222820903320518	0.029722054779877986	0.007457969289897078	0.016548558348223583	0.016223196617822323	0.9002531403685097	4.924850025988151e-06	0.33695933320569915	0.6432414057107847	0.38518329938900203	0.6188991775427171	0.4229497659205487	0.39640085517786017	0.46608248353862153	0.4573575201352703	0.6623218379213066	0.4963320287272454	0.869763043504432	0.46833360379546835	0.325177910913269	0.5483083226903109	0.3810499820031771	0.4931677845508606	0.4844227425131319	0.90329994764429	0.558780377334091	0.9066144176168954	0.49564608120843046	0.0	1.0	0.0	0.0	0.0	0.0	0.9999999950382251	1.0
0.0018182798443200634	0.0011431012911273797	1.2393994089595598e-05	0.002482897248026097	0.0007556450021493486	0.002252828159127068	0.0024171909322317246	0.9111721246212828	2.6592476848882374e-06	0.17612372423702288	0.20564105945041408	0.03763440860215054	0.2417841324579317	0.7250685831421722	0.6767100531921644	0.5293857585797883	0.543936510436441	0.6323735633148796	0.5468777992677583	0.8862224823337332	0.47067710289250203	0.6332259218997607	0.7593545125873613	0.0	0.5108584995144998	0.48411853149467526	0.3026466955687266	0.6415075582453189	0.29445248341857916	0.5325701828424367	0.0	1.0	0.0	0.0	0.0	0.0	0.9999999950368021	1.0
0.019404794023874804	0.011113487217411743	0.00023474822327909645	0.031077280725707115	0.003089437713489551	0.012142821285064803	0.016729416348301135	0.8993338298482242	5.227578109606932e-06	0.3356738572573403	0.6373131389669606	0.3679245283018868	0.6191358882835257	0.44488214914398744	0.42248461862083675	0.4881127318517254	0.4818321948836174	0.6645712544569323	0.49052659189778025	0.8754701627653085	0.4678546529270054	0.32138397478022807	0.5527376256629511	0.45563997404082446	0.4931700101662433	0.48411853149467526	0.9028170067519317	0.5594024961247641	0.9066123687110745	0.4964469998533088	0.0	1.0	0.0	0.0	0.0	0.0	0.9999999950368021	1.0
0.019404794023874804	0.011113487217411743	0.00023474822327909645	0.031077280725707115	0.003089437713489551	0.012142821285064803	0.016729416348301135	0.8993338298482242	5.227578109606932e-06	0.3356738572573403	0.6373131389669606	0.3679245283018868	0.6191358882835257	0.44488214914398744	0.42248461862083675	0.4881127318517254	0.4818321948836174	0.6645712544569323	0.49052659189778025	0.8754701627653085	0.4678546529270054	0.32138397478022807	0.5527376256629511	0.45563997404082446	0.4931700101662433	0.48411853149467526	0.9028170067519317	0.5594024961247641	0.9066123687110745	0.4964469998533088	0.0	1.0	0.0	0.0	0.0	0.0	0.9999999950368021	1.0
0.0017312014172289412	0.0011080214529727297	1.2596579477700858e-05	0.0023996427077078637	0.0010360057586766747	0.0024889653686315885	0.0023283849349197746	0.9113922704851045	2.6857359097761415e-06	0.19032986082664322	0.22581201501967232	0.021333333333333333	0.2699799709240872	0.7088556190135489	0.661723406717592	0.5161899943660886	0.5600490905734266	0.6323315046315549	0.5530800957944845	0.8893294407126573	0.47067321760859016	0.640228678185641	0.7691161559443404	0.0	0.5108647874591946	0.4838144038239867	0.3025870472894094	0.642304516885986	0.29438225148016367	0.5333196119429852	0.0	1.0	0.0	0.0	0.0	0.0	0.9999999950371838	1.0
0.019376993970375452	0.011161852671191092	0.00023290329668950073	0.03014928113994056	0.0056454945697969935	0.011739081742360989	0.01652306581595383	0.8986990788639684	5.60189696341623e-06	0.32938407923169133	0.6214055006086614	0.3545827633378933	0.6026055565098177	0.47319632086852	0.4474449211265791	0.5064360144373166	0.4651579105972332	0.6662990407447512	0.49010582833927785	0.8725279988152543	0.4677308111628421	0.3124631633099795	0.5545900248589581	0.5110632988891126	0.49317220196410827	0.4838144038239867	0.9027838465787542	0.5600234948406875	0.906587147656089	0.4972786162287017	0.0	1.0	0.0	0.0	0.0	0.0	0.9999999950371838	1.0
0.019376993970375452	0.011161852671191092	0.00023290329668950073	0.03014928113994056	0.0056454945697969935	0.011739081742360989	0.01652306581595383	0.8986990788639684	5.60189696341623e-06	0.32938407923169133	0.6214055006086614	0.3545827633378933	0.6026055565098177	0.47319632086852	0.4474449211265791	0.5064360144373166	0.4651579105972332	0.6662990407447512	0.49010582833927785	0.8725279988152543	0.4677308111628421	0.3124631633099795	0.5545900248589581	0.5110632988891126	0.49317220196410827	0.4838144038239867	0.9027838465787542	0.5600234948406875	0.906587147656089	0.4972786162287017	0.0	1.0	0.0	0.0	0.0	0.0	0.9999999950371838	1.0
0.019465854282422396	0.01147374010877136	0.0002371572776434203	0.030359276175785814	0.006589159905313685	0.011673883694824923	0.016622146443472933	0.8981740152047364	5.743886516021158e-06	0.32839151459298827	0.6359456984304103	0.366135239142386	0.6116246217223069	0.4683925116484508	0.44904347563432667	0.5174827285859498	0.459273428233354	0.6643179600869094	0.4957427923246738	0.8716440190579128	0.46771197230304884	0.32794838446563535	0.5526965845468571	0.0	0.49317442757949104	0.4835103206054411	0.9027345400033453	0.5606513476503918	0.9065501210008975	0.4980993279812379	0.0	1.0	0.0	0.0	0.0	0.0	0.9999999950366457	1.0
0.0019042689736264611	0.0011101907592989057	1.2298638215917982e-05	0.0026046752998575033	0.0011580105280389313	0.0022503632056411625	0.0023843738483596538	0.9113491402085091	2.526396490298647e-06	0.18615141532389085	0.22388498124557168	0.028571428571428567	0.26608061517150483	0.6755790131941053	0.6253855401783834	0.4831044399563749	0.565449576681576	0.6328800212389097	0.5446273657819027	0.8904517965132083	0.4707029115262489	0.6091688421472359	0.7632387094139765	0.0	0.5108712381506931	0.4835103206054411	0.30249522296680265	0.6431076677580819	0.2943103283813881	0.5339446896431045	0.0	1.0	0.0	0.0	0.0	0.0	0.9999999950366457	1.0
0.019465854282422396	0.01147374010877136	0.0002371572776434203	0.030359276175785814	0.006589159905313685	0.011673883694824923	0.016622146443472933	0.8981740152047364	5.743886516021158e-06	0.32839151459298827	0.6359456984304103	0.366135239142386	0.6116246217223069	0.4683925116484508	0.44904347563432667	0.5174827285859498	0.459273428233354	0.6643179600869094	0.4957427923246738	0.8716440190579128	0.46771197230304884	0.32794838446563535	0.5526965845468571	0.0	0.49317442757949104	0.4835103206054411	0.9027345400033453	0.5606513476503918	0.9065501210008975	0.4980993279812379	0.0	1.0	0.0	0.0	0.0	0.0	0.9999999950366457	1.0
0.001636159617779028	0.0010305461656037972	1.0850197724963043e-05	0.0022719751599973455	0.0008644491111107184	0.0023393243280221405	0.002194527091630274	0.9116203822063551	2.3436159479496745e-06	0.1942926924047888	0.20676513548855616	0.044321329639889204	0.2782696057334578	0.7051868721543277	0.6570154992618277	0.5158962368253224	0.5519399931031594	0.6330814808346819	0.5514036587781898	0.8883238356379701	0.4706949521020664	0.6064645379040073	0.7872021673140375	0.0	0.5108777205461146	0.4832062790607795	0.30239530876291265	0.6439144461449923	0.29421565592353793	0.5345592996543109	0.0	1.0	0.0	0.0	0.0	0.0	0.9999999950385173	1.0
0.01947414205350562	0.011807254708128946	0.00024367529739892607	0.028889599610486618	0.0074532824667438834	0.007856723637424796	0.016620289266365745	0.8978512791411035	6.306393878330621e-06	0.329877932858909	0.6066015722423884	0.34353146853146854	0.5948303373756323	0.49213874029782706	0.4712874649091009	0.5409378810719188	0.4513424627511102	0.6653162304672323	0.50632508629639	0.87088373805282	0.4674268427324531	0.3271683388985891	0.5552286301884516	0.0	0.4931767821241599	0.4832062790607795	0.9026605634600646	0.561281631531428	0.9064887026097432	0.49893908381181395	0.0	1.0	0.0	0.0	0.0	0.0	0.9999999950385173	1.0
0.01947414205350562	0.011807254708128946	0.00024367529739892607	0.028889599610486618	0.0074532824667438834	0.007856723637424796	0.016620289266365745	0.8978512791411035	6.306393878330621e-06	0.329877932858909	0.6066015722423884	0.34353146853146854	0.5948303373756323	0.49213874029782706	0.4712874649091009	0.5409378810719188	0.4513424627511102	0.6653162304672323	0.50632508629639	0.87088373805282	0.4674268427324531	0.3271683388985891	0.5552286301884516	0.0	0.4931767821241599	0.4832062790607795	0.9026605634600646	0.561281631531428	0.9064887026097432	0.49893908381181395	0.0	1.0	0.0	0.0	0.0	0.0	0.9999999950385173	1.0
0.020926998607825657	0.012191237084855292	0.00026000868892145525	0.03188526801627636	0.008095460893027167	0.014178412202900021	0.016907984667031518	0.898233699995218	6.132716951682788e-06	0.33910431709802297	0.6512966651012256	0.3747671014107	0.6341542096781235	0.4499707205763093	0.4292475197538913	0.5123830818686699	0.45171554839579714	0.6638619154304948	0.4890801070303265	0.8703398026591636	0.4674678493464125	0.3396192831808377	0.5519712993840034	0.4315326687722881	0.49317916837275166	0.4829022791900019	0.9026245509782285	0.5619005491993788	0.9064613838654649	0.4995778375443768	0.783132530120482	0.0	0.0	0.0	0.0	0.0	0.999999995040899	1.0
0.0014008387871167949	0.0009826700860546583	1.0645727743273786e-05	0.001971811030605288	0.0003700721323547832	0.0012576081920313606	0.0020828444471806913	0.9116304783951955	2.595218195948713e-06	0.18065522860297195	0.23060254345598483	0.03680981595092025	0.25703354425848346	0.6888585778138481	0.6513423307111833	0.4777889613748589	0.524194748449577	0.6335322928264935	0.5234204443032813	0.8831934841390477	0.4707373548473822	0.583739005502972	0.7939632034771111	0.0	0.5108841057161727	0.4829022791900019	0.30233367554365165	0.6447104629046199	0.29414322872888576	0.5351630861875362	0.783132530120482	0.0	0.0	0.0	0.0	0.0	0.999999995040899	1.0
0.020926998607825657	0.012191237084855292	0.00026000868892145525	0.03188526801627636	0.008095460893027167	0.014178412202900021	0.016907984667031518	0.898233699995218	6.132716951682788e-06	0.33910431709802297	0.6512966651012256	0.3747671014107	0.6341542096781235	0.4499707205763093	0.4292475197538913	0.5123830818686699	0.45171554839579714	0.6638619154304948	0.4890801070303265	0.8703398026591636	0.4674678493464125	0.3396192831808377	0.5519712993840034	0.4315326687722881	0.49317916837275166	0.4829022791900019	0.9026245509782285	0.5619005491993788	0.9064613838654649	0.4995778375443768	0.783132530120482	0.0	0.0	0.0	0.0	0.0	0.999999995040899	1.0
0.0015574917139501835	0.0009380093565557908	1.0168773358503965e-05	0.002167756239635925	6.481281235611069e-05	0.0008429519729559833	0.001989182818154078	0.9118515544590602	2.4536199959039285e-06	0.19446415893040148	0.2335231518948462	0.04294478527607362	0.27787717336473083	0.6883842498856136	0.6477655918147104	0.49814259080398976	0.5035659287797186	0.6336151508118198	0.5098478250936793	0.8798905326943476	0.4707549245126415	0.582860683375071	0.8055357753004818	0.0	0.5108906853369574	0.48259836544525114	0.3022940768257828	0.6454990591690306	0.29409156703211664	0.5357739822602198	0.783132530120482	0.0	0.0	0.0	0.0	0.0	0.9999999950413393	1.0
0.020806096807105712	0.012463031041203587	0.00027590535216260795	0.03194728285496916	0.006118745405662781	0.006864167801847497	0.01700621111953795	0.8988528072700902	6.3151373760946415e-06	0.3487338428094004	0.6876938483588594	0.4174181911878381	0.6517452184470449	0.4392579517318838	0.4131283729149422	0.5107093019080489	0.46444409632337785	0.6640790017987264	0.49122205821114906	0.8725401122759583	0.4674769757931312	0.34174198856696014	0.5501033038792535	0.0	0.4931815229174205	0.48259836544525114	0.9026124078162198	0.5625134591936722	0.9064481635445731	0.5003851416667493	0.783132530120482	0.0	0.0	0.0	0.0	0.0	0.9999999950413393	1.0
0.020806096807105712	0.012463031041203587	0.00027590535216260795	0.03194728285496916	0.006118745405662781	0.006864167801847497	0.01700621111953795	0.8988528072700902	6.3151373760946415e-06	0.3487338428094004	0.6876938483588594	0.4174181911878381	0.6517452184470449	0.4392579517318838	0.4131283729149422	0.5107093019080489	0.46444409632337785	0.6640790017987264	0.49122205821114906	0.8725401122759583	0.4674769757931312	0.34174198856696014	0.5501033038792535	0.0	0.4931815229174205	0.48259836544525114	0.9026124078162198	0.5625134591936722	0.9064481635445731	0.5003851416667493	0.783132530120482	0.0	0.0	0.0	0.0	0.0	0.9999999950413393	1.0
0.020305681075664116	0.01249613461420189	0.00027813260878279257	0.03024197006991294	0.0037969619844009476	0.0060167731308201486	0.016977485354147035	0.8993184079563438	6.605326584431996e-06	0.3537231071911018	0.6643713837806592	0.39424613745338316	0.6415134252801573	0.45511433790944295	0.4332997519074059	0.528969870747688	0.4769034503310172	0.6636383626416926	0.49612240924040657	0.8750230137597176	0.46771000024628023	0.34432129645542553	0.5462046295920496	0.47487333000086196	0.4931839429835299	0.48229440724835765	0.9025815161458351	0.5631494389093731	0.9064261784598919	0.5010419407711946	0.0	1.0	0.0	0.0	0.0	0.0	0.9999999950519974	1.0
0.020305681075664116	0.01249613461420189	0.00027813260878279257	0.03024197006991294	0.0037969619844009476	0.0060167731308201486	0.016977485354147035	0.8993184079563438	6.605326584431996e-06	0.3537231071911018	0.6643713837806592	0.39424613745338316	0.6415134252801573	0.45511433790944295	0.4332997519074059	0.528969870747688	0.4769034503310172	0.6636383626416926	0.49612240924040657	0.8750230137597176	0.46771000024628023	0.34432129645542553	0.5462046295920496	0.47487333000086196	0.4931839429835299	0.48229440724835765	0.9025815161458351	0.5631494389093731	0.9064261784598919	0.5010419407711946	0.0	1.0	0.0	0.0	0.0	0.0	0.9999999950519974	1.0
0.001497412677934379	0.000986551719714564	1.0934301222895753e-05	0.0021266060783265753	0.0007435679083589898	0.0016423324733606326	0.0020767497769726166	0.911658169808544	2.6126515863999096e-06	0.18536876877172226	0.248137610246109	0.07507507507507508	0.26628547294814076	0.67058760240075	0.6360625334448619	0.485551877918817	0.5483785705080554	0.6338306438439977	0.5348839318698646	0.8873042773218364	0.47069300183220114	0.564529325998105	0.801606793753534	0.0	0.510897136028456	0.48229440724835765	0.3022380147824983	0.6461567212408239	0.29403891340475163	0.5363946157179384	0.0	1.0	0.0	0.0	0.0	0.0	0.9999999950519974	1.0
[truncated: 59,374 more rows]
