# Supplementary material for: MFAM-AD: an anomaly detection model for multivariate time series using attention mechanism to fuse multi-scale features
Source: PeerJ Comput Sci. 2024 Aug 30;10:e2201. doi: 10.7717/peerj-cs.2201 (PMC11419642; doi:10.7717/peerj-cs.2201)
Supplement: Supplemental Information 1 [file peerj-cs-10-2201-s001.zip › SMAP_test_label.csv]

0
False
False
False
False
False
False
False
False
False
False
False
False
False
False
False
False
False
False
False
False
False
False
False
False
False
False
False
False
False
False
False
False
False
False
False
False
False
False
False
False
False
False
False
False
False
False
False
False
False
False
False
False
False
False
False
False
False
False
False
False
False
False
False
False
False
False
False
False
False
False
False
False
False
False
False
False
False
False
False
False
False
False
False
False
False
False
False
False
False
False
False
False
False
False
False
False
False
False
False
False
False
False
False
False
False
False
False
False
False
False
False
False
False
False
False
False
False
False
False
False
False
False
False
False
False
False
False
False
False
False
False
False
False
False
False
False
False
False
False
False
False
False
False
False
False
False
False
False
False
False
False
False
False
False
False
False
False
False
False
False
False
False
False
False
False
False
False
False
False
False
False
False
False
False
False
False
False
False
False
False
False
False
False
False
False
False
False
False
False
False
False
False
False
False
False
False
False
False
False
False
False
False
False
False
False
False
False
False
False
False
False
False
False
False
False
False
False
False
False
False
False
False
False
False
False
False
False
False
False
False
False
False
False
False
False
False
False
False
False
False
False
False
False
False
False
False
False
False
False
False
False
False
False
False
False
False
False
False
False
False
False
False
False
False
False
False
False
False
False
False
False
False
False
False
False
False
False
False
False
False
False
False
False
False
False
False
False
False
False
False
False
False
False
False
False
False
False
False
False
False
False
False
False
False
False
False
False
False
False
False
False
False
False
False
False
False
False
False
False
False
False
False
False
False
False
False
False
False
False
False
False
False
False
False
False
False
False
False
False
False
False
False
False
False
False
False
False
False
False
False
False
False
False
False
False
False
False
False
False
False
False
False
False
False
False
False
False
False
False
False
False
False
False
False
False
False
False
False
False
False
False
False
False
False
False
False
False
False
False
False
False
False
False
False
False
False
False
False
False
False
False
False
False
False
False
False
False
False
False
False
False
False
False
False
False
False
False
False
False
False
False
False
False
False
False
False
False
False
False
False
False
False
False
False
False
False
False
False
False
False
False
False
False
False
False
False
False
False
False
False
False
False
False
False
False
False
False
False
False
False
False
False
False
False
False
False
False
False
False
False
False
False
False
False
False
False
False
False
False
False
False
False
False
False
False
False
False
False
False
False
False
False
False
False
False
False
False
False
False
False
False
False
False
False
False
False
False
False
False
False
False
False
False
False
False
False
False
False
False
False
False
False
False
False
False
False
False
False
False
False
False
False
False
False
False
False
False
False
False
False
False
False
False
False
False
False
False
False
False
False
False
False
False
False
False
False
False
False
False
False
False
False
False
False
False
False
False
False
False
False
False
False
False
False
False
False
False
False
False
False
False
False
False
False
False
False
False
False
False
False
False
False
False
False
False
False
False
False
False
False
False
False
False
False
False
False
False
False
False
False
False
False
False
False
False
False
False
False
False
False
False
False
False
False
False
False
False
False
False
False
False
False
False
False
False
False
False
False
False
False
False
False
False
False
False
False
False
False
False
False
False
False
False
False
False
False
False
False
False
False
False
False
False
False
False
False
False
False
False
False
False
False
False
False
False
False
False
False
False
False
False
False
False
False
False
False
False
False
False
False
False
False
False
False
False
False
False
False
False
False
False
False
False
False
False
False
False
False
False
False
False
False
False
False
False
False
False
False
False
False
False
False
False
False
False
False
False
False
False
False
False
False
False
False
False
False
False
False
False
False
False
False
False
False
False
False
False
False
False
False
False
False
False
False
False
False
False
False
False
False
False
False
False
False
False
False
False
False
False
False
False
False
False
False
False
False
False
False
False
False
False
False
False
False
False
False
False
False
False
False
False
False
False
False
False
False
False
False
False
False
False
False
False
False
False
False
False
False
False
False
False
False
False
False
False
False
False
False
False
False
False
False
False
False
False
False
False
False
False
False
False
False
False
False
False
False
False
False
False
False
False
False
False
False
False
False
False
False
False
False
False
False
False
False
False
False
False
False
False
False
False
False
False
False
False
False
False
False
False
False
False
False
False
False
False
False
False
False
False
False
False
False
False
False
False
False
False
False
False
False
False
False
False
False
False
False
False
False
False
False
False
False
False
False
False
False
False
False
False
False
False
False
False
False
False
False
False
False
False
False
False
False
False
False
False
False
False
False
False
False
False
False
False
False
False
False
False
False
False
False
False
False
False
False
False
False
False
False
False
False
False
False
False
False
False
False
False
False
False
False
False
False
False
False
False
False
False
False
False
False
False
False
False
False
False
False
False
False
False
False
False
False
False
False
False
False
False
False
False
False
False
False
False
False
False
False
False
False
False
False
False
False
False
False
False
False
False
False
False
False
False
False
False
False
False
False
False
False
False
False
False
False
False
False
False
False
False
False
False
False
False
False
False
False
False
False
False
False
False
False
False
False
False
False
False
False
False
False
False
False
False
False
False
False
False
False
False
False
False
False
False
False
False
False
False
False
False
False
False
False
False
False
False
False
False
False
False
False
False
False
False
False
False
False
False
False
False
False
False
False
False
False
False
False
False
False
False
False
False
False
False
False
False
False
False
False
False
False
False
False
False
False
False
False
False
False
False
False
False
False
False
False
False
False
False
False
False
False
False
False
False
False
False
False
False
False
False
False
False
False
False
False
False
False
False
False
False
False
False
False
False
False
False
False
False
False
False
False
False
False
False
False
False
False
False
False
False
False
False
False
False
False
False
False
False
False
False
False
False
False
False
False
False
False
False
False
False
False
False
False
False
False
False
False
False
False
False
False
False
False
False
False
False
False
False
False
False
False
False
False
False
False
False
False
False
False
False
False
False
False
False
False
False
False
False
False
False
False
False
False
False
False
False
False
False
False
False
False
False
False
False
False
False
False
False
False
False
False
False
False
False
False
False
False
False
False
False
False
False
False
False
False
False
False
False
False
False
False
False
False
False
False
False
False
False
False
False
False
False
False
False
False
False
False
False
False
False
False
False
False
False
False
False
False
False
False
False
False
False
False
False
False
False
False
False
False
False
False
False
False
False
False
False
False
False
False
False
False
False
False
False
False
False
False
False
False
False
False
False
False
False
False
False
False
False
False
False
False
False
False
False
False
False
False
False
False
False
False
False
False
False
False
False
False
False
False
False
False
False
False
False
False
False
False
False
False
False
False
False
False
False
False
False
False
False
False
False
False
False
False
False
False
False
False
False
False
False
False
False
False
False
False
False
False
False
False
False
False
False
False
False
False
False
False
False
False
False
False
False
False
False
False
False
False
False
False
False
False
False
False
False
False
False
False
False
False
False
False
False
False
False
False
False
False
False
False
False
False
False
False
False
False
False
False
False
False
False
False
False
False
False
False
False
False
False
False
False
False
False
False
False
False
False
False
False
False
False
False
False
False
False
False
False
False
False
False
False
False
False
False
False
False
False
False
False
False
False
False
False
False
False
False
False
False
False
False
False
False
False
False
False
False
False
False
False
False
False
False
False
False
False
False
False
False
False
False
False
False
False
False
False
False
False
False
False
False
False
False
False
False
False
False
False
False
False
False
False
False
False
False
False
False
False
False
False
False
False
False
False
False
False
False
False
False
False
False
False
False
False
False
False
False
False
False
False
False
False
False
False
False
False
False
False
False
False
False
False
False
False
False
False
False
False
False
False
False
False
False
False
False
False
False
False
False
False
False
False
False
False
False
False
False
False
False
False
False
False
False
False
False
False
False
False
False
False
False
False
False
False
False
False
False
False
False
False
False
False
False
False
False
False
False
False
False
False
False
False
False
False
False
False
False
False
False
False
False
False
False
False
False
False
False
False
False
False
False
False
False
False
False
False
False
False
False
False
False
False
False
False
False
False
False
False
False
False
False
False
False
False
False
False
False
False
False
False
False
False
False
False
False
False
False
False
False
False
False
False
False
False
False
False
False
False
False
False
False
False
False
False
False
False
False
False
False
False
False
False
False
False
False
False
False
False
False
False
False
False
False
False
False
False
False
False
False
False
False
False
False
False
False
False
False
False
False
False
False
False
False
False
False
False
False
False
False
False
False
False
False
False
False
False
False
False
False
False
False
False
False
False
False
False
False
False
False
False
False
False
False
False
False
False
False
False
False
False
False
False
False
False
False
False
False
False
False
False
False
False
False
False
False
False
False
False
False
False
False
False
False
False
False
False
False
False
False
False
False
False
False
False
False
False
False
False
False
False
False
False
False
False
False
False
False
False
False
False
False
False
False
False
False
False
False
False
False
False
False
False
False
False
False
False
False
False
False
False
False
False
False
False
False
False
False
False
False
False
False
False
False
False
False
False
False
False
False
False
False
False
False
False
False
False
False
False
False
False
False
False
False
False
False
False
False
False
False
False
False
False
False
False
False
False
False
False
False
False
False
False
False
False
False
False
False
False
False
False
False
False
False
False
False
False
False
False
False
False
False
False
False
False
False
False
False
False
False
False
False
False
False
False
False
False
False
False
False
False
False
False
False
False
False
False
False
False
False
False
False
False
False
False
False
False
False
False
False
False
False
False
False
False
False
False
False
False
False
False
False
False
False
False
False
False
False
False
False
False
False
False
False
False
False
False
False
False
False
False
False
False
False
False
[truncated: 425,618 more rows]
