# Supplementary material for: MFAM-AD: an anomaly detection model for multivariate time series using attention mechanism to fuse multi-scale features
Source: PeerJ Comput Sci. 2024 Aug 30;10:e2201. doi: 10.7717/peerj-cs.2201 (PMC11419642; doi:10.7717/peerj-cs.2201)
Supplement: Supplemental Information 1 [file peerj-cs-10-2201-s001.zip › SMD_test.csv]

0	1	2	3	4	5	6	7	8	9	10	11	12	13	14	15	16	17	18	19	20	21	22	23	24	25	26	27	28	29	30	31	32	33	34	35	36	37
0.075269	0.065678	0.070234	0.074332	0.0	0.933333	0.274011	0.0	0.031081	0.0	0.134132	0.081081	0.027397	0.067808	0.125842	0.150562	0.0	0.0	0.121988	0.091978	0.09396	0.074155	0.935405	0.018077	0.03201	0.016584	0.0	0.077702	0.0	0.008596	0.068036	0.048893	0.000386	3.4e-05	0.064432	0.0645	0.0	0.0
0.086022	0.080508	0.075808	0.076655	0.0	0.930769	0.274953	0.0	0.031081	0.000122	0.148813	0.162162	0.054795	0.071395	0.123068	0.16449	0.0	0.0	0.121396	0.094162	0.09616	0.076482	0.996555	0.016026	0.033584	0.014735	0.0	0.079396	0.0	0.008596	0.07002	0.050437	0.000386	2.2e-05	0.065228	0.065224	0.0	0.0
0.075269	0.064619	0.071349	0.074332	0.0	0.928205	0.274953	0.0	0.03094	0.000366	0.134826	0.094595	0.027397	0.063277	0.129013	0.151546	0.0	0.0	0.115384	0.090118	0.09594	0.075746	0.96031	0.011763	0.033584	0.010921	0.0	0.079534	0.0	0.008596	0.069684	0.055069	0.000386	4.5e-05	0.067111	0.067178	0.0	0.0
0.086022	0.048729	0.063545	0.070848	0.0	0.928205	0.27307	0.0	0.02725	0.000244	0.131281	0.081081	0.027397	0.067841	0.110384	0.145566	0.0	0.0	0.135121	0.097381	0.101383	0.080182	0.96153	0.016058	0.036033	0.014677	0.0	0.083435	0.0	0.010029	0.073253	0.051467	0.0	3.4e-05	0.066676	0.066744	0.0	0.0
0.086022	0.051907	0.06243	0.070848	0.0	0.933333	0.274011	0.0	0.03094	0.000244	0.10269	0.108108	0.041096	0.075654	0.119104	0.118353	0.0	0.0	0.127359	0.094495	0.098166	0.077517	0.942152	0.018397	0.034109	0.016959	0.0	0.080933	0.0	0.008596	0.070932	0.051467	0.000386	2.2e-05	0.066604	0.066671	0.0	0.0
0.086022	0.085805	0.069119	0.072009	0.0	0.928205	0.27307	0.0	0.030798	0.000244	0.165113	0.094595	0.027397	0.068538	0.124257	0.182582	0.0	0.0	0.126164	0.094215	0.099706	0.07871	0.953133	0.016346	0.035333	0.014995	0.0	0.082155	0.0	0.008596	0.071973	0.052496	0.000386	3.4e-05	0.0674	0.067468	0.0	0.0
0.086022	0.070975	0.06689	0.070848	0.0	0.925641	0.272128	0.0	0.029662	0.000611	0.119413	0.135135	0.041096	0.067172	0.12069	0.134628	0.0	0.0	0.122406	0.092864	0.094538	0.074533	0.932391	0.013942	0.032185	0.012741	0.0	0.078195	0.0	0.008596	0.068404	0.047864	0.000386	2.2e-05	0.065301	0.065368	0.0	0.0
0.086022	0.059322	0.063545	0.068525	0.0	0.925641	0.270245	0.0	0.031507	0.0	0.134672	0.081081	0.027397	0.065812	0.129211	0.150221	0.0	0.0	0.121273	0.091995	0.094318	0.074473	0.950406	0.014744	0.032884	0.013492	0.0	0.078372	0.0	0.010029	0.068644	0.050437	0.000386	3.4e-05	0.064577	0.064572	0.0	0.0
0.086022	0.043432	0.056856	0.066202	0.0	0.928205	0.270245	0.0	0.028101	0.0	0.176826	0.067568	0.027397	0.065999	0.115339	0.190757	0.0	0.0	0.121051	0.09275	0.098056	0.077497	0.91818	0.015224	0.034634	0.01407	0.0	0.081012	0.0	0.008596	0.071044	0.053525	0.0	4.5e-05	0.067255	0.067323	0.0	0.0
0.086022	0.050847	0.055741	0.065041	0.0	0.930769	0.270245	0.0	0.031933	0.000122	0.177867	0.108108	0.041096	0.07881	0.120888	0.192688	0.0	0.0	0.119979	0.091618	0.095252	0.075189	0.931386	0.011923	0.03236	0.010777	0.0	0.078727	0.0	0.008596	0.06898	0.049923	0.000386	3.4e-05	0.06588	0.065875	0.0	0.0
0.086022	0.097458	0.069119	0.069686	0.0	0.928205	0.269303	0.0	0.02952	0.002345	0.148235	0.108108	0.041096	0.0654	0.120888	0.16449	0.0	0.0	0.134887	0.098557	0.103967	0.081873	0.938348	0.012404	0.036208	0.01147	0.0	0.085622	0.0	0.008596	0.074886	0.056613	0.000386	5.6e-05	0.069427	0.069495	0.0	0.0
0.086022	0.074153	0.068004	0.068525	0.0	0.928205	0.269303	0.0	0.028243	0.000122	0.133092	0.081081	0.027397	0.064975	0.116726	0.147761	0.0	0.0	0.128924	0.095908	0.098909	0.078312	0.909137	0.014455	0.034808	0.013175	0.0	0.081504	0.0	0.008596	0.071589	0.049408	0.000386	3.4e-05	0.066821	0.066816	0.0	0.0
0.086022	0.121822	0.083612	0.074332	0.0	0.925641	0.26742	0.0	0.026682	0.000244	0.13525	0.081081	0.027397	0.063179	0.111574	0.153703	0.0	0.0	0.118735	0.098136	0.099678	0.079367	0.921194	0.013558	0.034284	0.012366	0.0	0.08245	0.0	0.008596	0.072773	0.055584	0.000386	3.4e-05	0.069138	0.069205	0.0	0.0
0.086022	0.103814	0.085842	0.075494	0.0	0.925641	0.266478	0.0	0.028811	0.000122	0.133747	0.094595	0.027397	0.065667	0.118113	0.14655	0.0	0.0	0.124255	0.095645	0.098331	0.078392	0.897438	0.014968	0.034983	0.013724	0.0	0.08111	0.0	0.008596	0.071685	0.049923	0.000386	2.2e-05	0.066894	0.066961	0.0	0.0
0.086022	0.097458	0.085842	0.076655	0.0	0.933333	0.268362	0.0	0.028953	0.000122	0.120222	0.081081	0.027397	0.072765	0.113357	0.135347	0.0	0.0	0.12853	0.095285	0.099046	0.07877	0.927295	0.013974	0.035508	0.01277	0.0	0.08178	0.0	0.008596	0.072117	0.050437	0.000386	3.4e-05	0.066314	0.066382	0.0	0.0
0.086022	0.10911	0.091416	0.078978	0.0	0.930769	0.268362	0.0	0.028101	0.000122	0.147272	0.067568	0.027397	0.065989	0.115141	0.164377	0.0	0.0	0.125487	0.09632	0.101768	0.080023	0.899519	0.013013	0.035158	0.011961	0.0	0.084558	0.0	0.010029	0.073797	0.058672	0.000386	3.4e-05	0.070151	0.070219	0.0	0.0
0.075269	0.070975	0.083612	0.076655	0.0	0.928205	0.26742	0.0	0.031223	0.000122	0.131705	0.108108	0.041096	0.064371	0.129608	0.146815	0.0	0.0	0.119918	0.094048	0.09484	0.075707	0.93275	0.016827	0.033759	0.015399	0.0	0.078254	0.0	0.008596	0.069252	0.045805	0.000386	2.2e-05	0.065084	0.065151	0.0	0.0
0.086022	0.076271	0.085842	0.077816	0.0	0.930769	0.269303	0.0	0.02725	0.0	0.120646	0.067568	0.027397	0.063965	0.112961	0.135498	0.0	0.0	0.138374	0.100048	0.106221	0.084101	0.889615	0.016538	0.037957	0.015255	0.0	0.087297	0.0	0.008596	0.07671	0.056099	0.000386	4.5e-05	0.069717	0.069784	0.0	0.0
0.086022	0.04661	0.074693	0.074332	0.0	0.930769	0.271186	0.0	0.027817	0.000122	0.147696	0.081081	0.027397	0.060617	0.118312	0.164755	0.0	0.0	0.112476	0.090872	0.092421	0.073718	0.902103	0.016186	0.03166	0.014821	0.0	0.0765	0.0	0.008596	0.067635	0.048379	0.000386	4.5e-05	0.065301	0.065368	0.0	0.0
0.086022	0.079449	0.076923	0.074332	0.0	0.928205	0.271186	0.0	0.029095	0.0	0.131242	0.081081	0.027397	0.076444	0.111177	0.146209	0.0	0.0	0.130045	0.09646	0.102537	0.081097	0.896792	0.017308	0.036558	0.015833	0.0	0.084696	0.0	0.008596	0.074325	0.056099	0.000386	4.5e-05	0.068776	0.068843	0.0	0.0
0.086022	0.075212	0.076923	0.074332	0.0	0.928205	0.272128	0.0	0.026256	0.000122	0.122495	0.081081	0.027397	0.058536	0.113159	0.138943	0.0	0.0	0.135799	0.095101	0.101988	0.08066	0.870523	0.013269	0.036907	0.012163	0.0	0.084105	0.0	0.008596	0.073797	0.05404	0.000386	3.4e-05	0.066604	0.066671	0.0	0.0
0.086022	0.102754	0.084727	0.077816	0.0	0.928205	0.27307	0.0	0.028527	0.000366	0.169698	0.108108	0.041096	0.070015	0.113952	0.183907	0.0	0.0	0.121532	0.094697	0.100173	0.079585	0.906122	0.015994	0.035858	0.014648	0.0	0.083002	0.0	0.008596	0.073109	0.055584	0.000386	4.5e-05	0.068414	0.068409	0.0	0.0
0.086022	0.059322	0.074693	0.074332	0.0	0.928205	0.274011	0.0	0.02952	0.000244	0.140953	0.081081	0.027397	0.064914	0.122077	0.157753	0.0	0.0	0.119597	0.088767	0.096599	0.076065	0.86636	0.011763	0.033584	0.010921	0.0	0.079987	0.0	0.008596	0.069908	0.054555	0.000386	2.2e-05	0.066676	0.066671	0.0	0.0
0.086022	0.034958	0.06466	0.070848	0.0	0.923077	0.274011	0.0	0.025263	0.0	0.218943	0.108108	0.041096	0.05141	0.114744	0.234132	0.0	0.0	0.107708	0.08667	0.091211	0.072226	0.903754	0.015737	0.03131	0.014359	0.0	0.075712	0.0	0.008596	0.066483	0.049923	0.000386	3.4e-05	0.065373	0.065368	0.0	0.0
0.086022	0.087924	0.072464	0.073171	0.0	0.923077	0.27307	0.0	0.034204	0.000366	0.130741	0.108108	0.041096	0.100511	0.112366	0.14515	0.0	0.0	0.109642	0.089232	0.097837	0.077656	0.866576	0.016154	0.035158	0.014793	0.0	0.081268	0.0	0.008596	0.071493	0.058157	0.0	2.2e-05	0.068993	0.06906	0.0	0.0
0.086022	0.067797	0.070234	0.072009	0.0	0.923077	0.27307	0.0	0.030514	0.000489	0.118835	0.094595	0.041096	0.078029	0.115537	0.136785	0.0	0.0	0.114952	0.088495	0.093741	0.073698	0.920548	0.01484	0.031835	0.013579	0.0	0.077564	0.0	0.008596	0.067716	0.050952	0.000386	3.4e-05	0.06617	0.066237	0.0	0.0
0.086022	0.036017	0.059086	0.067364	0.0	0.923077	0.272128	0.0	0.033778	0.000244	0.147619	0.094595	0.041096	0.077931	0.128419	0.160819	0.0	0.0	0.114755	0.092644	0.097534	0.077437	0.884232	0.012372	0.033759	0.011326	0.0	0.080756	0.0	0.008596	0.071092	0.055584	0.000386	2.2e-05	0.068197	0.068264	0.0	0.0
0.086022	0.067797	0.06243	0.068525	0.0	0.912821	0.269303	0.0	0.037184	0.000611	0.135211	0.121622	0.041096	0.076	0.142885	0.157829	0.0	0.0	0.124131	0.09403	0.097974	0.077994	0.892485	0.016026	0.034983	0.014648	0.0	0.080697	0.0	0.010029	0.071253	0.048893	0.000386	3.4e-05	0.066025	0.06602	0.0	0.0
0.086022	0.059322	0.06466	0.068525	0.0	0.912821	0.26742	0.0	0.041584	0.000122	0.132244	0.121622	0.041096	0.075018	0.161316	0.140721	0.0	0.0	0.12763	0.093732	0.101603	0.079884	0.879208	0.015865	0.035333	0.014533	0.0	0.083849	0.0	0.008596	0.073205	0.057128	0.000386	3.4e-05	0.068993	0.06906	0.0	0.0
0.086022	0.042373	0.056856	0.065041	0.0	0.928205	0.270245	0.0	0.033778	0.000244	0.133092	0.121622	0.054795	0.08545	0.122671	0.148367	0.0	0.0	0.12991	0.091636	0.097562	0.076522	0.901601	0.013494	0.033059	0.012423	0.0	0.08048	0.0	0.008596	0.070132	0.050952	0.000386	2.2e-05	0.066242	0.06631	0.0	0.0
0.086022	0.082627	0.06466	0.067364	0.0	0.920513	0.269303	0.0	0.035623	0.000122	0.136444	0.108108	0.041096	0.080835	0.132977	0.155634	0.0	0.0	0.116985	0.092215	0.096187	0.076423	0.873035	0.015962	0.033409	0.014561	0.0	0.079672	0.0	0.008596	0.07018	0.052496	0.000386	4.5e-05	0.067255	0.067251	0.0	0.0
0.086022	0.059322	0.061315	0.066202	0.0	0.920513	0.269303	0.0	0.034204	0.000489	0.133323	0.121622	0.041096	0.072456	0.134562	0.146247	0.0	0.0	0.121174	0.090355	0.099843	0.078551	0.882724	0.013333	0.034808	0.01225	0.0	0.082706	0.0	0.010029	0.072229	0.058157	0.000386	3.4e-05	0.068848	0.068916	0.0	0.0
0.086022	0.080508	0.070234	0.068525	0.0	0.925641	0.271186	0.0	0.032785	0.000244	0.134941	0.081081	0.027397	0.067439	0.133373	0.151054	0.0	0.0	0.119178	0.089346	0.094345	0.074314	0.831049	0.016186	0.03236	0.014793	0.0	0.078195	0.0	0.008596	0.068372	0.051467	0.000386	3.4e-05	0.065518	0.065586	0.0	0.0
0.086022	0.045551	0.061315	0.065041	0.0	0.923077	0.271186	0.0	0.022282	0.000122	0.115367	0.094595	0.027397	0.042933	0.108006	0.131562	0.0	0.0	0.120139	0.093706	0.100036	0.079466	0.881289	0.015513	0.035683	0.014244	0.0	0.082824	0.0	0.010029	0.072965	0.058157	0.0	5.6e-05	0.069065	0.06906	0.0	0.0
0.086022	0.067797	0.06466	0.066202	0.0	0.923077	0.272128	0.0	0.033494	0.0	0.147503	0.094595	0.041096	0.085618	0.121681	0.163279	0.0	0.0	0.113696	0.086846	0.092916	0.0732	0.831695	0.013782	0.031485	0.012626	0.0	0.076953	0.0	0.008596	0.067283	0.050437	0.0	2.2e-05	0.065808	0.065875	0.0	0.0
0.086022	0.068856	0.06466	0.066202	0.0	0.917949	0.270245	0.0	0.031365	0.000244	0.085774	0.094595	0.027397	0.073125	0.123068	0.104122	0.0	0.0	0.112685	0.091618	0.099348	0.079148	0.880212	0.015994	0.035683	0.014735	0.0	0.082233	0.0	0.008596	0.072613	0.058157	0.0	2.2e-05	0.06921	0.069278	0.0	0.0
0.075269	0.041314	0.055741	0.062718	0.0	0.917949	0.270245	0.0	0.036049	0.000122	0.169004	0.094595	0.041096	0.081878	0.133967	0.181674	0.0	0.0	0.111971	0.090864	0.093741	0.074493	0.830187	0.014744	0.032709	0.013492	0.0	0.077879	0.0	0.008596	0.06858	0.050952	0.000386	4.5e-05	0.066532	0.066527	0.0	0.0
0.086022	0.04661	0.053512	0.061556	0.0	0.917949	0.270245	0.0	0.032217	0.0	0.210465	0.094595	0.027397	0.077221	0.122671	0.228152	0.0	0.0	0.115913	0.089232	0.095307	0.07511	0.869518	0.013878	0.032709	0.012799	0.0	0.078924	0.0	0.008596	0.069028	0.051981	0.000386	2.2e-05	0.066604	0.066599	0.0	0.0
0.086022	0.190678	0.091416	0.074332	0.0	0.917949	0.269303	0.0	0.030514	0.0	0.161722	0.067568	0.027397	0.074382	0.118708	0.172931	0.0	0.0	0.11924	0.092706	0.098221	0.077636	0.821288	0.013077	0.033584	0.012048	0.0	0.081327	0.0	0.008596	0.071333	0.055584	0.000386	4.5e-05	0.068631	0.068698	0.0	0.0
0.086022	0.129237	0.092531	0.075494	0.0	0.923077	0.271186	0.0	0.024837	0.000244	0.13182	0.067568	0.027397	0.05581	0.109195	0.149237	0.0	0.0	0.120916	0.090136	0.097094	0.077059	0.868801	0.017244	0.034983	0.015833	0.0	0.080204	0.0	0.010029	0.070596	0.049923	0.000386	3.4e-05	0.066749	0.066816	0.0	0.0
0.096774	0.147246	0.105909	0.081301	0.0	0.917949	0.271186	0.0	0.030372	0.0	0.135211	0.094595	0.027397	0.069552	0.121879	0.151584	0.0	0.0	0.125795	0.098496	0.104901	0.083226	0.999928	0.012788	0.037082	0.011903	0.0	0.086706	0.0	0.008596	0.076278	0.060216	0.000386	1.1e-05	0.071527	0.071522	0.0	0.0
0.086022	0.098517	0.100334	0.080139	0.0	0.920513	0.272128	0.0	0.02952	0.000122	0.11687	0.081081	0.027397	0.071553	0.116726	0.131146	0.0	0.0	0.113154	0.088785	0.094978	0.075408	0.999928	0.0125	0.033759	0.01147	0.0	0.078943	0.0	0.010029	0.069476	0.052496	0.000386	3.4e-05	0.067111	0.067178	0.0	0.0
0.096774	0.09322	0.100334	0.081301	0.0	0.920513	0.272128	0.0	0.030656	0.000244	0.32853	0.094595	0.027397	0.070455	0.122275	0.341925	0.0	0.0	0.121458	0.092987	0.100888	0.079546	0.999928	0.016058	0.035683	0.014735	0.0	0.083612	0.0	0.010029	0.073157	0.058157	0.000386	2.2e-05	0.070368	0.070436	0.0	0.0
0.096774	0.102754	0.102564	0.083624	0.0	0.920513	0.271186	0.0	0.031365	0.000122	0.115983	0.108108	0.041096	0.073209	0.122671	0.130199	0.0	0.0	0.128838	0.096697	0.101988	0.080839	0.999928	0.017949	0.036383	0.016295	0.0	0.084125	0.0	0.010029	0.073973	0.053525	0.000386	4.5e-05	0.069283	0.06935	0.0	0.0
0.096774	0.083686	0.098105	0.083624	0.0	0.923077	0.272128	0.0	0.033494	0.0	0.147927	0.094595	0.041096	0.083944	0.122671	0.164415	0.0	0.0	0.123023	0.093688	0.099678	0.079068	0.999928	0.014904	0.035158	0.013695	0.0	0.082391	0.0	0.008596	0.072469	0.053525	0.000386	2.2e-05	0.068776	0.068771	0.0	0.0
0.096774	0.068856	0.090301	0.081301	0.0	0.920513	0.272128	0.0	0.032501	0.000489	0.151241	0.108108	0.041096	0.073634	0.126437	0.166875	0.0	0.0	0.116197	0.093373	0.101548	0.081157	0.999928	0.015192	0.037082	0.013926	0.0	0.08379	0.0	0.008596	0.074197	0.058672	0.000386	3.4e-05	0.070151	0.070219	0.0	0.0
0.086022	0.103814	0.09699	0.083624	0.0	0.920513	0.27307	0.0	0.032926	0.000611	0.134248	0.094595	0.041096	0.081101	0.122473	0.148745	0.0	0.0	0.114829	0.090829	0.097562	0.077636	0.999928	0.014679	0.034983	0.013377	0.0	0.080716	0.0	0.010029	0.071221	0.05404	0.000386	1.1e-05	0.068414	0.068481	0.0	0.0
0.086022	0.080508	0.086957	0.081301	0.0	0.917949	0.27307	0.0	0.032926	0.000489	0.135211	0.121622	0.054795	0.089326	0.11633	0.153703	0.0	0.0	0.115076	0.093285	0.101713	0.080998	0.999928	0.015192	0.036383	0.013955	0.0	0.084341	0.0	0.010029	0.074437	0.061245	0.0	3.4e-05	0.071816	0.071884	0.0	0.0
0.086022	0.075212	0.084727	0.080139	0.0	0.917949	0.272128	0.0	0.031507	0.000244	0.115637	0.108108	0.041096	0.067097	0.12822	0.128837	0.0	0.0	0.1091	0.090995	0.095967	0.076642	0.999928	0.015737	0.034109	0.014301	0.0	0.07981	0.0	0.010029	0.070612	0.053011	0.000386	3.4e-05	0.069862	0.069929	0.0	0.0
0.096774	0.077331	0.083612	0.080139	0.0	0.923077	0.27307	0.0	0.030798	0.0	0.148158	0.094595	0.041096	0.081396	0.114546	0.164225	0.0	0.0	0.113696	0.093197	0.10108	0.08062	0.999928	0.015224	0.036208	0.013695	0.0	0.084006	0.0	0.010029	0.074213	0.059701	0.000386	4.5e-05	0.072323	0.07239	0.0	0.0
0.096774	0.049788	0.072464	0.076655	0.0	0.920513	0.272128	0.0	0.030372	0.000244	0.104115	0.121622	0.041096	0.068533	0.122275	0.120397	0.0	0.0	0.114312	0.094259	0.098221	0.078452	0.999928	0.013526	0.034634	0.012366	0.0	0.081465	0.0	0.008596	0.072069	0.052496	0.000386	3.4e-05	0.070368	0.070436	0.0	0.0
0.096774	0.099576	0.081382	0.078978	0.0	0.923077	0.27307	0.0	0.031791	0.000366	0.154786	0.094595	0.041096	0.071142	0.125644	0.168843	0.0	0.0	0.115778	0.09389	0.103225	0.082191	0.999928	0.012692	0.037082	0.011643	0.0	0.08576	0.0	0.010029	0.075686	0.06176	0.000386	4.5e-05	0.074133	0.074128	0.0	0.0
0.096774	0.104873	0.084727	0.080139	0.0	0.920513	0.274011	0.0	0.032359	0.0	0.152127	0.081081	0.027397	0.069234	0.129806	0.169713	0.0	0.0	0.127125	0.09475	0.104159	0.082171	0.999928	0.014199	0.037082	0.012886	0.0	0.086213	0.0	0.010029	0.075494	0.058672	0.000386	2.2e-05	0.072613	0.07268	0.0	0.0
0.096774	0.070975	0.078038	0.077816	0.0	0.917949	0.27307	0.0	0.028243	0.000366	0.21979	0.094595	0.041096	0.069295	0.112961	0.232732	0.0	0.0	0.108792	0.092346	0.098304	0.078273	0.999928	0.015321	0.034459	0.014041	0.0	0.081918	0.0	0.010029	0.072277	0.057128	0.000386	4.5e-05	0.071599	0.071666	0.0	0.0
0.096774	0.088983	0.082497	0.078978	0.0	0.917949	0.271186	0.0	0.032785	0.000122	0.116369	0.108108	0.041096	0.076346	0.125644	0.134249	0.0	0.0	0.125363	0.096802	0.107128	0.084976	0.999928	0.012436	0.038482	0.011528	0.0	0.088735	0.0	0.010029	0.078054	0.06279	0.000386	4.5e-05	0.075436	0.075503	0.0	0.0
0.096774	0.099576	0.086957	0.080139	0.0	0.915385	0.269303	0.0	0.028669	0.000122	0.135751	0.081081	0.027397	0.064306	0.118906	0.149956	0.0	0.0	0.121051	0.093425	0.100668	0.079486	0.999928	0.011635	0.034808	0.01069	0.0	0.083612	0.0	0.010029	0.073221	0.055584	0.000386	3.4e-05	0.072034	0.072101	0.0	0.0
0.096774	0.126059	0.098105	0.084785	0.0	0.920513	0.270245	0.0	0.029804	0.000122	0.148351	0.094595	0.027397	0.067939	0.12069	0.163204	0.0	0.0	0.121137	0.097206	0.107623	0.085255	0.999928	0.015	0.038657	0.013752	0.0	0.089247	0.0	0.010029	0.078423	0.063304	0.000386	2.2e-05	0.076667	0.076661	0.0	0.0
0.096774	0.080508	0.090301	0.083624	0.0	0.917949	0.269303	0.0	0.028811	0.0	0.136752	0.067568	0.027397	0.067116	0.117122	0.154233	0.0	0.0	0.120164	0.094153	0.102345	0.081336	0.999928	0.015256	0.036208	0.014012	0.0	0.084972	0.0	0.010029	0.07487	0.056613	0.000386	3.4e-05	0.073337	0.073404	0.0	0.0
0.086022	0.081568	0.088071	0.082462	0.0	0.917949	0.268362	0.0	0.038603	0.0	0.134325	0.162162	0.054795	0.063385	0.161316	0.147913	0.0	0.0	0.122838	0.094434	0.105616	0.083425	0.999928	0.011506	0.037257	0.010632	0.0	0.08775	0.0	0.010029	0.076886	0.06176	0.000386	3.4e-05	0.076015	0.07601	0.0	0.0
0.096774	0.148305	0.102564	0.087108	0.0	0.917949	0.269303	0.0	0.028243	0.000122	0.158832	0.081081	0.027397	0.082962	0.104043	0.175694	0.0	0.0	0.115495	0.091522	0.099843	0.07875	0.999928	0.015224	0.033934	0.013955	0.0	0.083021	0.0	0.010029	0.072645	0.056613	0.000386	3.4e-05	0.073771	0.073766	0.0	0.0
0.096774	0.118644	0.100334	0.087108	0.0	0.915385	0.269303	0.0	0.027533	0.0	0.136406	0.135135	0.041096	0.066677	0.112366	0.150827	0.0	0.0	0.117072	0.095425	0.101575	0.080679	0.999928	0.014968	0.035158	0.013752	0.0	0.084479	0.0	0.010029	0.074373	0.055584	0.000386	4.5e-05	0.074712	0.074707	0.0	0.0
0.086022	0.080508	0.092531	0.085947	0.0	0.917949	0.270245	0.0	0.032643	0.000122	0.133246	0.121622	0.041096	0.067537	0.132382	0.149048	0.0	0.0	0.109963	0.092337	0.101768	0.080441	0.999928	0.012853	0.034983	0.011759	0.0	0.085228	0.0	0.010029	0.074678	0.06176	0.000386	4.5e-05	0.077463	0.07753	0.0	0.0
0.086022	0.079449	0.091416	0.085947	0.0	0.915385	0.269303	0.0	0.029946	0.000122	0.136945	0.081081	0.027397	0.066003	0.12287	0.154233	0.0	0.0	0.117688	0.093934	0.101355	0.079864	0.999928	0.013654	0.034459	0.01277	0.0	0.084716	0.0	0.008596	0.074037	0.056613	0.000386	2.2e-05	0.075581	0.075576	0.0	0.0
0.096774	0.055085	0.080268	0.082462	0.0	0.915385	0.268362	0.0	0.028243	0.000122	0.116715	0.067568	0.027397	0.066789	0.115141	0.130313	0.0	0.0	0.114817	0.094653	0.103225	0.082311	0.999928	0.015897	0.036383	0.014504	0.0	0.085996	0.0	0.010029	0.075974	0.058157	0.000386	4.5e-05	0.076884	0.076879	0.0	0.0
0.096774	0.060381	0.075808	0.080139	0.0	0.920513	0.269303	0.0	0.030372	0.0	0.149622	0.067568	0.027397	0.076426	0.116528	0.16555	0.0	0.0	0.121273	0.097838	0.104846	0.083663	0.999928	0.011603	0.036907	0.010921	0.0	0.087395	0.0	0.010029	0.077254	0.057128	0.000386	2.2e-05	0.077536	0.077602	0.0	0.0
0.096774	0.049788	0.070234	0.077816	0.0	0.915385	0.268362	0.0	0.038036	0.000122	0.136598	0.081081	0.027397	0.068622	0.153587	0.153249	0.0	0.0	0.121162	0.099066	0.110344	0.087781	0.999928	0.017788	0.039531	0.016382	0.0	0.091848	0.0	0.010029	0.080983	0.063304	0.000386	2.2e-05	0.081445	0.081512	0.0	0.0
0.096774	0.068856	0.070234	0.076655	0.0	0.917949	0.269303	0.0	0.029946	0.0	0.138409	0.081081	0.027397	0.06706	0.121681	0.15219	0.0	0.0	0.121717	0.09911	0.106441	0.084698	0.999928	0.01641	0.037082	0.015024	0.0	0.088577	0.0	0.010029	0.078086	0.057128	0.000386	3.4e-05	0.07978	0.079847	0.0	0.0
0.086022	0.042373	0.061315	0.073171	0.0	0.920513	0.271186	0.0	0.029236	0.000366	0.137253	0.094595	0.027397	0.065648	0.120095	0.153779	0.0	0.0	0.108829	0.093425	0.10317	0.082151	0.999928	0.01391	0.036033	0.012828	0.0	0.086351	0.0	0.010029	0.076182	0.058672	0.0	3.4e-05	0.080576	0.08057	0.0	0.0
0.096774	0.038136	0.055741	0.070848	0.0	0.917949	0.271186	0.0	0.027533	0.000244	0.206034	0.067568	0.027397	0.065508	0.113357	0.220052	0.0	0.0	0.111195	0.093197	0.106193	0.08432	0.999928	0.015449	0.037257	0.014157	0.0	0.088853	0.0	0.010029	0.078167	0.063304	0.000386	4.5e-05	0.082024	0.082091	0.0	0.0
0.096774	0.043432	0.053512	0.068525	0.0	0.920513	0.272128	0.0	0.029236	0.000366	0.133207	0.081081	0.027397	0.083103	0.107214	0.148291	0.0	0.0	0.11823	0.096662	0.106496	0.084857	0.999928	0.012788	0.037432	0.011672	0.0	0.088932	0.0	0.010029	0.078487	0.059187	0.000386	5.6e-05	0.080721	0.080788	0.0	0.0
0.096774	0.034958	0.049052	0.066202	0.0	0.923077	0.27307	0.0	0.027959	0.0	0.13918	0.081081	0.027397	0.064881	0.115141	0.154271	0.0	0.0	0.118969	0.097496	0.10864	0.08613	0.999928	0.012051	0.037782	0.011066	0.0	0.090882	0.0	0.010029	0.079863	0.063819	0.000386	3.4e-05	0.082965	0.083032	0.0	0.0
0.096774	0.072034	0.056856	0.067364	0.0	0.923077	0.274953	0.0	0.029095	0.0	0.134209	0.094595	0.027397	0.065494	0.119897	0.150411	0.0	0.0	0.115433	0.098189	0.105781	0.084479	0.999928	0.015224	0.037082	0.013752	0.0	0.088735	0.0	0.010029	0.078455	0.059701	0.000386	3.4e-05	0.081662	0.081729	0.0	0.0
0.107527	0.099576	0.069119	0.070848	0.0	0.915385	0.27307	0.0	0.031649	0.000366	0.15309	0.094595	0.027397	0.065241	0.130202	0.170887	0.0	0.0	0.116998	0.10032	0.111142	0.088656	0.999928	0.015224	0.039006	0.013926	0.0	0.09299	0.0	0.010029	0.082152	0.065363	0.000386	3.4e-05	0.085789	0.085783	0.0	0.0
0.096774	0.118644	0.078038	0.073171	0.0	0.915385	0.272128	0.0	0.028669	0.000122	0.13471	0.081081	0.027397	0.064848	0.118708	0.147496	0.0	0.0	0.121174	0.098206	0.109767	0.086846	0.999928	0.015064	0.037782	0.013839	0.0	0.091788	0.0	0.010029	0.080535	0.062275	0.000386	2.2e-05	0.085137	0.085203	0.0	0.0
0.150538	0.105932	0.081382	0.074332	0.0	0.928205	0.274953	0.0	0.03321	0.000122	0.138756	0.108108	0.041096	0.075785	0.127824	0.150751	0.0	0.0	0.161648	0.134971	0.179179	0.146421	0.999928	0.019487	0.079412	0.018028	0.0	0.148962	0.0	0.017192	0.134487	0.130726	0.000386	3.4e-05	0.12452	0.124584	0.0	0.0
0.139785	0.113347	0.086957	0.077816	0.0	0.928205	0.274953	0.0	0.030372	0.0	0.142571	0.094595	0.027397	0.073204	0.118906	0.16169	0.0	0.0	0.139569	0.127585	0.156445	0.12639	0.999928	0.016859	0.061046	0.01537	0.0	0.13125	0.0	0.014327	0.117202	0.108595	0.000386	3.4e-05	0.120611	0.120675	0.0	0.0
0.11828	0.115466	0.091416	0.078978	0.0	0.923077	0.274011	0.0	0.028953	0.0	0.120029	0.081081	0.027397	0.069753	0.115537	0.135233	0.0	0.0	0.121692	0.117163	0.130385	0.105027	0.999928	0.017596	0.046878	0.016064	0.0	0.110485	0.0	0.012894	0.098332	0.079259	0.000386	4.5e-05	0.111127	0.111192	0.0	0.0
0.129032	0.112288	0.093645	0.080139	0.0	0.920513	0.27307	0.0	0.028527	0.0	0.140991	0.081081	0.027397	0.067102	0.11633	0.157943	0.0	0.0	0.144596	0.127506	0.142865	0.114435	0.999928	0.018686	0.051076	0.017133	0.0	0.120277	0.0	0.012894	0.106575	0.086464	0.0	3.4e-05	0.116484	0.116548	0.0	0.0
0.129032	0.115466	0.095875	0.081301	0.0	0.920513	0.271186	0.0	0.029662	0.0	0.154169	0.081081	0.027397	0.066434	0.121086	0.16907	0.0	0.0	0.132731	0.12497	0.140473	0.112804	0.999928	0.01391	0.049851	0.012741	0.0	0.118681	0.0	0.012894	0.105374	0.085435	0.0	1.1e-05	0.11786	0.117924	0.0	0.0
0.139785	0.147246	0.107023	0.085947	0.0	0.923077	0.270245	0.0	0.031223	0.0	0.10635	0.081081	0.027397	0.079554	0.117519	0.12157	0.0	0.0	0.147615	0.132892	0.151882	0.122153	0.999928	0.014103	0.056323	0.012712	0.0	0.127881	0.0	0.014327	0.113729	0.095214	0.0	2.2e-05	0.123145	0.123208	0.0	0.0
0.129032	0.134534	0.108138	0.088269	0.0	0.925641	0.269303	0.0	0.029378	0.0	0.194128	0.067568	0.027397	0.069127	0.117717	0.207827	0.0	0.0	0.136834	0.127269	0.144652	0.116643	0.999928	0.014487	0.053	0.013232	0.0	0.122365	0.0	0.012894	0.109007	0.090067	0.000386	2.2e-05	0.121842	0.121905	0.0	0.0
0.139785	0.181144	0.130435	0.097561	0.0	0.928205	0.269303	0.0	0.028385	0.000122	0.144189	0.067568	0.027397	0.071815	0.111772	0.158775	0.0	0.0	0.153898	0.141576	0.159799	0.128896	0.999928	0.016346	0.059472	0.015081	0.0	0.134619	0.0	0.014327	0.120003	0.097787	0.000386	2.2e-05	0.130022	0.130085	0.0	0.0
0.150538	0.225636	0.160535	0.110337	0.0	0.925641	0.270245	0.0	0.030798	0.000122	0.207075	0.108108	0.041096	0.071334	0.122275	0.223421	0.0	0.0	0.161106	0.143594	0.16318	0.131641	0.999928	0.017115	0.060521	0.01563	0.0	0.137259	0.0	0.012894	0.122403	0.098302	0.000386	3.4e-05	0.133787	0.133777	0.0	0.0
0.139785	0.163136	0.157191	0.11266	0.0	0.925641	0.269303	0.0	0.032643	0.0	0.169313	0.094595	0.027397	0.05415	0.145858	0.182582	0.0	0.0	0.147528	0.137383	0.154246	0.124043	0.999928	0.015321	0.054749	0.013926	0.0	0.130718	0.0	0.012894	0.116177	0.093155	0.0	3.4e-05	0.133859	0.13385	0.0	0.0
0.150538	0.133475	0.149387	0.11266	0.0	0.930769	0.270245	0.0	0.033068	0.0	0.108816	0.067568	0.027397	0.079217	0.124851	0.124484	0.0	0.0	0.145496	0.142954	0.160321	0.129433	0.999928	0.015353	0.057723	0.01433	0.0	0.136077	0.0	0.014327	0.121315	0.096243	0.000386	5.6e-05	0.141461	0.141523	0.0	0.0
0.150538	0.1875	0.16165	0.118467	0.0	0.933333	0.270245	0.0	0.032075	0.0	0.162916	0.067568	0.027397	0.075949	0.123662	0.176829	0.0	0.0	0.14127	0.142164	0.153174	0.123685	0.999928	0.015288	0.053175	0.01459	0.0	0.130423	0.0	0.012894	0.116257	0.086464	0.0	4.5e-05	0.140447	0.140437	0.0	0.0
0.150538	0.161017	0.160535	0.119628	0.0	0.935897	0.270245	0.0	0.037468	0.0	0.143842	0.135135	0.054795	0.084468	0.13694	0.159116	0.0	0.0	0.150338	0.146954	0.160431	0.129493	0.999928	0.015609	0.055798	0.014446	0.0	0.136274	0.0	0.012894	0.121475	0.091611	0.0	3.4e-05	0.145805	0.145867	0.0	0.0
0.150538	0.192797	0.172798	0.12892	0.0	0.930769	0.271186	0.0	0.036475	0.000122	0.164265	0.108108	0.041096	0.087708	0.130797	0.181787	0.0	0.0	0.147122	0.145401	0.152789	0.123466	0.999928	0.015032	0.051251	0.014041	0.0	0.130029	0.0	0.012894	0.116001	0.0772	0.000386	3.4e-05	0.142402	0.142464	0.0	0.0
0.150538	0.179025	0.170569	0.131243	0.0	0.928205	0.270245	0.0	0.038178	0.000244	0.142764	0.135135	0.041096	0.072919	0.150218	0.156996	0.0	0.0	0.147073	0.147428	0.157902	0.127524	0.999928	0.014295	0.053699	0.013088	0.0	0.134659	0.0	0.012894	0.120051	0.086979	0.0	3.4e-05	0.149135	0.149196	0.0	0.0
0.150538	0.15678	0.164994	0.131243	0.0	0.930769	0.271186	0.0	0.024837	0.000366	0.127273	0.094595	0.027397	0.05285	0.111177	0.143068	0.0	0.0	0.158987	0.150682	0.156967	0.126231	0.999928	0.014263	0.051775	0.013204	0.0	0.133811	0.0	0.011461	0.118866	0.07823	0.0	1.1e-05	0.147687	0.147749	0.0	0.0
0.150538	0.133475	0.154961	0.130081	0.0	0.930769	0.271186	0.0	0.032075	0.0	0.163533	0.081081	0.027397	0.073653	0.125248	0.178911	0.0	0.0	0.149118	0.151331	0.155153	0.125554	0.994689	0.014391	0.050726	0.013579	0.0	0.132688	0.0	0.011461	0.118482	0.0772	0.0	2.2e-05	0.149642	0.149703	0.0	0.0
0.150538	0.097458	0.141583	0.126597	0.0	0.933333	0.271186	0.0	0.031365	0.000122	0.145345	0.067568	0.027397	0.073012	0.123068	0.159911	0.0	0.0	0.152543	0.152866	0.160046	0.129195	0.977105	0.01484	0.053525	0.01381	0.0	0.136786	0.0	0.011461	0.121875	0.082862	0.0	3.4e-05	0.154709	0.154771	0.0	0.0
0.150538	0.075212	0.124861	0.119628	0.0	0.930769	0.270245	0.0	0.032075	0.0	0.148004	0.094595	0.027397	0.069786	0.12822	0.164755	0.0	0.0	0.138041	0.147884	0.153064	0.124401	0.988301	0.017147	0.050376	0.015948	0.0	0.131428	0.0	0.012894	0.117746	0.075656	0.000386	3.4e-05	0.154058	0.154047	0.0	0.0
0.150538	0.079449	0.115942	0.117305	0.0	0.930769	0.270245	0.0	0.039455	0.0	0.144998	0.121622	0.041096	0.083332	0.14566	0.159646	0.0	0.0	0.143031	0.152551	0.158644	0.128101	0.95342	0.016026	0.051775	0.014764	0.0	0.136038	0.0	0.012894	0.121219	0.079259	0.0	4.5e-05	0.158329	0.15839	0.0	0.0
0.16129	0.101695	0.115942	0.117305	0.0	0.935897	0.272128	0.0	0.034062	0.0	0.147465	0.094595	0.041096	0.083	0.125644	0.161235	0.0	0.0	0.151274	0.158472	0.157929	0.127981	0.999928	0.015449	0.050726	0.014186	0.0	0.135683	0.0	0.012894	0.121251	0.073598	0.0	4.5e-05	0.159705	0.159765	0.0	0.0
0.16129	0.205508	0.142698	0.127758	0.0	0.935897	0.274011	0.0	0.028811	0.0	0.151318	0.067568	0.027397	0.069169	0.115537	0.168275	0.0	0.0	0.145717	0.15713	0.159551	0.129254	0.956721	0.013814	0.051251	0.012828	0.0	0.1372	0.0	0.011461	0.122531	0.077715	0.0	3.4e-05	0.163469	0.16353	0.0	0.0
0.150538	0.166314	0.141583	0.127758	0.0	0.933333	0.274953	0.0	0.032643	0.0	0.149892	0.108108	0.041096	0.079703	0.12287	0.164755	0.0	0.0	0.139175	0.154209	0.154466	0.125276	0.999928	0.015064	0.048802	0.014244	0.0	0.133516	0.0	0.011461	0.11933	0.071539	0.000386	3.4e-05	0.161153	0.161213	0.0	0.0
0.150538	0.146186	0.139353	0.12892	0.0	0.933333	0.274953	0.0	0.035339	0.000122	0.133824	0.094595	0.041096	0.074261	0.137733	0.150184	0.0	0.0	0.146333	0.15756	0.157517	0.127564	0.952056	0.013814	0.049676	0.012857	0.0	0.135506	0.0	0.011461	0.121011	0.071539	0.0	3.4e-05	0.163904	0.163892	0.0	0.0
0.150538	0.157839	0.141583	0.130081	0.0	0.930769	0.27307	0.0	0.03832	0.000122	0.234009	0.121622	0.041096	0.074172	0.149227	0.247417	0.0	0.0	0.138017	0.157612	0.15672	0.128041	0.97488	0.015	0.050376	0.013984	0.0	0.135013	0.0	0.011461	0.121443	0.07051	0.0	3.4e-05	0.164917	0.164905	0.0	0.0
0.16129	0.161017	0.146042	0.132404	0.0	0.930769	0.274011	0.0	0.03392	0.0	0.325254	0.081081	0.027397	0.084968	0.123266	0.33867	0.0	0.0	0.147923	0.16106	0.159881	0.129394	0.931314	0.013397	0.050201	0.012626	0.0	0.137673	0.0	0.011461	0.122867	0.071539	0.0	3.4e-05	0.166799	0.166787	0.0	0.0
0.150538	0.153602	0.147157	0.133566	0.0	0.928205	0.27307	0.0	0.031791	0.0	0.166384	0.081081	0.027397	0.073316	0.124653	0.180992	0.0	0.0	0.149179	0.160226	0.16296	0.132278	0.946099	0.015865	0.053175	0.014504	0.0	0.140333	0.0	0.011461	0.125556	0.0772	0.000386	3.4e-05	0.167958	0.168018	0.0	0.0
0.16129	0.159958	0.149387	0.134727	0.0	0.930769	0.274011	0.0	0.033352	0.000122	0.131551	0.108108	0.041096	0.074887	0.129211	0.147042	0.0	0.0	0.159578	0.164314	0.165929	0.134685	0.958588	0.015801	0.054049	0.014561	0.0	0.142381	0.0	0.011461	0.127397	0.075656	0.000386	2.2e-05	0.168103	0.168163	0.0	0.0
0.16129	0.150424	0.151616	0.13705	0.0	0.925641	0.272128	0.0	0.037894	0.0	0.149777	0.121622	0.041096	0.070885	0.150614	0.168464	0.0	0.0	0.151151	0.163788	0.166369	0.135182	0.954138	0.015865	0.054574	0.014446	0.0	0.14317	0.0	0.011461	0.128197	0.081318	0.0	3.4e-05	0.169985	0.169972	0.0	0.0
0.16129	0.115466	0.140468	0.133566	0.0	0.923077	0.269303	0.0	0.032501	0.000122	0.162839	0.081081	0.027397	0.076005	0.12505	0.175088	0.0	0.0	0.145409	0.160972	0.160376	0.130428	0.999928	0.014167	0.050901	0.013261	0.0	0.138067	0.0	0.011461	0.1237	0.072568	0.000386	4.5e-05	0.167017	0.167077	0.0	0.0
0.16129	0.137712	0.140468	0.133566	0.0	0.928205	0.270245	0.0	0.035197	0.0	0.135327	0.081081	0.027397	0.077814	0.133769	0.150713	0.0	0.0	0.15019	0.164481	0.163153	0.132755	0.934831	0.015481	0.05195	0.014793	0.0	0.140451	0.0	0.011461	0.125908	0.073598	0.000386	3.4e-05	0.170419	0.170479	0.0	0.0
0.16129	0.126059	0.137124	0.133566	0.0	0.928205	0.270245	0.0	0.03321	0.0	0.167771	0.067568	0.027397	0.074798	0.128419	0.183074	0.0	0.0	0.151619	0.165972	0.164582	0.13367	0.94897	0.015673	0.052125	0.014301	0.0	0.14181	0.0	0.010029	0.126901	0.075656	0.0	4.5e-05	0.172012	0.172072	0.0	0.0
0.16129	0.133475	0.137124	0.133566	0.0	0.928205	0.269303	0.0	0.039739	0.0	0.145384	0.135135	0.054795	0.07852	0.151011	0.160743	0.0	0.0	0.15088	0.164428	0.161228	0.131164	0.916098	0.015801	0.050551	0.014504	0.0	0.13917	0.0	0.011461	0.124708	0.06948	0.0	3.4e-05	0.170781	0.170841	0.0	0.0
0.16129	0.150424	0.141583	0.134727	0.0	0.925641	0.268362	0.0	0.030656	0.0	0.164226	0.108108	0.041096	0.058218	0.132977	0.180387	0.0	0.0	0.157188	0.168034	0.170107	0.138384	0.945525	0.015032	0.056323	0.014157	0.0	0.146007	0.0	0.011461	0.130902	0.083376	0.000386	2.2e-05	0.171577	0.171565	0.0	0.0
0.16129	0.105932	0.13155	0.132404	0.0	0.925641	0.269303	0.0	0.030372	0.0	0.133747	0.067568	0.027397	0.06952	0.121681	0.148783	0.0	0.0	0.163656	0.170297	0.169998	0.138325	0.946458	0.014519	0.055624	0.013377	0.0	0.145317	0.0	0.011461	0.130342	0.079774	0.000386	3.4e-05	0.167306	0.167366	0.0	0.0
0.16129	0.147246	0.138239	0.133566	0.0	0.928205	0.271186	0.0	0.022992	0.0	0.14654	0.067568	0.027397	0.054225	0.102457	0.162257	0.0	0.0	0.160675	0.167463	0.170575	0.139001	0.942367	0.014776	0.057373	0.01355	0.0	0.14581	0.0	0.011461	0.13095	0.081832	0.000386	3.4e-05	0.167668	0.167728	0.0	0.0
0.16129	0.141949	0.137124	0.133566	0.0	0.928205	0.271186	0.0	0.041158	0.0	0.166461	0.121622	0.041096	0.077281	0.157352	0.180652	0.0	0.0	0.150399	0.161191	0.159634	0.129612	0.966985	0.013686	0.050376	0.012626	0.0	0.137121	0.0	0.010029	0.122723	0.072568	0.0	4.5e-05	0.163904	0.163964	0.0	0.0
0.16129	0.169492	0.138239	0.133566	0.0	0.928205	0.272128	0.0	0.032643	0.0	0.135866	0.081081	0.027397	0.079488	0.122671	0.152379	0.0	0.0	0.135565	0.157331	0.154768	0.126151	0.917821	0.014167	0.048627	0.013261	0.0	0.13393	0.0	0.010029	0.120179	0.06948	0.0	3.4e-05	0.165207	0.165195	0.0	0.0
0.16129	0.184322	0.147157	0.13705	0.0	0.923077	0.272128	0.0	0.030798	0.0	0.176171	0.081081	0.027397	0.073527	0.120095	0.192688	0.0	0.0	0.147356	0.163279	0.159469	0.129473	0.913945	0.015128	0.049327	0.014215	0.0	0.137397	0.0	0.011461	0.122915	0.068451	0.0	3.4e-05	0.168247	0.168235	0.0	0.0
0.16129	0.110169	0.132664	0.132404	0.0	0.923077	0.272128	0.0	0.039597	0.0	0.194128	0.135135	0.054795	0.080162	0.148633	0.207865	0.0	0.0	0.150646	0.163472	0.159167	0.129433	0.895213	0.01625	0.049501	0.015139	0.0	0.137318	0.0	0.010029	0.122995	0.067422	0.000386	3.4e-05	0.168609	0.168669	0.0	0.0
0.172043	0.17161	0.146042	0.138211	0.0	0.923077	0.272128	0.0	0.031223	0.0	0.14758	0.081081	0.027397	0.084636	0.113952	0.162749	0.0	0.0	0.156005	0.167595	0.166891	0.135858	0.907486	0.014359	0.054399	0.013377	0.0	0.143524	0.0	0.011461	0.128725	0.077715	0.000386	3.4e-05	0.171433	0.171493	0.0	0.0
0.172043	0.138771	0.143813	0.13705	0.0	0.923077	0.272128	0.0	0.037042	0.000122	0.183493	0.108108	0.041096	0.09749	0.125446	0.198478	0.0	0.0	0.155155	0.16563	0.16285	0.132119	0.902534	0.014006	0.051076	0.012886	0.0	0.13982	0.0	0.011461	0.125044	0.068451	0.0	4.5e-05	0.168175	0.168163	0.0	0.0
0.172043	0.137712	0.143813	0.138211	0.0	0.923077	0.272128	0.0	0.038036	0.000244	0.130664	0.094595	0.041096	0.082902	0.140111	0.146512	0.0	0.0	0.147824	0.165937	0.165242	0.134844	0.905189	0.014551	0.05335	0.01355	0.0	0.142125	0.0	0.010029	0.127733	0.076171	0.0	3.4e-05	0.17136	0.17142	0.0	0.0
0.16129	0.185381	0.156076	0.142857	0.0	0.923077	0.272128	0.0	0.036617	0.0	0.164419	0.094595	0.041096	0.083673	0.13476	0.179933	0.0	0.0	0.14212	0.161726	0.156802	0.127802	0.924137	0.015	0.048452	0.013984	0.0	0.135427	0.0	0.010029	0.121539	0.066392	0.0	1.1e-05	0.168537	0.168597	0.0	0.0
0.16129	0.164195	0.153846	0.142857	0.0	0.923077	0.271186	0.0	0.031933	0.000122	0.152243	0.094595	0.041096	0.074551	0.124059	0.166004	0.0	0.0	0.152346	0.168016	0.16351	0.132556	0.895643	0.013942	0.050026	0.013175	0.0	0.140864	0.0	0.011461	0.125876	0.06948	0.0	2.2e-05	0.172229	0.172217	0.0	0.0
0.16129	0.121822	0.144928	0.140534	0.0	0.925641	0.274953	0.0	0.033494	0.001111	0.140336	0.135135	0.054795	0.082962	0.12287	0.156694	0.0	0.0	0.157644	0.168209	0.161778	0.131283	0.88337	0.014679	0.049327	0.013637	0.0	0.139131	0.0	0.010029	0.124452	0.064334	0.0	3.4e-05	0.17165	0.17171	0.0	0.0
0.16129	0.065678	0.121516	0.132404	0.0	0.923077	0.275895	0.0	0.032075	0.000122	0.169313	0.108108	0.041096	0.077076	0.122275	0.184777	0.0	0.0	0.16479	0.171279	0.168568	0.137708	0.886959	0.015833	0.055624	0.014446	0.0	0.144332	0.0	0.011461	0.129909	0.073083	0.000386	3.4e-05	0.170057	0.170117	0.0	0.0
0.172043	0.111229	0.12709	0.133566	0.0	0.920513	0.275895	0.0	0.033778	0.000122	0.166577	0.108108	0.041096	0.077538	0.128617	0.182317	0.0	0.0	0.16734	0.171516	0.175221	0.142959	0.885954	0.014776	0.060521	0.013724	0.0	0.14906	0.0	0.011461	0.134071	0.081832	0.000386	3.4e-05	0.167741	0.167801	0.0	0.0
0.16129	0.150424	0.134894	0.135889	0.0	0.917949	0.275895	0.0	0.031365	0.0	0.144767	0.094595	0.041096	0.071091	0.124257	0.160441	0.0	0.0	0.163706	0.16177	0.1634	0.133233	0.852652	0.017147	0.055099	0.015833	0.0	0.139288	0.0	0.010029	0.125188	0.072568	0.000386	4.5e-05	0.158257	0.158318	0.0	0.0
0.16129	0.103814	0.123746	0.131243	0.0	0.917949	0.275895	0.0	0.033778	0.000122	0.132129	0.081081	0.027397	0.078357	0.12822	0.147988	0.0	0.0	0.160243	0.160665	0.164829	0.133571	0.88093	0.014615	0.054924	0.013724	0.0	0.14049	0.0	0.010029	0.12562	0.081318	0.0	3.4e-05	0.158257	0.158318	0.0	0.0
0.150538	0.055085	0.105909	0.125436	0.0	0.917949	0.275895	0.0	0.035481	0.0	0.161413	0.108108	0.041096	0.081564	0.131788	0.176299	0.0	0.0	0.141208	0.154726	0.15628	0.127066	0.88416	0.014327	0.050551	0.013319	0.0	0.13393	0.0	0.010029	0.120019	0.072568	0.000386	2.2e-05	0.156954	0.157015	0.0	0.0
0.16129	0.120763	0.114827	0.126597	0.0	0.917949	0.275895	0.0	0.03392	0.000122	0.149738	0.108108	0.041096	0.077356	0.129608	0.164907	0.0	0.0	0.154613	0.158077	0.160898	0.129911	0.879782	0.014551	0.051426	0.013955	0.0	0.13783	0.0	0.010029	0.122819	0.076171	0.0	2.2e-05	0.161876	0.161937	0.0	0.0
0.16129	0.072034	0.101449	0.119628	0.0	0.912821	0.275895	0.0	0.02285	0.000122	0.150586	0.081081	0.027397	0.047052	0.107214	0.16907	0.0	0.0	0.149155	0.15863	0.156308	0.126887	0.860978	0.013333	0.048802	0.012308	0.0	0.134205	0.0	0.010029	0.120099	0.066907	0.000386	3.4e-05	0.161587	0.161648	0.0	0.0
0.16129	0.153602	0.119287	0.126597	0.0	0.910256	0.274011	0.0	0.034062	0.0	0.188579	0.094595	0.041096	0.07384	0.13258	0.201393	0.0	0.0	0.145052	0.155665	0.154301	0.124341	0.85502	0.01484	0.046178	0.013521	0.0	0.132826	0.0	0.010029	0.118098	0.065878	0.000386	4.5e-05	0.162528	0.162589	0.0	0.0
0.16129	0.172669	0.12709	0.127758	0.0	0.915385	0.27307	0.0	0.0369	0.002345	0.178984	0.148649	0.054795	0.069627	0.147444	0.192953	0.0	0.0	0.147553	0.162218	0.158947	0.128916	0.857891	0.012596	0.048627	0.011672	0.0	0.136845	0.0	0.010029	0.122339	0.07051	0.0	3.4e-05	0.167813	0.167873	0.0	0.0
0.16129	0.191737	0.136009	0.131243	0.0	0.917949	0.274011	0.0	0.039171	0.000244	0.163417	0.121622	0.054795	0.084856	0.142885	0.178873	0.0	0.0	0.147787	0.162621	0.15639	0.127007	0.849422	0.014904	0.047752	0.01381	0.0	0.134915	0.0	0.010029	0.120707	0.063819	0.0	3.4e-05	0.167161	0.167222	0.0	0.0
0.16129	0.132415	0.12932	0.12892	0.0	0.915385	0.272128	0.0	0.033494	0.0	0.117949	0.094595	0.041096	0.079254	0.126239	0.133984	0.0	0.0	0.155746	0.167341	0.164032	0.132994	0.854662	0.013237	0.050201	0.012308	0.0	0.140864	0.0	0.010029	0.125924	0.06948	0.000386	5.6e-05	0.171071	0.171131	0.0	0.0
0.16129	0.129237	0.130435	0.130081	0.0	0.915385	0.272128	0.0	0.037184	0.000122	0.18041	0.108108	0.041096	0.078301	0.140904	0.195716	0.0	0.0	0.145569	0.162998	0.158837	0.129732	0.837365	0.014936	0.049501	0.01381	0.0	0.136826	0.0	0.010029	0.123059	0.066392	0.0	4.5e-05	0.168826	0.168887	0.0	0.0
0.172043	0.138771	0.136009	0.131243	0.0	0.907692	0.270245	0.0	0.033068	0.000122	0.132822	0.121622	0.041096	0.077581	0.125644	0.150978	0.0	0.0	0.161155	0.166525	0.165462	0.134088	0.84368	0.014808	0.05195	0.013695	0.0	0.142007	0.0	0.010029	0.126885	0.072568	0.000386	4.5e-05	0.170347	0.170407	0.0	0.0
0.172043	0.185381	0.146042	0.134727	0.0	0.907692	0.270245	0.0	0.042152	0.0	0.169659	0.135135	0.054795	0.084421	0.154182	0.182241	0.0	0.0	0.167624	0.169341	0.165022	0.133591	0.844111	0.015032	0.051426	0.014388	0.0	0.141396	0.0	0.010029	0.126276	0.066392	0.0	3.4e-05	0.168464	0.168452	0.0	0.0
0.16129	0.182203	0.153846	0.138211	0.0	0.915385	0.274011	0.0	0.046693	0.000122	0.132899	0.121622	0.054795	0.096279	0.159929	0.147686	0.0	0.0	0.143918	0.159507	0.15617	0.126708	0.999928	0.014006	0.047228	0.012857	0.0	0.134737	0.0	0.010029	0.120467	0.064848	0.000386	2.2e-05	0.168247	0.168235	0.0	0.0
0.16129	0.15572	0.156076	0.140534	0.0	0.915385	0.274011	0.0	0.03761	0.000244	0.167424	0.108108	0.041096	0.091762	0.131986	0.183339	0.0	0.0	0.143438	0.164437	0.160761	0.131403	0.999928	0.015513	0.050726	0.014301	0.0	0.138638	0.0	0.010029	0.124756	0.068966	0.0	4.5e-05	0.171795	0.171782	0.0	0.0
0.172043	0.117585	0.147157	0.138211	0.0	0.912821	0.27307	0.0	0.043003	0.000244	0.146116	0.148649	0.054795	0.093375	0.149227	0.162106	0.0	0.0	0.159418	0.165148	0.162245	0.131741	0.999928	0.015513	0.051251	0.014244	0.0	0.139229	0.0	0.010029	0.124612	0.068451	0.000386	4.5e-05	0.166148	0.166208	0.0	0.0
0.172043	0.157839	0.156076	0.142857	0.0	0.910256	0.272128	0.0	0.053789	0.000244	0.130163	0.148649	0.054795	0.092248	0.188466	0.146096	0.0	0.0	0.1572	0.168235	0.168293	0.13733	0.999928	0.016442	0.055798	0.015139	0.0	0.144155	0.0	0.010029	0.129589	0.078744	0.000386	3.4e-05	0.168609	0.168669	0.0	0.0
0.172043	0.135593	0.150502	0.140534	0.0	0.910256	0.272128	0.0	0.0413	0.0	0.150624	0.108108	0.041096	0.084706	0.151209	0.16555	0.0	0.0	0.161352	0.167972	0.166644	0.135679	0.999928	0.016314	0.054224	0.015399	0.0	0.142441	0.0	0.010029	0.127845	0.074112	0.0	4.5e-05	0.166293	0.166281	0.0	0.0
0.16129	0.127119	0.148272	0.140534	0.0	0.910256	0.27307	0.0	0.035765	0.0	0.145114	0.108108	0.041096	0.06078	0.152398	0.16063	0.0	0.0	0.154095	0.162244	0.16373	0.132556	0.999928	0.013942	0.0523	0.012828	0.0	0.140372	0.0	0.010029	0.125332	0.074627	0.0	2.2e-05	0.166727	0.166787	0.0	0.0
0.16129	0.190678	0.160535	0.14518	0.0	0.910256	0.272128	0.0	0.036475	0.000366	0.187269	0.108108	0.041096	0.084042	0.133571	0.202074	0.0	0.0	0.149906	0.16234	0.158589	0.128518	0.999928	0.015417	0.048452	0.014417	0.0	0.136471	0.0	0.010029	0.121923	0.069995	0.000386	5.6e-05	0.166003	0.165991	0.0	0.0
0.16129	0.248941	0.188406	0.156794	0.0	0.910256	0.27307	0.0	0.036475	0.000122	0.136598	0.081081	0.027397	0.087517	0.130995	0.152795	0.0	0.0	0.161168	0.166735	0.162658	0.131323	0.999928	0.016667	0.049501	0.015804	0.0	0.139564	0.0	0.010029	0.124324	0.066907	0.000386	3.4e-05	0.169116	0.169176	0.0	0.0
0.16129	0.159958	0.172798	0.15331	0.0	0.910256	0.274953	0.0	0.036617	0.000244	0.183261	0.108108	0.041096	0.079811	0.137733	0.197608	0.0	0.0	0.143623	0.16077	0.158369	0.128359	0.999928	0.015417	0.047927	0.014504	0.0	0.13653	0.0	0.010029	0.121955	0.065878	0.000386	4.5e-05	0.170347	0.170407	0.0	0.0
0.16129	0.103814	0.152731	0.147503	0.0	0.910256	0.274953	0.0	0.039171	0.000244	0.210388	0.121622	0.054795	0.085815	0.142093	0.225238	0.0	0.0	0.134875	0.162384	0.154713	0.126489	0.999928	0.013686	0.046528	0.012799	0.0	0.133969	0.0	0.010029	0.120515	0.063304	0.0	1.1e-05	0.170781	0.170769	0.0	0.0
0.16129	0.133475	0.151616	0.147503	0.0	0.907692	0.274011	0.0	0.0369	0.000122	0.164419	0.108108	0.041096	0.093628	0.127824	0.179403	0.0	0.0	0.140764	0.16506	0.160871	0.131601	0.999928	0.013462	0.050551	0.012683	0.0	0.139072	0.0	0.010029	0.125188	0.068451	0.000386	4.5e-05	0.174835	0.174895	0.0	0.0
0.16129	0.152542	0.154961	0.148664	0.0	0.907692	0.274011	0.0	0.037184	0.000122	0.135828	0.108108	0.041096	0.087157	0.133571	0.152152	0.0	0.0	0.153837	0.167385	0.160074	0.129473	0.999928	0.014455	0.047402	0.013406	0.0	0.137988	0.0	0.010029	0.123059	0.061245	0.000386	2.2e-05	0.173315	0.173375	0.0	0.0
0.16129	0.110169	0.143813	0.14518	0.0	0.905128	0.27307	0.0	0.039881	0.0	0.14812	0.108108	0.041096	0.090252	0.1413	0.163355	0.0	0.0	0.146173	0.167753	0.162218	0.132099	0.999928	0.015224	0.049676	0.013955	0.0	0.13986	0.0	0.008596	0.125444	0.065878	0.0	2.2e-05	0.175559	0.175547	0.0	0.0
0.16129	0.168432	0.150502	0.147503	0.0	0.905128	0.27307	0.0	0.037752	0.000611	0.165421	0.108108	0.041096	0.088513	0.134562	0.181219	0.0	0.0	0.145101	0.165876	0.158287	0.129135	0.999928	0.015256	0.047927	0.01407	0.0	0.136924	0.0	0.010029	0.122963	0.06279	0.0	4.5e-05	0.173822	0.173882	0.0	0.0
0.172043	0.164195	0.157191	0.149826	0.0	0.905128	0.274011	0.0	0.03321	0.000244	0.152204	0.121622	0.041096	0.078516	0.125842	0.166951	0.0	0.0	0.161303	0.170534	0.167468	0.136395	0.999928	0.015609	0.053699	0.014533	0.0	0.143721	0.0	0.010029	0.128965	0.06948	0.000386	2.2e-05	0.174184	0.174171	0.0	0.0
0.16129	0.182203	0.16388	0.15331	0.0	0.905128	0.274953	0.0	0.025688	0.000244	0.133516	0.081081	0.027397	0.060916	0.108799	0.150108	0.0	0.0	0.152099	0.166683	0.16241	0.13182	0.999928	0.01641	0.049501	0.015226	0.0	0.139643	0.0	0.008596	0.124916	0.066392	0.000386	3.4e-05	0.171722	0.171782	0.0	0.0
0.16129	0.162076	0.160535	0.152149	0.0	0.9	0.274011	0.0	0.043145	0.000366	0.151857	0.135135	0.054795	0.089181	0.153785	0.168654	0.0	0.0	0.144116	0.16227	0.15661	0.127265	0.999928	0.013109	0.046878	0.012163	0.0	0.135269	0.0	0.010029	0.121107	0.064334	0.000386	1.1e-05	0.170636	0.170696	0.0	0.0
0.16129	0.169492	0.16165	0.15331	0.0	0.9	0.271186	0.0	0.036758	0.0	0.164997	0.121622	0.041096	0.084814	0.133967	0.178116	0.0	0.0	0.147294	0.163595	0.161366	0.131204	0.999928	0.015224	0.050551	0.013984	0.0	0.139643	0.0	0.010029	0.125028	0.071024	0.0	5.6e-05	0.173532	0.173592	0.0	0.0
0.16129	0.182203	0.172798	0.157956	0.0	0.902564	0.271186	0.0	0.040165	0.000244	0.14785	0.108108	0.041096	0.076781	0.153785	0.163923	0.0	0.0	0.146629	0.162814	0.157187	0.126828	0.999928	0.015705	0.045828	0.014648	0.0	0.136136	0.0	0.010029	0.121091	0.062275	0.0	2.2e-05	0.172301	0.172361	0.0	0.0
0.172043	0.176907	0.175028	0.160279	0.0	0.902564	0.271186	0.0	0.040165	0.000122	0.136059	0.094595	0.041096	0.085422	0.146254	0.151281	0.0	0.0	0.150288	0.167814	0.16384	0.133591	0.999928	0.014295	0.051076	0.013232	0.0	0.141436	0.0	0.010029	0.126981	0.067936	0.0	4.5e-05	0.177152	0.177212	0.0	0.0
0.16129	0.141949	0.166109	0.157956	0.0	0.902564	0.272128	0.0	0.041726	0.0	0.148389	0.121622	0.054795	0.088316	0.149425	0.164263	0.0	0.0	0.136945	0.163455	0.154631	0.126191	0.999928	0.016186	0.045653	0.015081	0.0	0.134442	0.0	0.008596	0.120723	0.061245	0.0	1.1e-05	0.174835	0.174895	0.0	0.0
0.172043	0.221398	0.19175	0.168409	0.0	0.9	0.270245	0.0	0.0457	0.000244	0.152666	0.121622	0.041096	0.091313	0.161118	0.168162	0.0	0.0	0.143955	0.169551	0.163098	0.133113	0.999928	0.01516	0.050376	0.013926	0.0	0.141377	0.0	0.010029	0.126997	0.066392	0.0	3.4e-05	0.178527	0.178515	0.0	0.0
0.172043	0.238347	0.215162	0.178862	0.0	0.9	0.269303	0.0	0.037468	0.000122	0.136945	0.108108	0.041096	0.088176	0.133967	0.152454	0.0	0.0	0.150806	0.169078	0.160239	0.129851	0.999928	0.013301	0.047228	0.012366	0.0	0.138816	0.0	0.010029	0.123924	0.063304	0.0	6.7e-05	0.177514	0.177573	0.0	0.0
0.16129	0.150424	0.192865	0.174216	0.0	0.897436	0.270245	0.0	0.035765	0.0	0.181566	0.081081	0.027397	0.084833	0.130598	0.197457	0.0	0.0	0.151114	0.167156	0.158507	0.129214	0.999928	0.013974	0.047402	0.013088	0.0	0.136865	0.0	0.010029	0.122851	0.055069	0.0	5.6e-05	0.175559	0.175619	0.0	0.0
0.172043	0.127119	0.178372	0.170732	0.0	0.9	0.270245	0.0	0.039881	0.0	0.195245	0.108108	0.041096	0.078333	0.151605	0.207751	0.0	0.0	0.154206	0.171815	0.168513	0.137151	0.999928	0.01641	0.052475	0.015515	0.0	0.145179	0.0	0.010029	0.130165	0.067936	0.0	3.4e-05	0.181858	0.181845	0.0	0.0
0.172043	0.121822	0.171683	0.168409	0.0	0.902564	0.272128	0.0	0.048538	0.000122	0.178599	0.135135	0.054795	0.10095	0.16191	0.194921	0.0	0.0	0.160909	0.174008	0.167523	0.137469	0.999928	0.018141	0.05335	0.017046	0.0	0.144036	0.0	0.008596	0.130069	0.064334	0.0	2.2e-05	0.177659	0.177718	0.0	0.0
0.182796	0.10911	0.15942	0.164925	0.0	0.897436	0.272128	0.0	0.041584	0.000122	0.151549	0.148649	0.054795	0.085819	0.151011	0.166951	0.0	0.0	0.178109	0.176411	0.179537	0.147256	0.999928	0.018013	0.06332	0.016642	0.0	0.152705	0.0	0.010029	0.137976	0.081318	0.000386	1.1e-05	0.172736	0.172796	0.0	0.0
0.182796	0.136653	0.160535	0.164925	0.0	0.897436	0.27307	0.0	0.036475	0.0	0.341091	0.094595	0.041096	0.083556	0.134166	0.35328	0.0	0.0	0.178601	0.169744	0.175441	0.143178	0.999928	0.014904	0.062445	0.013984	0.0	0.14843	0.0	0.008596	0.133606	0.080803	0.000386	3.4e-05	0.160646	0.160634	0.0	0.0
0.16129	0.134534	0.153846	0.16144	0.0	0.948718	0.292844	0.0	0.033068	0.000122	0.142186	0.081081	0.027397	0.076089	0.127229	0.13266	0.0	0.0	0.169829	0.159305	0.168458	0.137609	0.999928	0.017949	0.061571	0.016468	0.0	0.142263	0.0	0.010029	0.128181	0.084406	0.000386	3.4e-05	0.149424	0.149486	0.0	0.0
0.150538	0.101695	0.141583	0.156794	0.0	0.987179	0.292844	0.0	0.030372	0.0	0.039265	0.135135	0.041096	0.056203	0.133373	0.061656	0.0	0.0	0.161759	0.153366	0.15705	0.128339	0.999928	0.016859	0.056323	0.01537	0.0	0.132511	0.0	0.010029	0.119442	0.076171	0.000386	3.4e-05	0.137045	0.137107	0.0	0.0
0.139785	0.079449	0.12709	0.150987	0.0	0.976923	0.276836	0.0	0.039881	0.000366	0.127196	0.094595	0.041096	0.095419	0.13694	0.143598	0.0	0.0	0.157742	0.147366	0.152981	0.124361	0.999928	0.018526	0.054924	0.016988	0.0	0.128728	0.0	0.010029	0.115537	0.072568	0.000386	3.4e-05	0.13205	0.13204	0.0	0.0
0.139785	0.073093	0.115942	0.14518	0.0	0.969231	0.276836	0.0	0.033778	0.000366	0.161645	0.081081	0.027397	0.084618	0.123266	0.180122	0.0	0.0	0.162104	0.143033	0.148858	0.119567	0.999928	0.016699	0.050726	0.015226	0.0	0.125714	0.0	0.010029	0.111632	0.075142	0.000386	3.4e-05	0.129154	0.129217	0.0	0.0
0.129032	0.101695	0.118172	0.144019	0.0	0.961538	0.274953	0.0	0.039029	0.0	0.153437	0.108108	0.041096	0.088919	0.138922	0.168313	0.0	0.0	0.139779	0.136436	0.137724	0.111253	0.999928	0.017853	0.045828	0.016468	0.0	0.116868	0.0	0.010029	0.104238	0.067422	0.000386	3.4e-05	0.125462	0.125525	0.0	0.0
0.139785	0.157839	0.132664	0.148664	0.0	0.966667	0.275895	0.0	0.025121	0.0	0.125694	0.135135	0.041096	0.047936	0.116924	0.140002	0.0	0.0	0.153652	0.141927	0.148226	0.119766	0.999928	0.016763	0.051426	0.015284	0.0	0.124808	0.0	0.010029	0.111424	0.073083	0.000386	5.6e-05	0.129009	0.129072	0.0	0.0
0.129032	0.144068	0.132664	0.147503	0.0	0.966667	0.275895	0.0	0.033636	0.000489	0.159718	0.108108	0.041096	0.077178	0.12822	0.176034	0.0	0.0	0.142662	0.135734	0.140611	0.113799	0.999928	0.017179	0.048102	0.015775	0.0	0.118838	0.0	0.010029	0.106239	0.067936	0.0	3.4e-05	0.125317	0.12538	0.0	0.0
0.139785	0.254237	0.166109	0.157956	0.0	0.966667	0.275895	0.0	0.035623	0.000122	0.14103	0.094595	0.041096	0.085819	0.129013	0.155407	0.0	0.0	0.15704	0.143129	0.152184	0.123028	0.999928	0.015577	0.054224	0.01433	0.0	0.128098	0.0	0.008596	0.114401	0.080288	0.000386	3.4e-05	0.129733	0.129796	0.0	0.0
0.139785	0.255297	0.180602	0.163763	0.0	0.966667	0.276836	0.0	0.0413	0.000244	0.144074	0.121622	0.041096	0.080003	0.154974	0.160819	0.0	0.0	0.162301	0.142875	0.150232	0.121517	0.999928	0.015897	0.053874	0.014619	0.0	0.12601	0.0	0.010029	0.11264	0.072054	0.000386	2.2e-05	0.126041	0.126104	0.0	0.0
0.16129	0.258475	0.19398	0.16957	0.0	0.969231	0.277778	0.0	0.035481	0.000122	0.131127	0.135135	0.054795	0.080311	0.132977	0.144052	0.0	0.0	0.169595	0.159516	0.182093	0.14837	0.999928	0.015769	0.070317	0.014417	0.0	0.152646	0.0	0.011461	0.137352	0.111683	0.0	3.4e-05	0.148411	0.148473	0.0	0.0
0.150538	0.177966	0.185061	0.168409	0.0	0.971795	0.278719	0.0	0.037752	0.000366	0.187847	0.121622	0.041096	0.075416	0.145858	0.203739	0.0	0.0	0.161463	0.151919	0.164252	0.132417	0.999928	0.014071	0.058072	0.013117	0.0	0.139032	0.0	0.010029	0.123828	0.092126	0.000386	4.5e-05	0.145587	0.145649	0.0	0.0
0.150538	0.175847	0.181717	0.168409	0.0	0.969231	0.277778	0.0	0.040448	0.0	0.158909	0.094595	0.041096	0.084057	0.148236	0.174255	0.0	0.0	0.157163	0.150182	0.158039	0.127643	0.999928	0.016923	0.054049	0.015688	0.0	0.134107	0.0	0.010029	0.119602	0.082862	0.000386	2.2e-05	0.143922	0.143912	0.0	0.0
0.150538	0.15572	0.178372	0.168409	0.0	0.971795	0.278719	0.0	0.036475	0.000244	0.18881	0.121622	0.041096	0.085941	0.131986	0.202755	0.0	0.0	0.155032	0.151638	0.160294	0.129394	0.999928	0.016026	0.054924	0.014821	0.0	0.13653	0.0	0.010029	0.121667	0.087494	0.0	2.2e-05	0.147759	0.147821	0.0	0.0
0.150538	0.102754	0.16165	0.162602	0.0	0.966667	0.275895	0.0	0.036617	0.000122	0.147156	0.094595	0.041096	0.084187	0.134166	0.164831	0.0	0.0	0.152752	0.15241	0.158342	0.127842	0.999928	0.015705	0.052825	0.014417	0.0	0.134934	0.0	0.010029	0.120275	0.081832	0.000386	3.4e-05	0.149642	0.149703	0.0	0.0
0.16129	0.108051	0.147157	0.157956	0.0	0.969231	0.274011	0.0	0.036617	0.0	0.127004	0.135135	0.054795	0.084272	0.133967	0.139586	0.0	0.0	0.1512	0.153901	0.162658	0.131184	0.999928	0.015641	0.055099	0.01459	0.0	0.13917	0.0	0.011461	0.123892	0.088008	0.000386	4.5e-05	0.154637	0.154698	0.0	0.0
0.150538	0.088983	0.136009	0.15331	0.0	0.971795	0.27307	0.0	0.035055	0.000122	0.160566	0.094595	0.041096	0.076384	0.134364	0.177132	0.0	0.0	0.144091	0.15227	0.154136	0.124759	0.999928	0.01375	0.049152	0.012972	0.0	0.132137	0.0	0.010029	0.11797	0.074112	0.000386	4.5e-05	0.15442	0.154481	0.0	0.0
0.16129	0.111229	0.134894	0.150987	0.0	0.974359	0.272128	0.0	0.034772	0.000244	0.148235	0.094595	0.041096	0.080835	0.129806	0.162068	0.0	0.0	0.146124	0.155726	0.159139	0.129234	0.999928	0.01484	0.052125	0.013839	0.0	0.136373	0.0	0.010029	0.122099	0.077715	0.000386	4.5e-05	0.159487	0.159548	0.0	0.0
0.172043	0.149364	0.140468	0.152149	0.0	0.979487	0.27307	0.0	0.034488	0.000122	0.171817	0.108108	0.041096	0.055431	0.152398	0.185875	0.0	0.0	0.167599	0.162946	0.168321	0.136117	0.999928	0.015897	0.056498	0.014879	0.0	0.14317	0.0	0.010029	0.127813	0.079774	0.000386	3.4e-05	0.160718	0.160779	0.0	0.0
0.150538	0.164195	0.142698	0.152149	0.0	0.976923	0.272128	0.0	0.039739	0.000122	0.148543	0.135135	0.041096	0.077478	0.152002	0.165739	0.0	0.0	0.150424	0.158656	0.161998	0.131263	0.999928	0.013429	0.05265	0.012423	0.0	0.138619	0.0	0.010029	0.123892	0.079259	0.000386	2.2e-05	0.160791	0.160779	0.0	0.0
0.16129	0.20339	0.15942	0.157956	0.0	0.976923	0.271186	0.0	0.04499	0.000244	0.130009	0.135135	0.054795	0.079792	0.169243	0.143863	0.0	0.0	0.152629	0.160744	0.164555	0.134346	0.999928	0.015192	0.055449	0.014157	0.0	0.140746	0.0	0.010029	0.126612	0.078744	0.0	3.4e-05	0.162818	0.162878	0.0	0.0
0.16129	0.111229	0.140468	0.150987	0.0	0.976923	0.270245	0.0	0.037184	0.000489	0.163918	0.162162	0.054795	0.076262	0.142687	0.180538	0.0	0.0	0.157471	0.160937	0.163208	0.132198	0.999928	0.015705	0.05265	0.014475	0.0	0.13982	0.0	0.010029	0.124916	0.077715	0.0	3.4e-05	0.163397	0.163457	0.0	0.0
0.16129	0.113347	0.137124	0.149826	0.0	0.979487	0.270245	0.0	0.040448	0.000366	0.151356	0.108108	0.041096	0.097612	0.137337	0.164036	0.0	0.0	0.152346	0.161226	0.164115	0.132516	0.999928	0.017083	0.05195	0.01589	0.0	0.140845	0.0	0.011461	0.12546	0.07823	0.000386	3.4e-05	0.166437	0.166498	0.0	0.0
0.16129	0.083686	0.121516	0.144019	0.0	0.984615	0.272128	0.0	0.048254	0.0	0.147079	0.121622	0.054795	0.09468	0.167063	0.163204	0.0	0.0	0.149919	0.162779	0.160404	0.130249	0.995981	0.01391	0.050201	0.013059	0.0	0.138126	0.0	0.010029	0.123588	0.071539	0.0	1.1e-05	0.167741	0.167728	0.0	0.0
0.16129	0.103814	0.120401	0.141696	0.0	0.982051	0.272128	0.0	0.032643	0.000122	0.147619	0.067568	0.027397	0.078319	0.123464	0.163052	0.0	0.0	0.142403	0.16327	0.160459	0.130567	0.999928	0.014808	0.050026	0.013926	0.0	0.138461	0.0	0.008596	0.124116	0.072568	0.0	2.2e-05	0.171939	0.171927	0.0	0.0
0.172043	0.149364	0.134894	0.14518	0.0	0.987179	0.274011	0.0	0.030514	0.000244	0.140297	0.148649	0.041096	0.053374	0.136544	0.153703	0.0	0.0	0.152962	0.166297	0.16351	0.132457	0.981913	0.014679	0.050026	0.013666	0.0	0.140746	0.0	0.010029	0.1257	0.068451	0.0	3.4e-05	0.17317	0.17323	0.0	0.0
0.172043	0.121822	0.12932	0.141696	0.0	0.984615	0.27307	0.0	0.037752	0.0	0.223528	0.081081	0.027397	0.087437	0.135553	0.239885	0.0	0.0	0.155882	0.16963	0.163263	0.132695	0.999928	0.016378	0.050026	0.015139	0.0	0.140766	0.0	0.010029	0.126052	0.065878	0.0	4.5e-05	0.175197	0.175185	0.0	0.0
0.172043	0.114407	0.12709	0.140534	0.0	0.982051	0.27307	0.0	0.034204	0.000366	0.181605	0.108108	0.041096	0.075963	0.131788	0.195451	0.0	0.0	0.16771	0.173999	0.169393	0.136694	0.98055	0.012949	0.0516	0.012308	0.0	0.145987	0.0	0.010029	0.129957	0.072054	0.000386	3.4e-05	0.179179	0.179238	0.0	0.0
0.172043	0.104873	0.120401	0.138211	0.0	0.984615	0.27307	0.0	0.042152	0.000244	0.149276	0.162162	0.068493	0.087563	0.151407	0.164528	0.0	0.0	0.148908	0.170779	0.165077	0.134386	0.98866	0.014872	0.050551	0.013752	0.0	0.1425	0.0	0.010029	0.127765	0.066392	0.0	4.5e-05	0.179541	0.179528	0.0	0.0
0.172043	0.112288	0.125975	0.138211	0.0	0.984615	0.27307	0.0	0.033068	0.000122	0.149584	0.094595	0.041096	0.080826	0.123266	0.165134	0.0	0.0	0.153159	0.174192	0.169008	0.138086	0.964473	0.015385	0.053175	0.014215	0.0	0.145849	0.0	0.010029	0.13119	0.07051	0.0	3.4e-05	0.183378	0.183437	0.0	0.0
0.182796	0.128178	0.12932	0.139373	0.0	0.987179	0.274011	0.0	0.0369	0.000366	0.155055	0.108108	0.041096	0.078834	0.139516	0.168654	0.0	0.0	0.157915	0.175613	0.167468	0.136355	0.955788	0.014071	0.051076	0.013146	0.0	0.144785	0.0	0.010029	0.129797	0.065878	0.000386	4.5e-05	0.183668	0.183654	0.0	0.0
0.182796	0.080508	0.113712	0.132404	0.0	0.989744	0.274953	0.0	0.033068	0.000122	0.1334	0.081081	0.027397	0.075102	0.127626	0.150146	0.0	0.0	0.146407	0.17235	0.168293	0.137708	0.985215	0.014135	0.05335	0.013348	0.0	0.145494	0.0	0.010029	0.130998	0.068451	0.0	1.1e-05	0.183885	0.183871	0.0	0.0
0.182796	0.128178	0.125975	0.13705	0.0	0.987179	0.275895	0.0	0.037326	0.0	0.169158	0.108108	0.041096	0.084201	0.13694	0.184664	0.0	0.0	0.164765	0.175192	0.172939	0.141189	0.990526	0.013109	0.056323	0.012279	0.0	0.148765	0.0	0.010029	0.133767	0.072568	0.0	4.5e-05	0.181568	0.181627	0.0	0.0
0.172043	0.240466	0.156076	0.146341	0.0	0.984615	0.276836	0.0	0.037894	0.000366	0.135096	0.108108	0.041096	0.091397	0.132977	0.151243	0.0	0.0	0.157102	0.172771	0.170465	0.139578	0.993397	0.01359	0.055449	0.012712	0.0	0.146775	0.0	0.011461	0.132278	0.071539	0.0	4.5e-05	0.180337	0.180397	0.0	0.0
0.182796	0.118644	0.136009	0.139373	0.0	0.982051	0.275895	0.0	0.032359	0.0	0.165305	0.081081	0.027397	0.083126	0.119302	0.181371	0.0	0.0	0.167094	0.17742	0.176568	0.143258	0.953851	0.015128	0.056323	0.014301	0.0	0.151621	0.0	0.010029	0.135623	0.077715	0.0	3.4e-05	0.183088	0.183148	0.0	0.0
0.172043	0.118644	0.132664	0.138211	0.0	0.982051	0.275895	0.0	0.034204	0.000122	0.134749	0.135135	0.054795	0.08012	0.128419	0.14954	0.0	0.0	0.155106	0.17106	0.164774	0.134048	0.974664	0.015032	0.050376	0.014273	0.0	0.14246	0.0	0.010029	0.127637	0.066392	0.000386	3.4e-05	0.179686	0.179673	0.0	0.0
0.182796	0.113347	0.128205	0.13705	0.0	0.969231	0.274953	0.0	0.034346	0.000122	0.167078	0.121622	0.041096	0.076234	0.131986	0.188638	0.0	0.0	0.163065	0.178271	0.172362	0.140155	0.956291	0.013846	0.05335	0.012972	0.0	0.148706	0.0	0.010029	0.133206	0.072568	0.0	1.1e-05	0.185188	0.185247	0.0	0.0
0.172043	0.129237	0.13155	0.13705	0.0	0.964103	0.274953	0.0	0.025404	0.000122	0.153437	0.148649	0.041096	0.039482	0.126437	0.164755	0.0	0.0	0.150559	0.174209	0.166204	0.135341	0.930166	0.016282	0.049851	0.015168	0.0	0.143761	0.0	0.008596	0.128901	0.063819	0.0	2.2e-05	0.184174	0.184161	0.0	0.0
0.182796	0.161017	0.143813	0.141696	0.0	0.971795	0.274011	0.0	0.049957	0.0	0.151164	0.135135	0.054795	0.086362	0.181134	0.166269	0.0	0.0	0.157397	0.178236	0.172169	0.140572	0.965262	0.014551	0.054224	0.013724	0.0	0.148804	0.0	0.010029	0.133751	0.06948	0.000386	2.2e-05	0.188373	0.188432	0.0	0.0
0.172043	0.14089	0.140468	0.140534	0.0	0.976923	0.272128	0.0	0.034772	0.000122	0.170006	0.094595	0.041096	0.076818	0.133373	0.182733	0.0	0.0	0.16028	0.177262	0.168623	0.136932	0.937917	0.016538	0.051251	0.015284	0.0	0.146066	0.0	0.010029	0.130646	0.065363	0.0	2.2e-05	0.186491	0.18655	0.0	0.0
0.182796	0.223517	0.15942	0.146341	0.0	0.982051	0.274011	0.0	0.034062	0.000733	0.160758	0.108108	0.041096	0.083224	0.124851	0.175921	0.0	0.0	0.161981	0.18085	0.171729	0.139538	0.953348	0.016026	0.0516	0.014966	0.0	0.148627	0.0	0.010029	0.13303	0.064334	0.0	2.2e-05	0.189894	0.189952	0.0	0.0
0.172043	0.228814	0.179487	0.155633	0.0	0.979487	0.274011	0.0	0.032359	0.000489	0.184841	0.081081	0.027397	0.077646	0.123068	0.201014	0.0	0.0	0.146259	0.176938	0.168815	0.138643	0.928802	0.014231	0.0523	0.013435	0.0	0.14646	0.0	0.008596	0.13223	0.066392	0.0	1.1e-05	0.191341	0.1914	0.0	0.0
0.182796	0.211864	0.186176	0.159117	0.0	0.976923	0.27307	0.0	0.043571	0.0	0.213317	0.094595	0.041096	0.083977	0.159929	0.227054	0.0	0.0	0.14897	0.176262	0.164967	0.135281	0.92708	0.014455	0.049851	0.013348	0.0	0.143406	0.0	0.008596	0.129285	0.058157	0.0	2.2e-05	0.188156	0.188215	0.0	0.0
0.182796	0.25	0.206243	0.168409	0.0	0.979487	0.27307	0.0	0.036191	0.0	0.135327	0.081081	0.027397	0.084702	0.132184	0.149805	0.0	0.0	0.152469	0.180332	0.173846	0.142064	0.916457	0.016859	0.053699	0.015573	0.0	0.150912	0.0	0.010029	0.135655	0.07051	0.000386	4.5e-05	0.194889	0.194947	0.0	0.0
0.182796	0.248941	0.216276	0.174216	0.0	0.979487	0.274011	0.0	0.042152	0.000122	0.167039	0.121622	0.041096	0.080732	0.158145	0.184285	0.0	0.0	0.167094	0.180587	0.176375	0.145327	0.930955	0.014647	0.059822	0.013608	0.0	0.151917	0.0	0.008596	0.13764	0.069995	0.000386	4.5e-05	0.184681	0.18474	0.0	0.0
0.182796	0.130297	0.188406	0.167247	0.0	0.974359	0.274953	0.0	0.045984	0.0	0.119644	0.121622	0.041096	0.086058	0.167261	0.13565	0.0	0.0	0.175977	0.181789	0.183165	0.149762	0.930812	0.013846	0.062795	0.013146	0.0	0.156685	0.0	0.010029	0.141113	0.082862	0.000386	3.4e-05	0.183306	0.183365	0.0	0.0
0.182796	0.135593	0.182832	0.167247	0.0	0.971795	0.274953	0.0	0.034204	0.000244	0.18199	0.094595	0.041096	0.078866	0.129211	0.197192	0.0	0.0	0.179316	0.180429	0.179482	0.146043	0.924568	0.014263	0.059297	0.013464	0.0	0.153178	0.0	0.010029	0.137416	0.078744	0.000386	3.4e-05	0.177876	0.177935	0.0	0.0
0.172043	0.135593	0.171683	0.164925	0.0	0.969231	0.275895	0.0	0.034772	0.0	0.15074	0.094595	0.027397	0.076491	0.133373	0.167329	0.0	0.0	0.158494	0.172271	0.172444	0.140811	0.918467	0.016859	0.056673	0.015573	0.0	0.147977	0.0	0.010029	0.133078	0.081318	0.000386	2.2e-05	0.17527	0.175329	0.0	0.0
0.172043	0.223517	0.190635	0.171893	0.0	0.966667	0.275895	0.0	0.025263	0.00309	0.148428	0.108108	0.041096	0.06187	0.10543	0.163431	0.0	0.0	0.164839	0.172543	0.172774	0.140374	0.902175	0.015385	0.055449	0.014128	0.0	0.148055	0.0	0.010029	0.13263	0.076686	0.000386	4.5e-05	0.177514	0.177573	0.0	0.0
0.172043	0.159958	0.178372	0.168409	0.0	0.969231	0.276836	0.0	0.037042	0.000244	0.150162	0.094595	0.041096	0.090317	0.130598	0.165323	0.0	0.0	0.148477	0.170727	0.164472	0.134167	0.916744	0.014359	0.050026	0.013637	0.0	0.141987	0.0	0.008596	0.127541	0.068451	0.0	3.4e-05	0.178021	0.178008	0.0	0.0
0.182796	0.136653	0.169454	0.166086	0.0	0.971795	0.277778	0.0	0.035339	0.000122	0.153861	0.094595	0.041096	0.081003	0.131589	0.168464	0.0	0.0	0.169558	0.18071	0.177612	0.145048	0.880069	0.016731	0.057373	0.015399	0.0	0.152429	0.0	0.010029	0.137095	0.075142	0.0	5.6e-05	0.184898	0.184885	0.0	0.0
0.182796	0.092161	0.150502	0.160279	0.0	0.966667	0.275895	0.0	0.030514	0.000244	0.149044	0.067568	0.027397	0.074934	0.117915	0.166799	0.0	0.0	0.163237	0.175815	0.170355	0.138902	0.907558	0.014423	0.053	0.013464	0.0	0.146795	0.0	0.010029	0.131814	0.068451	0.000386	2.2e-05	0.182075	0.182062	0.0	0.0
0.182796	0.158898	0.164994	0.164925	0.0	0.966667	0.274953	0.0	0.040165	0.0	0.153206	0.148649	0.054795	0.079474	0.151407	0.16661	0.0	0.0	0.158654	0.179999	0.175386	0.143258	0.893562	0.013494	0.055449	0.012568	0.0	0.151109	0.0	0.010029	0.135895	0.074627	0.0	1.1e-05	0.18707	0.187129	0.0	0.0
0.172043	0.192797	0.177258	0.16957	0.0	0.969231	0.274011	0.0	0.04201	0.000122	0.150239	0.121622	0.041096	0.089373	0.149425	0.165437	0.0	0.0	0.151804	0.175481	0.168596	0.138285	0.870954	0.014487	0.052475	0.013492	0.0	0.145632	0.0	0.010029	0.131398	0.065363	0.0	4.5e-05	0.185622	0.185681	0.0	0.0
0.172043	0.14089	0.16388	0.164925	0.0	0.971795	0.274953	0.0	0.03321	0.000122	0.151742	0.067568	0.027397	0.091898	0.115933	0.166799	0.0	0.0	0.156806	0.179552	0.172279	0.140453	0.895069	0.014038	0.052475	0.013406	0.0	0.149119	0.0	0.008596	0.133831	0.07051	0.000386	3.4e-05	0.190473	0.190531	0.0	0.0
0.172043	0.144068	0.157191	0.162602	0.0	0.971795	0.275895	0.0	0.036191	0.0	0.158986	0.108108	0.041096	0.073746	0.1413	0.174104	0.0	0.0	0.149697	0.177508	0.169008	0.138524	0.887749	0.016474	0.051426	0.015197	0.0	0.146735	0.0	0.010029	0.132246	0.064334	0.000386	4.5e-05	0.190111	0.190169	0.0	0.0
0.182796	0.138771	0.156076	0.16144	0.0	0.969231	0.275895	0.0	0.035765	0.000122	0.165344	0.108108	0.041096	0.071254	0.141895	0.181901	0.0	0.0	0.155944	0.185561	0.17621	0.14475	0.883586	0.015481	0.054749	0.014677	0.0	0.152744	0.0	0.010029	0.13796	0.068451	0.0	2.2e-05	0.196482	0.19654	0.0	0.0
0.182796	0.117585	0.149387	0.159117	0.0	0.969231	0.274011	0.0	0.038178	0.000122	0.231312	0.121622	0.041096	0.073508	0.149425	0.242989	0.0	0.0	0.158716	0.188692	0.180416	0.148171	0.870954	0.014904	0.056848	0.014099	0.0	0.156448	0.0	0.010029	0.141273	0.073083	0.0	2.2e-05	0.202418	0.202476	0.0	0.0
0.182796	0.179025	0.157191	0.16144	0.0	0.974359	0.274953	0.0	0.040732	0.000244	0.154208	0.121622	0.054795	0.091692	0.142885	0.169108	0.0	0.0	0.18417	0.194807	0.187948	0.153223	0.88172	0.015769	0.060171	0.014475	0.0	0.161689	0.0	0.010029	0.145194	0.072568	0.000386	2.2e-05	0.20097	0.201028	0.0	0.0
0.182796	0.246822	0.183946	0.170732	0.0	0.971795	0.274953	0.0	0.035907	0.0	0.136059	0.108108	0.041096	0.076239	0.138129	0.152871	0.0	0.0	0.16941	0.194272	0.19045	0.156227	0.865356	0.016442	0.062096	0.015226	0.0	0.164348	0.0	0.010029	0.148315	0.081832	0.000386	2.2e-05	0.204373	0.20443	0.0	0.0
0.193548	0.309322	0.220736	0.18583	0.0	0.971795	0.275895	0.0	0.035055	0.0	0.173936	0.094595	0.041096	0.080456	0.130995	0.188486	0.0	0.0	0.171357	0.195237	0.187893	0.154616	0.844757	0.015994	0.060696	0.015226	0.0	0.16228	0.0	0.010029	0.146826	0.0772	0.0	2.2e-05	0.204735	0.204792	0.0	0.0
0.193548	0.263771	0.235229	0.193961	0.0	0.974359	0.275895	0.0	0.032643	0.000489	0.314619	0.108108	0.041096	0.075785	0.125644	0.32671	0.0	0.0	0.163977	0.192991	0.186629	0.153681	0.870954	0.015032	0.060521	0.01433	0.0	0.161413	0.0	0.010029	0.146122	0.077715	0.0	4.5e-05	0.206327	0.206312	0.0	0.0
0.193548	0.173729	0.215162	0.189315	0.0	0.974359	0.275895	0.0	0.03832	0.000122	0.141723	0.108108	0.041096	0.076762	0.147245	0.158018	0.0	0.0	0.16543	0.194298	0.184017	0.151314	0.859973	0.014295	0.057198	0.013752	0.0	0.159266	0.0	0.010029	0.143977	0.066392	0.000386	3.4e-05	0.20611	0.206095	0.0	0.0
0.193548	0.157839	0.201784	0.186992	0.0	0.971795	0.275895	0.0	0.04059	0.000366	0.203953	0.121622	0.041096	0.082542	0.150218	0.218841	0.0	0.0	0.153812	0.192289	0.176925	0.146003	0.851288	0.015096	0.053525	0.01433	0.0	0.154084	0.0	0.008596	0.13964	0.061245	0.0	2.2e-05	0.20763	0.207615	0.0	0.0
0.204301	0.179025	0.202899	0.188153	0.0	0.971795	0.275895	0.0	0.036191	0.000366	0.154901	0.108108	0.041096	0.078324	0.137138	0.169221	0.0	0.0	0.168819	0.198877	0.188636	0.155471	0.832556	0.016186	0.060171	0.015284	0.0	0.163738	0.0	0.010029	0.148267	0.071024	0.0	3.4e-05	0.214653	0.21471	0.0	0.0
0.193548	0.121822	0.182832	0.182346	0.0	0.974359	0.274953	0.0	0.035055	0.000244	0.158562	0.121622	0.041096	0.078511	0.13258	0.172893	0.0	0.0	0.165726	0.200053	0.185777	0.153144	0.843609	0.015833	0.057198	0.014821	0.0	0.161295	0.0	0.010029	0.146074	0.063304	0.0	3.4e-05	0.213639	0.213696	0.0	0.0
0.204301	0.112288	0.166109	0.175377	0.0	0.971795	0.274011	0.0	0.033636	0.000244	0.156751	0.094595	0.041096	0.077534	0.128419	0.174634	0.0	0.0	0.166182	0.199816	0.189983	0.157679	0.834063	0.015481	0.061921	0.014706	0.0	0.164802	0.0	0.010029	0.150123	0.06948	0.000386	3.4e-05	0.216028	0.216085	0.0	0.0
0.204301	0.192797	0.180602	0.180023	0.0	0.969231	0.27307	0.0	0.042293	0.000244	0.141415	0.148649	0.054795	0.079212	0.159929	0.155369	0.0	0.0	0.165504	0.201737	0.189873	0.1575	0.999928	0.016122	0.061921	0.015284	0.0	0.164841	0.0	0.010029	0.150075	0.072054	0.0	3.4e-05	0.214798	0.214854	0.0	0.0
0.204301	0.130297	0.166109	0.175377	0.0	0.974359	0.274011	0.0	0.030088	0.000366	0.172935	0.108108	0.041096	0.057765	0.130598	0.187351	0.0	0.0	0.173944	0.204412	0.195948	0.161458	0.999928	0.015385	0.063495	0.014677	0.0	0.169747	0.0	0.010029	0.153724	0.076171	0.0	3.4e-05	0.217404	0.217461	0.0	0.0
0.193548	0.157839	0.169454	0.176539	0.0	0.971795	0.274011	0.0	0.035765	0.000122	0.138756	0.081081	0.041096	0.086535	0.129013	0.155596	0.0	0.0	0.157373	0.201061	0.185309	0.1539	0.999928	0.015224	0.058422	0.014244	0.0	0.161374	0.0	0.010029	0.147018	0.067422	0.000386	2.2e-05	0.215594	0.215651	0.0	0.0
0.204301	0.15678	0.166109	0.175377	0.0	0.974359	0.274953	0.0	0.032501	0.0	0.182337	0.081081	0.027397	0.077567	0.123662	0.195148	0.0	0.0	0.173587	0.204939	0.18935	0.156346	0.999928	0.014904	0.059472	0.014128	0.0	0.164605	0.0	0.010029	0.149259	0.065363	0.000386	5.6e-05	0.217259	0.217316	0.0	0.0
0.193548	0.278602	0.200669	0.186992	0.0	0.974359	0.275895	0.0	0.034488	0.0	0.198019	0.121622	0.041096	0.069973	0.138129	0.214337	0.0	0.0	0.170716	0.20543	0.192347	0.158912	0.999928	0.015224	0.060521	0.014561	0.0	0.167185	0.0	0.008596	0.151676	0.067936	0.0	2.2e-05	0.221024	0.22108	0.0	0.0
0.193548	0.210805	0.197324	0.186992	0.0	0.971795	0.275895	0.0	0.038036	0.000122	0.175825	0.108108	0.041096	0.077637	0.145065	0.190265	0.0	0.0	0.167845	0.205676	0.187151	0.154854	0.999928	0.014712	0.057548	0.013839	0.0	0.163088	0.0	0.010029	0.148107	0.061245	0.0	3.4e-05	0.220951	0.221008	0.0	0.0
0.193548	0.143008	0.180602	0.181185	0.0	0.971795	0.274953	0.0	0.038887	0.000122	0.185766	0.121622	0.054795	0.085095	0.141498	0.200522	0.0	0.0	0.159467	0.204983	0.190477	0.158316	0.999928	0.016282	0.061571	0.01485	0.0	0.166929	0.0	0.008596	0.152092	0.07051	0.0	2.2e-05	0.224643	0.2247	0.0	0.0
0.193548	0.134534	0.172798	0.178862	0.0	0.966667	0.274011	0.0	0.033352	0.0	0.156635	0.094595	0.041096	0.075762	0.128617	0.174823	0.0	0.0	0.163361	0.206176	0.194051	0.161498	0.999928	0.015449	0.064719	0.01433	0.0	0.169963	0.0	0.010029	0.155021	0.072568	0.000386	5.6e-05	0.223123	0.223179	0.0	0.0
0.204301	0.168432	0.177258	0.180023	0.0	0.964103	0.272128	0.0	0.041016	0.000122	0.159718	0.121622	0.041096	0.075972	0.158145	0.172325	0.0	0.0	0.18024	0.211062	0.200814	0.166033	0.999928	0.015353	0.067518	0.013926	0.0	0.175559	0.0	0.010029	0.159278	0.082347	0.0	1.1e-05	0.224788	0.224844	0.0	0.0
0.204301	0.181144	0.178372	0.180023	0.0	0.969231	0.27307	0.0	0.031933	0.000244	0.14103	0.094595	0.041096	0.072166	0.125644	0.157186	0.0	0.0	0.177776	0.211544	0.196745	0.163288	0.999928	0.015321	0.065069	0.014099	0.0	0.172012	0.0	0.010029	0.156557	0.075142	0.0	3.4e-05	0.222834	0.22289	0.0	0.0
0.204301	0.20339	0.182832	0.182346	0.0	0.966667	0.27307	0.0	0.033352	0.000366	0.176672	0.094595	0.041096	0.070871	0.132382	0.191401	0.0	0.0	0.178811	0.207456	0.195646	0.161299	0.999928	0.015224	0.06402	0.014446	0.0	0.170988	0.0	0.010029	0.154765	0.071539	0.000386	6.7e-05	0.221168	0.221225	0.0	0.0
0.193548	0.195975	0.181717	0.182346	0.0	0.966667	0.274953	0.0	0.026114	0.000244	0.171625	0.094595	0.027397	0.057073	0.113952	0.186367	0.0	0.0	0.164814	0.206202	0.188911	0.156645	0.999928	0.014904	0.059122	0.014041	0.0	0.16494	0.0	0.008596	0.150043	0.065363	0.0	3.4e-05	0.222616	0.222673	0.0	0.0
0.204301	0.277542	0.206243	0.190476	0.0	0.966667	0.276836	0.0	0.037468	0.000244	0.156597	0.175676	0.068493	0.086058	0.135751	0.171947	0.0	0.0	0.170667	0.209492	0.192512	0.160046	0.999928	0.014199	0.062096	0.013521	0.0	0.167777	0.0	0.010029	0.152988	0.065878	0.000386	4.5e-05	0.223992	0.223976	0.0	0.0
0.204301	0.175847	0.189521	0.18583	0.0	0.966667	0.276836	0.0	0.035907	0.0	0.15914	0.121622	0.041096	0.077824	0.136544	0.174369	0.0	0.0	0.166798	0.207851	0.196993	0.163567	0.999928	0.015994	0.064195	0.014879	0.0	0.171618	0.0	0.008596	0.156317	0.074627	0.0	2.2e-05	0.226671	0.226727	0.0	0.0
0.204301	0.139831	0.177258	0.181185	0.0	0.964103	0.275895	0.0	0.032359	0.0	0.156211	0.081081	0.027397	0.071469	0.127824	0.173423	0.0	0.0	0.170999	0.208334	0.192814	0.160185	0.999928	0.015769	0.06297	0.014619	0.0	0.168978	0.0	0.008596	0.153884	0.06948	0.0	3.4e-05	0.223558	0.223614	0.0	0.0
0.247312	0.14089	0.168339	0.1777	0.0	0.966667	0.276836	0.0	0.032359	0.000122	0.162492	0.108108	0.041096	0.074125	0.12604	0.173801	0.0	0.0	0.212138	0.232107	0.238282	0.204324	0.999928	0.020096	0.102326	0.018693	0.0	0.204874	0.0	0.010029	0.192087	0.104992	0.0	2.2e-05	0.233403	0.233459	0.0	0.0
0.247312	0.154661	0.167224	0.176539	0.0	0.976923	0.283427	0.0	0.038603	0.000122	0.142494	0.094595	0.041096	0.079937	0.144867	0.157678	0.0	0.0	0.254928	0.243441	0.257388	0.219681	0.999928	0.019904	0.11597	0.018722	0.0	0.217838	0.0	0.010029	0.203787	0.124035	0.000386	3.4e-05	0.220445	0.220501	0.0	0.0
0.247312	0.188559	0.177258	0.180023	0.0	0.966667	0.288136	0.0	0.039313	0.0	0.184764	0.135135	0.054795	0.079544	0.148236	0.204496	0.0	0.0	0.291003	0.251248	0.269951	0.226543	0.999928	0.021827	0.120168	0.020166	0.0	0.225758	0.0	0.011461	0.208412	0.138446	0.000386	2.2e-05	0.209947	0.209932	0.0	0.0
0.247312	0.145127	0.168339	0.1777	0.0	0.953846	0.29096	0.0	0.034488	0.000489	0.157059	0.121622	0.041096	0.07867	0.130004	0.17452	0.0	0.0	0.267951	0.240879	0.275284	0.232192	0.999928	0.021346	0.129089	0.019502	0.0	0.230368	0.0	0.012894	0.21363	0.164694	0.000386	6.7e-05	0.207413	0.207398	0.0	0.0
0.215054	0.165254	0.172798	0.178862	0.0	0.941026	0.289077	0.0	0.040023	0.000244	0.175902	0.121622	0.041096	0.072264	0.158145	0.194315	0.0	0.0	0.244308	0.216781	0.220826	0.184035	0.999928	0.015256	0.092531	0.014186	0.0	0.185823	0.0	0.010029	0.170401	0.107051	0.000386	3.4e-05	0.17679	0.176777	0.0	0.0
0.193548	0.143008	0.16165	0.174216	0.0	0.935897	0.288136	0.0	0.036617	0.000122	0.175555	0.121622	0.041096	0.064834	0.151407	0.189168	0.0	0.0	0.237802	0.202649	0.206367	0.169594	0.999928	0.017051	0.082211	0.015775	0.0	0.173766	0.0	0.010029	0.157405	0.102419	0.000386	4.5e-05	0.165279	0.165267	0.0	0.0
0.182796	0.220339	0.179487	0.180023	0.0	0.938462	0.289077	0.0	0.025121	0.002345	0.144151	0.121622	0.041096	0.049068	0.115735	0.159646	0.0	0.0	0.213617	0.189719	0.19001	0.157082	0.999928	0.018397	0.075739	0.016844	0.0	0.160113	0.0	0.010029	0.14577	0.089038	0.000386	2.2e-05	0.153985	0.154047	0.0	0.0
0.258065	0.188559	0.175028	0.1777	0.0	0.941026	0.289077	0.0	0.031649	0.000122	0.179524	0.094595	0.041096	0.072227	0.124455	0.19318	0.0	0.0	0.229622	0.274152	0.225307	0.193503	0.999928	0.019551	0.097079	0.017768	0.0	0.194157	0.0	0.011461	0.182164	0.111683	0.000773	2.2e-05	0.178383	0.178442	0.0	0.0
0.172043	0.144068	0.166109	0.175377	0.0	0.938462	0.288136	0.0	0.029378	0.0	0.145345	0.067568	0.027397	0.069697	0.117717	0.163544	0.0	0.0	0.199657	0.190903	0.180086	0.148091	0.999928	0.020064	0.068218	0.018462	0.0	0.151858	0.0	0.010029	0.137608	0.085435	0.000386	3.4e-05	0.146529	0.14659	0.0	0.0
0.172043	0.211864	0.177258	0.1777	0.0	0.925641	0.285311	0.0	0.036333	0.000122	0.141646	0.094595	0.041096	0.079236	0.13694	0.160933	0.0	0.0	0.189887	0.186754	0.174451	0.143695	0.999928	0.015705	0.065419	0.014359	0.0	0.146657	0.0	0.010029	0.133142	0.082347	0.000386	3.4e-05	0.141606	0.141595	0.0	0.0
0.16129	0.129237	0.157191	0.170732	0.0	0.925641	0.283427	0.0	0.028811	0.0	0.144536	0.067568	0.027397	0.065554	0.11851	0.156807	0.0	0.0	0.196602	0.179411	0.170272	0.138404	0.999928	0.018301	0.061396	0.016815	0.0	0.142539	0.0	0.010029	0.127973	0.078744	0.000386	2.2e-05	0.135814	0.135877	0.0	0.0
0.150538	0.126059	0.151616	0.168409	0.0	0.930769	0.284369	0.0	0.027959	0.0	0.141608	0.067568	0.027397	0.06742	0.113555	0.157753	0.0	0.0	0.182975	0.174034	0.16208	0.132238	0.999928	0.020032	0.057897	0.018375	0.0	0.13586	0.0	0.008596	0.122355	0.073598	0.000386	3.4e-05	0.131615	0.131606	0.0	0.0
0.150538	0.125	0.146042	0.164925	0.0	0.930769	0.283427	0.0	0.031365	0.000122	0.127235	0.135135	0.054795	0.071044	0.124653	0.141781	0.0	0.0	0.184404	0.167156	0.1623	0.131422	0.999928	0.018974	0.057897	0.017393	0.0	0.136116	0.0	0.010029	0.121779	0.079259	0.000386	3.4e-05	0.131688	0.131678	0.0	0.0
0.150538	0.144068	0.147157	0.163763	0.0	0.930769	0.282486	0.0	0.031507	0.0	0.143033	0.094595	0.027397	0.058391	0.136147	0.159797	0.0	0.0	0.177653	0.162718	0.154768	0.125415	0.999928	0.016122	0.054924	0.01485	0.0	0.129753	0.0	0.008596	0.116145	0.069995	0.000386	3.4e-05	0.126547	0.126611	0.0	0.0
0.150538	0.111229	0.138239	0.159117	0.0	0.920513	0.280603	0.0	0.027108	0.000611	0.139681	0.121622	0.041096	0.05206	0.122671	0.159456	0.0	0.0	0.179451	0.158621	0.157352	0.127146	0.999928	0.018141	0.057548	0.016613	0.0	0.131861	0.0	0.010029	0.117762	0.074112	0.000386	3.4e-05	0.126185	0.126249	0.0	0.0
0.139785	0.106992	0.133779	0.156794	0.0	0.917949	0.277778	0.0	0.031507	0.000366	0.143457	0.121622	0.041096	0.058536	0.135751	0.15552	0.0	0.0	0.163299	0.150507	0.143525	0.116504	0.999928	0.014167	0.051076	0.013088	0.0	0.121104	0.0	0.008596	0.108511	0.064334	0.000386	3.4e-05	0.119742	0.119734	0.0	0.0
0.139785	0.147246	0.143813	0.159117	0.0	0.923077	0.278719	0.0	0.029662	0.0	0.155903	0.108108	0.041096	0.069477	0.119104	0.171757	0.0	0.0	0.170778	0.148831	0.145422	0.117101	0.999928	0.015833	0.050726	0.014561	0.0	0.122089	0.0	0.010029	0.108719	0.067422	0.000386	4.5e-05	0.119018	0.11901	0.0	0.0
0.129032	0.129237	0.139353	0.156794	0.0	0.923077	0.277778	0.0	0.029804	0.000244	0.159641	0.121622	0.041096	0.062183	0.125644	0.173801	0.0	0.0	0.157015	0.145305	0.137257	0.110676	0.999928	0.016058	0.046353	0.014677	0.0	0.115312	0.0	0.008596	0.102782	0.061245	0.000386	4.5e-05	0.114168	0.114232	0.0	0.0
0.129032	0.120763	0.134894	0.154472	0.0	0.925641	0.279661	0.0	0.03463	0.000122	0.148466	0.094595	0.041096	0.088667	0.123464	0.164112	0.0	0.0	0.169595	0.149182	0.139291	0.111969	0.999928	0.014327	0.046703	0.013319	0.0	0.116592	0.0	0.008596	0.103678	0.057128	0.000386	3.4e-05	0.11424	0.114232	0.0	0.0
0.11828	0.153602	0.146042	0.156794	0.0	0.920513	0.279661	0.0	0.02654	0.000366	0.156019	0.081081	0.027397	0.055712	0.116528	0.172552	0.0	0.0	0.144658	0.135155	0.131484	0.106061	0.999928	0.013942	0.045129	0.013175	0.0	0.110899	0.0	0.008596	0.09886	0.059701	0.000386	2.2e-05	0.111634	0.111626	0.0	0.0
0.129032	0.104873	0.133779	0.152149	0.0	0.917949	0.277778	0.0	0.020011	0.000122	0.216746	0.081081	0.027397	0.037201	0.101665	0.231331	0.0	0.0	0.17026	0.140787	0.136322	0.108488	0.999928	0.013045	0.045303	0.012163	0.0	0.114209	0.0	0.008596	0.100669	0.057643	0.000386	5.6e-05	0.109824	0.109889	0.0	0.0
0.129032	0.098517	0.125975	0.148664	0.0	0.920513	0.277778	0.0	0.02654	0.000122	0.138255	0.081081	0.027397	0.056563	0.11633	0.15306	0.0	0.0	0.149734	0.134752	0.131759	0.105723	0.999928	0.013686	0.044604	0.012539	0.0	0.11082	0.0	0.008596	0.098364	0.06176	0.000386	1.1e-05	0.110114	0.110178	0.0	0.0
0.11828	0.072034	0.113712	0.142857	0.0	0.920513	0.277778	0.0	0.028669	0.000122	0.137446	0.094595	0.027397	0.066448	0.117122	0.153363	0.0	0.0	0.149857	0.133155	0.12846	0.10264	0.999928	0.014936	0.04268	0.014012	0.0	0.107963	0.0	0.008596	0.095467	0.056613	0.000386	1.1e-05	0.107507	0.107572	0.0	0.0
0.129032	0.083686	0.109253	0.139373	0.0	0.917949	0.275895	0.0	0.024553	0.000244	0.140953	0.067568	0.027397	0.057966	0.106421	0.156845	0.0	0.0	0.15242	0.137699	0.132061	0.105961	0.999928	0.015385	0.044079	0.014244	0.0	0.110761	0.0	0.007163	0.098316	0.059701	0.000386	4.5e-05	0.108738	0.108803	0.0	0.0
0.11828	0.137712	0.123746	0.142857	0.0	0.915385	0.275895	0.0	0.025404	0.0	0.137523	0.067568	0.027397	0.058765	0.109592	0.154839	0.0	0.0	0.15051	0.132102	0.124804	0.099576	0.999928	0.013686	0.040406	0.012712	0.0	0.104653	0.0	0.007163	0.092459	0.051981	0.000386	3.4e-05	0.104394	0.104459	0.0	0.0
0.11828	0.092161	0.113712	0.13705	0.0	0.915385	0.275895	0.0	0.026114	0.000366	0.104847	0.067568	0.027397	0.052271	0.117717	0.118996	0.0	0.0	0.140111	0.129506	0.12299	0.09894	0.999928	0.018013	0.040581	0.016439	0.0	0.103452	0.0	0.007163	0.092027	0.054555	0.000386	4.5e-05	0.104032	0.104097	0.0	0.0
0.107527	0.097458	0.110368	0.134727	0.0	0.917949	0.276836	0.0	0.023985	0.0	0.173667	0.067568	0.027397	0.056376	0.104836	0.189735	0.0	0.0	0.143438	0.125891	0.122907	0.097368	0.995335	0.015096	0.039531	0.013839	0.0	0.103471	0.0	0.008596	0.09081	0.056099	0.0	3.4e-05	0.103164	0.103229	0.0	0.0
0.11828	0.084746	0.104794	0.131243	0.0	0.917949	0.276836	0.0	0.027817	0.0	0.136945	0.108108	0.027397	0.062094	0.116924	0.151849	0.0	0.0	0.151163	0.125672	0.122467	0.096891	0.999928	0.012853	0.039356	0.011961	0.0	0.102762	0.0	0.008596	0.090122	0.052496	0.000386	2.2e-05	0.101137	0.101202	0.0	0.0
0.107527	0.074153	0.095875	0.126597	0.0	0.917949	0.275895	0.0	0.026256	0.000122	0.126965	0.108108	0.027397	0.056521	0.115141	0.142576	0.0	0.0	0.135738	0.121312	0.120598	0.096016	0.970286	0.01734	0.039706	0.01589	0.0	0.101679	0.0	0.008596	0.089626	0.057128	0.0	3.4e-05	0.102729	0.102794	0.0	0.0
0.107527	0.106992	0.101449	0.126597	0.0	0.912821	0.274953	0.0	0.027108	0.0	0.152011	0.121622	0.041096	0.052121	0.122671	0.170357	0.0	0.0	0.140629	0.12097	0.116942	0.092714	0.990454	0.014487	0.036907	0.013377	0.0	0.098408	0.0	0.007163	0.086425	0.049923	0.000386	3.4e-05	0.098965	0.09903	0.0	0.0
0.107527	0.184322	0.120401	0.131243	0.0	0.910256	0.274011	0.0	0.025263	0.000122	0.136984	0.081081	0.027397	0.053547	0.112564	0.1506	0.0	0.0	0.134592	0.119777	0.118344	0.094524	0.972942	0.013686	0.039181	0.012568	0.0	0.099728	0.0	0.008596	0.088137	0.054555	0.000386	3.4e-05	0.100485	0.10055	0.0	0.0
0.107527	0.148305	0.124861	0.132404	0.0	0.912821	0.274011	0.0	0.026398	0.000122	0.13945	0.148649	0.041096	0.051074	0.120491	0.155142	0.0	0.0	0.148539	0.123233	0.119636	0.094564	0.999928	0.012692	0.038307	0.011788	0.0	0.100437	0.0	0.008596	0.088009	0.051981	0.000386	3.4e-05	0.098748	0.098813	0.0	0.0
0.107527	0.101695	0.114827	0.127758	0.0	0.915385	0.274953	0.0	0.026824	0.000244	0.136945	0.094595	0.027397	0.061566	0.113357	0.152038	0.0	0.0	0.138214	0.123514	0.116557	0.093112	0.962607	0.01484	0.037607	0.013637	0.0	0.098054	0.0	0.007163	0.086681	0.050952	0.000386	3.4e-05	0.0973	0.097365	0.0	0.0
0.107527	0.055085	0.098105	0.119628	0.0	0.915385	0.276836	0.0	0.023559	0.0	0.144343	0.094595	0.027397	0.044789	0.112366	0.160251	0.0	0.0	0.138189	0.118435	0.1151	0.091003	0.985	0.014968	0.036383	0.013781	0.0	0.096852	0.0	0.008596	0.084888	0.050952	0.000386	2.2e-05	0.097082	0.097148	0.0	0.0
0.107527	0.058263	0.090301	0.117305	0.0	0.907692	0.275895	0.0	0.021289	0.000122	0.355965	0.108108	0.027397	0.046978	0.099683	0.370766	0.0	0.0	0.143475	0.120146	0.11499	0.090764	0.942654	0.016346	0.035508	0.015053	0.0	0.096576	0.0	0.008596	0.084504	0.049923	0.0	5.6e-05	0.095417	0.095483	0.0	0.0
0.107527	0.052966	0.081382	0.111498	0.0	0.907692	0.274953	0.0	0.024411	0.000122	0.165536	0.081081	0.027397	0.05012	0.112168	0.177662	0.0	0.0	0.134505	0.116795	0.114633	0.090625	0.973444	0.015929	0.036383	0.014475	0.0	0.096537	0.0	0.008596	0.084568	0.053525	0.000386	3.4e-05	0.096359	0.096424	0.0	0.0
0.107527	0.087924	0.086957	0.111498	0.0	0.915385	0.276836	0.0	0.025546	0.000244	0.157213	0.108108	0.027397	0.050699	0.116726	0.171682	0.0	0.0	0.135738	0.117514	0.113286	0.090327	0.934544	0.016186	0.036558	0.014793	0.0	0.095157	0.0	0.008596	0.084008	0.048379	0.000386	2.2e-05	0.094476	0.094469	0.0	0.0
0.107527	0.082627	0.083612	0.109175	0.0	0.912821	0.276836	0.0	0.023134	0.0	0.138486	0.094595	0.027397	0.058284	0.100079	0.155407	0.0	0.0	0.136637	0.119181	0.11653	0.092674	0.979043	0.016538	0.037957	0.015399	0.0	0.097738	0.0	0.007163	0.086089	0.053525	0.000386	2.2e-05	0.096359	0.096424	0.0	0.0
0.107527	0.102754	0.086957	0.108014	0.0	0.912821	0.276836	0.0	0.025972	0.0	0.140606	0.094595	0.027397	0.055516	0.114744	0.155407	0.0	0.0	0.134013	0.11368	0.111911	0.088596	0.914448	0.015353	0.035683	0.013868	0.0	0.094015	0.0	0.008596	0.082488	0.048893	0.000386	1.1e-05	0.093245	0.093311	0.0	0.0
0.107527	0.100636	0.090301	0.108014	0.0	0.910256	0.276836	0.0	0.026398	0.0	0.135905	0.081081	0.027397	0.048427	0.122671	0.153174	0.0	0.0	0.139619	0.116277	0.114908	0.090904	0.966124	0.013269	0.037432	0.012192	0.0	0.096753	0.0	0.008596	0.084808	0.053525	0.000386	3.4e-05	0.09368	0.093745	0.0	0.0
0.096774	0.056144	0.079153	0.103368	0.0	0.907692	0.275895	0.0	0.024411	0.000122	0.137022	0.094595	0.027397	0.052107	0.110186	0.152227	0.0	0.0	0.121137	0.108996	0.103747	0.082291	0.913945	0.016122	0.03201	0.014937	0.0	0.087651	0.0	0.007163	0.076982	0.044776	0.000386	4.5e-05	0.09006	0.090126	0.0	0.0
0.096774	0.100636	0.093645	0.106852	0.0	0.910256	0.276836	0.0	0.023276	0.000122	0.155094	0.108108	0.027397	0.046206	0.109988	0.169865	0.0	0.0	0.123947	0.10747	0.105121	0.082967	0.977894	0.014968	0.032884	0.013695	0.0	0.088873	0.0	0.008596	0.07775	0.047349	0.0	2.2e-05	0.089843	0.089909	0.0	0.0
0.096774	0.15678	0.109253	0.111498	0.0	0.907692	0.275895	0.0	0.024695	0.000122	0.118835	0.081081	0.027397	0.056633	0.107808	0.136066	0.0	0.0	0.123848	0.105566	0.106578	0.083842	0.87849	0.01609	0.033234	0.014764	0.0	0.08972	0.0	0.007163	0.078295	0.048893	0.0	2.2e-05	0.090929	0.090995	0.0	0.0
0.096774	0.202331	0.12932	0.117305	0.0	0.907692	0.274953	0.0	0.024127	0.0	0.138255	0.081081	0.027397	0.050227	0.110583	0.152682	0.0	0.0	0.128838	0.107101	0.105231	0.082828	0.969282	0.012244	0.032535	0.011354	0.0	0.088577	0.0	0.008596	0.077334	0.044776	0.000386	2.2e-05	0.089698	0.089764	0.0	0.0
0.107527	0.133475	0.123746	0.117305	0.0	0.902564	0.27307	0.0	0.023985	0.0	0.151048	0.108108	0.027397	0.045523	0.113952	0.170243	0.0	0.0	0.120706	0.107873	0.106578	0.084797	0.858178	0.012596	0.034109	0.011672	0.0	0.0897	0.0	0.007163	0.079031	0.049408	0.000386	4.5e-05	0.090639	0.090705	0.0	0.0
0.096774	0.059322	0.102564	0.110337	0.0	0.902564	0.271186	0.0	0.029804	0.000244	0.135327	0.189189	0.054795	0.046192	0.141102	0.147156	0.0	0.0	0.127039	0.107382	0.105121	0.082887	0.962679	0.012788	0.032535	0.01173	0.0	0.088242	0.0	0.007163	0.077174	0.044261	0.0	3.4e-05	0.08825	0.088244	0.0	0.0
0.096774	0.095339	0.104794	0.110337	0.0	0.910256	0.272128	0.0	0.023701	0.000366	0.138949	0.081081	0.027397	0.051382	0.10761	0.154915	0.0	0.0	0.125869	0.108092	0.106248	0.083743	0.830187	0.015288	0.032884	0.014041	0.0	0.089444	0.0	0.008596	0.078167	0.049923	0.000386	3.4e-05	0.089771	0.089764	0.0	0.0
0.096774	0.113347	0.109253	0.111498	0.0	0.907692	0.271186	0.0	0.023276	0.000122	0.119297	0.067568	0.013699	0.053327	0.104241	0.135233	0.0	0.0	0.124082	0.104829	0.102867	0.081117	0.96799	0.013782	0.03201	0.012655	0.0	0.086607	0.0	0.007163	0.075718	0.044776	0.000386	4.5e-05	0.087309	0.087303	0.0	0.0
0.096774	0.121822	0.111483	0.111498	0.0	0.907692	0.27307	0.0	0.022708	0.000122	0.144729	0.067568	0.027397	0.04853	0.105034	0.1601	0.0	0.0	0.126349	0.105075	0.104737	0.082132	0.854159	0.012949	0.03166	0.011903	0.0	0.088144	0.0	0.007163	0.07671	0.047864	0.0	2.2e-05	0.08825	0.088244	0.0	0.0
0.096774	0.059322	0.09476	0.105691	0.0	0.905128	0.274011	0.0	0.022708	0.000244	0.206381	0.121622	0.041096	0.042451	0.110186	0.222247	0.0	0.0	0.128086	0.105084	0.104324	0.082072	0.96153	0.011827	0.032535	0.01095	0.0	0.087848	0.0	0.008596	0.07663	0.04632	0.000386	4.5e-05	0.087092	0.087086	0.0	0.0
0.096774	0.087924	0.09476	0.10453	0.0	0.902564	0.272128	0.0	0.021573	0.000244	0.166924	0.081081	0.027397	0.046108	0.101665	0.180765	0.0	0.0	0.115532	0.100969	0.098689	0.077895	0.863561	0.01234	0.029911	0.011528	0.0	0.083317	0.0	0.007163	0.072885	0.044261	0.0	3.4e-05	0.085644	0.08571	0.0	0.0
0.096774	0.043432	0.080268	0.098722	0.0	0.905128	0.272128	0.0	0.022424	0.000244	0.138679	0.121622	0.041096	0.040572	0.110781	0.154498	0.0	0.0	0.118488	0.102268	0.103335	0.081455	0.945812	0.014615	0.032535	0.013406	0.0	0.08706	0.0	0.007163	0.076086	0.048379	0.0	2.2e-05	0.087599	0.087665	0.0	0.0
0.086022	0.086864	0.083612	0.098722	0.0	0.907692	0.272128	0.0	0.021714	0.0	0.135674	0.067568	0.013699	0.041343	0.106421	0.149919	0.0	0.0	0.116702	0.10189	0.099211	0.078352	0.817914	0.015353	0.030436	0.014041	0.0	0.083731	0.0	0.007163	0.073269	0.043747	0.000386	2.2e-05	0.085137	0.085203	0.0	0.0
0.096774	0.118644	0.093645	0.101045	0.0	0.907692	0.272128	0.0	0.027817	0.0	0.137253	0.108108	0.041096	0.06411	0.115537	0.154158	0.0	0.0	0.130698	0.104741	0.104929	0.081873	0.960167	0.015609	0.032185	0.014273	0.0	0.088321	0.0	0.007163	0.076534	0.049408	0.000386	3.4e-05	0.08673	0.086724	0.0	0.0
0.086022	0.079449	0.085842	0.097561	0.0	0.9	0.271186	0.0	0.016747	0.0	0.134402	0.081081	0.013699	0.032576	0.088981	0.152984	0.0	0.0	0.114546	0.097969	0.09649	0.075707	0.851001	0.012019	0.029036	0.010979	0.0	0.0818	0.0	0.008596	0.071172	0.043232	0.000386	3.4e-05	0.083183	0.083249	0.0	0.0
0.096774	0.102754	0.092531	0.098722	0.0	0.9	0.270245	0.0	0.021856	0.000122	0.118873	0.081081	0.027397	0.050887	0.099683	0.131676	0.0	0.0	0.122443	0.101338	0.102895	0.080898	0.95909	0.013237	0.03236	0.012192	0.0	0.086509	0.0	0.007163	0.07543	0.048379	0.000386	3.4e-05	0.086078	0.086144	0.0	0.0
0.086022	0.058263	0.082497	0.095238	0.0	0.905128	0.27307	0.0	0.023276	0.000122	0.182992	0.081081	0.027397	0.0561	0.102061	0.199008	0.0	0.0	0.117725	0.098662	0.095472	0.075249	0.833202	0.015032	0.028337	0.013839	0.0	0.080283	0.0	0.007163	0.07018	0.040144	0.0	3.4e-05	0.08159	0.081584	0.0	0.0
0.086022	0.112288	0.093645	0.097561	0.0	0.905128	0.274953	0.0	0.020579	0.0	0.136213	0.054054	0.013699	0.048609	0.095521	0.150713	0.0	0.0	0.123109	0.102829	0.098799	0.077994	0.954281	0.01109	0.029736	0.010228	0.0	0.082883	0.0	0.007163	0.072549	0.041173	0.000386	3.4e-05	0.082241	0.082235	0.0	0.0
0.086022	0.112288	0.09476	0.097561	0.0	0.905128	0.274953	0.0	0.021005	0.0	0.138795	0.067568	0.027397	0.051569	0.095125	0.15465	0.0	0.0	0.114829	0.097039	0.097782	0.076403	0.805857	0.012596	0.029386	0.011499	0.0	0.08245	0.0	0.007163	0.071509	0.046835	0.0	4.5e-05	0.083762	0.083828	0.0	0.0
0.086022	0.079449	0.085842	0.095238	0.0	0.905128	0.274953	0.0	0.022282	0.0	0.117332	0.054054	0.013699	0.049806	0.102656	0.133909	0.0	0.0	0.109223	0.093136	0.092119	0.072067	0.920261	0.011442	0.026762	0.010574	0.0	0.077879	0.0	0.007163	0.067619	0.041173	0.0	1.1e-05	0.080866	0.080932	0.0	0.0
0.086022	0.085805	0.085842	0.094077	0.0	0.905128	0.275895	0.0	0.022566	0.0	0.135789	0.081081	0.027397	0.048376	0.104637	0.150184	0.0	0.0	0.125437	0.099469	0.10097	0.078591	0.846408	0.0125	0.030261	0.011557	0.0	0.084676	0.0	0.008596	0.073221	0.046835	0.000386	5.6e-05	0.083327	0.083394	0.0	0.0
0.086022	0.075212	0.081382	0.091754	0.0	0.907692	0.277778	0.0	0.021431	0.000122	0.137485	0.067568	0.013699	0.047922	0.099881	0.153439	0.0	0.0	0.120016	0.096697	0.094593	0.073916	0.896864	0.013686	0.027987	0.012597	0.0	0.079554	0.0	0.007163	0.069028	0.040659	0.0	2.2e-05	0.079925	0.079991	0.0	0.0
0.086022	0.118644	0.090301	0.094077	0.0	0.905128	0.275895	0.0	0.022992	0.000122	0.150239	0.067568	0.027397	0.062473	0.096314	0.165626	0.0	0.0	0.109544	0.094688	0.094813	0.074533	0.827245	0.013622	0.028686	0.01251	0.0	0.080007	0.0	0.007163	0.069748	0.044776	0.0	3.4e-05	0.08159	0.081656	0.0	0.0
0.086022	0.087924	0.084727	0.091754	0.0	0.905128	0.275895	0.0	0.024269	0.0	0.143534	0.081081	0.027397	0.063362	0.101268	0.159305	0.0	0.0	0.127212	0.098241	0.096435	0.07517	0.909711	0.011474	0.028686	0.010661	0.0	0.080953	0.0	0.007163	0.070084	0.039629	0.0	1.1e-05	0.07949	0.079557	0.0	0.0
0.086022	0.074153	0.081382	0.089431	0.0	0.9	0.276836	0.0	0.017599	0.000366	0.117602	0.067568	0.013699	0.03569	0.09017	0.134931	0.0	0.0	0.117601	0.096294	0.095362	0.074414	0.816622	0.012532	0.028511	0.01147	0.0	0.080165	0.0	0.007163	0.06946	0.042717	0.000386	4.5e-05	0.079925	0.079991	0.0	0.0
0.086022	0.074153	0.079153	0.088269	0.0	0.9	0.275895	0.0	0.021856	0.000122	0.221062	0.081081	0.027397	0.048516	0.101665	0.234283	0.0	0.0	0.115236	0.094171	0.095115	0.074255	0.895285	0.015064	0.028686	0.013781	0.0	0.07981	0.0	0.007163	0.069188	0.042717	0.000386	4.5e-05	0.079997	0.080064	0.0	0.0
0.086022	0.092161	0.085842	0.089431	0.0	0.902564	0.276836	0.0	0.021856	0.0	0.138486	0.081081	0.027397	0.049914	0.100277	0.153552	0.0	0.0	0.111404	0.090855	0.090002	0.069859	0.800474	0.015192	0.025713	0.013868	0.0	0.07583	0.0	0.007163	0.065395	0.0386	0.0	3.4e-05	0.077536	0.077602	0.0	0.0
0.086022	0.081568	0.085842	0.089431	0.0	0.902564	0.276836	0.0	0.022282	0.000122	0.149738	0.067568	0.027397	0.059476	0.095323	0.165437	0.0	0.0	0.117293	0.092846	0.09583	0.074434	0.889973	0.014808	0.028511	0.013579	0.0	0.080519	0.0	0.007163	0.069492	0.045805	0.000386	4.5e-05	0.080069	0.080064	0.0	0.0
0.086022	0.059322	0.078038	0.085947	0.0	0.897436	0.274953	0.0	0.021573	0.0	0.138718	0.054054	0.013699	0.055324	0.095125	0.156845	0.0	0.0	0.114053	0.091837	0.090992	0.07151	0.798608	0.011186	0.027637	0.010343	0.0	0.076362	0.0	0.008596	0.066595	0.036541	0.0	2.2e-05	0.076522	0.076517	0.0	0.0
0.086022	0.111229	0.088071	0.089431	0.0	0.894872	0.274011	0.0	0.021147	0.0	0.099491	0.054054	0.013699	0.048399	0.098098	0.114265	0.0	0.0	0.120829	0.092802	0.095005	0.073638	0.897079	0.011474	0.028686	0.010574	0.0	0.079968	0.0	0.007163	0.068884	0.044261	0.0	3.4e-05	0.078549	0.078616	0.0	0.0
0.086022	0.134534	0.098105	0.092915	0.0	0.9	0.27307	0.0	0.021573	0.0	0.149314	0.067568	0.013699	0.053047	0.096512	0.163393	0.0	0.0	0.116628	0.091925	0.091789	0.071331	0.793655	0.014263	0.026587	0.013059	0.0	0.076934	0.0	0.007163	0.066451	0.0386	0.000386	3.4e-05	0.076812	0.076879	0.0	0.0
0.086022	0.085805	0.091416	0.090592	0.0	0.902564	0.274011	0.0	0.021998	0.016892	0.141222	0.135135	0.041096	0.049647	0.096314	0.157337	0.0	0.0	0.108866	0.09175	0.092091	0.072226	0.90239	0.011667	0.028162	0.01095	0.0	0.077544	0.0	0.007163	0.067475	0.043232	0.000386	4.5e-05	0.07826	0.078254	0.0	0.0
0.075269	0.101695	0.093645	0.090592	0.0	0.9	0.27307	0.0	0.021998	0.0	0.149931	0.054054	0.013699	0.057358	0.095323	0.165285	0.0	0.0	0.102656	0.088188	0.08772	0.068665	0.821288	0.013782	0.025888	0.012655	0.0	0.074038	0.0	0.007163	0.064307	0.039629	0.000386	2.2e-05	0.076305	0.076372	0.0	0.0
0.086022	0.079449	0.085842	0.088269	0.0	0.9	0.27307	0.0	0.022566	0.0	0.138371	0.081081	0.027397	0.056474	0.098494	0.154082	0.0	0.0	0.106784	0.089478	0.08728	0.068068	0.88093	0.013333	0.025013	0.012135	0.0	0.073486	0.0	0.007163	0.063634	0.037056	0.000386	3.4e-05	0.074712	0.074779	0.0	0.0
0.086022	0.095339	0.090301	0.089431	0.0	0.9	0.27307	0.0	0.020295	0.000122	0.13367	0.081081	0.027397	0.047249	0.095323	0.149729	0.0	0.0	0.116825	0.091355	0.094593	0.073837	0.825737	0.010962	0.029036	0.010083	0.0	0.079337	0.0	0.007163	0.068756	0.044261	0.000386	3.4e-05	0.078187	0.078254	0.0	0.0
0.075269	0.067797	0.081382	0.085947	0.0	0.9	0.27307	0.0	0.020295	0.000366	0.117062	0.067568	0.027397	0.046459	0.095521	0.132054	0.0	0.0	0.103125	0.087671	0.085768	0.067253	0.848633	0.012179	0.025013	0.011181	0.0	0.072324	0.0	0.007163	0.06293	0.037056	0.000386	1.1e-05	0.07464	0.074707	0.0	0.0
0.086022	0.057203	0.076923	0.084785	0.0	0.902564	0.274011	0.0	0.017173	0.0	0.137677	0.081081	0.013699	0.031879	0.091359	0.152757	0.0	0.0	0.102385	0.087846	0.08926	0.069759	0.816766	0.01109	0.026587	0.010401	0.0	0.075279	0.0	0.007163	0.065299	0.043232	0.0	1.1e-05	0.076233	0.076299	0.0	0.0
0.086022	0.036017	0.06689	0.080139	0.0	0.902564	0.274953	0.0	0.023985	0.0	0.152628	0.054054	0.013699	0.077417	0.090963	0.168805	0.0	0.0	0.107252	0.087644	0.086236	0.067114	0.818417	0.012853	0.024663	0.011874	0.0	0.072639	0.0	0.007163	0.062786	0.039115	0.0	3.4e-05	0.073554	0.073621	0.0	0.0
0.075269	0.074153	0.068004	0.078978	0.0	0.9	0.274953	0.0	0.01916	0.000122	0.159178	0.054054	0.013699	0.061145	0.080856	0.174596	0.0	0.0	0.09758	0.085434	0.085988	0.066895	0.799182	0.013462	0.024663	0.012337	0.0	0.072816	0.0	0.007163	0.062914	0.042717	0.0	3.4e-05	0.075798	0.075865	0.0	0.0
0.075269	0.043432	0.059086	0.075494	0.0	0.892308	0.274953	0.0	0.018876	0.001722	0.169544	0.094595	0.027397	0.051616	0.085018	0.188524	0.0	0.0	0.113499	0.085907	0.085521	0.066039	0.999928	0.010801	0.023789	0.009823	0.0	0.071811	0.0	0.007163	0.061666	0.036027	0.0	3.4e-05	0.072034	0.072101	0.0	0.0
0.075269	0.088983	0.069119	0.077816	0.0	0.892308	0.274011	0.0	0.021147	0.0	0.191662	0.054054	0.013699	0.056035	0.092747	0.202263	0.0	0.0	0.098763	0.083109	0.082305	0.064289	0.999928	0.01125	0.023614	0.010401	0.0	0.069565	0.0	0.007163	0.060321	0.036541	0.000386	2.2e-05	0.071527	0.071522	0.0	0.0
0.075269	0.067797	0.065775	0.075494	0.0	0.9	0.274953	0.0	0.01916	0.000244	0.13683	0.067568	0.013699	0.045472	0.090765	0.152682	0.0	0.0	0.109396	0.083162	0.084559	0.065284	0.999928	0.01125	0.023964	0.010314	0.0	0.071043	0.0	0.007163	0.060994	0.036541	0.000386	2.2e-05	0.07102	0.071087	0.0	0.0
0.064516	0.114407	0.080268	0.080139	0.0	0.897436	0.274011	0.0	0.020863	0.0	0.132283	0.054054	0.013699	0.058438	0.089972	0.148102	0.0	0.0	0.103704	0.082039	0.0817	0.063294	0.999928	0.015096	0.023264	0.013695	0.0	0.069014	0.0	0.007163	0.059409	0.034997	0.000386	3.4e-05	0.069645	0.069712	0.0	0.0
0.075269	0.106992	0.088071	0.082462	0.0	0.897436	0.274011	0.0	0.015612	0.0	0.135866	0.067568	0.013699	0.029485	0.08482	0.151584	0.0	0.0	0.099145	0.079889	0.083487	0.064448	0.99311	0.012436	0.024139	0.011441	0.0	0.070531	0.0	0.007163	0.060513	0.041173	0.0	3.4e-05	0.071889	0.071956	0.0	0.0
0.064516	0.102754	0.089186	0.083624	0.0	0.894872	0.274011	0.0	0.021289	0.000366	0.133285	0.054054	0.013699	0.049891	0.097701	0.149881	0.0	0.0	0.091789	0.077889	0.077494	0.06039	0.999928	0.011795	0.02169	0.010834	0.0	0.065665	0.0	0.007163	0.0568	0.034483	0.0	2.2e-05	0.069138	0.069205	0.0	0.0
0.075269	0.092161	0.091416	0.084785	0.0	0.894872	0.274011	0.0	0.019869	0.0	0.118064	0.067568	0.013699	0.044976	0.095125	0.133076	0.0	0.0	0.107585	0.080284	0.084339	0.064687	0.985143	0.01	0.023789	0.009274	0.0	0.070984	0.0	0.007163	0.060593	0.040144	0.000386	2.2e-05	0.071092	0.07116	0.0	0.0
0.064516	0.056144	0.080268	0.081301	0.0	0.897436	0.275895	0.0	0.019869	0.0	0.136521	0.067568	0.013699	0.047698	0.092945	0.151962	0.0	0.0	0.09848	0.080758	0.080243	0.06234	0.999928	0.011474	0.022564	0.010459	0.0	0.067536	0.0	0.007163	0.058289	0.034997	0.000386	3.4e-05	0.068776	0.068843	0.0	0.0
0.064516	0.084746	0.083612	0.082462	0.0	0.897436	0.275895	0.0	0.019728	0.0	0.132283	0.054054	0.013699	0.048871	0.091359	0.147799	0.0	0.0	0.096718	0.078802	0.080023	0.061783	0.993612	0.012244	0.022389	0.011239	0.0	0.067516	0.0	0.005731	0.057969	0.037056	0.0	3.4e-05	0.069427	0.069422	0.0	0.0
0.064516	0.108051	0.089186	0.083624	0.0	0.897436	0.274953	0.0	0.018592	0.000122	0.152705	0.054054	0.013699	0.045486	0.08799	0.168616	0.0	0.0	0.098258	0.0776	0.079528	0.061305	0.999928	0.012147	0.022389	0.011123	0.0	0.067044	0.0	0.007163	0.057489	0.036027	0.0	2.2e-05	0.068776	0.068771	0.0	0.0
0.064516	0.065678	0.080268	0.081301	0.0	0.897436	0.27307	0.0	0.018024	0.0	0.131705	0.081081	0.027397	0.041708	0.088585	0.147042	0.0	0.0	0.093884	0.075547	0.076614	0.058958	0.932678	0.010833	0.02064	0.009997	0.0	0.064758	0.0	0.005731	0.055424	0.033968	0.0	2.2e-05	0.0674	0.067468	0.0	0.0
0.064516	0.079449	0.081382	0.081301	0.0	0.897436	0.272128	0.0	0.020863	0.0	0.115714	0.094595	0.027397	0.044541	0.099683	0.131865	0.0	0.0	0.091765	0.077749	0.078346	0.060649	0.999928	0.010032	0.02169	0.009216	0.0	0.066275	0.0	0.007163	0.057024	0.039115	0.0	2.2e-05	0.068414	0.068481	0.0	0.0
0.064516	0.070975	0.076923	0.078978	0.0	0.897436	0.272128	0.0	0.017741	0.0	0.152358	0.054054	0.013699	0.039964	0.088387	0.167518	0.0	0.0	0.092184	0.073863	0.074855	0.058083	0.971219	0.013205	0.021165	0.012048	0.0	0.063399	0.0	0.007163	0.054656	0.032939	0.000386	3.4e-05	0.06588	0.065948	0.0	0.0
0.064516	0.07839	0.080268	0.080139	0.0	0.948718	0.290019	0.0	0.020153	0.0	0.034333	0.067568	0.027397	0.052084	0.090963	0.02551	0.0	0.0	0.110123	0.080425	0.084504	0.064587	0.989952	0.011603	0.023964	0.010603	0.0	0.070925	0.0	0.007163	0.060369	0.040144	0.000386	2.2e-05	0.06921	0.069205	0.0	0.0
0.064516	0.068856	0.076923	0.078978	0.0	0.966667	0.289077	0.0	0.019869	0.0	0.115174	0.081081	0.027397	0.049175	0.091954	0.148632	0.0	0.0	0.094291	0.075372	0.074965	0.057864	0.941075	0.010128	0.019941	0.009303	0.0	0.063261	0.0	0.007163	0.054288	0.032939	0.0	4.5e-05	0.065518	0.065586	0.0	0.0
0.064516	0.128178	0.088071	0.082462	0.0	0.930769	0.270245	0.0	0.018876	0.000122	0.177559	0.067568	0.013699	0.04147	0.092549	0.192953	0.0	0.0	0.080849	0.070564	0.073041	0.057168	0.961745	0.010256	0.020815	0.00939	0.0	0.061764	0.0	0.005731	0.053631	0.036027	0.0	4.5e-05	0.065446	0.065441	0.0	0.0
0.064516	0.084746	0.081382	0.080139	0.0	0.930769	0.270245	0.0	0.018024	0.0	0.190506	0.054054	0.013699	0.037495	0.091359	0.204686	0.0	0.0	0.092948	0.073503	0.073865	0.057208	0.964329	0.011987	0.020465	0.01095	0.0	0.062217	0.0	0.007163	0.053567	0.029851	0.0	3.4e-05	0.063998	0.063993	0.0	0.0
0.064516	0.09322	0.086957	0.081301	0.0	0.933333	0.270245	0.0	0.017457	0.0	0.119336	0.094595	0.027397	0.040857	0.086009	0.134363	0.0	0.0	0.08744	0.0711	0.072463	0.055636	0.924639	0.011667	0.019766	0.010661	0.0	0.061665	0.0	0.007163	0.052671	0.033968	0.0	4.5e-05	0.064866	0.064934	0.0	0.0
0.075269	0.073093	0.081382	0.080139	0.0	0.933333	0.271186	0.0	0.018024	0.0	0.325794	0.040541	0.013699	0.04276	0.087198	0.33973	0.0	0.0	0.104504	0.077942	0.080298	0.061365	0.974808	0.013045	0.021865	0.012077	0.0	0.067516	0.0	0.007163	0.057473	0.038085	0.0	2.2e-05	0.067255	0.067251	0.0	0.0
0.064516	0.065678	0.075808	0.077816	0.0	0.933333	0.270245	0.0	0.017457	0.0	0.120993	0.067568	0.013699	0.040207	0.086801	0.134287	0.0	0.0	0.103322	0.07681	0.076834	0.058719	0.942726	0.012179	0.020115	0.011123	0.0	0.064384	0.0	0.005731	0.0548	0.031909	0.000386	4.5e-05	0.064504	0.064572	0.0	0.0
0.064516	0.043432	0.065775	0.074332	0.0	0.935897	0.272128	0.0	0.017315	0.0	0.14943	0.040541	0.013699	0.036831	0.088387	0.166799	0.0	0.0	0.090114	0.072942	0.075652	0.058123	0.945812	0.013109	0.020815	0.011961	0.0	0.06397	0.0	0.005731	0.054688	0.038085	0.0	2.2e-05	0.06617	0.066165	0.0	0.0
0.064516	0.028602	0.056856	0.070848	0.0	0.933333	0.272128	0.0	0.017882	0.0	0.115367	0.054054	0.013699	0.040656	0.088387	0.130691	0.0	0.0	0.102915	0.07338	0.074168	0.055915	0.93519	0.011346	0.018541	0.010343	0.0	0.062473	0.0	0.005731	0.052543	0.032424	0.0	4.5e-05	0.063274	0.063269	0.0	0.0
0.075269	0.051907	0.056856	0.069686	0.0	0.935897	0.27307	0.0	0.012206	0.0	0.168889	0.054054	0.013699	0.018315	0.074316	0.18315	0.0	0.0	0.103888	0.075714	0.079308	0.06039	0.970143	0.011635	0.02169	0.010777	0.0	0.06665	0.0	0.007163	0.056544	0.038085	0.000386	2.2e-05	0.066242	0.06631	0.0	0.0
0.064516	0.056144	0.056856	0.068525	0.0	0.928205	0.27307	0.0	0.017882	0.0	0.132745	0.067568	0.013699	0.045888	0.084621	0.152757	0.0	0.0	0.082943	0.0701	0.070512	0.054582	0.961458	0.010224	0.018716	0.00939	0.0	0.059518	0.0	0.005731	0.051199	0.031909	0.0	3.4e-05	0.062477	0.062545	0.0	0.0
0.064516	0.098517	0.072464	0.073171	0.0	0.928205	0.274011	0.0	0.017457	0.0	0.135751	0.081081	0.027397	0.042676	0.084621	0.147345	0.0	0.0	0.097482	0.074959	0.075625	0.058143	0.924209	0.012917	0.020815	0.011759	0.0	0.06334	0.0	0.005731	0.054208	0.034483	0.0	2.2e-05	0.063274	0.063342	0.0	0.0
0.064516	0.114407	0.082497	0.076655	0.0	0.928205	0.272128	0.0	0.015754	0.0	0.131666	0.081081	0.013699	0.03742	0.080063	0.150789	0.0	0.0	0.083547	0.068573	0.071226	0.055119	0.952272	0.01125	0.019591	0.010401	0.0	0.060148	0.0	0.005731	0.051727	0.033968	0.0	3.4e-05	0.062839	0.062907	0.0	0.0
0.064516	0.106992	0.083612	0.076655	0.0	0.925641	0.272128	0.0	0.017031	0.0	0.132206	0.054054	0.013699	0.036509	0.087396	0.145604	0.0	0.0	0.091999	0.071293	0.071721	0.05488	0.874901	0.011378	0.018716	0.01043	0.0	0.060424	0.0	0.005731	0.051471	0.031909	0.000386	3.4e-05	0.061536	0.061532	0.0	0.0
0.064516	0.075212	0.076923	0.074332	0.0	0.930769	0.27307	0.0	0.016463	0.0	0.11895	0.067568	0.013699	0.037135	0.083829	0.134703	0.0	0.0	0.08298	0.069371	0.071694	0.055775	0.932678	0.010833	0.020815	0.009881	0.0	0.060917	0.0	0.005731	0.052623	0.034483	0.000386	6.7e-05	0.062695	0.062762	0.0	0.0
0.064516	0.143008	0.095875	0.081301	0.0	0.928205	0.27307	0.0	0.015754	0.0	0.147773	0.054054	0.013699	0.040497	0.077685	0.164945	0.0	0.0	0.084508	0.07067	0.070292	0.053568	0.894495	0.0125	0.018016	0.011412	0.0	0.059892	0.0	0.007163	0.050815	0.035512	0.000386	3.4e-05	0.062839	0.062835	0.0	0.0
0.075269	0.079449	0.083612	0.077816	0.0	0.933333	0.27307	0.0	0.015328	0.000733	0.359163	0.054054	0.013699	0.039295	0.0761	0.366489	0.0	0.0	0.103888	0.074363	0.078016	0.059634	0.922486	0.01266	0.02204	0.011586	0.0	0.06529	0.0	0.007163	0.055584	0.033453	0.0	2.2e-05	0.063274	0.063342	0.0	0.0
0.064516	0.059322	0.076923	0.075494	0.0	0.933333	0.274011	0.0	0.015896	0.001722	0.155171	0.067568	0.013699	0.036139	0.081451	0.17399	0.0	0.0	0.080676	0.068328	0.06746	0.051996	0.909137	0.01141	0.017317	0.010314	0.0	0.057232	0.0	0.007163	0.049038	0.030365	0.0	4.5e-05	0.060885	0.06088	0.0	0.0
0.064516	0.131356	0.089186	0.080139	0.0	0.925641	0.27307	0.0	0.016179	0.0	0.218866	0.054054	0.013699	0.036597	0.082838	0.233602	0.0	0.0	0.09259	0.072029	0.07392	0.056551	0.869447	0.012276	0.02029	0.011268	0.0	0.062493	0.0	0.007163	0.053231	0.036541	0.0	3.4e-05	0.06255	0.062618	0.0	0.0
0.053763	0.086864	0.083612	0.077816	0.0	0.925641	0.272128	0.0	0.015754	0.0	0.10269	0.067568	0.013699	0.033881	0.08264	0.117936	0.0	0.0	0.086085	0.065213	0.06768	0.0513	0.863705	0.011506	0.017142	0.010459	0.0	0.057232	0.0	0.005731	0.048366	0.029851	0.0	4.5e-05	0.060233	0.060301	0.0	0.0
0.064516	0.056144	0.074693	0.075494	0.0	0.928205	0.27307	0.0	0.014334	0.0	0.131551	0.040541	0.013699	0.041175	0.070551	0.147875	0.0	0.0	0.095683	0.070731	0.069632	0.052951	0.791215	0.011218	0.017492	0.010228	0.0	0.058592	0.0	0.005731	0.049662	0.028821	0.0	2.2e-05	0.059654	0.05965	0.0	0.0
0.064516	0.066737	0.075808	0.075494	0.0	0.928205	0.272128	0.0	0.017599	0.0	0.14731	0.081081	0.027397	0.044691	0.084027	0.161879	0.0	0.0	0.085259	0.068775	0.071501	0.055119	0.854303	0.008782	0.019591	0.007801	0.0	0.060325	0.0	0.005731	0.051727	0.034997	0.0	2.2e-05	0.062043	0.062111	0.0	0.0
0.053763	0.037076	0.063545	0.070848	0.0	0.925641	0.271186	0.0	0.015044	0.000122	0.150971	0.067568	0.013699	0.035662	0.077883	0.16854	0.0	0.0	0.082081	0.065091	0.066498	0.050604	0.806431	0.008846	0.016967	0.00809	0.0	0.056326	0.0	0.007163	0.047758	0.029851	0.000386	2.2e-05	0.059292	0.059288	0.0	0.0
0.064516	0.039195	0.059086	0.068525	0.0	0.925641	0.270245	0.0	0.013909	0.0	0.114596	0.040541	0.013699	0.02898	0.076496	0.128648	0.0	0.0	0.081797	0.067757	0.069577	0.053229	0.81856	0.009872	0.018716	0.009014	0.0	0.059045	0.0	0.005731	0.05027	0.035512	0.000386	4.5e-05	0.060957	0.061025	0.0	0.0
0.053763	0.050847	0.059086	0.067364	0.0	0.930769	0.271186	0.0	0.015186	0.0	0.145114	0.054054	0.013699	0.037757	0.076893	0.159911	0.0	0.0	0.077596	0.063512	0.063832	0.048654	0.801479	0.010769	0.016267	0.009852	0.0	0.054514	0.0	0.005731	0.046269	0.030365	0.0	2.2e-05	0.057916	0.057985	0.0	0.0
0.053763	0.085805	0.06689	0.069686	0.0	0.923077	0.269303	0.0	0.013767	0.0	0.163456	0.040541	0.013699	0.03648	0.070551	0.182847	0.0	0.0	0.08112	0.066099	0.06878	0.052613	0.783535	0.012115	0.018191	0.011094	0.0	0.058158	0.0	0.005731	0.049534	0.034483	0.0	3.4e-05	0.06045	0.060518	0.0	0.0
0.053763	0.039195	0.055741	0.065041	0.0	0.920513	0.266478	0.0	0.014902	0.0	0.133439	0.054054	0.013699	0.038865	0.075109	0.145755	0.0	0.0	0.075957	0.063064	0.062072	0.047521	0.761717	0.008846	0.015043	0.008147	0.0	0.052819	0.0	0.005731	0.045005	0.027792	0.0	4.5e-05	0.056975	0.057044	0.0	0.0
0.053763	0.063559	0.061315	0.066202	0.0	0.923077	0.265537	0.0	0.014476	0.000122	0.134556	0.054054	0.013699	0.032268	0.077091	0.152	0.0	0.0	0.080097	0.062731	0.063309	0.048117	0.701931	0.009583	0.016092	0.008725	0.0	0.053824	0.0	0.005731	0.045565	0.028307	0.0	3.4e-05	0.056251	0.05632	0.0	0.0
0.053763	0.044492	0.055741	0.063879	0.0	0.920513	0.263653	0.0	0.014051	0.0	0.13078	0.054054	0.013699	0.036364	0.071938	0.145112	0.0	0.0	0.078471	0.062845	0.064794	0.048993	0.732075	0.01109	0.015917	0.010228	0.0	0.055262	0.0	0.005731	0.046589	0.033968	0.0	3.4e-05	0.058206	0.058274	0.0	0.0
0.053763	0.083686	0.06466	0.066202	0.0	0.925641	0.264595	0.0	0.011922	0.0	0.134286	0.027027	0.0	0.026086	0.066786	0.149464	0.0	0.0	0.075575	0.061468	0.060395	0.04583	0.645805	0.012179	0.014343	0.01121	0.0	0.051283	0.0	0.005731	0.043372	0.026248	0.0	2.2e-05	0.055238	0.055306	0.0	0.0
0.053763	0.066737	0.060201	0.065041	0.0	0.928205	0.265537	0.0	0.014476	0.0	0.115521	0.040541	0.013699	0.037434	0.073325	0.131297	0.0	0.0	0.080553	0.06395	0.06702	0.051041	0.706955	0.010609	0.017492	0.009765	0.0	0.056681	0.0	0.005731	0.048094	0.033453	0.0	3.4e-05	0.058858	0.058926	0.0	0.0
0.053763	0.047669	0.054627	0.062718	0.0	0.930769	0.26742	0.0	0.015044	0.0	0.151819	0.054054	0.013699	0.03988	0.074911	0.166383	0.0	0.0	0.083448	0.062301	0.063034	0.04758	0.742697	0.008782	0.015218	0.00809	0.0	0.053371	0.0	0.005731	0.044941	0.027792	0.0	3.4e-05	0.055889	0.055958	0.0	0.0
0.053763	0.050847	0.055741	0.061556	0.0	0.925641	0.26742	0.0	0.013341	0.0	0.163841	0.040541	0.013699	0.03201	0.071344	0.181636	0.0	0.0	0.077978	0.063441	0.064739	0.048993	0.690519	0.010609	0.015917	0.009708	0.0	0.054967	0.0	0.005731	0.046365	0.032939	0.0	3.4e-05	0.057699	0.057767	0.0	0.0
0.053763	0.038136	0.050167	0.059233	0.0	0.923077	0.26742	0.0	0.014051	0.0	0.18935	0.054054	0.013699	0.030509	0.075505	0.202377	0.0	0.0	0.085124	0.06138	0.062072	0.046486	0.691954	0.008654	0.014693	0.007974	0.0	0.052346	0.0	0.005731	0.043789	0.026763	0.0	3.4e-05	0.054224	0.05422	0.0	0.0
0.053763	0.054025	0.050167	0.059233	0.0	0.925641	0.268362	0.0	0.014334	0.0	0.134479	0.054054	0.013699	0.033712	0.074911	0.150978	0.0	0.0	0.07459	0.060897	0.063914	0.048794	0.713199	0.009551	0.016792	0.008754	0.0	0.054021	0.0	0.005731	0.045933	0.032424	0.0	3.4e-05	0.056758	0.056754	0.0	0.0
0.053763	0.04661	0.049052	0.056911	0.0	0.923077	0.268362	0.0	0.014192	0.0	0.131204	0.040541	0.013699	0.041208	0.070155	0.146512	0.0	0.0	0.085321	0.062678	0.063309	0.04764	0.724324	0.012917	0.015743	0.011874	0.0	0.05341	0.0	0.005731	0.044861	0.026763	0.0	2.2e-05	0.054659	0.054655	0.0	0.0
0.053763	0.074153	0.055741	0.059233	0.0	0.923077	0.268362	0.0	0.013625	0.0	0.09899	0.040541	0.013699	0.034531	0.070947	0.115325	0.0	0.0	0.070302	0.059862	0.058856	0.044915	0.655351	0.010288	0.014168	0.009303	0.0	0.049963	0.0	0.005731	0.042428	0.026763	0.0	2.2e-05	0.053935	0.054003	0.0	0.0
0.053763	0.047669	0.052397	0.056911	0.0	0.920513	0.268362	0.0	0.009509	0.001844	0.166191	0.081081	0.013699	0.015061	0.060048	0.183263	0.0	0.0	0.082302	0.061573	0.064546	0.048813	0.667982	0.008526	0.016267	0.007859	0.0	0.054651	0.0	0.005731	0.046093	0.032424	0.0	4.5e-05	0.056107	0.056175	0.0	0.0
0.053763	0.034958	0.046823	0.053426	0.0	0.920513	0.26742	0.0	0.013625	0.0	0.132745	0.040541	0.013699	0.033315	0.072136	0.145793	0.0	0.0	0.077608	0.059968	0.059708	0.045233	0.627072	0.010962	0.014168	0.009997	0.0	0.050357	0.0	0.005731	0.04254	0.026248	0.0	4.5e-05	0.052632	0.052628	0.0	0.0
0.053763	0.049788	0.050167	0.053426	0.0	0.912821	0.269303	0.0	0.013341	0.0	0.119413	0.040541	0.013699	0.029509	0.072335	0.141592	0.0	0.0	0.091531	0.062476	0.065921	0.048993	0.693964	0.009487	0.016442	0.008725	0.0	0.055105	0.0	0.005731	0.045789	0.031909	0.0	2.2e-05	0.054297	0.054293	0.0	0.0
0.053763	0.034958	0.044593	0.052265	0.0	0.910256	0.271186	0.0	0.011922	0.0	0.130318	0.054054	0.013699	0.04117	0.059057	0.142008	0.0	0.0	0.077916	0.055985	0.056134	0.042229	0.647312	0.007019	0.013294	0.006443	0.0	0.047263	0.0	0.005731	0.039691	0.021616	0.0	4.5e-05	0.049663	0.049732	0.0	0.0
0.053763	0.052966	0.045708	0.052265	0.0	0.920513	0.271186	0.0	0.014476	0.0	0.130895	0.054054	0.013699	0.044976	0.068767	0.145225	0.0	0.0	0.072101	0.057889	0.06089	0.046029	0.623914	0.011186	0.015218	0.010199	0.0	0.051519	0.0	0.005731	0.043437	0.031909	0.000386	2.2e-05	0.054152	0.05422	0.0	0.0
0.053763	0.055085	0.045708	0.052265	0.0	0.920513	0.272128	0.0	0.011638	0.0	0.148389	0.040541	0.013699	0.030028	0.063218	0.165361	0.0	0.0	0.074331	0.059196	0.057811	0.04388	0.622838	0.009295	0.013469	0.008552	0.0	0.049135	0.0	0.005731	0.041564	0.025733	0.0	3.4e-05	0.052052	0.052121	0.0	0.0
0.053763	0.059322	0.046823	0.051103	0.0	0.915385	0.271186	0.0	0.011922	0.0	0.113633	0.027027	0.013699	0.028606	0.065795	0.129594	0.0	0.0	0.071707	0.056502	0.058746	0.044358	0.58243	0.010192	0.014168	0.009274	0.0	0.049864	0.0	0.005731	0.041996	0.027792	0.0	3.4e-05	0.053138	0.053135	0.0	0.0
0.043011	0.036017	0.042363	0.049942	0.0	0.917949	0.272128	0.0	0.012064	0.000244	0.134363	0.081081	0.013699	0.02877	0.066191	0.149237	0.0	0.0	0.074503	0.056704	0.058966	0.044278	0.627288	0.009038	0.014518	0.008263	0.0	0.050396	0.0	0.005731	0.042236	0.030365	0.0	2.2e-05	0.052559	0.052628	0.0	0.0
0.053763	0.049788	0.043478	0.04878	0.0	0.915385	0.271186	0.0	0.01107	0.001722	0.150316	0.067568	0.013699	0.035517	0.057075	0.167972	0.0	0.0	0.082031	0.05859	0.058938	0.044079	0.582	0.008301	0.013818	0.007656	0.0	0.04949	0.0	0.005731	0.041356	0.026763	0.0	3.4e-05	0.05017	0.050239	0.0	0.0
0.053763	0.033898	0.037904	0.046458	0.0	0.915385	0.271186	0.0	0.012489	0.000122	0.135635	0.040541	0.013699	0.038234	0.063417	0.148972	0.0	0.0	0.074688	0.058827	0.061632	0.046705	0.655135	0.007949	0.015917	0.007252	0.0	0.052307	0.0	0.005731	0.044189	0.031909	0.0	2.2e-05	0.053862	0.053931	0.0	0.0
0.053763	0.060381	0.043478	0.047619	0.0	0.917949	0.271186	0.0	0.011354	0.000244	0.197634	0.067568	0.013699	0.031286	0.060642	0.213277	0.0	0.0	0.075354	0.056827	0.056932	0.042587	0.598435	0.008301	0.012944	0.007599	0.0	0.048209	0.0	0.005731	0.040284	0.024704	0.0	3.4e-05	0.050749	0.050818	0.0	0.0
0.053763	0.060381	0.045708	0.047619	0.0	0.915385	0.270245	0.0	0.011638	0.0	0.159217	0.027027	0.013699	0.032875	0.061237	0.174066	0.0	0.0	0.077054	0.056476	0.060203	0.045153	0.604823	0.006538	0.014868	0.006038	0.0	0.050632	0.0	0.005731	0.042412	0.030365	0.0	2.2e-05	0.051618	0.051687	0.0	0.0
0.043011	0.096398	0.060201	0.052265	0.0	0.912821	0.269303	0.0	0.010928	0.0	0.149661	0.027027	0.0	0.027302	0.060642	0.166913	0.0	0.0	0.073567	0.054669	0.056382	0.042488	0.620398	0.008333	0.013818	0.00783	0.0	0.047401	0.0	0.005731	0.039851	0.025219	0.0	2.2e-05	0.049446	0.049515	0.0	0.0
0.043011	0.054025	0.054627	0.049942	0.0	0.907692	0.266478	0.0	0.008515	0.000122	0.129624	0.027027	0.0	0.021873	0.050139	0.145642	0.0	0.0	0.071091	0.054116	0.057097	0.042508	0.581641	0.007724	0.013119	0.007223	0.0	0.048229	0.0	0.005731	0.04014	0.030365	0.0	4.5e-05	0.050749	0.050818	0.0	0.0
0.053763	0.074153	0.060201	0.052265	0.0	0.912821	0.266478	0.0	0.014476	0.0	0.1292	0.040541	0.013699	0.043013	0.070155	0.142803	0.0	0.0	0.065374	0.052827	0.054073	0.040777	0.559463	0.007788	0.012419	0.007194	0.0	0.045766	0.0	0.005731	0.038507	0.026763	0.000386	4.5e-05	0.049229	0.049298	0.0	0.0
0.043011	0.047669	0.053512	0.049942	0.0	0.910256	0.265537	0.0	0.010077	0.002699	0.133246	0.067568	0.013699	0.030224	0.0543	0.151433	0.0	0.0	0.068503	0.052037	0.051901	0.038927	0.496663	0.010385	0.011545	0.009505	0.0	0.043875	0.0	0.005731	0.036747	0.022131	0.0	2.2e-05	0.047274	0.047343	0.0	0.0
0.043011	0.036017	0.047938	0.04878	0.0	0.910256	0.264595	0.0	0.012206	0.0	0.096601	0.040541	0.013699	0.044757	0.058264	0.110329	0.0	0.0	0.071238	0.054985	0.056354	0.042309	0.538075	0.010449	0.013294	0.009505	0.0	0.047598	0.0	0.005731	0.039899	0.027792	0.0	4.5e-05	0.049663	0.049732	0.0	0.0
0.043011	0.059322	0.050167	0.04878	0.0	0.917949	0.266478	0.0	0.00809	0.0	0.152628	0.040541	0.013699	0.022696	0.047166	0.16748	0.0	0.0	0.075107	0.056204	0.055969	0.04221	0.529534	0.008141	0.013119	0.007599	0.0	0.047145	0.0	0.005731	0.039675	0.023675	0.0	2.2e-05	0.04865	0.048646	0.0	0.0
0.043011	0.052966	0.046823	0.046458	0.0	0.915385	0.26742	0.0	0.011638	0.0	0.129508	0.027027	0.0	0.038482	0.058859	0.146361	0.0	0.0	0.071596	0.055643	0.057481	0.043224	0.549272	0.009455	0.013818	0.008639	0.0	0.048741	0.0	0.005731	0.040908	0.029851	0.0	3.4e-05	0.050822	0.05089	0.0	0.0
0.043011	0.032839	0.042363	0.045296	0.0	0.915385	0.26742	0.0	0.010219	0.0	0.114288	0.027027	0.013699	0.034227	0.05331	0.129556	0.0	0.0	0.067813	0.053801	0.052176	0.038927	0.527022	0.007372	0.011195	0.00679	0.0	0.044466	0.0	0.005731	0.037051	0.023675	0.0	2.2e-05	0.048143	0.048212	0.0	0.0
0.043011	0.011653	0.033445	0.041812	0.0	0.915385	0.26742	0.0	0.011354	0.0	0.150355	0.027027	0.0	0.027914	0.062822	0.165966	0.0	0.0	0.064068	0.051581	0.053798	0.040121	0.497667	0.00859	0.012069	0.007945	0.0	0.045884	0.0	0.005731	0.038219	0.028307	0.0	3.4e-05	0.049663	0.049732	0.0	0.0
0.053763	0.016949	0.028986	0.039489	0.0	0.915385	0.26742	0.0	0.011638	0.0	0.145962	0.040541	0.013699	0.032927	0.061633	0.16169	0.0	0.0	0.06668	0.051634	0.051269	0.037853	0.473408	0.009936	0.010845	0.009101	0.0	0.043619	0.0	0.005731	0.036042	0.02316	0.0	3.4e-05	0.047419	0.047488	0.0	0.0
0.053763	0.034958	0.031215	0.039489	0.0	0.912821	0.26742	0.0	0.010786	0.000122	0.133785	0.027027	0.0	0.02589	0.061237	0.149654	0.0	0.0	0.066557	0.052064	0.052506	0.039365	0.479868	0.008301	0.011719	0.007599	0.0	0.044564	0.0	0.005731	0.037323	0.023675	0.0	2.2e-05	0.047926	0.047995	0.0	0.0
0.053763	0.023305	0.028986	0.037166	0.0	0.910256	0.266478	0.0	0.009509	0.0	0.113633	0.040541	0.013699	0.033165	0.050139	0.130994	0.0	0.0	0.066187	0.05359	0.05399	0.040578	0.500323	0.007436	0.012244	0.006847	0.0	0.045845	0.0	0.005731	0.038459	0.027277	0.0	2.2e-05	0.048867	0.048863	0.0	0.0
0.043011	0.022246	0.024526	0.034843	0.0	0.912821	0.26742	0.0	0.012064	0.0	0.150123	0.040541	0.013699	0.032618	0.063615	0.163885	0.0	0.0	0.062133	0.049765	0.050252	0.037615	0.44513	0.007917	0.010845	0.007165	0.0	0.04289	0.0	0.005731	0.035866	0.023675	0.0	2.2e-05	0.047274	0.047271	0.0	0.0
0.043011	0.016949	0.023411	0.033682	0.0	0.912821	0.26742	0.0	0.009509	0.0	0.175979	0.027027	0.0	0.024707	0.0543	0.192044	0.0	0.0	0.065337	0.051599	0.053963	0.04038	0.499533	0.010545	0.012769	0.009621	0.0	0.046022	0.0	0.005731	0.038459	0.028821	0.0	4.5e-05	0.04865	0.048719	0.0	0.0
0.043011	0.01589	0.021182	0.03252	0.0	0.910256	0.266478	0.0	0.01107	0.0	0.17567	0.027027	0.0	0.02531	0.063218	0.19019	0.0	0.0	0.07321	0.053494	0.053468	0.039723	0.508003	0.008942	0.011894	0.008234	0.0	0.045234	0.0	0.005731	0.037579	0.02316	0.0	3.4e-05	0.046985	0.047054	0.0	0.0
0.043011	0.076271	0.036789	0.036005	0.0	0.912821	0.266478	0.0	0.010644	0.000122	0.133015	0.040541	0.013699	0.025352	0.06084	0.148178	0.0	0.0	0.070512	0.051809	0.055172	0.041135	0.519845	0.008558	0.013294	0.00783	0.0	0.046574	0.0	0.005731	0.038811	0.026248	0.0	2.2e-05	0.048215	0.048284	0.0	0.0
0.043011	0.0625	0.037904	0.036005	0.0	0.912821	0.26742	0.0	0.009651	0.0	0.129778	0.027027	0.013699	0.031552	0.05212	0.145642	0.0	0.0	0.065448	0.049704	0.050416	0.037336	0.487045	0.007885	0.010495	0.007252	0.0	0.04287	0.0	0.005731	0.03553	0.023675	0.0	3.4e-05	0.046333	0.046402	0.0	0.0
0.053763	0.090042	0.053512	0.041812	0.0	0.915385	0.268362	0.0	0.010219	0.000122	0.309032	0.040541	0.013699	0.029724	0.056084	0.320048	0.0	0.0	0.079407	0.055722	0.057756	0.042448	0.49171	0.007981	0.013119	0.007252	0.0	0.048879	0.0	0.005731	0.040236	0.029851	0.000386	4.5e-05	0.048577	0.048574	0.0	0.0
0.043011	0.065678	0.054627	0.042973	0.0	0.915385	0.271186	0.0	0.009367	0.0	0.134787	0.067568	0.013699	0.023276	0.054499	0.152568	0.0	0.0	0.068294	0.051406	0.051763	0.037833	0.470753	0.009135	0.010495	0.008321	0.0	0.044308	0.0	0.005731	0.036298	0.026763	0.0	4.5e-05	0.046768	0.046837	0.0	0.0
0.043011	0.04661	0.050167	0.041812	0.0	0.912821	0.272128	0.0	0.007522	0.0	0.129547	0.027027	0.0	0.009174	0.051328	0.14409	0.0	0.0	0.060852	0.047599	0.047063	0.034571	0.378454	0.006635	0.009096	0.006038	0.0	0.04027	0.0	0.005731	0.03313	0.021616	0.0	2.2e-05	0.045102	0.045172	0.0	0.0
0.043011	0.042373	0.047938	0.041812	0.0	0.912821	0.27307	0.0	0.009367	0.0	0.149044	0.027027	0.0	0.022126	0.055291	0.165172	0.0	0.0	0.056786	0.048432	0.049949	0.037515	0.387641	0.009776	0.011195	0.008928	0.0	0.042732	0.0	0.005731	0.035834	0.027277	0.0	2.2e-05	0.046985	0.047054	0.0	0.0
0.043011	0.039195	0.044593	0.04065	0.0	0.907692	0.27307	0.0	0.009083	0.0	0.1292	0.040541	0.013699	0.031889	0.048751	0.146739	0.0	0.0	0.058807	0.0468	0.04731	0.035108	0.378023	0.008141	0.00962	0.007367	0.0	0.040388	0.0	0.005731	0.033514	0.021616	0.0	4.5e-05	0.044813	0.044882	0.0	0.0
0.043011	0.029661	0.040134	0.039489	0.0	0.907692	0.272128	0.0	0.01036	0.0	0.114172	0.054054	0.013699	0.030944	0.055688	0.128383	0.0	0.0	0.07008	0.052599	0.054375	0.040479	0.447858	0.008205	0.012419	0.007627	0.0	0.046042	0.0	0.005731	0.038315	0.028307	0.0	3.4e-05	0.047709	0.047705	0.0	0.0
0.043011	0.090042	0.050167	0.041812	0.0	0.905128	0.269303	0.0	0.010219	0.000244	0.148582	0.040541	0.013699	0.044476	0.048751	0.166951	0.0	0.0	0.061591	0.047502	0.047338	0.035088	0.461781	0.005897	0.009795	0.005403	0.0	0.040427	0.0	0.005731	0.03353	0.021616	0.0	4.5e-05	0.044234	0.044303	0.0	0.0
0.043011	0.045551	0.043478	0.04065	0.0	0.902564	0.266478	0.0	0.008232	0.0	0.112824	0.027027	0.013699	0.034755	0.043004	0.127323	0.0	0.0	0.055542	0.046923	0.048492	0.036043	0.390871	0.008301	0.01032	0.007627	0.0	0.041491	0.0	0.005731	0.034474	0.026248	0.0	2.2e-05	0.045971	0.045968	0.0	0.0
0.043011	0.040254	0.043478	0.04065	0.0	0.907692	0.265537	0.0	0.007806	0.0	0.149237	0.054054	0.013699	0.029626	0.042806	0.163204	0.0	0.0	0.06132	0.046897	0.04632	0.034034	0.38233	0.006186	0.009096	0.005605	0.0	0.039501	0.0	0.005731	0.032505	0.020587	0.0	4.5e-05	0.04351	0.043579	0.0	0.0
0.043011	0.043432	0.042363	0.039489	0.0	0.905128	0.263653	0.0	0.009509	0.0	0.096563	0.027027	0.0	0.028111	0.052517	0.115968	0.0	0.0	0.070709	0.049651	0.049729	0.03654	0.372569	0.007276	0.01032	0.006732	0.0	0.042121	0.0	0.005731	0.034682	0.022645	0.0	3.4e-05	0.043872	0.043869	0.0	0.0
0.043011	0.043432	0.042363	0.039489	0.0	0.907692	0.262712	0.0	0.009793	0.000122	0.167463	0.027027	0.0	0.02639	0.055093	0.178986	0.0	0.0	0.063292	0.047581	0.049647	0.036381	0.417498	0.006474	0.01032	0.006009	0.0	0.042299	0.0	0.005731	0.03473	0.025733	0.0	3.4e-05	0.045464	0.045534	0.0	0.0
0.043011	0.039195	0.040134	0.038328	0.0	0.910256	0.262712	0.0	0.008515	0.0	0.132321	0.027027	0.0	0.022182	0.050139	0.149692	0.0	0.0	0.051587	0.042616	0.04217	0.031329	0.325558	0.008974	0.008046	0.008234	0.0	0.03625	0.0	0.005731	0.030105	0.018013	0.0	2.2e-05	0.041917	0.041986	0.0	0.0
0.043011	0.056144	0.045708	0.04065	0.0	0.905128	0.26177	0.0	0.008941	0.000122	0.216708	0.054054	0.013699	0.027816	0.049742	0.230688	0.0	0.0	0.062195	0.046853	0.049702	0.03668	0.361803	0.007276	0.010845	0.006616	0.0	0.042653	0.0	0.005731	0.035226	0.027792	0.0	2.2e-05	0.045175	0.045172	0.0	0.0
0.043011	0.086864	0.059086	0.046458	0.0	0.910256	0.262712	0.0	0.008374	0.0	0.133554	0.040541	0.013699	0.022187	0.049742	0.14761	0.0	0.0	0.072372	0.048107	0.049344	0.035984	0.417642	0.007179	0.010495	0.006558	0.0	0.042043	0.0	0.005731	0.034378	0.022131	0.0	3.4e-05	0.043075	0.043145	0.0	0.0
0.043011	0.072034	0.059086	0.046458	0.0	0.910256	0.263653	0.0	0.009225	0.000244	0.128815	0.027027	0.0	0.040095	0.045977	0.145415	0.0	0.0	0.070475	0.050169	0.052451	0.038609	0.431206	0.009006	0.011719	0.008263	0.0	0.044367	0.0	0.005731	0.036555	0.027277	0.000386	4.5e-05	0.045175	0.045172	0.0	0.0
0.043011	0.041314	0.052397	0.044135	0.0	0.912821	0.265537	0.0	0.006954	0.0	0.113671	0.027027	0.0	0.018105	0.042806	0.128307	0.0	0.0	0.063279	0.046932	0.046898	0.034392	0.510299	0.007115	0.009271	0.006587	0.0	0.039935	0.0	0.005731	0.032793	0.021616	0.0	1.1e-05	0.043003	0.043072	0.0	0.0
0.043011	0.0625	0.056856	0.046458	0.0	0.910256	0.265537	0.0	0.009225	0.000122	0.115906	0.040541	0.013699	0.025726	0.052517	0.134703	0.0	0.0	0.069353	0.047511	0.049262	0.035765	0.462499	0.006571	0.010145	0.006067	0.0	0.041826	0.0	0.005731	0.03409	0.024189	0.0	3.4e-05	0.043727	0.043796	0.0	0.0
0.043011	0.049788	0.055741	0.046458	0.0	0.907692	0.265537	0.0	0.008515	0.0	0.147426	0.067568	0.013699	0.021602	0.050337	0.161387	0.0	0.0	0.058142	0.043993	0.045496	0.033338	0.446709	0.007532	0.008921	0.006992	0.0	0.038831	0.0	0.005731	0.031881	0.022645	0.0	3.4e-05	0.042641	0.04271	0.0	0.0
0.043011	0.0625	0.055741	0.046458	0.0	0.907692	0.266478	0.0	0.00809	0.0	0.17517	0.040541	0.013699	0.022944	0.047166	0.191325	0.0	0.0	0.0507	0.042783	0.042005	0.03105	0.376803	0.009776	0.007871	0.008956	0.0	0.03625	0.0	0.005731	0.029977	0.020587	0.0	3.4e-05	0.041483	0.041552	0.0	0.0
0.043011	0.072034	0.060201	0.04878	0.0	0.907692	0.266478	0.0	0.009651	0.0	0.095792	0.027027	0.0	0.028073	0.053508	0.111313	0.0	0.0	0.062823	0.046748	0.049482	0.0366	0.450585	0.007212	0.01102	0.006645	0.0	0.042082	0.0	0.005731	0.034826	0.026763	0.0	2.2e-05	0.044161	0.044158	0.0	0.0
0.043011	0.054025	0.055741	0.047619	0.0	0.907692	0.266478	0.0	0.008515	0.000122	0.1623	0.040541	0.013699	0.02582	0.048355	0.1777	0.0	0.0	0.05946	0.045107	0.044918	0.032841	0.450944	0.008942	0.008396	0.008176	0.0	0.038299	0.0	0.005731	0.031401	0.021101	0.0	3.4e-05	0.0417	0.041769	0.0	0.0
0.043011	0.082627	0.069119	0.052265	0.0	0.907692	0.266478	0.0	0.007522	0.0	0.131974	0.054054	0.013699	0.018638	0.046572	0.147534	0.0	0.0	0.068935	0.04809	0.051324	0.037714	0.476854	0.008974	0.011719	0.008205	0.0	0.043658	0.0	0.005731	0.03593	0.027792	0.0	3.4e-05	0.044089	0.044158	0.0	0.0
0.043011	0.073093	0.070234	0.053426	0.0	0.920513	0.272128	0.0	0.008374	0.0	0.138217	0.027027	0.0	0.032001	0.044986	0.147042	0.0	0.0	0.065226	0.043379	0.043791	0.031607	0.473911	0.008205	0.008396	0.007454	0.0	0.037551	0.0	0.005731	0.030457	0.019043	0.0	3.4e-05	0.03989	0.039959	0.0	0.0
0.043011	0.112288	0.078038	0.058072	0.0	0.923077	0.279661	0.0	0.006954	0.0	0.133631	0.013514	0.0	0.031735	0.037455	0.15446	0.0	0.0	0.061185	0.045256	0.048107	0.034909	0.410106	0.006026	0.00962	0.005605	0.0	0.041077	0.0	0.005731	0.03345	0.027277	0.0	4.5e-05	0.043799	0.043796	0.0	0.0
0.032258	0.115466	0.081382	0.060395	0.0	0.910256	0.280603	0.0	0.00809	0.000122	0.112631	0.013514	0.0	0.045327	0.038446	0.130048	0.0	0.0	0.051365	0.040247	0.039668	0.028942	0.39288	0.007019	0.007172	0.006385	0.0	0.034103	0.0	0.005731	0.027896	0.016984	0.0	3.4e-05	0.039094	0.039163	0.0	0.0
0.043011	0.054025	0.069119	0.056911	0.0	0.910256	0.282486	0.0	0.008374	0.0	0.150008	0.027027	0.013699	0.04219	0.041221	0.164793	0.0	0.0	0.05824	0.042897	0.043709	0.031707	0.358932	0.007308	0.008221	0.006645	0.0	0.037334	0.0	0.005731	0.030409	0.020587	0.0	2.2e-05	0.041265	0.041262	0.0	0.0
0.043011	0.039195	0.060201	0.053426	0.0	0.905128	0.281544	0.0	0.007948	0.0	0.174669	0.027027	0.0	0.020957	0.047562	0.192309	0.0	0.0	0.059312	0.045291	0.04676	0.034293	0.400416	0.006378	0.009271	0.005836	0.0	0.039836	0.0	0.005731	0.032729	0.024704	0.0	3.4e-05	0.042641	0.042638	0.0	0.0
0.032258	0.028602	0.053512	0.052265	0.0	0.902564	0.280603	0.0	0.00809	0.0	0.157599	0.027027	0.0	0.02106	0.048157	0.171076	0.0	0.0	0.05622	0.041625	0.041895	0.030334	0.341994	0.00891	0.007347	0.00809	0.0	0.035837	0.0	0.005731	0.029128	0.019557	0.0	2.2e-05	0.04018	0.040177	0.0	0.0
0.043011	0.055085	0.054627	0.052265	0.0	0.905128	0.279661	0.0	0.008515	0.0	0.148389	0.027027	0.0	0.022336	0.050139	0.163771	0.0	0.0	0.058992	0.044116	0.04665	0.034512	0.397761	0.005449	0.01032	0.005056	0.0	0.039403	0.0	0.005731	0.032601	0.025219	0.0	5.6e-05	0.04141	0.04148	0.0	0.0
0.032258	0.041314	0.050167	0.049942	0.0	0.9	0.274011	0.0	0.009225	0.0	0.12816	0.027027	0.013699	0.040866	0.045581	0.146437	0.0	0.0	0.060815	0.04287	0.042362	0.030653	0.411756	0.005417	0.007521	0.005027	0.0	0.035797	0.0	0.005731	0.02908	0.019043	0.0	3.4e-05	0.038587	0.038656	0.0	0.0
0.032258	0.041314	0.047938	0.049942	0.0	0.9	0.268362	0.0	0.007238	0.0	0.129932	0.013514	0.0	0.03713	0.037059	0.143144	0.0	0.0	0.063624	0.044818	0.047832	0.034691	0.406086	0.006667	0.00997	0.006067	0.0	0.040585	0.0	0.005731	0.03305	0.025219	0.0	3.4e-05	0.042424	0.042493	0.0	0.0
0.021505	0.049788	0.051282	0.049942	0.0	0.9	0.266478	0.0	0.007096	0.0	0.131897	0.027027	0.0	0.032464	0.037654	0.15007	0.0	0.0	0.045057	0.037861	0.037661	0.027231	0.349602	0.005833	0.005947	0.005316	0.0	0.032606	0.0	0.005731	0.026472	0.018528	0.0	5.6e-05	0.039166	0.039236	0.0	0.0
0.032258	0.029661	0.044593	0.04878	0.0	0.902564	0.266478	0.0	0.00667	0.000122	0.112901	0.040541	0.013699	0.028522	0.037059	0.126112	0.0	0.0	0.051119	0.042502	0.043187	0.031946	0.327855	0.008109	0.008746	0.007396	0.0	0.036999	0.0	0.005731	0.030617	0.022131	0.0	2.2e-05	0.041121	0.04119	0.0	0.0
0.032258	0.038136	0.044593	0.047619	0.0	0.907692	0.268362	0.0	0.00667	0.0	0.151164	0.027027	0.0	0.011479	0.04459	0.166913	0.0	0.0	0.070068	0.046362	0.048245	0.035009	0.424891	0.006186	0.00997	0.005721	0.0	0.040683	0.0	0.005731	0.03313	0.022645	0.0	3.4e-05	0.041338	0.041335	0.0	0.0
0.032258	0.059322	0.046823	0.047619	0.0	0.905128	0.268362	0.0	0.007664	0.000122	0.129971	0.027027	0.0	0.048151	0.035672	0.146134	0.0	0.0	0.061678	0.041449	0.04217	0.030016	0.362018	0.007404	0.007347	0.006818	0.0	0.035955	0.0	0.005731	0.028824	0.019557	0.0	2.2e-05	0.039166	0.039236	0.0	0.0
0.032258	0.076271	0.054627	0.049942	0.0	0.905128	0.268362	0.0	0.004967	0.0	0.128545	0.040541	0.013699	0.025932	0.028537	0.143598	0.0	0.0	0.057082	0.04209	0.044616	0.032622	0.375583	0.007788	0.009271	0.007165	0.0	0.038083	0.0	0.005731	0.031225	0.02316	0.0	2.2e-05	0.040976	0.041045	0.0	0.0
0.032258	0.036017	0.044593	0.046458	0.0	0.905128	0.269303	0.0	0.009225	0.0	0.132475	0.027027	0.0	0.034479	0.048355	0.14867	0.0	0.0	0.056848	0.042353	0.04206	0.030056	0.358573	0.005897	0.006822	0.005461	0.0	0.036014	0.0	0.005731	0.028936	0.021101	0.0	3.4e-05	0.039673	0.03967	0.0	0.0
0.032258	0.057203	0.047938	0.046458	0.0	0.905128	0.269303	0.0	0.00667	0.0	0.128352	0.027027	0.013699	0.031057	0.036266	0.143522	0.0	0.0	0.05792	0.042212	0.044121	0.032542	0.360296	0.005224	0.009271	0.004767	0.0	0.037531	0.0	0.005731	0.030985	0.021616	0.0	4.5e-05	0.039818	0.039887	0.0	0.0
0.032258	0.101695	0.055741	0.049942	0.0	0.905128	0.270245	0.0	0.006954	0.0	0.132206	0.027027	0.0	0.032029	0.037257	0.148102	0.0	0.0	0.062614	0.042423	0.042499	0.030434	0.368908	0.008173	0.007172	0.007483	0.0	0.036152	0.0	0.005731	0.029112	0.019557	0.0	2.2e-05	0.038804	0.038801	0.0	0.0
0.032258	0.070975	0.054627	0.04878	0.0	0.907692	0.270245	0.0	0.007096	0.0	0.116715	0.013514	0.0	0.044027	0.034285	0.131562	0.0	0.0	0.050946	0.040011	0.042554	0.030891	0.327281	0.008397	0.007871	0.007656	0.0	0.036526	0.0	0.005731	0.029753	0.025219	0.0	1.1e-05	0.040542	0.040611	0.0	0.0
0.032258	0.028602	0.044593	0.045296	0.0	0.907692	0.271186	0.0	0.006954	0.0	0.166153	0.027027	0.0	0.042115	0.034285	0.182355	0.0	0.0	0.049184	0.039089	0.038706	0.028027	0.319744	0.008237	0.006822	0.00757	0.0	0.03361	0.0	0.005731	0.027336	0.020072	0.0	2.2e-05	0.038152	0.038222	0.0	0.0
0.043011	0.051907	0.046823	0.045296	0.0	0.902564	0.270245	0.0	0.006812	0.0	0.164226	0.013514	0.0	0.034376	0.03587	0.181333	0.0	0.0	0.060532	0.0428	0.041702	0.030235	0.31106	0.007788	0.007521	0.007136	0.0	0.0356	0.0	0.005731	0.028968	0.019043	0.000386	4.5e-05	0.037935	0.037933	0.0	0.0
0.043011	0.065678	0.051282	0.046458	0.0	0.902564	0.269303	0.0	0.007664	0.0	0.190274	0.013514	0.0	0.039183	0.038446	0.202869	0.0	0.0	0.062047	0.043142	0.045523	0.0329	0.374148	0.007019	0.009271	0.006443	0.0	0.038851	0.0	0.005731	0.031529	0.025219	0.0	3.4e-05	0.040035	0.040104	0.0	0.0
0.032258	0.067797	0.053512	0.047619	0.0	0.905128	0.269303	0.0	0.007238	0.0	0.131782	0.013514	0.0	0.033694	0.038446	0.14708	0.0	0.0	0.047151	0.0388	0.038211	0.027808	0.313859	0.006923	0.006647	0.006385	0.0	0.033019	0.0	0.005731	0.026952	0.019043	0.0	2.2e-05	0.037718	0.037788	0.0	0.0
0.032258	0.054025	0.052397	0.047619	0.0	0.902564	0.26742	0.0	0.00809	0.0	0.126927	0.013514	0.0	0.045832	0.03805	0.144052	0.0	0.0	0.050848	0.039949	0.042444	0.030931	0.321108	0.007436	0.008221	0.00679	0.0	0.036349	0.0	0.005731	0.029705	0.024189	0.0	4.5e-05	0.03989	0.039959	0.0	0.0
0.032258	0.059322	0.054627	0.047619	0.0	0.905128	0.266478	0.0	0.006529	0.0	0.129894	0.013514	0.0	0.027835	0.036861	0.143711	0.0	0.0	0.062023	0.041747	0.041345	0.029618	0.330223	0.005705	0.007172	0.005287	0.0	0.035108	0.0	0.005731	0.02828	0.018013	0.000386	1.1e-05	0.037501	0.037498	0.0	0.0
0.043011	0.050847	0.051282	0.046458	0.0	0.907692	0.268362	0.0	0.009225	0.0	0.13182	0.027027	0.013699	0.040941	0.045581	0.149124	0.0	0.0	0.053583	0.039949	0.043132	0.031389	0.345941	0.005737	0.008571	0.005316	0.0	0.036802	0.0	0.005731	0.030057	0.023675	0.0	2.2e-05	0.0396	0.03967	0.0	0.0
0.032258	0.036017	0.045708	0.045296	0.0	0.907692	0.269303	0.0	0.00667	0.0	0.129084	0.013514	0.0	0.031239	0.036068	0.143106	0.0	0.0	0.0481	0.0383	0.037524	0.027251	0.32362	0.006442	0.006122	0.005981	0.0	0.032251	0.0	0.005731	0.026264	0.018013	0.0	5.6e-05	0.036922	0.036991	0.0	0.0
0.032258	0.025424	0.041249	0.042973	0.0	0.907692	0.270245	0.0	0.00738	0.0	0.113286	0.040541	0.013699	0.037748	0.037852	0.130048	0.0	0.0	0.05086	0.037554	0.037689	0.027271	0.272447	0.005609	0.006647	0.005201	0.0	0.032271	0.0	0.005731	0.026232	0.016984	0.0	2.2e-05	0.036125	0.036123	0.0	0.0
0.043011	0.057203	0.045708	0.044135	0.0	0.905128	0.271186	0.0	0.007948	0.0	0.132283	0.013514	0.0	0.04392	0.038248	0.148443	0.0	0.0	0.065559	0.043081	0.045606	0.032343	0.331515	0.005673	0.008221	0.005201	0.0	0.038674	0.0	0.005731	0.030889	0.025733	0.0	3.4e-05	0.039673	0.039742	0.0	0.0
0.032258	0.033898	0.040134	0.042973	0.0	0.905128	0.272128	0.0	0.007238	0.000122	0.147156	0.040541	0.013699	0.038365	0.036663	0.16256	0.0	0.0	0.054334	0.040195	0.038238	0.027987	0.307256	0.006314	0.006822	0.005836	0.0	0.032704	0.0	0.005731	0.02684	0.01544	0.0	3.4e-05	0.035546	0.035544	0.0	0.0
0.032258	0.049788	0.040134	0.041812	0.0	0.902564	0.271186	0.0	0.006387	0.0	0.100879	0.013514	0.0	0.02971	0.035077	0.118958	0.0	0.0	0.056836	0.03994	0.043049	0.030852	0.337759	0.006538	0.008571	0.006009	0.0	0.036979	0.0	0.005731	0.029801	0.025219	0.0	2.2e-05	0.038949	0.039018	0.0	0.0
0.032258	0.079449	0.050167	0.045296	0.0	0.902564	0.270245	0.0	0.007238	0.0	0.158562	0.027027	0.0	0.026231	0.041221	0.171947	0.0	0.0	0.052733	0.03787	0.037331	0.026754	0.302878	0.006571	0.006122	0.006038	0.0	0.032034	0.0	0.005731	0.025815	0.016984	0.0	4.5e-05	0.035691	0.035761	0.0	0.0
0.032258	0.058263	0.049052	0.045296	0.0	0.907692	0.270245	0.0	0.00738	0.0	0.128661	0.013514	0.0	0.033221	0.039239	0.143447	0.0	0.0	0.045205	0.037449	0.039805	0.029101	0.282782	0.005256	0.007347	0.004854	0.0	0.034261	0.0	0.005731	0.028072	0.023675	0.0	3.4e-05	0.038659	0.038656	0.0	0.0
0.032258	0.033898	0.042363	0.042973	0.0	0.905128	0.270245	0.0	0.007806	0.0	0.131628	0.054054	0.013699	0.046618	0.036861	0.148253	0.0	0.0	0.060248	0.038853	0.039778	0.027848	0.298931	0.005801	0.006647	0.005374	0.0	0.033768	0.0	0.005731	0.02668	0.018013	0.0	3.4e-05	0.03627	0.036268	0.0	0.0
0.032258	0.037076	0.040134	0.041812	0.0	0.9	0.270245	0.0	0.006529	0.0	0.115637	0.027027	0.0	0.028634	0.036068	0.133719	0.0	0.0	0.049258	0.037844	0.041015	0.029777	0.305964	0.006891	0.007696	0.006327	0.0	0.035147	0.0	0.005731	0.028632	0.023675	0.0	4.5e-05	0.03837	0.038439	0.0	0.0
0.032258	0.029661	0.036789	0.04065	0.0	0.897436	0.269303	0.0	0.008374	0.0	0.354308	0.027027	0.013699	0.040913	0.041023	0.365808	0.0	0.0	0.05049	0.038098	0.037249	0.026913	0.298787	0.005673	0.006122	0.005201	0.0	0.031759	0.0	0.005731	0.025783	0.017499	0.0	3.4e-05	0.035257	0.035326	0.0	0.0
0.032258	0.038136	0.035674	0.039489	0.0	0.9	0.26742	0.0	0.006103	0.0	0.1539	0.013514	0.0	0.031239	0.033096	0.167518	0.0	0.0	0.04449	0.035352	0.035434	0.025421	0.239073	0.006378	0.005772	0.005894	0.0	0.030498	0.0	0.005731	0.024599	0.017499	0.0	4.5e-05	0.035329	0.035399	0.0	0.0
0.032258	0.029661	0.033445	0.038328	0.0	0.902564	0.268362	0.0	0.005393	0.0	0.160835	0.027027	0.0	0.025562	0.031114	0.176299	0.0	0.0	0.051353	0.039072	0.041042	0.029777	0.295701	0.006314	0.007871	0.005749	0.0	0.035088	0.0	0.005731	0.028568	0.02316	0.0	2.2e-05	0.038008	0.038077	0.0	0.0
0.021505	0.03178	0.033445	0.037166	0.0	0.902564	0.26742	0.0	0.00667	0.0	0.114827	0.027027	0.0	0.040483	0.032897	0.130691	0.0	0.0	0.045143	0.0358	0.03494	0.025302	0.232398	0.007244	0.005248	0.006616	0.0	0.030104	0.0	0.005731	0.024487	0.016469	0.0	1.1e-05	0.034895	0.034965	0.0	0.0
0.032258	0.020127	0.0301	0.036005	0.0	0.902564	0.266478	0.0	0.007096	0.0	0.145576	0.013514	0.0	0.043662	0.034285	0.16116	0.0	0.0	0.053004	0.03923	0.041427	0.029718	0.263475	0.007179	0.007347	0.006616	0.0	0.035423	0.0	0.005731	0.028568	0.023675	0.0	3.4e-05	0.03837	0.038439	0.0	0.0
0.021505	0.029661	0.03233	0.036005	0.0	0.902564	0.266478	0.0	0.008941	0.0	0.132283	0.013514	0.0	0.029995	0.048355	0.148291	0.0	0.0	0.049073	0.035177	0.033895	0.024287	0.25393	0.005833	0.004723	0.005374	0.0	0.029079	0.0	0.005731	0.023431	0.013381	0.0	3.4e-05	0.033447	0.033517	0.0	0.0
0.032258	0.028602	0.028986	0.033682	0.0	0.902564	0.266478	0.0	0.00738	0.0	0.129971	0.027027	0.0	0.038023	0.037257	0.144998	0.0	0.0	0.053891	0.039081	0.043132	0.030732	0.269648	0.006282	0.008046	0.005778	0.0	0.036861	0.0	0.005731	0.029577	0.027277	0.0	4.5e-05	0.039238	0.039308	0.0	0.0
0.032258	0.027542	0.026756	0.03252	0.0	0.905128	0.268362	0.0	0.006387	0.0	0.128584	0.013514	0.0	0.028695	0.035474	0.143182	0.0	0.0	0.049936	0.036624	0.035544	0.02572	0.290246	0.007468	0.005947	0.00679	0.0	0.03036	0.0	0.005731	0.024679	0.013896	0.0	4.5e-05	0.033809	0.033879	0.0	0.0
0.032258	0.069915	0.035674	0.036005	0.0	0.907692	0.269303	0.0	0.005251	0.0	0.131936	0.013514	0.0	0.039562	0.026358	0.148026	0.0	0.0	0.059411	0.039677	0.041592	0.029797	0.292328	0.005833	0.008046	0.005374	0.0	0.035561	0.0	0.005731	0.028648	0.022131	0.0	2.2e-05	0.036343	0.03634	0.0	0.0
0.032258	0.092161	0.044593	0.038328	0.0	0.905128	0.269303	0.0	0.006529	0.0	0.144151	0.054054	0.013699	0.025689	0.037059	0.16063	0.0	0.0	0.043862	0.036177	0.037056	0.026694	0.280342	0.006218	0.005772	0.005721	0.0	0.031916	0.0	0.005731	0.025847	0.020587	0.0	2.2e-05	0.036415	0.036485	0.0	0.0
0.032258	0.038136	0.036789	0.034843	0.0	0.897436	0.26742	0.0	0.006954	0.000122	0.131011	0.013514	0.0	0.034704	0.036663	0.148632	0.0	0.0	0.053644	0.037265	0.037249	0.026436	0.212015	0.005833	0.005947	0.005345	0.0	0.031778	0.0	0.005731	0.025415	0.016984	0.0	2.2e-05	0.034822	0.034892	0.0	0.0
0.032258	0.042373	0.036789	0.034843	0.0	0.897436	0.266478	0.0	0.00667	0.0	0.111591	0.013514	0.0	0.030154	0.036266	0.125279	0.0	0.0	0.060951	0.040361	0.043159	0.030891	0.308763	0.00516	0.008396	0.004709	0.0	0.036546	0.0	0.005731	0.0294	0.02316	0.0	3.4e-05	0.037211	0.037281	0.0	0.0
0.032258	0.033898	0.035674	0.034843	0.0	0.902564	0.269303	0.0	0.007238	0.0	0.129547	0.013514	0.0	0.044181	0.034681	0.145566	0.0	0.0	0.040683	0.033431	0.032603	0.023173	0.226728	0.006891	0.004373	0.00627	0.0	0.028291	0.0	0.005731	0.022647	0.016469	0.0	2.2e-05	0.033954	0.034023	0.0	0.0
0.032258	0.024364	0.031215	0.03252	0.0	0.902564	0.270245	0.0	0.006529	0.0	0.147773	0.027027	0.0	0.035919	0.033888	0.162825	0.0	0.0	0.048618	0.037081	0.039366	0.028345	0.238929	0.00609	0.007172	0.005663	0.0	0.03367	0.0	0.005731	0.02724	0.022645	0.0	2.2e-05	0.036705	0.036702	0.0	0.0
0.021505	0.034958	0.031215	0.03252	0.0	0.902564	0.271186	0.0	0.004116	0.0	0.133708	0.013514	0.0	0.036485	0.021403	0.149616	0.0	0.0	0.046153	0.033984	0.034032	0.024267	0.251848	0.00641	0.005073	0.005865	0.0	0.029572	0.0	0.005731	0.023719	0.016984	0.0	5.6e-05	0.034026	0.034023	0.0	0.0
0.021505	0.033898	0.0301	0.031359	0.0	0.9	0.271186	0.0	0.005961	0.0	0.161221	0.013514	0.0	0.030173	0.032897	0.177472	0.0	0.0	0.055123	0.037537	0.040822	0.02928	0.27137	0.007051	0.008046	0.006472	0.0	0.035226	0.0	0.005731	0.028392	0.024704	0.0	2.2e-05	0.036415	0.036485	0.0	0.0
0.032258	0.073093	0.040134	0.034843	0.0	0.9	0.271186	0.0	0.005535	0.0	0.156751	0.027027	0.013699	0.033549	0.02933	0.171682	0.0	0.0	0.045266	0.033308	0.033345	0.023352	0.248116	0.007981	0.004373	0.007252	0.0	0.028862	0.0	0.005731	0.022839	0.016984	0.0	4.5e-05	0.033374	0.033372	0.0	0.0
0.021505	0.051907	0.041249	0.034843	0.0	0.9	0.270245	0.0	0.005677	0.0	0.156558	0.013514	0.0	0.027447	0.032303	0.171795	0.0	0.0	0.040548	0.033203	0.032905	0.023691	0.180363	0.006667	0.004898	0.006096	0.0	0.028331	0.0	0.005731	0.022935	0.016469	0.0	2.2e-05	0.033157	0.033155	0.0	0.0
0.032258	0.040254	0.039019	0.034843	0.0	0.9	0.268362	0.0	0.004825	0.0	0.131204	0.013514	0.0	0.039342	0.023979	0.146512	0.0	0.0	0.05617	0.037493	0.039311	0.028305	0.256442	0.008269	0.007696	0.007512	0.0	0.033276	0.0	0.005731	0.02692	0.019043	0.0	2.2e-05	0.034243	0.034241	0.0	0.0
0.032258	0.028602	0.035674	0.033682	0.0	0.9	0.26742	0.0	0.007238	0.0	0.127659	0.013514	0.0	0.039337	0.036266	0.143636	0.0	0.0	0.042396	0.032756	0.033785	0.023551	0.189694	0.006154	0.004198	0.005576	0.0	0.029237	0.0	0.005731	0.023031	0.018528	0.0	3.4e-05	0.034388	0.034458	0.0	0.0
0.032258	0.013771	0.028986	0.031359	0.0	0.897436	0.26742	0.0	0.006103	0.0	0.131011	0.013514	0.0	0.03252	0.032501	0.148291	0.0	0.0	0.040276	0.033194	0.035462	0.025879	0.202469	0.006603	0.006472	0.005981	0.0	0.030439	0.0	0.005731	0.024903	0.020587	0.0	2.2e-05	0.034388	0.034458	0.0	0.0
0.032258	0.048729	0.036789	0.033682	0.0	0.894872	0.266478	0.0	0.005251	0.0	0.127196	0.013514	0.0	0.028443	0.029727	0.14216	0.0	0.0	0.061924	0.037045	0.037689	0.026475	0.259169	0.006859	0.006122	0.006298	0.0	0.03164	0.0	0.005731	0.025063	0.016469	0.0	3.4e-05	0.032433	0.032503	0.0	0.0
0.032258	0.092161	0.047938	0.037166	0.0	0.902564	0.268362	0.0	0.005535	0.0	0.155711	0.013514	0.0	0.019751	0.034086	0.168464	0.0	0.0	0.055764	0.035695	0.039366	0.027828	0.255796	0.005769	0.006822	0.005287	0.0	0.033177	0.0	0.005731	0.02644	0.022645	0.0	1.1e-05	0.034315	0.034385	0.0	0.0
0.021505	0.063559	0.050167	0.039489	0.0	0.9	0.26742	0.0	0.00667	0.0	0.131435	0.013514	0.0	0.038846	0.033888	0.150676	0.0	0.0	0.04677	0.032177	0.032905	0.023014	0.220627	0.005	0.004373	0.004565	0.0	0.028015	0.0	0.005731	0.022134	0.016469	0.0	3.4e-05	0.031709	0.031779	0.0	0.0
0.021505	0.040254	0.046823	0.038328	0.0	0.897436	0.265537	0.0	0.006529	0.0	0.12816	0.013514	0.0	0.037294	0.033492	0.141933	0.0	0.0	0.044897	0.033037	0.034362	0.024486	0.195292	0.005321	0.005248	0.004912	0.0	0.029276	0.0	0.005731	0.023479	0.019043	0.0	2.2e-05	0.032723	0.032793	0.0	0.0
0.032258	0.055085	0.046823	0.038328	0.0	0.897436	0.264595	0.0	0.003548	0.0	0.114172	0.013514	0.0	0.029794	0.01962	0.131789	0.0	0.0	0.035989	0.031265	0.032356	0.023273	0.201751	0.004103	0.004898	0.003785	0.0	0.027858	0.0	0.005731	0.022518	0.019557	0.0	3.4e-05	0.03265	0.03272	0.0	0.0
0.032258	0.034958	0.042363	0.037166	0.0	0.894872	0.263653	0.0	0.00667	0.0	0.143958	0.040541	0.013699	0.020639	0.040428	0.15851	0.0	0.0	0.040769	0.031554	0.031558	0.022477	0.143544	0.006538	0.004548	0.005981	0.0	0.027148	0.0	0.005731	0.021766	0.016469	0.0	3.4e-05	0.03142	0.03149	0.0	0.0
0.032258	0.077331	0.050167	0.039489	0.0	0.9	0.264595	0.0	0.003974	0.0	0.12762	0.013514	0.0	0.027601	0.022592	0.142614	0.0	0.0	0.054211	0.035335	0.038156	0.027172	0.219264	0.006827	0.006822	0.00627	0.0	0.032507	0.0	0.005731	0.026072	0.022131	0.0	3.4e-05	0.033664	0.033734	0.0	0.0
0.021505	0.048729	0.045708	0.038328	0.0	0.9	0.264595	0.0	0.003974	0.000122	0.130934	0.013514	0.0	0.036953	0.02061	0.146815	0.0	0.0	0.043763	0.033238	0.032823	0.023193	0.200746	0.00609	0.004548	0.005605	0.0	0.028173	0.0	0.005731	0.022438	0.016984	0.0	4.5e-05	0.031999	0.032069	0.0	0.0
0.032258	0.033898	0.041249	0.037166	0.0	0.9	0.266478	0.0	0.005961	0.000122	0.133554	0.040541	0.013699	0.035442	0.031114	0.149351	0.0	0.0	0.043541	0.033616	0.036672	0.026336	0.223498	0.006442	0.006647	0.005865	0.0	0.031483	0.0	0.005731	0.025415	0.022131	0.0	4.5e-05	0.03475	0.034747	0.0	0.0
0.032258	0.044492	0.041249	0.037166	0.0	0.897436	0.26742	0.0	0.006245	0.0	0.21875	0.013514	0.0	0.035601	0.032699	0.234208	0.0	0.0	0.042137	0.031642	0.032108	0.022617	0.220268	0.004936	0.004373	0.004536	0.0	0.027759	0.0	0.005731	0.022038	0.016469	0.0	3.4e-05	0.032361	0.032431	0.0	0.0
0.032258	0.077331	0.055741	0.041812	0.0	0.9	0.266478	0.0	0.004684	0.0	0.112323	0.013514	0.0	0.033628	0.02497	0.125733	0.0	0.0	0.046967	0.034352	0.035929	0.025918	0.220125	0.006314	0.006647	0.005807	0.0	0.030695	0.0	0.005731	0.024871	0.018528	0.0	2.2e-05	0.033302	0.033372	0.0	0.0
0.032258	0.063559	0.055741	0.042973	0.0	0.902564	0.268362	0.0	0.00369	0.0	0.128275	0.013514	0.0	0.035672	0.01962	0.145225	0.0	0.0	0.044355	0.033686	0.033923	0.023929	0.206488	0.005705	0.004548	0.005287	0.0	0.029197	0.0	0.005731	0.023223	0.018528	0.0	4.5e-05	0.033302	0.0333	0.0	0.0
0.032258	0.049788	0.054627	0.044135	0.0	0.9	0.26742	0.0	0.005535	0.002333	0.147079	0.040541	0.013699	0.029345	0.030717	0.162257	0.0	0.0	0.040794	0.031887	0.030404	0.021602	0.139597	0.005	0.004023	0.004478	0.0	0.026262	0.0	0.005731	0.02103	0.013896	0.0	2.2e-05	0.030768	0.030838	0.0	0.0
0.021505	0.04661	0.052397	0.042973	0.0	0.9	0.26742	0.0	0.006103	0.0	0.112246	0.027027	0.0	0.041315	0.029727	0.128686	0.0	0.0	0.057144	0.036633	0.039695	0.027967	0.221704	0.004712	0.006997	0.004334	0.0	0.033748	0.0	0.005731	0.026808	0.022645	0.0	3.4e-05	0.03475	0.034747	0.0	0.0
0.021505	0.033898	0.046823	0.041812	0.0	0.894872	0.266478	0.0	0.003122	0.0	0.13078	0.027027	0.0	0.033413	0.017043	0.14867	0.0	0.0	0.042605	0.032721	0.032713	0.023333	0.175842	0.003974	0.004723	0.003669	0.0	0.028153	0.0	0.005731	0.022599	0.016469	0.0	3.4e-05	0.032144	0.032214	0.0	0.0
0.021505	0.029661	0.042363	0.04065	0.0	0.894872	0.265537	0.0	0.004967	0.0	0.127466	0.013514	0.0	0.037561	0.025565	0.141138	0.0	0.0	0.043406	0.033703	0.035792	0.025521	0.201895	0.004776	0.006122	0.00442	0.0	0.030734	0.0	0.005731	0.024679	0.021616	0.0	1.1e-05	0.034315	0.034385	0.0	0.0
0.021505	0.051907	0.047938	0.042973	0.0	0.897436	0.265537	0.0	0.004967	0.0	0.128815	0.013514	0.0	0.026044	0.028339	0.144355	0.0	0.0	0.055468	0.035238	0.034995	0.024466	0.252853	0.005994	0.006297	0.005403	0.0	0.030931	0.0	0.005731	0.024423	0.019557	0.0	5.6e-05	0.03113	0.0312	0.0	0.0
0.021505	0.039195	0.044593	0.041812	0.0	0.897436	0.264595	0.0	0.003548	0.0	0.147272	0.013514	0.0	0.025539	0.02061	0.162749	0.0	0.0	0.043874	0.033844	0.036067	0.025938	0.255365	0.005962	0.006822	0.005403	0.0	0.031483	0.0	0.005731	0.025463	0.02316	0.0	3.4e-05	0.033881	0.033951	0.0	0.0
0.021505	0.066737	0.050167	0.044135	0.0	0.9	0.265537	0.0	0.004542	0.0	0.114018	0.013514	0.0	0.045654	0.021007	0.128837	0.0	0.0	0.041952	0.031861	0.031888	0.022557	0.198809	0.004551	0.004373	0.00416	0.0	0.027444	0.0	0.005731	0.021878	0.015955	0.0	1.1e-05	0.031709	0.031779	0.0	0.0
0.021505	0.063559	0.053512	0.045296	0.0	0.9	0.266478	0.0	0.006387	0.0	0.130934	0.013514	0.0	0.047408	0.029925	0.148745	0.0	0.0	0.041533	0.032194	0.033098	0.023671	0.149717	0.005865	0.005073	0.005403	0.0	0.028488	0.0	0.005731	0.022919	0.018528	0.0	3.4e-05	0.032506	0.032576	0.0	0.0
0.021505	0.045551	0.050167	0.044135	0.0	0.897436	0.26742	0.0	0.005393	0.0	0.144305	0.013514	0.0	0.042774	0.025961	0.159078	0.0	0.0	0.04258	0.032949	0.03373	0.024088	0.185674	0.005769	0.005248	0.005258	0.0	0.02902	0.0	0.005731	0.023335	0.019043	0.0	2.2e-05	0.032578	0.032648	0.0	0.0
0.021505	0.034958	0.045708	0.042973	0.0	0.9	0.268362	0.0	0.003548	0.000122	0.111552	0.013514	0.0	0.035709	0.01843	0.126907	0.0	0.0	0.045082	0.031159	0.031201	0.02196	0.148066	0.005737	0.004373	0.005229	0.0	0.026853	0.0	0.005731	0.021318	0.014411	0.0	3.4e-05	0.030261	0.030259	0.0	0.0
0.021505	0.0625	0.051282	0.045296	0.0	0.897436	0.26742	0.0	0.00298	0.0	0.166307	0.013514	0.0	0.040544	0.015061	0.182582	0.0	0.0	0.052745	0.034484	0.037744	0.026396	0.200316	0.006827	0.006647	0.006241	0.0	0.032369	0.0	0.005731	0.025559	0.023675	0.0	3.4e-05	0.03323	0.0333	0.0	0.0
0.021505	0.034958	0.043478	0.042973	0.0	0.897436	0.268362	0.0	0.005961	0.000122	0.116369	0.013514	0.0	0.063076	0.023979	0.131638	0.0	0.0	0.035977	0.028554	0.028754	0.020627	0.169884	0.003782	0.004198	0.003496	0.0	0.024627	0.0	0.005731	0.019862	0.013381	0.0	1.1e-05	0.028886	0.028956	0.0	0.0
0.021505	0.038136	0.041249	0.041812	0.0	0.894872	0.268362	0.0	0.005251	0.0	0.181412	0.013514	0.0	0.043821	0.025168	0.197419	0.0	0.0	0.036346	0.030966	0.033235	0.024287	0.166511	0.005865	0.005947	0.005345	0.0	0.028449	0.0	0.005731	0.023319	0.021616	0.0	1.1e-05	0.031854	0.031924	0.0	0.0
0.021505	0.045551	0.045708	0.042973	0.0	0.894872	0.26742	0.0	0.005819	0.0	0.186267	0.013514	0.0	0.041811	0.028339	0.199614	0.0	0.0	0.047423	0.032142	0.031586	0.022099	0.18754	0.004936	0.004198	0.004594	0.0	0.026853	0.0	0.005731	0.021222	0.01544	0.0	4.5e-05	0.029248	0.029318	0.0	0.0
0.021505	0.024364	0.037904	0.04065	0.0	0.894872	0.269303	0.0	0.004967	0.000122	0.129701	0.013514	0.0	0.040586	0.024574	0.147421	0.0	0.0	0.040092	0.030457	0.03307	0.023492	0.183091	0.007115	0.005597	0.006443	0.0	0.028665	0.0	0.005731	0.022951	0.021616	0.0	4.5e-05	0.031782	0.031852	0.0	0.0
0.021505	0.029661	0.037904	0.04065	0.0	0.894872	0.270245	0.0	0.005251	0.0	0.114904	0.013514	0.0	0.043228	0.025565	0.129178	0.0	0.0	0.043431	0.031063	0.031668	0.022139	0.159262	0.005577	0.004373	0.005056	0.0	0.027306	0.0	0.005731	0.021558	0.016984	0.0	4.5e-05	0.030551	0.030621	0.0	0.0
0.021505	0.044492	0.041249	0.041812	0.0	0.897436	0.269303	0.0	0.0044	0.0	0.127081	0.013514	0.0	0.043143	0.021205	0.142652	0.0	0.0	0.041077	0.030212	0.030211	0.021224	0.151511	0.006955	0.005073	0.006298	0.0	0.027444	0.0	0.005731	0.021798	0.020072	0.0	2.2e-05	0.02961	0.029608	0.0	0.0
0.021505	0.018008	0.033445	0.038328	0.0	0.897436	0.270245	0.0	0.004967	0.0	0.148004	0.013514	0.0	0.053556	0.021799	0.16415	0.0	0.0	0.052646	0.034203	0.036946	0.025998	0.246968	0.004455	0.007696	0.003987	0.0	0.032901	0.0	0.005731	0.026136	0.026248	0.0	2.2e-05	0.031999	0.031997	0.0	0.0
0.021505	0.033898	0.03233	0.037166	0.0	0.897436	0.270245	0.0	0.003548	0.0	0.126541	0.013514	0.0	0.0432	0.017241	0.141895	0.0	0.0	0.041804	0.03058	0.030349	0.021423	0.187684	0.005545	0.005422	0.004998	0.0	0.027641	0.0	0.005731	0.022038	0.020072	0.0	2.2e-05	0.029248	0.029318	0.0	0.0
0.021505	0.039195	0.03233	0.036005	0.0	0.897436	0.270245	0.0	0.005819	0.0	0.11317	0.013514	0.0	0.042157	0.028141	0.128799	0.0	0.0	0.03817	0.031747	0.033428	0.024168	0.218043	0.00734	0.007172	0.006645	0.0	0.030281	0.0	0.005731	0.024583	0.026248	0.0	3.4e-05	0.031637	0.031635	0.0	0.0
0.021505	0.042373	0.03456	0.036005	0.0	0.897436	0.269303	0.0	0.0044	0.0	0.147349	0.0	0.0	0.059682	0.018232	0.162749	0.0	0.0	0.038071	0.029922	0.029772	0.021105	0.251274	0.004776	0.004198	0.004392	0.0	0.025691	0.0	0.005731	0.020518	0.01544	0.0	2.2e-05	0.029755	0.029825	0.0	0.0
0.032258	0.033898	0.033445	0.034843	0.0	0.897436	0.268362	0.0	0.005251	0.0	0.128391	0.027027	0.0	0.051312	0.023187	0.144317	0.0	0.0	0.040819	0.031686	0.033868	0.024208	0.208067	0.005994	0.005772	0.005461	0.0	0.029138	0.0	0.005731	0.023431	0.020587	0.0	2.2e-05	0.031999	0.031997	0.0	0.0
0.021505	0.038136	0.03456	0.034843	0.0	0.894872	0.268362	0.0	0.005961	0.000244	0.115444	0.013514	0.0	0.041839	0.029528	0.132395	0.0	0.0	0.040301	0.029659	0.028507	0.02011	0.235771	0.006827	0.004898	0.006067	0.0	0.025651	0.0	0.005731	0.020438	0.015955	0.0	3.4e-05	0.0278	0.027798	0.0	0.0
0.032258	0.036017	0.033445	0.034843	0.0	0.894872	0.269303	0.0	0.005535	0.000244	0.143958	0.013514	0.0	0.038262	0.027943	0.158851	0.0	0.0	0.042864	0.03294	0.034252	0.024427	0.261968	0.004679	0.006822	0.004189	0.0	0.030793	0.0	0.005731	0.024727	0.025733	0.0	2.2e-05	0.031492	0.031562	0.0	0.0
0.021505	0.019068	0.027871	0.03252	0.0	0.897436	0.270245	0.0	0.005109	0.0	0.111282	0.013514	0.0	0.03548	0.026556	0.126831	0.0	0.0	0.035385	0.029071	0.029084	0.021125	0.283069	0.005192	0.006122	0.00468	0.0	0.026616	0.0	0.005731	0.021702	0.019043	0.0	4.5e-05	0.028379	0.028377	0.0	0.0
0.021505	0.013771	0.023411	0.030197	0.0	0.897436	0.268362	0.0	0.004825	0.0	0.145384	0.013514	0.0	0.031641	0.026358	0.160933	0.0	0.0	0.032576	0.028124	0.027682	0.019673	0.208498	0.004583	0.004373	0.004103	0.0	0.025178	0.0	0.005731	0.020166	0.018528	0.0	2.2e-05	0.028741	0.028811	0.0	0.0
0.021505	0.034958	0.024526	0.030197	0.0	0.892308	0.268362	0.0	0.003264	0.0	0.131705	0.013514	0.0	0.055894	0.013674	0.149881	0.0	0.0	0.035595	0.030028	0.032191	0.023213	0.212302	0.005128	0.005947	0.004623	0.0	0.028153	0.0	0.005731	0.022823	0.021616	0.0	4.5e-05	0.031275	0.031345	0.0	0.0
0.021505	0.022246	0.022297	0.029036	0.0	0.892308	0.268362	0.0	0.005109	0.0	0.143727	0.013514	0.0	0.039833	0.025565	0.156807	0.0	0.0	0.045525	0.031431	0.031064	0.0219	0.225292	0.005	0.004373	0.004594	0.0	0.026538	0.0	0.005731	0.021094	0.015955	0.0	4.5e-05	0.028886	0.028956	0.0	0.0
0.021505	0.020127	0.022297	0.027875	0.0	0.948718	0.286252	0.0	0.005109	0.000122	0.120916	0.027027	0.013699	0.033988	0.026754	0.111162	0.0	0.0	0.036137	0.029993	0.031833	0.022617	0.199885	0.005128	0.004898	0.004623	0.0	0.027523	0.0	0.005731	0.022022	0.020587	0.0	4.5e-05	0.03113	0.0312	0.0	0.0
0.032258	0.027542	0.023411	0.027875	0.0	0.95641	0.286252	0.0	0.003406	0.0	0.083924	0.027027	0.0	0.025862	0.020016	0.121381	0.0	0.0	0.049394	0.032694	0.032218	0.022278	0.205268	0.003942	0.004373	0.003611	0.0	0.027464	0.0	0.005731	0.021494	0.015955	0.0	2.2e-05	0.029031	0.029101	0.0	0.0
0.021505	0.044492	0.028986	0.029036	0.0	0.912821	0.26742	0.0	0.004967	0.0	0.114057	0.027027	0.013699	0.04499	0.023385	0.131335	0.0	0.0	0.040153	0.029808	0.031366	0.022179	0.193354	0.005513	0.004723	0.004998	0.0	0.026951	0.0	0.005731	0.021494	0.019043	0.0	3.4e-05	0.029899	0.02997	0.0	0.0
0.032258	0.039195	0.031215	0.029036	0.0	0.915385	0.268362	0.0	0.005677	0.0	0.324021	0.027027	0.013699	0.054552	0.024376	0.33356	0.0	0.0	0.037381	0.027589	0.028012	0.019315	0.157683	0.006186	0.002974	0.005605	0.0	0.024134	0.0	0.005731	0.018853	0.015955	0.0	3.4e-05	0.028234	0.028305	0.0	0.0
0.032258	0.039195	0.03233	0.030197	0.0	0.917949	0.270245	0.0	0.004967	0.0	0.131127	0.013514	0.0	0.039959	0.024574	0.148745	0.0	0.0	0.047866	0.03037	0.030624	0.021005	0.140817	0.004359	0.003848	0.003987	0.0	0.026163	0.0	0.005731	0.020342	0.014925	0.0	3.4e-05	0.028524	0.028522	0.0	0.0
0.032258	0.041314	0.033445	0.030197	0.0	0.915385	0.270245	0.0	0.004684	0.0	0.095099	0.013514	0.0	0.036209	0.023979	0.10995	0.0	0.0	0.047509	0.032098	0.034445	0.024069	0.207924	0.003718	0.005422	0.00338	0.0	0.029414	0.0	0.005731	0.023207	0.021101	0.0	4.5e-05	0.030913	0.030983	0.0	0.0
0.021505	0.032839	0.03233	0.030197	0.0	0.915385	0.270245	0.0	0.003122	0.0	0.191854	0.027027	0.013699	0.043574	0.014665	0.207714	0.0	0.0	0.037344	0.027729	0.027902	0.019494	0.165722	0.006859	0.003323	0.006212	0.0	0.024134	0.0	0.005731	0.019077	0.014925	0.0	1.1e-05	0.028379	0.028449	0.0	0.0
0.021505	0.039195	0.03456	0.030197	0.0	0.912821	0.271186	0.0	0.004684	0.000122	0.130664	0.027027	0.0	0.04348	0.022592	0.146777	0.0	0.0	0.042839	0.0303	0.033015	0.023114	0.181727	0.005224	0.005248	0.004738	0.0	0.028291	0.0	0.005731	0.022358	0.020587	0.0	4.5e-05	0.030623	0.030693	0.0	0.0
0.021505	0.027542	0.031215	0.029036	0.0	0.915385	0.272128	0.0	0.003974	0.000122	0.112901	0.013514	0.0	0.045299	0.019025	0.127777	0.0	0.0	0.040708	0.029107	0.028535	0.019553	0.160769	0.005224	0.002799	0.004709	0.0	0.024646	0.0	0.005731	0.019158	0.01544	0.0	2.2e-05	0.028379	0.028449	0.0	0.0
0.032258	0.033898	0.031215	0.029036	0.0	0.912821	0.271186	0.0	0.005393	0.0	0.147118	0.013514	0.0	0.050812	0.023979	0.165134	0.0	0.0	0.050478	0.031905	0.034555	0.024248	0.194143	0.00516	0.005947	0.004623	0.0	0.029296	0.0	0.005731	0.023191	0.018528	0.0	4.5e-05	0.02961	0.02968	0.0	0.0
0.021505	0.045551	0.035674	0.031359	0.0	0.912821	0.270245	0.0	0.0044	0.000122	0.126773	0.013514	0.0	0.054903	0.019025	0.140192	0.0	0.0	0.037393	0.029326	0.028809	0.020309	0.218761	0.005032	0.004373	0.00442	0.0	0.025828	0.0	0.005731	0.02055	0.019557	0.0	2.2e-05	0.028162	0.02816	0.0	0.0
0.021505	0.023305	0.031215	0.029036	0.0	0.912821	0.269303	0.0	0.004684	0.0	0.110704	0.027027	0.0	0.042503	0.02279	0.128988	0.0	0.0	0.034399	0.028694	0.029332	0.021005	0.21424	0.004263	0.005772	0.003669	0.0	0.026873	0.0	0.005731	0.02167	0.022645	0.0	2.2e-05	0.028596	0.028594	0.0	0.0
0.021505	0.023305	0.028986	0.029036	0.0	0.907692	0.26742	0.0	0.004542	0.0	0.130125	0.013514	0.0	0.037677	0.023583	0.145566	0.0	0.0	0.043209	0.029764	0.031503	0.022179	0.241513	0.00625	0.005772	0.005576	0.0	0.028055	0.0	0.004298	0.022294	0.022131	0.0	3.4e-05	0.028741	0.028811	0.0	0.0
0.021505	0.082627	0.042363	0.03252	0.0	0.912821	0.266478	0.0	0.004258	0.0	0.149006	0.013514	0.0	0.052504	0.018827	0.161917	0.0	0.0	0.042864	0.029826	0.029167	0.02017	0.165291	0.004776	0.003673	0.004218	0.0	0.025356	0.0	0.005731	0.019862	0.016469	0.0	3.4e-05	0.0278	0.02787	0.0	0.0
0.021505	0.048729	0.040134	0.03252	0.0	0.912821	0.266478	0.0	0.006103	0.0	0.159024	0.013514	0.0	0.056647	0.025961	0.177018	0.0	0.0	0.046166	0.03208	0.034197	0.024029	0.211153	0.006506	0.005772	0.005778	0.0	0.029138	0.0	0.004298	0.023111	0.020587	0.0	4.5e-05	0.030406	0.030476	0.0	0.0
0.021505	0.050847	0.040134	0.03252	0.0	0.910256	0.265537	0.0	0.005819	0.0	0.15652	0.013514	0.0	0.04082	0.029132	0.170508	0.0	0.0	0.0421	0.030054	0.029909	0.021025	0.217326	0.005577	0.004373	0.005056	0.0	0.025553	0.0	0.005731	0.020278	0.014925	0.0	3.4e-05	0.027872	0.027943	0.0	0.0
0.021505	0.033898	0.036789	0.03252	0.0	0.912821	0.265537	0.0	0.003406	0.000122	0.156635	0.013514	0.0	0.041858	0.016845	0.171	0.0	0.0	0.04449	0.030019	0.033263	0.023313	0.202756	0.006058	0.005422	0.005461	0.0	0.028528	0.0	0.005731	0.022583	0.021101	0.0	3.4e-05	0.029827	0.029897	0.0	0.0
0.021505	0.012712	0.028986	0.029036	0.0	0.915385	0.266478	0.0	0.003832	0.000366	0.08273	0.013514	0.0	0.040174	0.019223	0.099391	0.0	0.0	0.039389	0.028282	0.02837	0.019971	0.227661	0.006122	0.005073	0.005432	0.0	0.025868	0.0	0.005731	0.020566	0.020072	0.0	3.4e-05	0.026931	0.027002	0.0	0.0
0.021505	0.038136	0.03233	0.030197	0.0	0.917949	0.268362	0.0	0.005109	0.0	0.148158	0.013514	0.0	0.058316	0.021205	0.162939	0.0	0.0	0.049357	0.031089	0.033868	0.023591	0.234336	0.004583	0.006122	0.004189	0.0	0.029513	0.0	0.004298	0.023255	0.022131	0.0	2.2e-05	0.02932	0.02939	0.0	0.0
0.021505	0.026483	0.028986	0.029036	0.0	0.917949	0.268362	0.0	0.005819	0.0	0.161837	0.0	0.0	0.048736	0.026556	0.177018	0.0	0.0	0.035841	0.027536	0.027105	0.018618	0.178282	0.004519	0.002974	0.00416	0.0	0.023661	0.0	0.005731	0.018437	0.015955	0.0	3.4e-05	0.027366	0.027436	0.0	0.0
0.021505	0.019068	0.024526	0.027875	0.0	0.915385	0.268362	0.0	0.004116	0.0	0.128738	0.013514	0.0	0.048404	0.018827	0.145301	0.0	0.0	0.040597	0.028142	0.028699	0.019772	0.122156	0.003846	0.003673	0.003525	0.0	0.024627	0.0	0.005731	0.019222	0.014925	0.0	2.2e-05	0.027583	0.027581	0.0	0.0
0.021505	0.013771	0.022297	0.025552	0.0	0.915385	0.269303	0.0	0.004684	0.0	0.114982	0.013514	0.0	0.045944	0.021601	0.12967	0.0	0.0	0.043061	0.029335	0.032493	0.022636	0.173832	0.00609	0.004898	0.005489	0.0	0.027799	0.0	0.005731	0.021894	0.020587	0.0	3.4e-05	0.029755	0.029752	0.0	0.0
0.021505	0.069915	0.041249	0.03252	0.0	0.915385	0.271186	0.0	0.00369	0.0	0.129046	0.013514	0.0	0.035171	0.01962	0.146929	0.0	0.0	0.03297	0.025703	0.025098	0.017763	0.129692	0.005	0.002799	0.004594	0.0	0.021691	0.0	0.005731	0.017317	0.011323	0.0	3.4e-05	0.025773	0.025843	0.0	0.0
0.021505	0.052966	0.040134	0.03252	0.0	0.907692	0.269303	0.0	0.004684	0.0	0.168426	0.013514	0.0	0.058882	0.01962	0.184474	0.0	0.0	0.041016	0.029721	0.032466	0.022855	0.191775	0.004423	0.006122	0.003958	0.0	0.028981	0.0	0.005731	0.023031	0.025733	0.0	3.4e-05	0.02961	0.029608	0.0	0.0
0.021505	0.049788	0.042363	0.033682	0.0	0.907692	0.269303	0.0	0.003974	0.0	0.094906	0.027027	0.013699	0.058022	0.01625	0.110632	0.0	0.0	0.046831	0.029414	0.029084	0.019951	0.20412	0.004583	0.004023	0.004132	0.0	0.025474	0.0	0.005731	0.019814	0.015955	0.0	3.4e-05	0.026352	0.026422	0.0	0.0
0.021505	0.088983	0.056856	0.039489	0.0	0.912821	0.269303	0.0	0.004542	0.0	0.147465	0.0	0.0	0.048979	0.021007	0.160895	0.0	0.0	0.040326	0.029756	0.032328	0.022776	0.187397	0.003333	0.005073	0.003005	0.0	0.02768	0.0	0.005731	0.022006	0.020587	0.0	2.2e-05	0.02961	0.02968	0.0	0.0
0.032258	0.106992	0.06689	0.044135	0.0	0.915385	0.271186	0.0	0.003122	0.0	0.12735	0.013514	0.0	0.054833	0.01308	0.143825	0.0	0.0	0.039426	0.026396	0.02694	0.018419	0.167731	0.005385	0.002974	0.004883	0.0	0.023445	0.0	0.005731	0.018181	0.014925	0.0	4.5e-05	0.026497	0.026495	0.0	0.0
0.032258	0.066737	0.063545	0.044135	0.0	0.912821	0.271186	0.0	0.003974	0.0	0.131358	0.0	0.0	0.05249	0.01744	0.147042	0.0	0.0	0.030198	0.026527	0.026995	0.019136	0.122874	0.00375	0.003673	0.003467	0.0	0.02374	0.0	0.005731	0.018981	0.017499	0.0	1.1e-05	0.0278	0.027798	0.0	0.0
0.032258	0.041314	0.055741	0.042973	0.0	0.915385	0.27307	0.0	0.003974	0.0	0.147542	0.013514	0.0	0.058625	0.016449	0.162333	0.0	0.0	0.038798	0.027949	0.029936	0.020886	0.158903	0.003686	0.004198	0.003438	0.0	0.02575	0.0	0.005731	0.02031	0.018528	0.0	2.2e-05	0.028451	0.028522	0.0	0.0
0.032258	0.044492	0.052397	0.041812	0.0	0.912821	0.27307	0.0	0.005535	0.0	0.127158	0.013514	0.0	0.052154	0.024574	0.14515	0.0	0.0	0.046745	0.030264	0.029607	0.020488	0.132204	0.005417	0.003673	0.005027	0.0	0.025257	0.0	0.005731	0.019766	0.014925	0.0	4.5e-05	0.027004	0.027074	0.0	0.0
0.032258	0.049788	0.051282	0.041812	0.0	0.910256	0.27307	0.0	0.0044	0.000122	0.218519	0.027027	0.013699	0.058672	0.01843	0.231823	0.0	0.0	0.047607	0.030291	0.033703	0.023492	0.191416	0.004583	0.005772	0.004132	0.0	0.028587	0.0	0.005731	0.022518	0.020587	0.0	2.2e-05	0.029031	0.029101	0.0	0.0
0.021505	0.024364	0.042363	0.039489	0.0	0.912821	0.27307	0.0	0.003548	0.0	0.127004	0.013514	0.0	0.035167	0.018629	0.142462	0.0	0.0	0.036395	0.02658	0.026693	0.018499	0.203617	0.005192	0.004548	0.004709	0.0	0.024607	0.0	0.005731	0.019334	0.019557	0.0	2.2e-05	0.025918	0.025988	0.0	0.0
0.032258	0.027542	0.037904	0.037166	0.0	0.905128	0.271186	0.0	0.003122	0.0	0.11317	0.013514	0.0	0.058508	0.012485	0.13353	0.0	0.0	0.049788	0.030545	0.034225	0.02387	0.242877	0.004744	0.007172	0.004363	0.0	0.030537	0.0	0.005731	0.024103	0.025733	0.0	2.2e-05	0.028379	0.028449	0.0	0.0
0.021505	0.029661	0.037904	0.037166	0.0	0.905128	0.269303	0.0	0.004542	0.0	0.144343	0.013514	0.0	0.078432	0.015458	0.154498	0.0	0.0	0.035607	0.026957	0.025868	0.01834	0.235987	0.002917	0.004373	0.0026	0.0	0.023917	0.0	0.005731	0.019126	0.018013	0.0	3.4e-05	0.025338	0.025409	0.0	0.0
0.032258	0.022246	0.033445	0.034843	0.0	0.910256	0.269303	0.0	0.004542	0.0	0.126464	0.013514	0.0	0.062193	0.018232	0.144733	0.0	0.0	0.039759	0.028703	0.030541	0.021363	0.196009	0.003429	0.005947	0.003149	0.0	0.027759	0.0	0.005731	0.021974	0.024704	0.0	2.2e-05	0.028089	0.028087	0.0	0.0
0.021505	0.008475	0.024526	0.03252	0.0	0.905128	0.26742	0.0	0.003832	0.0	0.129894	0.013514	0.0	0.056306	0.015854	0.146437	0.0	0.0	0.036777	0.025843	0.025263	0.017723	0.203904	0.003462	0.004548	0.00312	0.0	0.023326	0.0	0.005731	0.018517	0.016469	0.0	2.2e-05	0.024325	0.024396	0.0	0.0
0.021505	0.028602	0.026756	0.03252	0.0	0.907692	0.266478	0.0	0.003832	0.0	0.110859	0.013514	0.0	0.048362	0.01744	0.125128	0.0	0.0	0.038724	0.027422	0.02749	0.019215	0.17053	0.004679	0.004898	0.004247	0.0	0.025159	0.0	0.005731	0.019894	0.019557	0.0	1.1e-05	0.025773	0.025843	0.0	0.0
0.032258	0.022246	0.024526	0.031359	0.0	0.910256	0.266478	0.0	0.004967	0.0	0.147927	0.013514	0.0	0.053346	0.021601	0.163128	0.0	0.0	0.054519	0.031879	0.03483	0.024287	0.241872	0.003462	0.007172	0.003063	0.0	0.030773	0.0	0.005731	0.024279	0.024704	0.0	2.2e-05	0.028017	0.028087	0.0	0.0
0.021505	0.019068	0.023411	0.030197	0.0	0.910256	0.266478	0.0	0.004542	0.0	0.128545	0.013514	0.013699	0.073966	0.016449	0.143976	0.0	0.0	0.040609	0.026501	0.02705	0.018499	0.191129	0.00484	0.004198	0.004334	0.0	0.024804	0.0	0.005731	0.019286	0.019557	0.0	3.4e-05	0.025556	0.025626	0.0	0.0
0.032258	0.022246	0.023411	0.030197	0.0	0.910256	0.26742	0.0	0.004684	0.0	0.127505	0.013514	0.0	0.042825	0.02279	0.144506	0.0	0.0	0.047854	0.030124	0.032878	0.022815	0.226154	0.003718	0.006647	0.003323	0.0	0.029493	0.0	0.005731	0.023175	0.025219	0.0	3.4e-05	0.028017	0.028015	0.0	0.0
0.021505	0.034958	0.024526	0.029036	0.0	0.902564	0.26742	0.0	0.004825	0.0	0.129778	0.013514	0.0	0.055459	0.020809	0.147496	0.0	0.0	0.037554	0.027142	0.026775	0.018718	0.214957	0.006154	0.004373	0.005634	0.0	0.024193	0.0	0.005731	0.019126	0.018013	0.0	3.4e-05	0.025483	0.025554	0.0	0.0
0.021505	0.038136	0.026756	0.029036	0.0	0.905128	0.268362	0.0	0.003974	0.0	0.111783	0.013514	0.0	0.041596	0.019223	0.123803	0.0	0.0	0.040695	0.02837	0.030844	0.021403	0.165004	0.002821	0.004373	0.0026	0.0	0.02638	0.0	0.005731	0.02071	0.019557	0.0	2.2e-05	0.028089	0.02816	0.0	0.0
0.010753	0.037076	0.026756	0.029036	0.0	0.910256	0.270245	0.0	0.003548	0.0	0.166346	0.013514	0.0	0.042652	0.01744	0.183225	0.0	0.0	0.042605	0.028431	0.027792	0.019116	0.148138	0.003173	0.003149	0.002918	0.0	0.02378	0.0	0.005731	0.018517	0.014925	0.0	2.2e-05	0.0257	0.025771	0.0	0.0
0.010753	0.026483	0.024526	0.027875	0.0	0.910256	0.272128	0.0	0.003832	0.0	0.117062	0.013514	0.0	0.076524	0.013476	0.131713	0.0	0.0	0.038699	0.026817	0.027407	0.018519	0.091653	0.004776	0.002799	0.004449	0.0	0.023602	0.0	0.005731	0.018117	0.015955	0.0	4.5e-05	0.026569	0.026567	0.0	0.0
0.021505	0.025424	0.024526	0.026713	0.0	0.907692	0.272128	0.0	0.004542	0.0	0.131281	0.013514	0.0	0.053701	0.020016	0.149956	0.0	0.0	0.035188	0.025852	0.028232	0.019494	0.11706	0.003942	0.003673	0.003669	0.0	0.024351	0.0	0.005731	0.019045	0.018528	0.0	2.2e-05	0.027438	0.027508	0.0	0.0
0.010753	0.014831	0.021182	0.025552	0.0	0.902564	0.270245	0.0	0.005819	0.0	0.233701	0.027027	0.0	0.043443	0.028339	0.246433	0.0	0.0	0.033549	0.025431	0.025318	0.017345	0.063518	0.005192	0.002449	0.004738	0.0	0.021928	0.0	0.005731	0.017045	0.014411	0.0	4.5e-05	0.0257	0.025699	0.0	0.0
0.021505	0.005297	0.015608	0.023229	0.0	0.907692	0.270245	0.0	0.006245	0.0	0.110281	0.027027	0.0	0.034933	0.032699	0.125431	0.0	0.0	0.037751	0.027028	0.029167	0.020488	0.128616	0.005385	0.004723	0.004912	0.0	0.024942	0.0	0.005731	0.019782	0.016984	0.0	3.4e-05	0.026859	0.026929	0.0	0.0
0.021505	0.019068	0.017837	0.023229	0.0	0.902564	0.268362	0.0	0.005109	0.0	0.146347	0.013514	0.0	0.043527	0.024772	0.16468	0.0	0.0	0.036667	0.027721	0.027627	0.018956	0.130769	0.004071	0.002974	0.003698	0.0	0.023839	0.0	0.005731	0.018549	0.017499	0.0	3.4e-05	0.026859	0.026857	0.0	0.0
0.021505	0.029661	0.020067	0.023229	0.0	0.902564	0.266478	0.0	0.005109	0.0	0.110242	0.013514	0.0	0.048296	0.023583	0.123689	0.0	0.0	0.03212	0.025089	0.027655	0.019872	0.143329	0.003173	0.004548	0.002889	0.0	0.023858	0.0	0.005731	0.01927	0.016469	0.0	2.2e-05	0.026642	0.026712	0.0	0.0
0.021505	0.014831	0.016722	0.022067	0.0	0.905128	0.265537	0.0	0.006812	0.0	0.142725	0.027027	0.0	0.039576	0.034285	0.159494	0.0	0.0	0.034449	0.024729	0.025181	0.016828	0.094739	0.003654	0.001749	0.00338	0.0	0.021849	0.0	0.005731	0.016645	0.01544	0.0	3.4e-05	0.025845	0.025916	0.0	0.0
0.021505	0.016949	0.016722	0.019744	0.0	0.905128	0.265537	0.0	0.004116	0.0	0.132398	0.027027	0.0	0.046342	0.019223	0.146512	0.0	0.0	0.046006	0.029282	0.030871	0.021483	0.122874	0.005288	0.005073	0.004796	0.0	0.026419	0.0	0.005731	0.02079	0.018013	0.0	2.2e-05	0.026569	0.02664	0.0	0.0
0.021505	0.033898	0.020067	0.022067	0.0	0.912821	0.269303	0.0	0.003974	0.0	0.129431	0.013514	0.0	0.035559	0.020809	0.14303	0.0	0.0	0.044527	0.027721	0.02826	0.019334	0.168521	0.005128	0.003848	0.004623	0.0	0.024568	0.0	0.004298	0.019077	0.016984	0.0	1.1e-05	0.025338	0.025409	0.0	0.0
0.021505	0.042373	0.024526	0.02439	0.0	0.915385	0.272128	0.0	0.005251	0.0	0.114904	0.027027	0.0	0.03945	0.025961	0.132584	0.0	0.0	0.038034	0.025703	0.025703	0.017166	0.10127	0.003782	0.002624	0.003496	0.0	0.022519	0.0	0.005731	0.017157	0.01544	0.0	3.4e-05	0.025049	0.025119	0.0	0.0
0.021505	0.020127	0.021182	0.023229	0.0	0.910256	0.27307	0.0	0.004967	0.0	0.127851	0.027027	0.013699	0.054529	0.021403	0.143825	0.0	0.0	0.038724	0.027668	0.030046	0.020846	0.138377	0.004391	0.004548	0.004016	0.0	0.025809	0.0	0.005731	0.020262	0.020072	0.0	2.2e-05	0.027583	0.027581	0.0	0.0
0.010753	0.01589	0.017837	0.019744	0.0	0.907692	0.274011	0.0	0.007238	0.0	0.125578	0.027027	0.0	0.03786	0.036861	0.142576	0.0	0.0	0.032243	0.024264	0.024329	0.01653	0.071485	0.00391	0.002099	0.003554	0.0	0.021179	0.0	0.005731	0.016341	0.014411	0.0	3.4e-05	0.025266	0.025337	0.0	0.0
0.021505	0.012712	0.016722	0.019744	0.0	0.907692	0.274011	0.0	0.006103	0.0	0.130433	0.013514	0.0	0.025993	0.035275	0.145036	0.0	0.0	0.050848	0.03001	0.033345	0.022994	0.152229	0.003365	0.006122	0.003063	0.0	0.028606	0.0	0.005731	0.022342	0.021616	0.0	3.4e-05	0.027293	0.027364	0.0	0.0
0.010753	0.011653	0.015608	0.019744	0.0	0.907692	0.274953	0.0	0.004542	0.0	0.12658	0.027027	0.0	0.038421	0.022989	0.142652	0.0	0.0	0.03525	0.025098	0.025043	0.016908	0.144908	0.00375	0.002099	0.003438	0.0	0.021593	0.0	0.005731	0.016565	0.013896	0.0	4.5e-05	0.024832	0.024902	0.0	0.0
0.021505	0.016949	0.015608	0.018583	0.0	0.905128	0.274011	0.0	0.003832	0.0	0.146309	0.013514	0.0	0.03844	0.019421	0.163506	0.0	0.0	0.042396	0.027721	0.030486	0.020966	0.113041	0.004423	0.004373	0.003987	0.0	0.026006	0.0	0.005731	0.020246	0.019557	0.0	4.5e-05	0.027076	0.027146	0.0	0.0
0.021505	0.012712	0.014493	0.018583	0.0	0.902564	0.27307	0.0	0.004258	0.0	0.130009	0.013514	0.0	0.043069	0.020809	0.145112	0.0	0.0	0.036358	0.024615	0.025181	0.016928	0.124453	0.004936	0.002274	0.004478	0.0	0.02175	0.0	0.005731	0.016645	0.014411	0.0	3.4e-05	0.024832	0.02483	0.0	0.0
0.021505	0.012712	0.013378	0.017422	0.0	0.897436	0.271186	0.0	0.0044	0.0	0.109857	0.013514	0.0	0.043517	0.021007	0.129102	0.0	0.0	0.045316	0.027194	0.028205	0.019016	0.091222	0.005256	0.003323	0.004854	0.0	0.023996	0.0	0.005731	0.018389	0.014925	0.0	2.2e-05	0.025194	0.025192	0.0	0.0
0.021505	0.026483	0.015608	0.017422	0.0	0.897436	0.268362	0.0	0.007522	0.0	0.217517	0.027027	0.0	0.036672	0.038843	0.228	0.0	0.0	0.048889	0.028756	0.031119	0.021045	0.141822	0.003654	0.004023	0.003409	0.0	0.026479	0.0	0.005731	0.020326	0.019043	0.0	3.4e-05	0.026642	0.026712	0.0	0.0
0.021505	0.014831	0.013378	0.01626	0.0	0.905128	0.269303	0.0	0.006387	0.0	0.143688	0.027027	0.0	0.035915	0.033294	0.159494	0.0	0.0	0.0421	0.025571	0.024933	0.016888	0.079165	0.004327	0.002624	0.0039	0.0	0.021277	0.0	0.005731	0.016373	0.010293	0.0	2.2e-05	0.022877	0.022875	0.0	0.0
0.032258	0.034958	0.018952	0.017422	0.0	0.9	0.269303	0.0	0.004967	0.000122	0.308454	0.013514	0.0	0.037776	0.02497	0.323001	0.0	0.0	0.050416	0.030501	0.033813	0.023432	0.148496	0.004583	0.005772	0.004189	0.0	0.028547	0.0	0.005731	0.022358	0.021101	0.0	2.2e-05	0.0278	0.02787	0.0	0.0
0.010753	0.032839	0.020067	0.017422	0.0	0.902564	0.269303	0.0	0.0044	0.0	0.112246	0.013514	0.0	0.05243	0.01962	0.124484	0.0	0.0	0.02973	0.023852	0.023174	0.015973	0.111964	0.004808	0.001924	0.004392	0.0	0.020135	0.0	0.004298	0.015749	0.012867	0.0	3.4e-05	0.024253	0.024323	0.0	0.0
0.010753	0.01589	0.016722	0.01626	0.0	0.907692	0.270245	0.0	0.004967	0.0	0.142378	0.013514	0.0	0.040095	0.02497	0.159343	0.0	0.0	0.040018	0.027106	0.030211	0.020866	0.093878	0.003782	0.004198	0.003409	0.0	0.025769	0.0	0.004298	0.02015	0.020072	0.0	3.4e-05	0.027076	0.027146	0.0	0.0
0.010753	0.021186	0.018952	0.01626	0.0	0.905128	0.270245	0.0	0.00369	0.0	0.129701	0.013514	0.0	0.034376	0.01962	0.145642	0.0	0.0	0.033771	0.023861	0.024356	0.016589	0.109739	0.005641	0.002449	0.005085	0.0	0.02108	0.0	0.005731	0.016293	0.013896	0.0	2.2e-05	0.024397	0.024396	0.0	0.0
0.021505	0.019068	0.017837	0.015099	0.0	0.902564	0.270245	0.0	0.002697	0.0	0.141299	0.0	0.0	0.049301	0.012287	0.15764	0.0	0.0	0.038502	0.025677	0.028397	0.019513	0.099404	0.004391	0.003848	0.003958	0.0	0.024311	0.0	0.005731	0.018933	0.018528	0.0	3.4e-05	0.025918	0.025988	0.0	0.0
0.021505	0.01589	0.014493	0.013937	0.0	0.9	0.269303	0.0	0.003264	0.000122	0.115174	0.013514	0.0	0.048979	0.015061	0.131713	0.0	0.0	0.040437	0.025396	0.026885	0.017962	0.122874	0.002853	0.003149	0.002571	0.0	0.023307	0.0	0.005731	0.017733	0.016469	0.0	3.4e-05	0.024976	0.024975	0.0	0.0
0.021505	0.009534	0.012263	0.012776	0.0	0.902564	0.269303	0.0	0.003548	0.0	0.141839	0.013514	0.0	0.043373	0.017043	0.155369	0.0	0.0	0.043813	0.026291	0.027078	0.0183	0.097969	0.005929	0.003498	0.005316	0.0	0.023504	0.0	0.005731	0.018069	0.015955	0.0	2.2e-05	0.024253	0.024323	0.0	0.0
0.021505	0.022246	0.015608	0.013937	0.0	0.897436	0.268362	0.0	0.005109	0.0	0.126541	0.013514	0.0	0.046992	0.023583	0.146512	0.0	0.0	0.033291	0.025878	0.028397	0.019911	0.135075	0.004103	0.004198	0.003756	0.0	0.024528	0.0	0.005731	0.019414	0.019557	0.0	4.5e-05	0.026786	0.026784	0.0	0.0
0.010753	0.016949	0.014493	0.012776	0.0	0.897436	0.26742	0.0	0.002555	0.0	0.129817	0.013514	0.0	0.029364	0.014863	0.141743	0.0	0.0	0.036765	0.024396	0.025126	0.016967	0.070983	0.004808	0.002624	0.00442	0.0	0.021632	0.0	0.005731	0.016597	0.013896	0.0	2.2e-05	0.02418	0.024178	0.0	0.0
0.021505	0.050847	0.023411	0.01626	0.0	0.905128	0.26742	0.0	0.004684	0.0	0.125771	0.013514	0.0	0.035391	0.024376	0.141743	0.0	0.0	0.041656	0.026975	0.030184	0.020886	0.1284	0.005192	0.004723	0.004652	0.0	0.02575	0.0	0.005731	0.02015	0.020072	0.0	2.2e-05	0.026569	0.026567	0.0	0.0
0.010753	0.040254	0.023411	0.015099	0.0	0.905128	0.26742	0.0	0.004258	0.000122	0.13105	0.013514	0.0	0.043625	0.020214	0.14655	0.0	0.0	0.035927	0.024001	0.024081	0.016013	0.113687	0.002596	0.001749	0.002398	0.0	0.020805	0.0	0.005731	0.015781	0.013896	0.0	4.5e-05	0.023818	0.023889	0.0	0.0
0.021505	0.014831	0.017837	0.013937	0.0	0.905128	0.270245	0.0	0.004542	0.000122	0.134325	0.013514	0.0	0.060406	0.018629	0.14954	0.0	0.0	0.029755	0.024378	0.02694	0.018758	0.080026	0.00359	0.003498	0.003294	0.0	0.023366	0.0	0.005731	0.018389	0.019557	0.0	2.2e-05	0.026931	0.026929	0.0	0.0
0.021505	0.023305	0.017837	0.013937	0.0	0.905128	0.27307	0.0	0.004116	0.0	0.155711	0.013514	0.0	0.039912	0.020809	0.171719	0.0	0.0	0.041792	0.026115	0.025593	0.017465	0.121223	0.002756	0.002974	0.002542	0.0	0.02175	0.0	0.005731	0.016821	0.010808	0.0	2.2e-05	0.023094	0.023093	0.0	0.0
0.021505	0.008475	0.013378	0.012776	0.0	0.912821	0.275895	0.0	0.005535	0.0	0.19355	0.013514	0.0	0.036406	0.028339	0.203475	0.0	0.0	0.048581	0.029273	0.030404	0.020727	0.12029	0.003237	0.004198	0.003005	0.0	0.025789	0.0	0.005731	0.019926	0.017499	0.0	3.4e-05	0.025845	0.025916	0.0	0.0
0.021505	0.008475	0.012263	0.011614	0.0	0.915385	0.279661	0.0	0.005109	0.0	0.125925	0.013514	0.0	0.040446	0.025168	0.145945	0.0	0.0	0.035693	0.025422	0.02749	0.019136	0.133855	0.005064	0.004023	0.004767	0.0	0.023622	0.0	0.005731	0.018581	0.016984	0.0	4.5e-05	0.025483	0.025554	0.0	0.0
0.021505	0.024364	0.015608	0.012776	0.0	0.905128	0.278719	0.0	0.0044	0.0	0.097526	0.013514	0.0	0.054262	0.019025	0.113887	0.0	0.0	0.032724	0.023405	0.023834	0.016092	0.057561	0.005032	0.001924	0.00468	0.0	0.020647	0.0	0.005731	0.015845	0.013896	0.0	2.2e-05	0.023963	0.024034	0.0	0.0
0.021505	0.034958	0.020067	0.013937	0.0	0.905128	0.278719	0.0	0.0044	0.0	0.141877	0.013514	0.0	0.052037	0.01962	0.157148	0.0	0.0	0.035742	0.025808	0.028782	0.020051	0.11017	0.004872	0.004723	0.004507	0.0	0.024883	0.0	0.005731	0.01959	0.020072	0.0	4.5e-05	0.026424	0.026495	0.0	0.0
0.021505	0.032839	0.021182	0.015099	0.0	0.897436	0.276836	0.0	0.005109	0.0	0.126156	0.013514	0.0	0.032441	0.027547	0.14549	0.0	0.0	0.032884	0.023615	0.023971	0.016211	0.089428	0.003558	0.002099	0.003323	0.0	0.020785	0.0	0.005731	0.015989	0.013896	0.0	2.2e-05	0.023963	0.024034	0.0	0.0
0.021505	0.023305	0.020067	0.013937	0.0	0.897436	0.274953	0.0	0.005393	0.0	0.14523	0.013514	0.0	0.037088	0.027547	0.157829	0.0	0.0	0.040769	0.026352	0.030266	0.020747	0.11383	0.003526	0.004723	0.003236	0.0	0.025789	0.0	0.005731	0.020038	0.020072	0.0	4.5e-05	0.026569	0.02664	0.0	0.0
0.021505	0.012712	0.016722	0.012776	0.0	0.902564	0.276836	0.0	0.005393	0.0	0.112361	0.013514	0.0	0.037247	0.027745	0.128231	0.0	0.0	0.039414	0.023738	0.025126	0.016589	0.124309	0.004647	0.002449	0.004305	0.0	0.021553	0.0	0.005731	0.016245	0.013896	0.0	3.4e-05	0.023673	0.023744	0.0	0.0
0.021505	0.087924	0.041249	0.022067	0.0	0.897436	0.276836	0.0	0.003832	0.0	0.146578	0.013514	0.0	0.029406	0.021205	0.165739	0.0	0.0	0.04125	0.02587	0.029084	0.019872	0.093519	0.004615	0.004023	0.004276	0.0	0.024804	0.0	0.004298	0.019222	0.018528	0.0	3.4e-05	0.025845	0.025916	0.0	0.0
0.021505	0.055085	0.040134	0.023229	0.0	0.892308	0.272128	0.0	0.005535	0.0	0.151356	0.013514	0.0	0.057606	0.023187	0.165588	0.0	0.0	0.046622	0.026922	0.028782	0.019394	0.130553	0.004295	0.003323	0.003958	0.0	0.024371	0.0	0.005731	0.018661	0.016469	0.0	3.4e-05	0.024976	0.024975	0.0	0.0
0.021505	0.020127	0.031215	0.019744	0.0	0.897436	0.269303	0.0	0.0044	0.0	0.111591	0.013514	0.0	0.043036	0.021403	0.125506	0.0	0.0	0.037233	0.024641	0.025401	0.016967	0.07371	0.005449	0.002624	0.004969	0.0	0.021809	0.0	0.004298	0.016597	0.014411	0.0	2.2e-05	0.024108	0.024178	0.0	0.0
0.021505	0.025424	0.028986	0.019744	0.0	0.902564	0.269303	0.0	0.003406	0.000122	0.145692	0.027027	0.0	0.034507	0.017638	0.160668	0.0	0.0	0.031751	0.02422	0.027517	0.019116	0.110529	0.002981	0.004023	0.002716	0.0	0.023799	0.0	0.005731	0.018709	0.020072	0.0	4.5e-05	0.026207	0.026278	0.0	0.0
0.021505	0.040254	0.033445	0.022067	0.0	0.902564	0.268362	0.0	0.003548	0.0	0.108932	0.013514	0.0	0.037388	0.01843	0.124901	0.0	0.0	0.042815	0.025001	0.026088	0.017166	0.136367	0.004712	0.002624	0.004276	0.0	0.022302	0.0	0.005731	0.016757	0.013896	0.0	3.4e-05	0.023601	0.023672	0.0	0.0
0.021505	0.026483	0.0301	0.022067	0.0	0.9	0.268362	0.0	0.004684	0.0	0.130009	0.013514	0.0	0.041722	0.022592	0.146739	0.0	0.0	0.038404	0.025378	0.028672	0.02019	0.168162	0.00359	0.004898	0.003265	0.0	0.024548	0.0	0.005731	0.019494	0.018013	0.0	4.5e-05	0.024832	0.02483	0.0	0.0
0.021505	0.009534	0.023411	0.019744	0.0	0.9	0.269303	0.0	0.006245	0.0	0.146694	0.027027	0.013699	0.055268	0.026952	0.161311	0.0	0.0	0.040166	0.025273	0.026748	0.018181	0.177995	0.005769	0.003498	0.005287	0.0	0.022814	0.0	0.005731	0.017589	0.014411	0.0	3.4e-05	0.024108	0.024178	0.0	0.0
0.010753	0.036017	0.028986	0.022067	0.0	0.9	0.269303	0.0	0.005677	0.0	0.185111	0.013514	0.0	0.038903	0.028339	0.201582	0.0	0.0	0.038502	0.026387	0.028699	0.02009	0.160913	0.005481	0.004373	0.005056	0.0	0.024469	0.0	0.005731	0.019334	0.018528	0.000386	5.6e-05	0.025483	0.025554	0.0	0.0
0.010753	0.024364	0.024526	0.019744	0.0	0.9	0.268362	0.0	0.004542	0.0	0.158485	0.013514	0.0	0.041493	0.021998	0.171871	0.0	0.0	0.034498	0.023124	0.023971	0.016251	0.145913	0.004808	0.002624	0.004334	0.0	0.020962	0.0	0.005731	0.016165	0.014411	0.0	3.4e-05	0.023239	0.02331	0.0	0.0
0.010753	0.03178	0.027871	0.022067	0.0	0.905128	0.270245	0.0	0.005109	0.0	0.127235	0.013514	0.0	0.030664	0.028339	0.142235	0.0	0.0	0.035262	0.023615	0.024576	0.016609	0.091653	0.004423	0.002449	0.00416	0.0	0.021218	0.0	0.005731	0.016293	0.014411	0.0	3.4e-05	0.023746	0.023816	0.0	0.0
0.010753	0.03178	0.026756	0.022067	0.0	0.905128	0.272128	0.0	0.005251	0.0	0.129239	0.013514	0.0	0.034372	0.027348	0.14568	0.0	0.0	0.030408	0.023027	0.025703	0.017703	0.109381	0.005064	0.003149	0.00468	0.0	0.022243	0.0	0.005731	0.017365	0.018013	0.0	3.4e-05	0.024976	0.025047	0.0	0.0
0.010753	0.014831	0.022297	0.019744	0.0	0.902564	0.272128	0.0	0.005819	0.000122	0.127273	0.013514	0.0	0.051485	0.025961	0.142954	0.0	0.0	0.026564	0.022036	0.022432	0.015396	0.081461	0.004103	0.002099	0.003756	0.0	0.019682	0.0	0.005731	0.015332	0.013896	0.0	3.4e-05	0.023456	0.023527	0.0	0.0
0.021505	0.026483	0.022297	0.019744	0.0	0.897436	0.271186	0.0	0.005251	0.0	0.109471	0.013514	0.0	0.045743	0.024574	0.128156	0.0	0.0	0.040461	0.026238	0.029772	0.020627	0.157181	0.003013	0.005248	0.002802	0.0	0.02575	0.0	0.005731	0.020182	0.021101	0.0	4.5e-05	0.025773	0.025843	0.0	0.0
0.010753	0.016949	0.018952	0.018583	0.0	0.897436	0.269303	0.0	0.005535	0.0	0.145769	0.027027	0.0	0.02978	0.030321	0.15904	0.0	0.0	0.034818	0.02422	0.024274	0.016351	0.150793	0.004359	0.002274	0.004016	0.0	0.020943	0.0	0.005731	0.016053	0.013896	0.0	3.4e-05	0.023456	0.023454	0.0	0.0
0.021505	0.026483	0.020067	0.018583	0.0	0.9	0.269303	0.0	0.004542	0.0	0.112092	0.013514	0.0	0.039272	0.023187	0.128345	0.0	0.0	0.045045	0.027019	0.031146	0.021542	0.155315	0.004519	0.005248	0.004218	0.0	0.0264	0.0	0.005731	0.020646	0.020072	0.0	1.1e-05	0.026062	0.026133	0.0	0.0
0.010753	0.036017	0.022297	0.019744	0.0	0.9	0.269303	0.0	0.004684	0.0	0.129624	0.027027	0.0	0.026998	0.026556	0.14515	0.0	0.0	0.04327	0.025922	0.02705	0.0184	0.190985	0.003622	0.003498	0.003351	0.0	0.023031	0.0	0.005731	0.017765	0.014925	0.0	3.4e-05	0.023673	0.023744	0.0	0.0
0.021505	0.084746	0.039019	0.025552	0.0	0.902564	0.269303	0.0	0.004116	0.0	0.142224	0.027027	0.0	0.037855	0.021007	0.157186	0.0	0.0	0.04842	0.028308	0.031311	0.021582	0.189909	0.00391	0.005073	0.00364	0.0	0.026479	0.0	0.004298	0.020646	0.019043	0.0	4.5e-05	0.025845	0.025916	0.0	0.0
0.010753	0.091102	0.053512	0.031359	0.0	0.9	0.269303	0.0	0.005251	0.0	0.110627	0.027027	0.0	0.041773	0.025961	0.128193	0.0	0.0	0.040868	0.025677	0.027462	0.018698	0.187899	0.004167	0.003673	0.003785	0.0	0.023445	0.0	0.005731	0.018117	0.016469	0.0	3.4e-05	0.024397	0.024468	0.0	0.0
0.010753	0.039195	0.043478	0.029036	0.0	0.9	0.270245	0.0	0.004684	0.0	0.145615	0.013514	0.0	0.034685	0.02497	0.159949	0.0	0.0	0.035508	0.022606	0.022707	0.015237	0.090361	0.003141	0.001749	0.002831	0.0	0.019544	0.0	0.005731	0.014932	0.011323	0.0	4.5e-05	0.022008	0.022079	0.0	0.0
0.021505	0.021186	0.036789	0.026713	0.0	0.902564	0.270245	0.0	0.00369	0.0	0.093172	0.027027	0.0	0.021546	0.022592	0.109118	0.0	0.0	0.045365	0.027352	0.031613	0.021662	0.143042	0.004583	0.005073	0.004218	0.0	0.026794	0.0	0.005731	0.020806	0.021616	0.0	3.4e-05	0.026497	0.026567	0.0	0.0
0.010753	0.013771	0.0301	0.02439	0.0	0.905128	0.270245	0.0	0.003264	0.0	0.18199	0.013514	0.0	0.033259	0.017836	0.19651	0.0	0.0	0.042642	0.025229	0.025703	0.017544	0.184311	0.00375	0.003673	0.003438	0.0	0.021809	0.0	0.005731	0.016869	0.011837	0.0	3.4e-05	0.021936	0.022007	0.0	0.0
0.021505	0.045551	0.036789	0.026713	0.0	0.905128	0.271186	0.0	0.005535	0.0	0.131358	0.013514	0.0	0.047333	0.025565	0.14761	0.0	0.0	0.03918	0.026606	0.029964	0.020926	0.183449	0.002692	0.004898	0.002485	0.0	0.025533	0.0	0.005731	0.02015	0.020587	0.0	3.4e-05	0.026135	0.026133	0.0	0.0
0.010753	0.033898	0.033445	0.025552	0.0	0.902564	0.271186	0.0	0.004542	0.0	0.143881	0.027027	0.0	0.033633	0.023979	0.159456	0.0	0.0	0.042852	0.025554	0.026198	0.017345	0.15876	0.004135	0.002799	0.003727	0.0	0.022341	0.0	0.005731	0.016869	0.014925	0.0	3.4e-05	0.023311	0.023382	0.0	0.0
0.021505	0.023305	0.0301	0.02439	0.0	0.902564	0.272128	0.0	0.004116	0.000244	0.205572	0.040541	0.013699	0.037257	0.021007	0.220431	0.0	0.0	0.030728	0.024247	0.027545	0.019295	0.14096	0.005288	0.004198	0.004912	0.0	0.02372	0.0	0.005731	0.018757	0.020072	0.0	4.5e-05	0.025845	0.025843	0.0	0.0
0.021505	0.008475	0.023411	0.022067	0.0	0.902564	0.27307	0.0	0.004542	0.0	0.126156	0.027027	0.0	0.029673	0.025168	0.141176	0.0	0.0	0.041459	0.024975	0.026115	0.017624	0.154669	0.003397	0.003149	0.00312	0.0	0.022538	0.0	0.005731	0.017301	0.01544	0.0	3.4e-05	0.022949	0.022948	0.0	0.0
0.010753	0.007415	0.018952	0.019744	0.0	0.9	0.272128	0.0	0.004967	0.0	0.113517	0.027027	0.0	0.030252	0.02715	0.1316	0.0	0.0	0.032687	0.02394	0.024466	0.016868	0.123017	0.003494	0.003149	0.003207	0.0	0.021396	0.0	0.005731	0.016709	0.015955	0.0	4.5e-05	0.023529	0.023527	0.0	0.0
0.010753	0.01589	0.018952	0.019744	0.0	0.897436	0.269303	0.0	0.006245	0.0	0.125462	0.027027	0.0	0.039908	0.031312	0.139586	0.0	0.0	0.040092	0.02601	0.029139	0.02015	0.15876	0.005385	0.004898	0.004854	0.0	0.025277	0.0	0.005731	0.019798	0.021101	0.0	2.2e-05	0.025194	0.025192	0.0	0.0
0.010753	0.032839	0.021182	0.019744	0.0	0.897436	0.26742	0.0	0.006529	0.0	0.125385	0.013514	0.0	0.043457	0.031708	0.142841	0.0	0.0	0.027241	0.020966	0.021827	0.014779	0.107299	0.003654	0.001924	0.00338	0.0	0.019307	0.0	0.005731	0.014868	0.014411	0.0	4.5e-05	0.022805	0.022875	0.0	0.0
0.021505	0.020127	0.020067	0.019744	0.0	0.897436	0.266478	0.0	0.005677	0.000733	0.147734	0.054054	0.013699	0.033006	0.030519	0.16169	0.0	0.0	0.029828	0.023457	0.026555	0.018499	0.108591	0.003782	0.003848	0.003467	0.0	0.022932	0.0	0.005731	0.018053	0.019557	0.0	3.4e-05	0.025266	0.025337	0.0	0.0
0.021505	0.048729	0.027871	0.023229	0.0	0.9	0.26742	0.0	0.005109	0.0	0.126002	0.027027	0.0	0.025132	0.029528	0.1425	0.0	0.0	0.031726	0.022676	0.023146	0.015814	0.116199	0.003013	0.002274	0.002774	0.0	0.020056	0.0	0.005731	0.01554	0.013896	0.0	4.5e-05	0.022877	0.022948	0.0	0.0
0.021505	0.043432	0.028986	0.02439	0.0	0.9	0.265537	0.0	0.004684	0.0	0.11529	0.027027	0.0	0.031837	0.025367	0.129935	0.0	0.0	0.043209	0.026475	0.030211	0.020926	0.143185	0.003814	0.005073	0.003467	0.0	0.025691	0.0	0.005731	0.020118	0.020072	0.0	2.2e-05	0.025556	0.025554	0.0	0.0
0.010753	0.036017	0.028986	0.02439	0.0	0.902564	0.264595	0.0	0.00738	0.000122	0.142995	0.013514	0.0	0.042003	0.036068	0.158927	0.0	0.0	0.032761	0.022089	0.022817	0.015674	0.157683	0.00391	0.002799	0.003525	0.0	0.019642	0.0	0.005731	0.015284	0.010808	0.0	2.2e-05	0.021936	0.022007	0.0	0.0
0.021505	0.037076	0.028986	0.02439	0.0	0.9	0.264595	0.0	0.006529	0.0	0.125578	0.013514	0.0	0.032978	0.034879	0.142197	0.0	0.0	0.045008	0.027405	0.030321	0.020568	0.135147	0.003205	0.004023	0.003005	0.0	0.025828	0.0	0.005731	0.019878	0.021101	0.0	3.4e-05	0.02599	0.026061	0.0	0.0
0.010753	0.022246	0.024526	0.023229	0.0	0.902564	0.265537	0.0	0.007806	0.0	0.114211	0.027027	0.0	0.029018	0.043004	0.128383	0.0	0.0	0.02681	0.021448	0.022624	0.016052	0.142396	0.004615	0.003149	0.004218	0.0	0.019623	0.0	0.005731	0.015685	0.013381	0.0	4.5e-05	0.02237	0.022441	0.0	0.0
0.010753	0.028602	0.024526	0.023229	0.0	0.905128	0.266478	0.0	0.005961	0.0	0.14234	0.013514	0.0	0.029364	0.032897	0.158245	0.0	0.0	0.046659	0.026747	0.027765	0.018618	0.102921	0.005064	0.003323	0.004623	0.0	0.023602	0.0	0.005731	0.018005	0.01544	0.0	2.2e-05	0.023601	0.023672	0.0	0.0
0.021505	0.026483	0.024526	0.023229	0.0	0.902564	0.266478	0.0	0.004825	0.0	0.126888	0.013514	0.0	0.030435	0.026556	0.143219	0.0	0.0	0.03732	0.025668	0.028947	0.02017	0.148927	0.003718	0.004548	0.003438	0.0	0.024745	0.0	0.005731	0.019478	0.019557	0.0	3.4e-05	0.025628	0.025626	0.0	0.0
0.021505	0.023305	0.023411	0.023229	0.0	0.902564	0.268362	0.0	0.006812	0.0	0.118604	0.027027	0.013699	0.034531	0.035672	0.133757	0.0	0.0	0.04189	0.025264	0.026418	0.017882	0.128759	0.004712	0.003149	0.004334	0.0	0.022519	0.0	0.005731	0.017301	0.014925	0.0	2.2e-05	0.023456	0.023527	0.0	0.0
0.021505	0.024364	0.023411	0.023229	0.0	0.9	0.269303	0.0	0.006245	0.0	0.142031	0.013514	0.0	0.029125	0.034879	0.159986	0.0	0.0	0.03732	0.025422	0.028809	0.019971	0.158401	0.004199	0.004898	0.003814	0.0	0.024962	0.0	0.005731	0.01959	0.021616	0.0	2.2e-05	0.025338	0.025337	0.0	0.0
0.021505	0.013771	0.020067	0.019744	0.0	0.897436	0.268362	0.0	0.006954	0.0	0.200293	0.013514	0.0	0.030383	0.037852	0.213618	0.0	0.0	0.02835	0.021931	0.022542	0.015237	0.138161	0.002724	0.002449	0.0026	0.0	0.019977	0.0	0.005731	0.015364	0.01544	0.0	2.2e-05	0.022877	0.022875	0.0	0.0
0.021505	0.005297	0.015608	0.019744	0.0	0.9	0.269303	0.0	0.006954	0.000122	0.126464	0.027027	0.0	0.026586	0.039041	0.141933	0.0	0.0	0.032761	0.024133	0.027435	0.019076	0.125673	0.003109	0.004373	0.002918	0.0	0.023642	0.0	0.005731	0.018581	0.019557	0.0	3.4e-05	0.025338	0.025337	0.0	0.0
0.021505	0.016949	0.016722	0.019744	0.0	0.9	0.268362	0.0	0.006103	0.0	0.1418	0.013514	0.0	0.031833	0.032897	0.157072	0.0	0.0	0.034153	0.022843	0.023614	0.015873	0.136295	0.002949	0.002449	0.002716	0.0	0.020371	0.0	0.005731	0.015572	0.013896	0.0	4.5e-05	0.02266	0.022658	0.0	0.0
0.021505	0.027542	0.017837	0.018583	0.0	0.902564	0.269303	0.0	0.00667	0.0	0.132051	0.013514	0.0	0.042456	0.032501	0.146626	0.0	0.0	0.030506	0.022159	0.022762	0.015336	0.067609	0.005	0.001924	0.004565	0.0	0.019741	0.0	0.005731	0.01514	0.013896	0.0	3.4e-05	0.023022	0.023093	0.0	0.0
0.021505	0.016949	0.014493	0.017422	0.0	0.9	0.270245	0.0	0.006387	0.0	0.303214	0.013514	0.0	0.036181	0.032897	0.319329	0.0	0.0	0.034843	0.024834	0.02771	0.019653	0.137515	0.00375	0.004898	0.003438	0.0	0.023661	0.0	0.005731	0.018917	0.017499	0.0	2.2e-05	0.024687	0.024757	0.0	0.0
0.021505	0.029661	0.020067	0.019744	0.0	0.897436	0.270245	0.0	0.006387	0.000244	0.129778	0.027027	0.0	0.036747	0.033096	0.143447	0.0	0.0	0.041718	0.025843	0.02705	0.018101	0.127898	0.005417	0.003323	0.004912	0.0	0.023484	0.0	0.005731	0.017909	0.018528	0.0	3.4e-05	0.023891	0.023961	0.0	0.0
0.021505	0.010593	0.015608	0.017422	0.0	0.9	0.271186	0.0	0.007096	0.0	0.127813	0.013514	0.0	0.032964	0.037852	0.143749	0.0	0.0	0.047607	0.026685	0.030184	0.020767	0.181727	0.002949	0.005248	0.002745	0.0	0.025395	0.0	0.005731	0.019766	0.016469	0.0	5.6e-05	0.024035	0.024034	0.0	0.0
0.021505	0.007415	0.013378	0.01626	0.0	0.9	0.271186	0.0	0.007522	0.0	0.109895	0.027027	0.0	0.030304	0.041221	0.125279	0.0	0.0	0.036087	0.024431	0.026115	0.017743	0.166439	0.003429	0.003149	0.003149	0.0	0.02244	0.0	0.005731	0.017285	0.017499	0.0	3.4e-05	0.024325	0.024396	0.0	0.0
0.021505	0.067797	0.024526	0.019744	0.0	0.902564	0.271186	0.0	0.00667	0.0	0.158947	0.027027	0.0	0.033399	0.035275	0.174369	0.0	0.0	0.037344	0.024817	0.02804	0.019613	0.14175	0.004103	0.004548	0.003727	0.0	0.023917	0.0	0.005731	0.018885	0.018013	0.0	3.4e-05	0.024687	0.024757	0.0	0.0
0.021505	0.043432	0.024526	0.019744	0.0	0.897436	0.268362	0.0	0.007238	0.0	0.111359	0.027027	0.0	0.026923	0.040428	0.128913	0.0	0.0	0.030913	0.022887	0.024136	0.016649	0.137802	0.005513	0.002799	0.004998	0.0	0.020824	0.0	0.005731	0.016261	0.014925	0.0	3.4e-05	0.023384	0.023454	0.0	0.0
0.021505	0.024364	0.022297	0.018583	0.0	0.897436	0.269303	0.0	0.00809	0.000122	0.129624	0.027027	0.0	0.031721	0.043797	0.144809	0.0	0.0	0.03902	0.025229	0.027765	0.019315	0.129836	0.003365	0.004198	0.00312	0.0	0.023642	0.0	0.005731	0.018581	0.017499	0.0	1.1e-05	0.024397	0.024468	0.0	0.0
0.021505	0.021186	0.020067	0.017422	0.0	0.897436	0.268362	0.0	0.007522	0.0	0.142224	0.040541	0.013699	0.037888	0.038446	0.158435	0.0	0.0	0.035237	0.02351	0.026143	0.017862	0.137013	0.004327	0.003323	0.003987	0.0	0.02246	0.0	0.005731	0.017413	0.017499	0.0	4.5e-05	0.02418	0.024251	0.0	0.0
0.021505	0.01589	0.018952	0.017422	0.0	0.897436	0.266478	0.0	0.005961	0.0	0.109433	0.027027	0.0	0.029724	0.032897	0.12403	0.0	0.0	0.025861	0.021159	0.022129	0.015137	0.06481	0.002628	0.002099	0.002456	0.0	0.019307	0.0	0.005731	0.014996	0.014925	0.0	2.2e-05	0.022949	0.02302	0.0	0.0
0.021505	0.014831	0.017837	0.01626	0.0	0.9	0.266478	0.0	0.008657	0.0	0.151973	0.027027	0.0	0.045042	0.041023	0.167215	0.0	0.0	0.041644	0.026808	0.030761	0.021204	0.13529	0.005865	0.005248	0.005374	0.0	0.026104	0.0	0.005731	0.020358	0.020587	0.0	3.4e-05	0.026062	0.026133	0.0	0.0
0.021505	0.016949	0.016722	0.015099	0.0	0.9	0.269303	0.0	0.007096	0.0	0.15598	0.013514	0.0	0.033184	0.037852	0.172211	0.0	0.0	0.041619	0.025448	0.026555	0.017962	0.151224	0.004038	0.003149	0.003727	0.0	0.022617	0.0	0.005731	0.017365	0.014925	0.0	1.1e-05	0.023311	0.023382	0.0	0.0
0.021505	0.006356	0.012263	0.012776	0.0	0.9	0.270245	0.0	0.007522	0.000122	0.173281	0.013514	0.0	0.034461	0.039635	0.186935	0.0	0.0	0.039451	0.026141	0.029991	0.020846	0.164573	0.002756	0.005073	0.002542	0.0	0.025513	0.0	0.005731	0.020038	0.020587	0.0	1.1e-05	0.0257	0.025771	0.0	0.0
0.021505	0.014831	0.012263	0.012776	0.0	0.902564	0.271186	0.0	0.007096	0.000122	0.109279	0.013514	0.0	0.033806	0.037455	0.12562	0.0	0.0	0.03796	0.024931	0.025786	0.017564	0.162061	0.004295	0.003323	0.003929	0.0	0.022046	0.0	0.005731	0.017029	0.014925	0.0	3.4e-05	0.023456	0.023454	0.0	0.0
0.021505	0.076271	0.026756	0.017422	0.0	0.9	0.270245	0.0	0.007522	0.000122	0.16045	0.054054	0.013699	0.032235	0.040032	0.175769	0.0	0.0	0.034227	0.023975	0.026528	0.018539	0.144047	0.005128	0.004198	0.004709	0.0	0.022755	0.0	0.005731	0.017973	0.017499	0.0	3.4e-05	0.024253	0.024251	0.0	0.0
0.021505	0.051907	0.028986	0.018583	0.0	0.9	0.271186	0.0	0.006954	0.0	0.127736	0.040541	0.013699	0.036523	0.03587	0.143636	0.0	0.0	0.038773	0.02544	0.027435	0.018718	0.137515	0.003237	0.003323	0.003005	0.0	0.023523	0.0	0.005731	0.018213	0.018013	0.0	2.2e-05	0.024976	0.025047	0.0	0.0
0.021505	0.036017	0.027871	0.018583	0.0	0.9	0.272128	0.0	0.008374	0.0	0.127004	0.027027	0.0	0.025081	0.047761	0.142841	0.0	0.0	0.046289	0.025764	0.026665	0.01828	0.13163	0.003878	0.003848	0.003583	0.0	0.02244	0.0	0.005731	0.017413	0.011837	0.0	4.5e-05	0.022008	0.022007	0.0	0.0
0.021505	0.019068	0.023411	0.017422	0.0	0.9	0.272128	0.0	0.008799	0.0	0.129123	0.027027	0.013699	0.040637	0.043995	0.145188	0.0	0.0	0.033722	0.025098	0.028919	0.020349	0.177492	0.004006	0.004723	0.003669	0.0	0.024843	0.0	0.005731	0.019702	0.022131	0.0	2.2e-05	0.026352	0.026422	0.0	0.0
0.021505	0.134534	0.051282	0.026713	0.0	0.897436	0.27307	0.0	0.008799	0.000122	0.106273	0.027027	0.013699	0.042662	0.04241	0.123197	0.0	0.0	0.041053	0.025922	0.026885	0.018479	0.138233	0.002949	0.003673	0.002774	0.0	0.022735	0.0	0.005731	0.017685	0.014411	0.0	3.4e-05	0.023456	0.023454	0.0	0.0
0.021505	0.052966	0.042363	0.025552	0.0	0.897436	0.272128	0.0	0.006529	0.0	0.17463	0.027027	0.0	0.026306	0.037455	0.188411	0.0	0.0	0.039439	0.02722	0.030651	0.021542	0.19644	0.002821	0.005422	0.002629	0.0	0.026045	0.0	0.005731	0.020646	0.021101	0.0	4.5e-05	0.026135	0.026133	0.0	0.0
0.021505	0.034958	0.037904	0.02439	0.0	0.9	0.271186	0.0	0.008799	0.0	0.130009	0.027027	0.013699	0.060467	0.036663	0.145566	0.0	0.0	0.043394	0.027343	0.028067	0.019235	0.188832	0.004776	0.004023	0.00442	0.0	0.023878	0.0	0.005731	0.018533	0.015955	0.0	2.2e-05	0.024325	0.024323	0.0	0.0
0.032258	0.051907	0.043478	0.026713	0.0	0.897436	0.271186	0.0	0.008232	0.003554	0.624306	0.054054	0.013699	0.045477	0.038446	0.633208	0.0	0.0	0.040289	0.027773	0.031778	0.022676	0.210005	0.002724	0.006122	0.002542	0.0	0.027011	0.0	0.005731	0.021686	0.022131	0.0	4.5e-05	0.026642	0.026712	0.0	0.0
0.021505	0.033898	0.037904	0.025552	0.0	0.897436	0.270245	0.0	0.006954	0.0	0.12974	0.027027	0.0	0.036494	0.036068	0.143522	0.0	0.0	0.043813	0.025878	0.02804	0.019056	0.204479	0.00484	0.004023	0.004449	0.0	0.023878	0.0	0.005731	0.018405	0.016469	0.0	3.4e-05	0.023963	0.024034	0.0	0.0
0.021505	0.036017	0.03456	0.02439	0.0	0.9	0.270245	0.0	0.007806	0.0	0.125771	0.027027	0.0	0.020223	0.04677	0.141819	0.0	0.0	0.034979	0.024948	0.027215	0.018996	0.171535	0.002853	0.004198	0.002629	0.0	0.023425	0.0	0.005731	0.018485	0.018528	0.0	3.4e-05	0.024759	0.024757	0.0	0.0
0.021505	0.029661	0.033445	0.02439	0.0	0.9	0.269303	0.0	0.00809	0.0	0.12762	0.040541	0.013699	0.023912	0.047166	0.142197	0.0	0.0	0.038773	0.025492	0.029002	0.02011	0.168808	0.00516	0.004548	0.004796	0.0	0.024745	0.0	0.005731	0.019414	0.020072	0.0	3.4e-05	0.025628	0.025699	0.0	0.0
0.021505	0.039195	0.035674	0.025552	0.0	0.902564	0.270245	0.0	0.007096	0.0	0.134672	0.027027	0.013699	0.038182	0.03587	0.151281	0.0	0.0	0.04173	0.025659	0.027765	0.019076	0.1373	0.003782	0.003848	0.003583	0.0	0.023642	0.0	0.005731	0.018389	0.016469	0.0	2.2e-05	0.024253	0.024323	0.0	0.0
0.021505	0.018008	0.0301	0.023229	0.0	0.9	0.271186	0.0	0.008657	0.0	0.152512	0.027027	0.0	0.043723	0.041419	0.168162	0.0	0.0	0.052585	0.029308	0.034747	0.024148	0.212732	0.002756	0.006472	0.002658	0.0	0.029138	0.0	0.005731	0.022871	0.022131	0.0	1.1e-05	0.026786	0.026857	0.0	0.0
0.021505	0.014831	0.026756	0.023229	0.0	0.9	0.270245	0.0	0.008374	0.0	0.191315	0.013514	0.0	0.038435	0.04241	0.205026	0.0	0.0	0.044934	0.027326	0.027572	0.019235	0.193569	0.005929	0.004548	0.005518	0.0	0.023228	0.0	0.005731	0.018309	0.012867	0.0	1.1e-05	0.022805	0.022875	0.0	0.0
0.021505	0.018008	0.024526	0.022067	0.0	0.9	0.271186	0.0	0.008515	0.000122	0.126272	0.013514	0.0	0.041236	0.042013	0.143333	0.0	0.0	0.0438	0.028343	0.033675	0.023591	0.217039	0.003237	0.006122	0.003149	0.0	0.028547	0.0	0.005731	0.022583	0.025219	0.0	2.2e-05	0.028017	0.028015	0.0	0.0
0.021505	0.012712	0.021182	0.019744	0.0	0.897436	0.270245	0.0	0.005677	0.0	0.125655	0.013514	0.0	0.022804	0.033888	0.140873	0.0	0.0	0.038699	0.025071	0.025456	0.017803	0.205842	0.005385	0.004023	0.004998	0.0	0.021671	0.0	0.005731	0.017109	0.012352	0.0	2.2e-05	0.02237	0.022441	0.0	0.0
0.021505	0.020127	0.022297	0.022067	0.0	0.9	0.269303	0.0	0.008515	0.0	0.131088	0.027027	0.013699	0.03764	0.043203	0.146664	0.0	0.0	0.050503	0.030186	0.035434	0.024984	0.232111	0.003718	0.007172	0.003554	0.0	0.029808	0.0	0.005731	0.023687	0.023675	0.0	4.5e-05	0.027728	0.027798	0.0	0.0
0.021505	0.032839	0.024526	0.023229	0.0	0.897436	0.269303	0.0	0.008232	0.0	0.125694	0.067568	0.013699	0.040609	0.040626	0.143106	0.0	0.0	0.039155	0.026308	0.027985	0.019653	0.247901	0.003173	0.004723	0.003034	0.0	0.023917	0.0	0.005731	0.018965	0.016469	0.0	2.2e-05	0.024542	0.024613	0.0	0.0
0.021505	0.042373	0.0301	0.02439	0.0	0.892308	0.266478	0.0	0.008799	0.0	0.129354	0.027027	0.0	0.032455	0.047166	0.145188	0.0	0.0	0.028744	0.023466	0.025538	0.018221	0.166942	0.003782	0.004373	0.003554	0.0	0.022341	0.0	0.005731	0.017941	0.018013	0.0	4.5e-05	0.024397	0.024468	0.0	0.0
0.021505	0.049788	0.033445	0.025552	0.0	0.894872	0.266478	0.0	0.009935	0.0	0.127389	0.013514	0.0	0.040301	0.049346	0.14216	0.0	0.0	0.036716	0.026001	0.030981	0.02196	0.215819	0.005737	0.006297	0.005345	0.0	0.026853	0.0	0.005731	0.021446	0.023675	0.0	3.4e-05	0.027004	0.027002	0.0	0.0
0.021505	0.076271	0.040134	0.027875	0.0	0.897436	0.268362	0.0	0.008374	0.0	0.113594	0.027027	0.0	0.040745	0.041023	0.129745	0.0	0.0	0.053916	0.029536	0.032438	0.022239	0.186248	0.004263	0.005597	0.003987	0.0	0.027326	0.0	0.005731	0.021206	0.018013	0.0	4.5e-05	0.025194	0.025264	0.0	0.0
0.021505	0.032839	0.033445	0.025552	0.0	0.897436	0.268362	0.0	0.009083	0.0	0.145384	0.027027	0.013699	0.048441	0.042013	0.160289	0.0	0.0	0.039623	0.027624	0.033263	0.02375	0.251848	0.004808	0.006997	0.004478	0.0	0.028173	0.0	0.005731	0.022631	0.02316	0.0	1.1e-05	0.027728	0.027725	0.0	0.0
0.021505	0.032839	0.033445	0.025552	0.0	0.897436	0.26742	0.0	0.009225	0.007988	0.109895	0.081081	0.013699	0.027414	0.050337	0.126869	0.0	0.0	0.04242	0.02751	0.029442	0.020667	0.230029	0.003622	0.004723	0.003409	0.0	0.025001	0.0	0.005731	0.019814	0.018013	0.0	4.5e-05	0.024976	0.025047	0.0	0.0
0.021505	0.03178	0.031215	0.02439	0.0	0.897436	0.26742	0.0	0.010077	0.005765	0.145461	0.162162	0.041096	0.02611	0.056084	0.160176	0.0	0.0	0.039389	0.025808	0.031338	0.022079	0.208426	0.003269	0.005947	0.003178	0.0	0.026676	0.0	0.005731	0.021206	0.021616	0.0	2.2e-05	0.026859	0.026929	0.0	0.0
0.021505	0.022246	0.027871	0.023229	0.0	0.897436	0.26742	0.0	0.009367	0.0	0.110936	0.040541	0.013699	0.030322	0.050535	0.126642	0.0	0.0	0.051131	0.027949	0.031861	0.022219	0.248762	0.004808	0.005772	0.004392	0.0	0.026833	0.0	0.005731	0.021126	0.018528	0.0	3.4e-05	0.025049	0.025119	0.0	0.0
0.032258	0.019068	0.024526	0.023229	0.0	0.9	0.268362	0.0	0.009651	0.0	0.145692	0.040541	0.013699	0.025343	0.054895	0.161046	0.0	0.0	0.045661	0.028203	0.032273	0.022636	0.23046	0.005064	0.006472	0.004767	0.0	0.027464	0.0	0.005731	0.02175	0.021616	0.0	4.5e-05	0.026062	0.026061	0.0	0.0
0.043011	0.007415	0.020067	0.019744	0.0	0.902564	0.269303	0.0	0.011212	0.0	0.136868	0.040541	0.013699	0.036064	0.057669	0.151546	0.0	0.0	0.054211	0.030396	0.035352	0.024924	0.281849	0.004455	0.007347	0.00416	0.0	0.029591	0.0	0.005731	0.023511	0.020587	0.0	2.2e-05	0.027076	0.027146	0.0	0.0
0.032258	0.013771	0.020067	0.019744	0.0	0.897436	0.269303	0.0	0.010928	0.0	0.147503	0.027027	0.0	0.029387	0.060048	0.165172	0.0	0.0	0.038601	0.027685	0.030789	0.022079	0.234479	0.003526	0.005947	0.003265	0.0	0.026144	0.0	0.005731	0.021062	0.019557	0.0	4.5e-05	0.026569	0.02664	0.0	0.0
0.032258	0.009534	0.016722	0.019744	0.0	0.897436	0.269303	0.0	0.011638	0.001966	0.202219	0.054054	0.013699	0.031379	0.061831	0.215208	0.0	0.0	0.045402	0.030273	0.035352	0.025819	0.308548	0.00234	0.008571	0.002282	0.0	0.02967	0.0	0.005731	0.024311	0.022131	0.0	2.2e-05	0.027583	0.027581	0.0	0.0
0.032258	0.014831	0.015608	0.018583	0.0	0.9	0.270245	0.0	0.009935	0.0	0.109548	0.027027	0.0	0.029111	0.054102	0.126112	0.0	0.0	0.045008	0.028843	0.031916	0.022636	0.27381	0.003814	0.006122	0.003554	0.0	0.026951	0.0	0.005731	0.021542	0.019557	0.0	3.4e-05	0.026497	0.026495	0.0	0.0
0.043011	0.038136	0.020067	0.019744	0.0	0.897436	0.269303	0.0	0.010077	0.0	0.159217	0.027027	0.0	0.028218	0.056084	0.174104	0.0	0.0	0.04608	0.029563	0.035627	0.025362	0.290318	0.006122	0.007871	0.005634	0.0	0.030104	0.0	0.005731	0.024119	0.025219	0.0	4.5e-05	0.028741	0.028811	0.0	0.0
0.032258	0.03178	0.022297	0.019744	0.0	0.897436	0.268362	0.0	0.010077	0.0	0.129585	0.040541	0.013699	0.040198	0.049742	0.145263	0.0	0.0	0.047213	0.028589	0.032081	0.022636	0.286083	0.003045	0.005947	0.002918	0.0	0.02707	0.0	0.005731	0.021526	0.018528	0.0	3.4e-05	0.02628	0.02635	0.0	0.0
0.032258	0.036017	0.022297	0.019744	0.0	0.897436	0.268362	0.0	0.011638	0.0	0.126272	0.027027	0.013699	0.034288	0.061237	0.142879	0.0	0.0	0.038823	0.028835	0.034472	0.025262	0.276394	0.004519	0.008221	0.004132	0.0	0.029217	0.0	0.005731	0.024007	0.024189	0.0	3.4e-05	0.028524	0.028594	0.0	0.0
0.032258	0.028602	0.022297	0.019744	0.0	0.897436	0.268362	0.0	0.012064	0.0	0.129932	0.027027	0.0	0.029841	0.065597	0.144809	0.0	0.0	0.054396	0.030756	0.036204	0.02572	0.329793	0.003429	0.007696	0.003236	0.0	0.030301	0.0	0.005731	0.024231	0.021616	0.0	2.2e-05	0.027583	0.027581	0.0	0.0
0.032258	0.052966	0.0301	0.023229	0.0	0.9	0.270245	0.0	0.012064	0.0	0.11109	0.040541	0.013699	0.031819	0.064606	0.126225	0.0	0.0	0.044527	0.028896	0.033125	0.023631	0.292399	0.005032	0.006822	0.004652	0.0	0.027976	0.0	0.005731	0.02247	0.020587	0.0	3.4e-05	0.027148	0.027219	0.0	0.0
0.032258	0.102754	0.049052	0.030197	0.0	0.9	0.270245	0.0	0.01107	0.0	0.142301	0.027027	0.0	0.027755	0.061435	0.158889	0.0	0.0	0.052462	0.031677	0.038403	0.02745	0.318237	0.004936	0.008746	0.004536	0.0	0.032192	0.0	0.005731	0.025895	0.025219	0.0	3.4e-05	0.029465	0.029535	0.0	0.0
0.032258	0.038136	0.039019	0.026713	0.0	0.897436	0.270245	0.0	0.012064	0.0	0.130587	0.067568	0.013699	0.03915	0.060642	0.146209	0.0	0.0	0.051365	0.030747	0.035022	0.024884	0.278619	0.003205	0.007172	0.003005	0.0	0.029414	0.0	0.005731	0.023527	0.020587	0.000386	5.6e-05	0.027655	0.027725	0.0	0.0
0.043011	0.027542	0.033445	0.025552	0.0	0.897436	0.270245	0.0	0.013625	0.0	0.111359	0.054054	0.013699	0.047637	0.063417	0.128156	0.0	0.0	0.046461	0.030694	0.038019	0.02745	0.33008	0.002917	0.008921	0.002774	0.0	0.032015	0.0	0.005731	0.025959	0.026763	0.0	3.4e-05	0.029899	0.02997	0.0	0.0
0.032258	0.033898	0.03456	0.025552	0.0	0.894872	0.269303	0.0	0.01107	0.0	0.129585	0.040541	0.013699	0.034863	0.057471	0.144885	0.0	0.0	0.045932	0.029352	0.033043	0.023631	0.340702	0.003846	0.007871	0.003525	0.0	0.029099	0.0	0.005731	0.023431	0.024189	0.0	3.4e-05	0.026642	0.02664	0.0	0.0
0.032258	0.059322	0.041249	0.027875	0.0	0.897436	0.270245	0.0	0.011638	0.0	0.12658	0.054054	0.013699	0.02798	0.064407	0.141857	0.0	0.0	0.053583	0.032677	0.039118	0.028683	0.397689	0.005032	0.01137	0.004565	0.0	0.034162	0.0	0.005731	0.028056	0.029336	0.0	2.2e-05	0.028451	0.028449	0.0	0.0
0.032258	0.025424	0.033445	0.026713	0.0	0.897436	0.271186	0.0	0.012347	0.0	0.128429	0.054054	0.013699	0.032941	0.065398	0.144431	0.0	0.0	0.05638	0.032642	0.037166	0.026237	0.383765	0.004583	0.007696	0.004247	0.0	0.031207	0.0	0.005731	0.024823	0.022645	0.0	4.5e-05	0.028379	0.028449	0.0	0.0
0.021505	0.038136	0.03456	0.026713	0.0	0.897436	0.27307	0.0	0.010077	0.0	0.150855	0.054054	0.013699	0.023529	0.058066	0.166383	0.0	0.0	0.043899	0.030221	0.035215	0.025839	0.302376	0.006282	0.008221	0.005836	0.0	0.029631	0.0	0.005731	0.024343	0.021101	0.0	5.6e-05	0.028524	0.028594	0.0	0.0
0.032258	0.019068	0.028986	0.02439	0.0	0.892308	0.272128	0.0	0.015044	0.0	0.139604	0.054054	0.013699	0.041568	0.074118	0.158018	0.0	0.0	0.051464	0.032844	0.039146	0.028445	0.370487	0.003397	0.009446	0.003207	0.0	0.032783	0.0	0.005731	0.026712	0.025219	0.000386	4.5e-05	0.030044	0.030042	0.0	0.0
0.021505	0.034958	0.031215	0.025552	0.0	0.892308	0.270245	0.0	0.01178	0.0	0.352921	0.040541	0.013699	0.029817	0.064407	0.361644	0.0	0.0	0.046301	0.03058	0.03483	0.025441	0.39044	0.006506	0.007871	0.005981	0.0	0.029316	0.0	0.005731	0.024007	0.021101	0.0	3.4e-05	0.028017	0.028087	0.0	0.0
0.032258	0.052966	0.035674	0.026713	0.0	0.897436	0.271186	0.0	0.013909	0.0	0.123266	0.054054	0.013699	0.037476	0.070551	0.139699	0.0	0.0	0.05431	0.034563	0.04107	0.030016	0.453312	0.004038	0.010145	0.003669	0.0	0.034359	0.0	0.005731	0.028152	0.027277	0.0	2.2e-05	0.030841	0.030838	0.0	0.0
0.032258	0.019068	0.027871	0.02439	0.0	0.897436	0.271186	0.0	0.01107	0.0	0.143187	0.040541	0.013699	0.026558	0.062228	0.157943	0.0	0.0	0.053743	0.032914	0.037634	0.02739	0.506208	0.003301	0.00997	0.003005	0.0	0.032487	0.0	0.005731	0.026536	0.025219	0.0	2.2e-05	0.028017	0.028015	0.0	0.0
0.021505	0.026483	0.028986	0.02439	0.0	0.897436	0.270245	0.0	0.013483	0.0	0.146925	0.094595	0.027397	0.041633	0.066389	0.16256	0.0	0.0	0.04056	0.030212	0.036864	0.027351	0.484318	0.004679	0.010845	0.004305	0.0	0.032685	0.0	0.005731	0.027096	0.03088	0.0	4.5e-05	0.029827	0.029897	0.0	0.0
0.021505	0.025424	0.024526	0.023229	0.0	0.897436	0.269303	0.0	0.013341	0.0	0.12631	0.040541	0.013699	0.034115	0.06956	0.14197	0.0	0.0	0.05378	0.032458	0.037249	0.026833	0.503696	0.005224	0.009795	0.004709	0.0	0.032724	0.0	0.005731	0.026504	0.027277	0.0	2.2e-05	0.028089	0.028087	0.0	0.0
0.032258	0.034958	0.027871	0.02439	0.0	0.897436	0.26742	0.0	0.015328	0.0	0.130472	0.054054	0.013699	0.040123	0.0761	0.146285	0.0	0.0	0.053546	0.033308	0.041702	0.030553	0.539367	0.005321	0.012244	0.004883	0.0	0.036231	0.0	0.005731	0.029753	0.032424	0.0	4.5e-05	0.030696	0.030766	0.0	0.0
0.032258	0.012712	0.022297	0.022067	0.0	0.894872	0.268362	0.0	0.012206	0.0	0.11818	0.054054	0.013699	0.030603	0.065993	0.134287	0.0	0.0	0.045266	0.030852	0.034747	0.025103	0.491423	0.003654	0.008046	0.003409	0.0	0.029788	0.0	0.005731	0.024167	0.023675	0.0	2.2e-05	0.028307	0.028377	0.0	0.0
0.032258	0.010593	0.017837	0.019744	0.0	0.902564	0.269303	0.0	0.012773	0.0	0.029131	0.054054	0.013699	0.033357	0.067578	0.043412	0.0	0.0	0.049591	0.032212	0.037001	0.026993	0.394244	0.00734	0.008746	0.006703	0.0	0.031049	0.0	0.005731	0.025399	0.022645	0.0	3.4e-05	0.028886	0.028956	0.0	0.0
0.032258	0.011653	0.016722	0.019744	0.0	0.912821	0.269303	0.0	0.014476	0.0	0.130973	0.040541	0.013699	0.042956	0.069956	0.144203	0.0	0.0	0.051488	0.035273	0.042664	0.031866	0.510802	0.004872	0.012244	0.004334	0.0	0.036487	0.0	0.005731	0.030441	0.031395	0.0	2.2e-05	0.031999	0.032069	0.0	0.0
0.032258	0.012712	0.015608	0.019744	0.0	0.915385	0.270245	0.0	0.016321	0.0	0.143033	0.027027	0.013699	0.042947	0.079073	0.160365	0.0	0.0	0.055012	0.033405	0.03953	0.029181	0.55853	0.005929	0.011545	0.005489	0.0	0.0343	0.0	0.005731	0.028312	0.027277	0.0	3.4e-05	0.029103	0.029173	0.0	0.0
0.032258	0.01589	0.015608	0.018583	0.0	0.912821	0.269303	0.0	0.013483	0.0	0.129855	0.067568	0.013699	0.035447	0.06956	0.144431	0.0	0.0	0.048026	0.03351	0.041455	0.030911	0.55085	0.006827	0.011195	0.00627	0.0	0.034635	0.0	0.005731	0.028888	0.027792	0.0	4.5e-05	0.031782	0.031852	0.0	0.0
0.032258	0.09428	0.035674	0.02439	0.0	0.915385	0.270245	0.0	0.013199	0.0	0.126773	0.054054	0.013699	0.036971	0.067182	0.142235	0.0	0.0	0.054507	0.034993	0.039998	0.02934	0.522357	0.004135	0.00997	0.003843	0.0	0.033394	0.0	0.005731	0.027448	0.023675	0.0	2.2e-05	0.030117	0.030187	0.0	0.0
0.032258	0.066737	0.036789	0.025552	0.0	0.912821	0.270245	0.0	0.015044	0.0	0.127389	0.040541	0.013699	0.032193	0.080262	0.14515	0.0	0.0	0.04948	0.035045	0.042389	0.031409	0.527237	0.006667	0.01137	0.006183	0.0	0.03564	0.0	0.005731	0.029545	0.029851	0.0	4.5e-05	0.03265	0.03272	0.0	0.0
0.032258	0.037076	0.03233	0.02439	0.0	0.912821	0.269303	0.0	0.017173	0.0	0.135905	0.040541	0.013699	0.048633	0.079469	0.149351	0.0	0.0	0.051156	0.033405	0.04052	0.029937	0.53664	0.008173	0.010845	0.007512	0.0	0.03428	0.0	0.005731	0.028344	0.026763	0.0	2.2e-05	0.03142	0.03149	0.0	0.0
0.043011	0.036017	0.03233	0.02439	0.0	0.915385	0.270245	0.0	0.013909	0.0	0.14049	0.067568	0.013699	0.039711	0.069362	0.156618	0.0	0.0	0.066544	0.038853	0.046403	0.033895	0.581856	0.003494	0.012244	0.003294	0.0	0.038595	0.0	0.005731	0.031625	0.029336	0.0	2.2e-05	0.03265	0.032648	0.0	0.0
0.043011	0.037076	0.03233	0.02439	0.0	0.915385	0.271186	0.0	0.015612	0.0	0.176634	0.054054	0.013699	0.040656	0.077289	0.191931	0.0	0.0	0.059842	0.037098	0.044671	0.03302	0.606617	0.004295	0.012594	0.003929	0.0	0.037649	0.0	0.005731	0.031145	0.029336	0.0	4.5e-05	0.032216	0.032286	0.0	0.0
0.032258	0.038136	0.031215	0.02439	0.0	0.915385	0.272128	0.0	0.016037	0.0	0.139797	0.040541	0.013699	0.037584	0.081252	0.154196	0.0	0.0	0.056959	0.036896	0.043626	0.032642	0.616307	0.007981	0.013644	0.007281	0.0	0.037669	0.0	0.005731	0.031465	0.03088	0.0	2.2e-05	0.031275	0.031273	0.0	0.0
0.043011	0.03178	0.031215	0.02439	0.0	0.915385	0.27307	0.0	0.015044	0.0	0.143342	0.040541	0.013699	0.038365	0.075505	0.159911	0.0	0.0	0.053373	0.0373	0.045606	0.034253	0.662241	0.007179	0.013993	0.006616	0.0	0.039087	0.0	0.005731	0.032761	0.034997	0.0	2.2e-05	0.033664	0.033734	0.0	0.0
0.043011	0.019068	0.024526	0.023229	0.0	0.915385	0.27307	0.0	0.012064	0.0	0.113826	0.040541	0.013699	0.029616	0.065993	0.128799	0.0	0.0	0.049702	0.035335	0.041647	0.03115	0.613723	0.003942	0.011894	0.003698	0.0	0.035384	0.0	0.007163	0.029561	0.028307	0.000386	4.5e-05	0.031854	0.031852	0.0	0.0
0.043011	0.034958	0.0301	0.02439	0.0	0.910256	0.271186	0.0	0.018308	0.0	0.142764	0.054054	0.013699	0.048909	0.084621	0.161273	0.0	0.0	0.050306	0.037765	0.046128	0.035029	0.627431	0.007885	0.013818	0.007281	0.0	0.038989	0.0	0.005731	0.032985	0.033453	0.0	4.5e-05	0.03475	0.03482	0.0	0.0
0.032258	0.055085	0.035674	0.025552	0.0	0.912821	0.271186	0.0	0.015612	0.0	0.115136	0.067568	0.013699	0.036317	0.080063	0.127323	0.0	0.0	0.05845	0.036949	0.043901	0.032343	0.61645	0.007436	0.011894	0.006905	0.0	0.036743	0.0	0.005731	0.030329	0.027792	0.0	2.2e-05	0.032288	0.032358	0.0	0.0
0.043011	0.040254	0.03456	0.025552	0.0	0.917949	0.27307	0.0	0.016463	0.0	0.169736	0.054054	0.013699	0.043536	0.079865	0.186178	0.0	0.0	0.068355	0.039607	0.050224	0.037694	0.658365	0.007019	0.015743	0.006501	0.0	0.041905	0.0	0.007163	0.035146	0.032424	0.0	4.5e-05	0.034026	0.034096	0.0	0.0
0.043011	0.04661	0.035674	0.026713	0.0	0.912821	0.27307	0.0	0.016037	0.0	0.110974	0.054054	0.013699	0.035307	0.083036	0.128118	0.0	0.0	0.060704	0.038379	0.045661	0.033597	0.666045	0.007244	0.012244	0.006703	0.0	0.038102	0.0	0.005731	0.031401	0.029336	0.0	2.2e-05	0.033519	0.033517	0.0	0.0
0.043011	0.045551	0.039019	0.027875	0.0	0.912821	0.27307	0.0	0.016889	0.0	0.133207	0.054054	0.013699	0.051429	0.076694	0.147875	0.0	0.0	0.063809	0.038739	0.044864	0.033338	0.573315	0.008077	0.012419	0.007396	0.0	0.037255	0.0	0.005731	0.030969	0.024189	0.0	2.2e-05	0.031709	0.031779	0.0	0.0
0.043011	0.016949	0.0301	0.025552	0.0	0.910256	0.271186	0.0	0.016747	0.0	0.142648	0.067568	0.013699	0.038931	0.083631	0.160213	0.0	0.0	0.068208	0.041747	0.051214	0.038052	0.651834	0.007885	0.015043	0.007194	0.0	0.042969	0.0	0.005731	0.035706	0.035512	0.0	3.4e-05	0.035474	0.035544	0.0	0.0
0.043011	0.019068	0.027871	0.02439	0.0	0.910256	0.270245	0.0	0.016605	0.0	0.130318	0.054054	0.013699	0.041329	0.081451	0.144355	0.0	0.0	0.068047	0.039625	0.047338	0.035108	0.688509	0.005705	0.014693	0.005201	0.0	0.040644	0.0	0.007163	0.033706	0.032424	0.0	2.2e-05	0.032288	0.032358	0.0	0.0
0.043011	0.047669	0.031215	0.025552	0.0	0.912821	0.271186	0.0	0.017173	0.0	0.108855	0.067568	0.013699	0.03981	0.085414	0.124522	0.0	0.0	0.066581	0.040905	0.051186	0.038152	0.733797	0.003974	0.016092	0.003756	0.0	0.043954	0.0	0.007163	0.036619	0.039115	0.0	2.2e-05	0.035184	0.035254	0.0	0.0
0.043011	0.048729	0.03456	0.026713	0.0	0.912821	0.271186	0.0	0.017457	0.0	0.144343	0.040541	0.013699	0.040347	0.086405	0.160743	0.0	0.0	0.065743	0.040528	0.047503	0.035367	0.698988	0.007083	0.013644	0.006501	0.0	0.039403	0.0	0.005731	0.032809	0.028307	0.0	2.2e-05	0.033302	0.0333	0.0	0.0
0.032258	0.042373	0.033445	0.026713	0.0	0.915385	0.272128	0.0	0.013057	0.0	0.135096	0.054054	0.013699	0.033039	0.068966	0.148745	0.0	0.0	0.05203	0.037703	0.048657	0.037157	0.683916	0.007821	0.015218	0.007252	0.0	0.040624	0.0	0.005731	0.03457	0.034483	0.0	2.2e-05	0.03627	0.03634	0.0	0.0
0.032258	0.025424	0.0301	0.02439	0.0	0.910256	0.271186	0.0	0.018876	0.0	0.156057	0.054054	0.013699	0.050788	0.085811	0.175202	0.0	0.0	0.057895	0.039195	0.045963	0.034531	0.692313	0.008974	0.013119	0.008234	0.0	0.038299	0.0	0.005731	0.032153	0.028821	0.0	2.2e-05	0.033592	0.033662	0.0	0.0
0.043011	0.024364	0.027871	0.02439	0.0	0.907692	0.269303	0.0	0.017599	0.0	0.151742	0.054054	0.013699	0.043373	0.08482	0.164642	0.0	0.0	0.066359	0.040975	0.049977	0.037535	0.665255	0.007404	0.014868	0.006847	0.0	0.041452	0.0	0.007163	0.034778	0.031395	0.0	4.5e-05	0.034822	0.034892	0.0	0.0
0.043011	0.045551	0.03233	0.025552	0.0	0.915385	0.270245	0.0	0.016321	0.0	0.163301	0.054054	0.013699	0.033221	0.085811	0.177889	0.0	0.0	0.07077	0.043616	0.053688	0.040578	0.760497	0.003942	0.016442	0.003698	0.0	0.044407	0.0	0.007163	0.037467	0.033968	0.0	3.4e-05	0.036343	0.03634	0.0	0.0
0.043011	0.047669	0.033445	0.025552	0.0	0.915385	0.270245	0.0	0.018308	0.0	0.128121	0.040541	0.013699	0.045907	0.086603	0.144582	0.0	0.0	0.052178	0.036423	0.045771	0.034691	0.669777	0.009038	0.013644	0.008292	0.0	0.038201	0.0	0.005731	0.032313	0.029336	0.0	1.1e-05	0.034533	0.034603	0.0	0.0
0.043011	0.069915	0.045708	0.030197	0.0	0.915385	0.270245	0.0	0.01845	0.0	0.11529	0.094595	0.027397	0.047146	0.086207	0.130464	0.0	0.0	0.061739	0.041739	0.052451	0.039842	0.725041	0.007885	0.016267	0.007223	0.0	0.043579	0.0	0.005731	0.036923	0.035512	0.0	3.4e-05	0.037284	0.037353	0.0	0.0
0.043011	0.066737	0.047938	0.03252	0.0	0.915385	0.270245	0.0	0.018308	0.0	0.126695	0.054054	0.013699	0.043793	0.088189	0.142879	0.0	0.0	0.064635	0.040861	0.050197	0.038351	0.807579	0.004968	0.017142	0.004507	0.0	0.043047	0.0	0.007163	0.036603	0.034483	0.0	3.4e-05	0.034605	0.034603	0.0	0.0
0.043011	0.081568	0.055741	0.036005	0.0	0.915385	0.270245	0.0	0.019728	0.0	0.145923	0.054054	0.013699	0.049783	0.090765	0.159949	0.0	0.0	0.071855	0.044984	0.05575	0.042269	0.83191	0.009455	0.018016	0.008754	0.0	0.046278	0.0	0.007163	0.039147	0.036541	0.000386	2.2e-05	0.037067	0.037136	0.0	0.0
0.032258	0.075212	0.059086	0.037166	0.0	0.917949	0.272128	0.0	0.017741	0.0	0.114789	0.081081	0.027397	0.041427	0.087198	0.131411	0.0	0.0	0.0653	0.042669	0.051626	0.039305	0.793081	0.009359	0.016267	0.008639	0.0	0.042772	0.0	0.007163	0.036314	0.031395	0.0	3.4e-05	0.035908	0.035906	0.0	0.0
0.043011	0.052966	0.055741	0.038328	0.0	0.912821	0.272128	0.0	0.017882	0.000122	0.143187	0.067568	0.013699	0.041647	0.087396	0.160743	0.0	0.0	0.063168	0.043186	0.054238	0.041354	0.79588	0.009776	0.017142	0.009014	0.0	0.045037	0.0	0.007163	0.038283	0.037056	0.0	2.2e-05	0.038297	0.038367	0.0	0.0
0.043011	0.032839	0.047938	0.036005	0.0	0.910256	0.270245	0.0	0.019869	0.0	0.13024	0.067568	0.013699	0.052219	0.089378	0.144582	0.0	0.0	0.068614	0.043984	0.053715	0.040757	0.821718	0.006122	0.016617	0.005605	0.0	0.044486	0.0	0.005731	0.037675	0.034483	0.0	2.2e-05	0.037139	0.037209	0.0	0.0
0.043011	0.051907	0.051282	0.037166	0.0	0.912821	0.271186	0.0	0.018166	0.0	0.127928	0.040541	0.013699	0.046959	0.085414	0.143674	0.0	0.0	0.074503	0.047423	0.056134	0.042926	0.829972	0.003974	0.017842	0.003756	0.0	0.04616	0.0	0.007163	0.039371	0.032939	0.0	3.4e-05	0.037211	0.037281	0.0	0.0
0.043011	0.060381	0.056856	0.04065	0.0	0.915385	0.272128	0.0	0.018024	0.0	0.127505	0.054054	0.013699	0.043798	0.086405	0.142462	0.0	0.0	0.066618	0.04502	0.057179	0.043781	0.865786	0.008654	0.018891	0.007974	0.0	0.047441	0.0	0.007163	0.040492	0.039629	0.000386	3.4e-05	0.039528	0.039598	0.0	0.0
0.043011	0.045551	0.052397	0.039489	0.0	0.915385	0.27307	0.0	0.015612	0.0	0.13105	0.054054	0.013699	0.031861	0.083432	0.148026	0.0	0.0	0.061727	0.04359	0.052506	0.040539	0.807579	0.008333	0.016967	0.007599	0.0	0.04354	0.0	0.007163	0.037419	0.032424	0.0	2.2e-05	0.037429	0.037498	0.0	0.0
0.043011	0.044492	0.050167	0.039489	0.0	0.910256	0.272128	0.0	0.01916	0.0	0.148428	0.040541	0.013699	0.043073	0.092945	0.164642	0.0	0.0	0.077892	0.048678	0.061302	0.046606	0.872676	0.010064	0.019941	0.009159	0.0	0.050573	0.0	0.007163	0.042892	0.041688	0.000386	2.2e-05	0.040614	0.040683	0.0	0.0
0.043011	0.028602	0.043478	0.037166	0.0	0.912821	0.272128	0.0	0.020153	0.0	0.105194	0.054054	0.013699	0.060257	0.085612	0.119034	0.0	0.0	0.082167	0.048993	0.060615	0.045949	0.955142	0.004006	0.019416	0.003785	0.0	0.049884	0.0	0.007163	0.042204	0.037056	0.0	4.5e-05	0.03989	0.039959	0.0	0.0
0.053763	0.054025	0.044593	0.037166	0.0	0.915385	0.274011	0.0	0.019869	0.000244	0.207614	0.054054	0.013699	0.051593	0.089774	0.223194	0.0	0.0	0.080676	0.050748	0.064436	0.049251	0.923778	0.007981	0.021515	0.007338	0.0	0.053056	0.0	0.007163	0.045197	0.043232	0.0	3.4e-05	0.042279	0.042348	0.0	0.0
0.043011	0.029661	0.039019	0.034843	0.0	0.905128	0.274011	0.0	0.021289	0.0	0.157136	0.054054	0.013699	0.054146	0.09453	0.17664	0.0	0.0	0.07252	0.047081	0.059461	0.045492	0.920261	0.00859	0.020115	0.007916	0.0	0.049253	0.0	0.007163	0.04198	0.0386	0.000386	3.4e-05	0.040035	0.040032	0.0	0.0
0.043011	0.049788	0.042363	0.036005	0.0	0.892308	0.27307	0.0	0.01845	0.0	0.130626	0.040541	0.013699	0.04507	0.087792	0.147458	0.0	0.0	0.072865	0.046642	0.058911	0.045551	0.925501	0.00859	0.020115	0.007859	0.0	0.048721	0.0	0.007163	0.041932	0.037571	0.0	3.4e-05	0.039094	0.039163	0.0	0.0
0.043011	0.04661	0.040134	0.036005	0.0	0.897436	0.27307	0.0	0.01916	0.0	0.127774	0.040541	0.013699	0.047403	0.089378	0.139964	0.0	0.0	0.070918	0.0478	0.06254	0.048495	0.900883	0.00984	0.022214	0.008928	0.0	0.051952	0.0	0.007163	0.044829	0.043232	0.0	2.2e-05	0.042207	0.042276	0.0	0.0
0.053763	0.072034	0.047938	0.037166	0.0	0.907692	0.27307	0.0	0.019869	0.0	0.115983	0.081081	0.027397	0.054305	0.088189	0.130881	0.0	0.0	0.085186	0.053853	0.069549	0.053886	0.991244	0.005865	0.025713	0.005461	0.0	0.058375	0.0	0.008596	0.050286	0.049408	0.0	5.6e-05	0.044451	0.04452	0.0	0.0
0.064516	0.059322	0.046823	0.037166	0.0	0.907692	0.270245	0.0	0.021289	0.0	0.162184	0.081081	0.027397	0.054908	0.094134	0.17804	0.0	0.0	0.077621	0.062266	0.091569	0.072544	0.91818	0.009583	0.036558	0.008754	0.0	0.076421	0.0	0.010029	0.067123	0.07823	0.000386	2.2e-05	0.061464	0.061532	0.0	0.0
0.064516	0.057203	0.046823	0.037166	0.0	0.912821	0.269303	0.0	0.019869	0.0	0.12974	0.067568	0.013699	0.047576	0.092549	0.142197	0.0	0.0	0.08574	0.059494	0.0759	0.058739	0.910357	0.010897	0.025713	0.009997	0.0	0.063103	0.0	0.008596	0.05432	0.050437	0.0	3.4e-05	0.054514	0.05451	0.0	0.0
0.064516	0.04661	0.045708	0.037166	0.0	0.917949	0.270245	0.0	0.017315	0.0	0.132938	0.067568	0.013699	0.034797	0.089972	0.150032	0.0	0.0	0.082031	0.060889	0.078291	0.060907	0.900739	0.008205	0.026937	0.007541	0.0	0.065113	0.0	0.008596	0.05632	0.054555	0.0	3.4e-05	0.056686	0.056754	0.0	0.0
0.064516	0.040254	0.043478	0.036005	0.0	0.915385	0.270245	0.0	0.020295	0.000122	0.131743	0.054054	0.013699	0.047328	0.095323	0.147875	0.0	0.0	0.092886	0.062968	0.078814	0.061365	0.924496	0.007564	0.027637	0.006992	0.0	0.06531	0.0	0.008596	0.056544	0.048893	0.0	4.5e-05	0.055527	0.055596	0.0	0.0
0.064516	0.024364	0.036789	0.034843	0.0	0.915385	0.270245	0.0	0.021856	0.0	0.102728	0.054054	0.013699	0.060402	0.093143	0.117255	0.0	0.0	0.07385	0.059327	0.07579	0.059316	0.925501	0.006667	0.025888	0.00627	0.0	0.063379	0.0	0.007163	0.055088	0.053525	0.0	1.1e-05	0.057844	0.057912	0.0	0.0
0.064516	0.084746	0.055741	0.04065	0.0	0.915385	0.271186	0.0	0.020295	0.0	0.146386	0.054054	0.013699	0.053613	0.090369	0.163166	0.0	0.0	0.089794	0.063819	0.078181	0.060888	0.922702	0.005801	0.026587	0.005547	0.0	0.064995	0.0	0.008596	0.056256	0.049408	0.0	4.5e-05	0.056541	0.056609	0.0	0.0
0.064516	0.042373	0.047938	0.039489	0.0	0.915385	0.271186	0.0	0.019728	0.0	0.113209	0.081081	0.027397	0.041932	0.09671	0.128042	0.0	0.0	0.072557	0.059748	0.073728	0.058222	0.93763	0.007147	0.025363	0.006645	0.0	0.061626	0.0	0.008596	0.053968	0.047864	0.0	2.2e-05	0.056396	0.056464	0.0	0.0
0.064516	0.048729	0.046823	0.038328	0.0	0.920513	0.272128	0.0	0.023134	0.0	0.150239	0.081081	0.027397	0.055801	0.101665	0.164263	0.0	0.0	0.087674	0.06424	0.081013	0.063215	0.93641	0.008141	0.027637	0.00757	0.0	0.067477	0.0	0.008596	0.058497	0.05404	0.0	3.4e-05	0.059654	0.05965	0.0	0.0
0.053763	0.080508	0.056856	0.042973	0.0	0.917949	0.27307	0.0	0.022708	0.0	0.130125	0.067568	0.027397	0.053687	0.101467	0.148783	0.0	0.0	0.083461	0.061547	0.074305	0.057705	0.897294	0.010577	0.024663	0.009737	0.0	0.062138	0.0	0.007163	0.053663	0.047349	0.0	3.4e-05	0.055962	0.05603	0.0	0.0
0.064516	0.07839	0.061315	0.045296	0.0	0.915385	0.27307	0.0	0.024695	0.0	0.137562	0.108108	0.041096	0.065166	0.101863	0.151622	0.0	0.0	0.082931	0.062389	0.080271	0.062499	0.926936	0.010224	0.027987	0.009419	0.0	0.067319	0.0	0.008596	0.058241	0.055584	0.0	2.2e-05	0.059726	0.059794	0.0	0.0
0.064516	0.060381	0.059086	0.045296	0.0	0.912821	0.272128	0.0	0.022424	0.0	0.218172	0.067568	0.013699	0.052476	0.10107	0.234965	0.0	0.0	0.093453	0.065906	0.079308	0.0622	0.872963	0.012372	0.027637	0.011326	0.0	0.065743	0.0	0.008596	0.05728	0.045291	0.000386	4.5e-05	0.057337	0.057406	0.0	0.0
0.064516	0.09322	0.065775	0.04878	0.0	0.910256	0.270245	0.0	0.022708	0.000122	0.146077	0.081081	0.027397	0.051705	0.10325	0.159646	0.0	0.0	0.089535	0.065468	0.083569	0.065284	0.921768	0.009808	0.028861	0.008985	0.0	0.069546	0.0	0.008596	0.060369	0.056613	0.0	2.2e-05	0.061102	0.06117	0.0	0.0
0.053763	0.059322	0.06243	0.047619	0.0	0.915385	0.271186	0.0	0.022566	0.0	0.133785	0.081081	0.027397	0.055586	0.099287	0.149048	0.0	0.0	0.076697	0.060406	0.075047	0.058918	0.870164	0.011474	0.025363	0.010488	0.0	0.062729	0.0	0.008596	0.054672	0.047864	0.0	2.2e-05	0.057482	0.057478	0.0	0.0
0.064516	0.065678	0.06243	0.04878	0.0	0.912821	0.271186	0.0	0.029804	0.0	0.130587	0.148649	0.041096	0.048273	0.138724	0.147496	0.0	0.0	0.097691	0.066705	0.083679	0.065164	0.941793	0.007756	0.030261	0.007165	0.0	0.070807	0.0	0.008596	0.061234	0.057643	0.0	3.4e-05	0.059147	0.059215	0.0	0.0
0.064516	0.072034	0.06243	0.04878	0.0	0.912821	0.271186	0.0	0.024127	0.0	0.312731	0.067568	0.027397	0.062735	0.101268	0.32372	0.0	0.0	0.10209	0.06945	0.086868	0.067631	0.869088	0.008494	0.031835	0.007801	0.0	0.073486	0.0	0.008596	0.063506	0.060731	0.000386	2.2e-05	0.060523	0.060518	0.0	0.0
0.064516	0.04661	0.054627	0.046458	0.0	0.910256	0.270245	0.0	0.024695	0.0	0.131435	0.054054	0.013699	0.059855	0.105826	0.149767	0.0	0.0	0.090471	0.068126	0.083432	0.06586	0.947678	0.010256	0.03131	0.009419	0.0	0.070669	0.0	0.008596	0.061842	0.057128	0.0	4.5e-05	0.059654	0.059722	0.0	0.0
0.075269	0.063559	0.059086	0.047619	0.0	0.910256	0.271186	0.0	0.018876	0.000244	0.131435	0.081081	0.027397	0.035302	0.097107	0.144771	0.0	0.0	0.100845	0.070143	0.087363	0.068367	0.837006	0.007788	0.03201	0.007194	0.0	0.07388	0.0	0.008596	0.06413	0.060731	0.000386	3.4e-05	0.061247	0.061315	0.0	0.0
0.064516	0.118644	0.073579	0.052265	0.0	0.915385	0.272128	0.0	0.025546	0.000244	0.149507	0.121622	0.041096	0.058377	0.109988	0.164717	0.0	0.0	0.096632	0.068389	0.084064	0.065661	0.92306	0.010385	0.03096	0.009448	0.0	0.071063	0.0	0.008596	0.061602	0.056099	0.0	2.2e-05	0.059582	0.05965	0.0	0.0
0.075269	0.081568	0.071349	0.053426	0.0	0.915385	0.272128	0.0	0.029662	0.0	0.113864	0.108108	0.027397	0.058709	0.12822	0.130237	0.0	0.0	0.094722	0.068635	0.086786	0.06777	0.856815	0.009071	0.03201	0.008234	0.0	0.073545	0.0	0.008596	0.063746	0.06176	0.000386	4.5e-05	0.061826	0.061894	0.0	0.0
0.075269	0.065678	0.06689	0.052265	0.0	0.915385	0.272128	0.0	0.028811	0.000244	0.13602	0.081081	0.027397	0.067631	0.117122	0.15113	0.0	0.0	0.092677	0.06874	0.083432	0.065303	0.905117	0.013141	0.030261	0.01199	0.0	0.070846	0.0	0.008596	0.061522	0.057643	0.0	2.2e-05	0.060523	0.060591	0.0	0.0
0.075269	0.057203	0.063545	0.052265	0.0	0.915385	0.27307	0.0	0.028811	0.0	0.146193	0.081081	0.027397	0.069398	0.115537	0.162295	0.0	0.0	0.089227	0.068363	0.084971	0.066756	0.85782	0.010353	0.031135	0.009505	0.0	0.072304	0.0	0.008596	0.062978	0.06176	0.0	5.6e-05	0.062115	0.062111	0.0	0.0
0.075269	0.058263	0.060201	0.052265	0.0	0.915385	0.27307	0.0	0.029804	0.0	0.130395	0.121622	0.041096	0.059083	0.128617	0.145566	0.0	0.0	0.090397	0.067196	0.082002	0.064249	0.908347	0.010962	0.029561	0.010083	0.0	0.069664	0.0	0.008596	0.060529	0.056099	0.000386	1.1e-05	0.059799	0.059867	0.0	0.0
0.075269	0.083686	0.06689	0.053426	0.0	0.915385	0.274011	0.0	0.038178	0.000122	0.117679	0.094595	0.041096	0.082177	0.1413	0.133606	0.0	0.0	0.096521	0.067705	0.083954	0.065721	0.862557	0.009071	0.030436	0.008321	0.0	0.070708	0.0	0.008596	0.061426	0.054555	0.000386	4.5e-05	0.059509	0.059505	0.0	0.0
0.075269	0.073093	0.06689	0.055749	0.0	0.912821	0.274011	0.0	0.031081	0.0	0.14785	0.108108	0.041096	0.063712	0.129806	0.165247	0.0	0.0	0.084114	0.067126	0.085329	0.067591	0.901744	0.012821	0.03096	0.011759	0.0	0.070944	0.0	0.008596	0.062322	0.057128	0.0	3.4e-05	0.062767	0.062835	0.0	0.0
0.075269	0.102754	0.076923	0.060395	0.0	0.912821	0.27307	0.0	0.029804	0.0	0.123613	0.094595	0.027397	0.074177	0.116132	0.136899	0.0	0.0	0.087317	0.069643	0.084614	0.066875	0.858753	0.010994	0.029911	0.01017	0.0	0.070413	0.0	0.008596	0.06173	0.054555	0.000386	4.5e-05	0.06226	0.062328	0.0	0.0
0.075269	0.072034	0.073579	0.059233	0.0	0.915385	0.274011	0.0	0.029236	0.0	0.20457	0.094595	0.027397	0.06988	0.116726	0.221112	0.0	0.0	0.090299	0.069608	0.087363	0.068586	0.885595	0.011282	0.03061	0.010343	0.0	0.072796	0.0	0.008596	0.063458	0.059701	0.000386	3.4e-05	0.064287	0.064355	0.0	0.0
0.075269	0.085805	0.075808	0.060395	0.0	0.915385	0.274011	0.0	0.029946	0.0	0.143573	0.108108	0.041096	0.072456	0.117915	0.157148	0.0	0.0	0.099712	0.072573	0.088215	0.069401	0.857891	0.007564	0.03096	0.006992	0.0	0.073131	0.0	0.008596	0.063874	0.05404	0.0	3.4e-05	0.062839	0.062907	0.0	0.0
0.064516	0.058263	0.068004	0.059233	0.0	0.917949	0.274011	0.0	0.029946	0.0	0.150355	0.094595	0.027397	0.065559	0.123266	0.165815	0.0	0.0	0.096484	0.073258	0.091321	0.072186	0.888897	0.010545	0.033059	0.009476	0.0	0.075791	0.0	0.008596	0.066467	0.059701	0.0	2.2e-05	0.065156	0.065224	0.0	0.0
0.064516	0.038136	0.059086	0.055749	0.0	0.912821	0.27307	0.0	0.028101	0.0	0.115174	0.094595	0.027397	0.063656	0.116726	0.132395	0.0	0.0	0.102459	0.07281	0.088875	0.06954	0.845044	0.014455	0.03131	0.01329	0.0	0.073604	0.0	0.008596	0.064002	0.054555	0.0	2.2e-05	0.062839	0.062835	0.0	0.0
0.075269	0.037076	0.055741	0.053426	0.0	0.912821	0.27307	0.0	0.031365	0.0	0.150162	0.135135	0.041096	0.071011	0.124257	0.16468	0.0	0.0	0.096829	0.073723	0.091074	0.071868	0.883729	0.010417	0.033234	0.009505	0.0	0.075633	0.0	0.010029	0.066243	0.059187	0.000386	1.1e-05	0.065011	0.065079	0.0	0.0
0.075269	0.041314	0.053512	0.053426	0.0	0.915385	0.274011	0.0	0.032785	0.0	0.130973	0.108108	0.041096	0.076066	0.12604	0.146815	0.0	0.0	0.105983	0.075424	0.094043	0.073777	0.844255	0.012404	0.033759	0.011412	0.0	0.077879	0.0	0.008596	0.06786	0.060731	0.0	4.5e-05	0.065735	0.065803	0.0	0.0
0.075269	0.065678	0.055741	0.053426	0.0	0.915385	0.274011	0.0	0.031365	0.0	0.116677	0.094595	0.027397	0.066102	0.128419	0.132584	0.0	0.0	0.099823	0.072722	0.090799	0.07149	0.896218	0.009615	0.032535	0.008899	0.0	0.075259	0.0	0.008596	0.065795	0.057643	0.000386	4.5e-05	0.063491	0.063559	0.0	0.0
0.075269	0.054025	0.054627	0.053426	0.0	0.912821	0.274011	0.0	0.03094	0.000122	0.160758	0.108108	0.041096	0.068308	0.12505	0.17664	0.0	0.0	0.095116	0.073135	0.093741	0.074255	0.823297	0.013333	0.035333	0.012279	0.0	0.077958	0.0	0.010029	0.068484	0.064848	0.000386	2.2e-05	0.065518	0.065586	0.0	0.0
0.075269	0.048729	0.053512	0.053426	0.0	0.910256	0.274011	0.0	0.029095	0.000366	0.146732	0.121622	0.041096	0.065031	0.120293	0.163128	0.0	0.0	0.091013	0.070793	0.088215	0.069739	0.886098	0.014744	0.032709	0.01355	0.0	0.07386	0.0	0.010029	0.064739	0.060731	0.0	2.2e-05	0.062984	0.06298	0.0	0.0
0.075269	0.026483	0.044593	0.051103	0.0	0.910256	0.27307	0.0	0.031507	0.0	0.135096	0.081081	0.027397	0.075023	0.121879	0.1492	0.0	0.0	0.101732	0.075424	0.095225	0.075349	0.855595	0.008686	0.035333	0.008032	0.0	0.078786	0.0	0.010029	0.069172	0.06279	0.000386	3.4e-05	0.066025	0.066092	0.0	0.0
0.075269	0.0625	0.050167	0.052265	0.0	0.912821	0.27307	0.0	0.034913	0.000366	0.13051	0.135135	0.041096	0.071885	0.137931	0.146626	0.0	0.0	0.093761	0.071924	0.088435	0.070077	0.893921	0.011571	0.032185	0.010343	0.0	0.073466	0.0	0.008596	0.064579	0.056613	0.0	3.4e-05	0.063563	0.063631	0.0	0.0
0.075269	0.099576	0.06243	0.055749	0.0	0.912821	0.27307	0.0	0.033494	0.000122	0.131242	0.135135	0.054795	0.076426	0.128419	0.146285	0.0	0.0	0.099194	0.075056	0.092668	0.073041	0.851432	0.009744	0.033059	0.008985	0.0	0.076914	0.0	0.008596	0.067299	0.06176	0.000386	3.4e-05	0.06617	0.066165	0.0	0.0
0.075269	0.113347	0.075808	0.061556	0.0	0.915385	0.274011	0.0	0.022708	0.0	0.117563	0.081081	0.027397	0.038781	0.113952	0.133454	0.0	0.0	0.094426	0.072705	0.090854	0.071748	0.879279	0.012885	0.03236	0.011759	0.0	0.075456	0.0	0.008596	0.066115	0.060216	0.0	2.2e-05	0.065518	0.065513	0.0	0.0
0.075269	0.059322	0.068004	0.059233	0.0	0.910256	0.27307	0.0	0.030798	0.000244	0.132244	0.081081	0.027397	0.067934	0.124653	0.149427	0.0	0.0	0.092812	0.073968	0.092091	0.073479	0.852365	0.007885	0.034284	0.007599	0.0	0.076618	0.0	0.010029	0.067748	0.060731	0.0	1.1e-05	0.066314	0.066382	0.0	0.0
0.075269	0.081568	0.070234	0.060395	0.0	0.912821	0.275895	0.0	0.039171	0.000122	0.157213	0.135135	0.054795	0.076926	0.150218	0.170433	0.0	0.0	0.102977	0.07681	0.098579	0.077815	0.867939	0.010128	0.036558	0.009332	0.0	0.081958	0.0	0.010029	0.071781	0.067936	0.0	4.5e-05	0.069572	0.069567	0.0	0.0
0.075269	0.055085	0.06466	0.058072	0.0	0.912821	0.276836	0.0	0.037752	0.0	0.128006	0.121622	0.054795	0.092665	0.131589	0.145982	0.0	0.0	0.096274	0.073968	0.092339	0.072902	0.819422	0.015064	0.032884	0.013695	0.0	0.076756	0.0	0.010029	0.067235	0.060731	0.0	2.2e-05	0.066966	0.067033	0.0	0.0
0.086022	0.084746	0.070234	0.060395	0.0	0.910256	0.275895	0.0	0.039597	0.000489	0.205379	0.121622	0.041096	0.078558	0.149822	0.218728	0.0	0.0	0.103112	0.077793	0.098166	0.077716	0.864136	0.00859	0.036033	0.007916	0.0	0.081544	0.0	0.008596	0.071605	0.066907	0.000386	3.4e-05	0.068921	0.068988	0.0	0.0
0.086022	0.119703	0.083612	0.066202	0.0	0.912821	0.275895	0.0	0.034346	0.0	0.150855	0.081081	0.027397	0.082738	0.127031	0.165096	0.0	0.0	0.109778	0.077398	0.096764	0.075985	0.823871	0.011218	0.035158	0.010257	0.0	0.080401	0.0	0.010029	0.0701	0.063304	0.000386	5.6e-05	0.067038	0.067106	0.0	0.0
0.086022	0.088983	0.079153	0.065041	0.0	0.912821	0.276836	0.0	0.032643	0.000244	0.113248	0.094595	0.041096	0.073279	0.127626	0.130843	0.0	0.0	0.109014	0.078196	0.100613	0.078909	0.86715	0.014519	0.036558	0.013204	0.0	0.083435	0.0	0.010029	0.072677	0.068451	0.0	2.2e-05	0.069862	0.069929	0.0	0.0
0.086022	0.063559	0.074693	0.065041	0.0	0.912821	0.277778	0.0	0.038178	0.000244	0.135635	0.108108	0.041096	0.084169	0.139913	0.150373	0.0	0.0	0.102274	0.077302	0.096929	0.0769	0.804278	0.008974	0.035508	0.008205	0.0	0.080441	0.0	0.010029	0.070772	0.064334	0.0	2.2e-05	0.068559	0.068626	0.0	0.0
0.075269	0.050847	0.071349	0.063879	0.0	0.910256	0.275895	0.0	0.03463	0.000366	0.147002	0.108108	0.041096	0.07874	0.130797	0.16415	0.0	0.0	0.09912	0.076231	0.094895	0.074971	0.999928	0.014679	0.034109	0.013492	0.0	0.078648	0.0	0.008596	0.068964	0.061245	0.000386	3.4e-05	0.068559	0.068626	0.0	0.0
0.086022	0.060381	0.071349	0.065041	0.0	0.910256	0.275895	0.0	0.035623	0.0	0.13236	0.135135	0.041096	0.052509	0.16092	0.14602	0.0	0.0	0.11372	0.082126	0.103142	0.081853	0.999928	0.008462	0.038482	0.007916	0.0	0.085149	0.0	0.010029	0.074966	0.065878	0.000386	2.2e-05	0.070586	0.070653	0.0	0.0
0.075269	0.076271	0.072464	0.066202	0.0	0.915385	0.276836	0.0	0.033068	0.000122	0.119682	0.094595	0.041096	0.079147	0.124455	0.134666	0.0	0.0	0.101153	0.076916	0.096187	0.076124	0.999928	0.011378	0.035683	0.01043	0.0	0.080046	0.0	0.010029	0.070276	0.062275	0.0	2.2e-05	0.068486	0.068481	0.0	0.0
0.086022	0.065678	0.071349	0.065041	0.0	0.917949	0.278719	0.0	0.036475	0.000611	0.135096	0.121622	0.041096	0.080662	0.136346	0.150562	0.0	0.0	0.117971	0.083898	0.107678	0.084996	0.999928	0.008397	0.040056	0.007801	0.0	0.089208	0.0	0.010029	0.078151	0.073598	0.000386	3.4e-05	0.073771	0.073838	0.0	0.0
0.075269	0.101695	0.081382	0.069686	0.0	0.915385	0.278719	0.0	0.042152	0.000122	0.151896	0.162162	0.068493	0.083912	0.154776	0.1682	0.0	0.0	0.109926	0.082197	0.101053	0.079864	0.999928	0.011218	0.036558	0.010343	0.0	0.083809	0.0	0.010029	0.073493	0.066392	0.000386	2.2e-05	0.071165	0.07116	0.0	0.0
0.086022	0.072034	0.076923	0.068525	0.0	0.912821	0.279661	0.0	0.038036	0.000244	0.131127	0.135135	0.054795	0.07816	0.144669	0.147837	0.0	0.0	0.114065	0.082705	0.106001	0.083385	0.999928	0.011699	0.039006	0.010719	0.0	0.087769	0.0	0.010029	0.076678	0.071539	0.000386	3.4e-05	0.073843	0.073911	0.0	0.0
0.086022	0.121822	0.090301	0.073171	0.0	0.912821	0.279661	0.0	0.03761	0.000122	0.131782	0.121622	0.041096	0.07665	0.144075	0.146929	0.0	0.0	0.10719	0.082126	0.101493	0.080699	0.999928	0.009519	0.037432	0.008899	0.0	0.084046	0.0	0.010029	0.074117	0.065878	0.0	3.4e-05	0.072106	0.072101	0.0	0.0
0.086022	0.115466	0.09476	0.075494	0.0	0.912821	0.279661	0.0	0.035623	0.000122	0.135404	0.108108	0.041096	0.078651	0.134958	0.150751	0.0	0.0	0.106919	0.081626	0.104627	0.083504	0.999928	0.012083	0.039881	0.011152	0.0	0.086666	0.0	0.010029	0.076678	0.068966	0.000386	3.4e-05	0.073771	0.073838	0.0	0.0
0.086022	0.105932	0.095875	0.077816	0.0	0.915385	0.280603	0.0	0.035055	0.000366	0.119567	0.108108	0.041096	0.075748	0.134958	0.134968	0.0	0.0	0.107178	0.080381	0.102125	0.080839	0.999928	0.013077	0.037607	0.012048	0.0	0.084873	0.0	0.010029	0.074517	0.068451	0.000386	0.000112	0.072468	0.072535	0.0	0.0
0.086022	0.055085	0.082497	0.074332	0.0	0.915385	0.281544	0.0	0.037752	0.000489	0.157367	0.108108	0.041096	0.088354	0.13476	0.173082	0.0	0.0	0.115026	0.086153	0.106111	0.084141	0.999928	0.014103	0.039181	0.012799	0.0	0.087907	0.0	0.011461	0.077334	0.068451	0.0	6.7e-05	0.073554	0.073549	0.0	0.0
0.096774	0.074153	0.084727	0.075494	0.0	0.905128	0.279661	0.0	0.035481	0.000122	0.182838	0.121622	0.041096	0.082766	0.131193	0.201355	0.0	0.0	0.115014	0.083109	0.107898	0.085314	0.999928	0.012179	0.040231	0.011239	0.0	0.089306	0.0	0.010029	0.078375	0.073083	0.0	1.1e-05	0.074423	0.07449	0.0	0.0
0.086022	0.068856	0.081382	0.074332	0.0	0.905128	0.276836	0.0	0.034913	0.000366	0.157868	0.148649	0.041096	0.056736	0.152992	0.169865	0.0	0.0	0.108681	0.082311	0.103499	0.082132	0.999928	0.013077	0.038307	0.011932	0.0	0.085681	0.0	0.010029	0.075414	0.066907	0.000386	4.5e-05	0.072468	0.072463	0.0	0.0
0.086022	0.052966	0.073579	0.072009	0.0	0.912821	0.276836	0.0	0.036617	0.0	0.118488	0.094595	0.041096	0.089373	0.130004	0.134136	0.0	0.0	0.108854	0.084942	0.107431	0.085712	0.999928	0.010481	0.040756	0.009621	0.0	0.088971	0.0	0.010029	0.078711	0.072568	0.0	3.4e-05	0.075147	0.075214	0.0	0.0
0.086022	0.049788	0.068004	0.069686	0.0	0.912821	0.276836	0.0	0.036758	0.000122	0.18041	0.094595	0.027397	0.077693	0.140111	0.195488	0.0	0.0	0.104677	0.081012	0.101108	0.080739	0.999928	0.010288	0.037782	0.009794	0.0	0.083869	0.0	0.010029	0.074213	0.064334	0.000386	4.5e-05	0.072106	0.072173	0.0	0.0
0.086022	0.048729	0.06243	0.067364	0.0	0.912821	0.275895	0.0	0.034488	0.000244	0.118488	0.108108	0.041096	0.082995	0.127031	0.133909	0.0	0.0	0.123577	0.087828	0.110619	0.087144	0.999928	0.011827	0.040581	0.010806	0.0	0.091138	0.0	0.010029	0.079719	0.06948	0.000386	3.4e-05	0.074929	0.074996	0.0	0.0
0.086022	0.040254	0.056856	0.066202	0.0	0.910256	0.274953	0.0	0.103747	0.000733	0.147811	0.418919	0.136986	0.060771	0.443123	0.165285	0.0	0.0	0.116443	0.086144	0.106441	0.084877	0.999928	0.009038	0.040406	0.008263	0.0	0.08773	0.0	0.010029	0.077574	0.064334	0.000386	3.4e-05	0.072902	0.072969	0.0	0.0
0.086022	0.040254	0.054627	0.063879	0.0	0.907692	0.274011	0.0	0.032359	0.0	0.131242	0.067568	0.027397	0.074312	0.12604	0.145831	0.0	0.0	0.117725	0.086197	0.108255	0.085593	0.999928	0.009519	0.039881	0.008841	0.0	0.089503	0.0	0.008596	0.078535	0.072054	0.0	2.2e-05	0.074785	0.074852	0.0	0.0
0.086022	0.065678	0.056856	0.065041	0.0	0.910256	0.274011	0.0	0.038178	0.000244	0.119605	0.148649	0.054795	0.083542	0.140111	0.134666	0.0	0.0	0.111084	0.084995	0.107376	0.085155	0.999928	0.015192	0.040406	0.013839	0.0	0.088833	0.0	0.010029	0.078151	0.071024	0.0	2.2e-05	0.07435	0.074417	0.0	0.0
0.086022	0.079449	0.06243	0.065041	0.0	0.915385	0.276836	0.0	0.033494	0.000244	0.149121	0.094595	0.027397	0.075533	0.129211	0.163885	0.0	0.0	0.115679	0.085372	0.105451	0.083584	0.999928	0.012756	0.039181	0.01173	0.0	0.087218	0.0	0.010029	0.076694	0.066392	0.0	2.2e-05	0.072396	0.072463	0.0	0.0
0.086022	0.082627	0.06466	0.066202	0.0	0.912821	0.276836	0.0	0.036758	0.000366	0.121763	0.108108	0.041096	0.090621	0.129608	0.138715	0.0	0.0	0.11457	0.087118	0.110399	0.08788	0.999928	0.012788	0.04303	0.011672	0.0	0.091611	0.0	0.010029	0.080855	0.074112	0.000386	3.4e-05	0.075436	0.075503	0.0	0.0
0.086022	0.09322	0.068004	0.067364	0.0	0.910256	0.276836	0.0	0.036475	0.000122	0.131242	0.108108	0.041096	0.08567	0.132184	0.147837	0.0	0.0	0.117232	0.085539	0.107815	0.085891	0.999928	0.013878	0.04128	0.012712	0.0	0.089129	0.0	0.010029	0.078743	0.068451	0.000386	4.5e-05	0.073337	0.073404	0.0	0.0
0.086022	0.104873	0.073579	0.068525	0.0	0.907692	0.275895	0.0	0.037042	0.0	0.131782	0.108108	0.041096	0.079077	0.139913	0.147004	0.0	0.0	0.11032	0.088162	0.110922	0.088915	0.999928	0.016955	0.043379	0.015544	0.0	0.091591	0.0	0.010029	0.081367	0.073598	0.000386	4.5e-05	0.076015	0.07601	0.0	0.0
0.086022	0.09428	0.076923	0.069686	0.0	0.910256	0.277778	0.0	0.033778	0.0	0.152166	0.108108	0.041096	0.072676	0.13258	0.167329	0.0	0.0	0.118747	0.087934	0.108448	0.086468	0.999928	0.014583	0.041105	0.013435	0.0	0.089286	0.0	0.010029	0.078935	0.066907	0.000386	1.1e-05	0.073771	0.073838	0.0	0.0
0.086022	0.038136	0.063545	0.065041	0.0	0.912821	0.278719	0.0	0.03321	0.000366	0.116638	0.121622	0.041096	0.072624	0.130598	0.131335	0.0	0.0	0.118636	0.086653	0.109547	0.086746	0.999928	0.013558	0.04128	0.012366	0.0	0.090331	0.0	0.008596	0.079399	0.069995	0.0	3.4e-05	0.074785	0.074852	0.0	0.0
0.086022	0.057203	0.06243	0.065041	0.0	0.915385	0.279661	0.0	0.032643	0.000122	0.153399	0.081081	0.027397	0.085408	0.11851	0.169108	0.0	0.0	0.119413	0.088767	0.108942	0.086886	0.999928	0.01375	0.041455	0.012568	0.0	0.089759	0.0	0.010029	0.079383	0.066392	0.0	3.4e-05	0.073843	0.073911	0.0	0.0
0.086022	0.086864	0.069119	0.067364	0.0	0.912821	0.280603	0.0	0.036191	0.000122	0.163764	0.094595	0.041096	0.084211	0.13258	0.179706	0.0	0.0	0.114928	0.087934	0.107595	0.085434	0.999928	0.010705	0.040056	0.009794	0.0	0.089011	0.0	0.010029	0.078391	0.068966	0.000386	4.5e-05	0.074712	0.074707	0.0	0.0
0.107527	0.207627	0.102564	0.078978	0.0	0.912821	0.280603	0.0	0.032359	0.000244	0.370299	0.094595	0.027397	0.078375	0.122473	0.380871	0.0	0.0	0.13782	0.101829	0.132969	0.106797	0.999928	0.011538	0.053699	0.010719	0.0	0.109441	0.0	0.011461	0.097404	0.089552	0.000386	3.4e-05	0.087599	0.087665	0.0	0.0
0.096774	0.09428	0.089186	0.075494	0.0	0.912821	0.281544	0.0	0.032643	0.000489	0.106119	0.081081	0.027397	0.07759	0.124059	0.122516	0.0	0.0	0.135922	0.100759	0.125079	0.099735	0.999928	0.012244	0.047752	0.011181	0.0	0.103136	0.0	0.011461	0.091194	0.079259	0.0	4.5e-05	0.084992	0.084986	0.0	0.0
0.096774	0.09428	0.089186	0.075494	0.0	0.910256	0.282486	0.0	0.030514	0.000122	0.165575	0.081081	0.027397	0.07254	0.120095	0.181333	0.0	0.0	0.121125	0.094153	0.116447	0.093291	0.999928	0.011058	0.044429	0.010228	0.0	0.096418	0.0	0.010029	0.085577	0.074627	0.000386	3.4e-05	0.081807	0.081873	0.0	0.0
0.096774	0.086864	0.086957	0.076655	0.0	0.910256	0.282486	0.0	0.035339	0.000244	0.117486	0.121622	0.041096	0.089088	0.125446	0.133076	0.0	0.0	0.116012	0.093048	0.112983	0.090526	0.999928	0.014583	0.04303	0.013319	0.0	0.09368	0.0	0.011461	0.083144	0.071024	0.000386	5.6e-05	0.080576	0.080643	0.0	0.0
0.096774	0.081568	0.084727	0.076655	0.0	0.910256	0.282486	0.0	0.036191	0.000122	0.13602	0.121622	0.041096	0.090317	0.127626	0.151773	0.0	0.0	0.136058	0.098969	0.12222	0.096553	0.999928	0.01359	0.045303	0.012395	0.0	0.100792	0.0	0.010029	0.088393	0.077715	0.0	2.2e-05	0.083617	0.083683	0.0	0.0
0.096774	0.068856	0.081382	0.075494	0.0	0.910256	0.283427	0.0	0.023276	0.000244	0.135211	0.121622	0.041096	0.050157	0.107015	0.151205	0.0	0.0	0.134185	0.098908	0.119306	0.094564	0.999928	0.010577	0.044429	0.009765	0.0	0.098546	0.0	0.010029	0.086681	0.073083	0.000386	4.5e-05	0.082821	0.082815	0.0	0.0
0.096774	0.164195	0.111483	0.087108	0.0	0.910256	0.283427	0.0	0.037042	0.0	0.152243	0.108108	0.041096	0.078282	0.140507	0.167291	0.0	0.0	0.127212	0.096171	0.119306	0.094882	0.999928	0.013269	0.045303	0.012135	0.0	0.09894	0.0	0.011461	0.087241	0.076686	0.000386	3.4e-05	0.083834	0.083828	0.0	0.0
0.086022	0.118644	0.108138	0.087108	0.0	0.910256	0.282486	0.0	0.031223	0.000366	0.11687	0.081081	0.027397	0.072316	0.122473	0.132584	0.0	0.0	0.115125	0.092285	0.112159	0.08969	0.999928	0.015192	0.041805	0.01381	0.0	0.09301	0.0	0.010029	0.08244	0.068451	0.0	3.4e-05	0.0813	0.081367	0.0	0.0
0.086022	0.100636	0.107023	0.088269	0.0	0.905128	0.279661	0.0	0.036758	0.000489	0.164843	0.135135	0.054795	0.080456	0.137535	0.182431	0.0	0.0	0.118242	0.092881	0.112956	0.090307	0.999928	0.01266	0.04163	0.011759	0.0	0.093798	0.0	0.010029	0.08308	0.069995	0.000386	3.4e-05	0.082241	0.082308	0.0	0.0
0.096774	0.253178	0.157191	0.108014	0.0	0.902564	0.277778	0.0	0.035055	0.000122	0.120415	0.094595	0.041096	0.083407	0.128617	0.135195	0.0	0.0	0.127421	0.098952	0.119251	0.095339	0.999928	0.010256	0.044954	0.009361	0.0	0.098782	0.0	0.011461	0.087513	0.074627	0.0	3.4e-05	0.084196	0.084262	0.0	0.0
0.086022	0.177966	0.151616	0.109175	0.0	0.907692	0.277778	0.0	0.032643	0.000244	0.132629	0.162162	0.054795	0.070487	0.130202	0.147269	0.0	0.0	0.123651	0.094057	0.113451	0.090028	0.999928	0.016506	0.041105	0.015168	0.0	0.094113	0.0	0.010029	0.082824	0.068451	0.000386	3.4e-05	0.082241	0.082308	0.0	0.0
0.096774	0.102754	0.137124	0.106852	0.0	0.907692	0.277778	0.0	0.030372	0.000122	0.137061	0.067568	0.027397	0.072816	0.118906	0.152984	0.0	0.0	0.121359	0.097197	0.119609	0.095678	0.999928	0.012532	0.045129	0.011441	0.0	0.099236	0.0	0.010029	0.087929	0.077715	0.000386	5.6e-05	0.085354	0.085421	0.0	0.0
0.096774	0.049788	0.115942	0.101045	0.0	0.910256	0.279661	0.0	0.031223	0.0	0.117717	0.121622	0.041096	0.06858	0.125842	0.132735	0.0	0.0	0.126078	0.096145	0.114908	0.09164	0.999928	0.014583	0.042855	0.01329	0.0	0.095217	0.0	0.011461	0.084168	0.069995	0.000386	4.5e-05	0.081373	0.081367	0.0	0.0
0.096774	0.118644	0.130435	0.108014	0.0	0.910256	0.280603	0.0	0.030798	0.0	0.171047	0.108108	0.041096	0.078787	0.116132	0.18701	0.0	0.0	0.127926	0.099557	0.120846	0.096016	0.999928	0.012308	0.044604	0.01121	0.0	0.10028	0.0	0.011461	0.088345	0.078744	0.0	3.4e-05	0.084992	0.085059	0.0	0.0
0.096774	0.086864	0.118172	0.10453	0.0	0.905128	0.280603	0.0	0.034346	0.000366	0.178483	0.081081	0.027397	0.095489	0.114744	0.194504	0.0	0.0	0.117146	0.095153	0.11576	0.092575	0.999928	0.011891	0.043204	0.010834	0.0	0.096202	0.0	0.011461	0.085225	0.074627	0.000386	4.5e-05	0.083762	0.083828	0.0	0.0
0.096774	0.121822	0.121516	0.106852	0.0	0.905128	0.280603	0.0	0.033068	0.0	0.17856	0.108108	0.041096	0.075561	0.127626	0.192044	0.0	0.0	0.118698	0.095145	0.115815	0.092952	0.999928	0.011186	0.043904	0.010285	0.0	0.096123	0.0	0.011461	0.085433	0.073083	0.000386	2.2e-05	0.083327	0.083394	0.0	0.0
0.096774	0.079449	0.109253	0.103368	0.0	0.910256	0.281544	0.0	0.035197	0.000366	0.13733	0.108108	0.041096	0.072835	0.138129	0.151887	0.0	0.0	0.109174	0.091451	0.110454	0.088537	0.999928	0.011827	0.041105	0.010834	0.0	0.091867	0.0	0.010029	0.081559	0.068451	0.000386	2.2e-05	0.081952	0.081946	0.0	0.0
0.096774	0.075212	0.101449	0.101045	0.0	0.910256	0.281544	0.0	0.034488	0.000977	0.133207	0.135135	0.041096	0.072367	0.135751	0.150373	0.0	0.0	0.116456	0.092715	0.112324	0.089849	0.999928	0.010385	0.041455	0.009534	0.0	0.093384	0.0	0.011461	0.082744	0.068966	0.000386	3.4e-05	0.082169	0.082235	0.0	0.0
0.096774	0.102754	0.108138	0.103368	0.0	0.907692	0.280603	0.0	0.036049	0.000244	0.132475	0.121622	0.041096	0.082682	0.133175	0.147875	0.0	0.0	0.123294	0.098189	0.118646	0.095061	0.999928	0.015224	0.044954	0.013868	0.0	0.098369	0.0	0.010029	0.087321	0.074627	0.000386	4.5e-05	0.085282	0.085276	0.0	0.0
0.096774	0.192797	0.128205	0.110337	0.0	0.905128	0.279661	0.0	0.031507	0.0	0.120183	0.108108	0.041096	0.070558	0.125248	0.137731	0.0	0.0	0.116936	0.095601	0.114111	0.091779	0.987655	0.014744	0.042505	0.013464	0.0	0.094685	0.0	0.010029	0.084328	0.06948	0.0	1.1e-05	0.083038	0.083104	0.0	0.0
0.096774	0.136653	0.12709	0.111498	0.0	0.905128	0.278719	0.0	0.031081	0.000122	0.132784	0.094595	0.027397	0.070155	0.124257	0.146664	0.0	0.0	0.122468	0.100083	0.119251	0.095598	0.976459	0.015513	0.044604	0.014128	0.0	0.099157	0.0	0.010029	0.088025	0.076686	0.0	4.5e-05	0.085499	0.085565	0.0	0.0
0.096774	0.118644	0.123746	0.110337	0.0	0.907692	0.279661	0.0	0.032785	0.000366	0.164226	0.108108	0.041096	0.071507	0.130004	0.180046	0.0	0.0	0.117306	0.095276	0.111746	0.088974	0.972224	0.012596	0.040581	0.011528	0.0	0.093069	0.0	0.010029	0.08212	0.068966	0.0	3.4e-05	0.081735	0.081801	0.0	0.0
0.096774	0.069915	0.107023	0.105691	0.0	0.907692	0.278719	0.0	0.03392	0.000122	0.133092	0.121622	0.041096	0.067317	0.137931	0.148215	0.0	0.0	0.112636	0.093811	0.113918	0.090983	0.968923	0.015801	0.04268	0.014301	0.0	0.095197	0.0	0.010029	0.084216	0.075142	0.0	3.4e-05	0.083472	0.083538	0.0	0.0
0.086022	0.063559	0.09922	0.103368	0.0	0.907692	0.277778	0.0	0.029946	0.000489	0.150355	0.094595	0.041096	0.075902	0.114943	0.166118	0.0	0.0	0.111503	0.090486	0.10919	0.086707	0.967487	0.015737	0.038832	0.01433	0.0	0.090823	0.0	0.010029	0.079959	0.067936	0.000386	2.2e-05	0.080938	0.081005	0.0	0.0
0.096774	0.079449	0.09922	0.103368	0.0	0.905128	0.277778	0.0	0.032359	0.000244	0.120646	0.094595	0.027397	0.072699	0.127031	0.136482	0.0	0.0	0.122924	0.098118	0.118097	0.094245	0.999928	0.012019	0.043729	0.011123	0.0	0.097955	0.0	0.010029	0.086649	0.076686	0.000386	2.2e-05	0.084124	0.08419	0.0	0.0
0.096774	0.084746	0.09699	0.101045	0.0	0.905128	0.278719	0.0	0.029662	0.000244	0.149083	0.094595	0.027397	0.070801	0.117915	0.165172	0.0	0.0	0.12115	0.095548	0.112874	0.090108	0.984569	0.010128	0.04163	0.009361	0.0	0.09366	0.0	0.010029	0.082856	0.068451	0.000386	4.5e-05	0.080721	0.080788	0.0	0.0
0.096774	0.091102	0.095875	0.099884	0.0	0.905128	0.279661	0.0	0.030656	0.000244	0.119914	0.108108	0.041096	0.068697	0.123662	0.134968	0.0	0.0	0.127199	0.097803	0.114963	0.091301	0.985143	0.011859	0.041805	0.010834	0.0	0.095079	0.0	0.011461	0.083752	0.067422	0.000386	2.2e-05	0.080793	0.080788	0.0	0.0
0.107527	0.083686	0.093645	0.098722	0.0	0.907692	0.280603	0.0	0.030656	0.0	0.133323	0.121622	0.041096	0.068771	0.123266	0.148783	0.0	0.0	0.12322	0.097662	0.11653	0.093191	0.984928	0.014135	0.043729	0.013001	0.0	0.096497	0.0	0.010029	0.085513	0.071539	0.000386	4.5e-05	0.082603	0.08267	0.0	0.0
0.11828	0.080508	0.090301	0.097561	0.0	0.907692	0.280603	0.0	0.032785	0.000366	0.154246	0.121622	0.041096	0.076117	0.125842	0.169751	0.0	0.0	0.131105	0.108645	0.131512	0.107195	0.999928	0.017212	0.053699	0.015804	0.0	0.10885	0.0	0.011461	0.098092	0.081318	0.0	3.4e-05	0.092377	0.092442	0.0	0.0
0.129032	0.074153	0.088071	0.0964	0.0	0.905128	0.280603	0.0	0.033068	0.000489	0.151318	0.108108	0.041096	0.079942	0.124059	0.16748	0.0	0.0	0.142797	0.116856	0.148171	0.120144	0.999928	0.013237	0.060696	0.01225	0.0	0.12272	0.0	0.014327	0.110096	0.099331	0.000386	5.6e-05	0.102729	0.102794	0.0	0.0
0.11828	0.096398	0.09476	0.097561	0.0	0.905128	0.280603	0.0	0.031649	0.002589	0.209926	0.108108	0.041096	0.066929	0.12822	0.223799	0.0	0.0	0.14982	0.116409	0.13624	0.108985	0.999928	0.016763	0.05195	0.015342	0.0	0.113066	0.0	0.011461	0.100189	0.08595	0.000386	3.4e-05	0.094983	0.095049	0.0	0.0
0.11828	0.125	0.110368	0.103368	0.0	0.905128	0.281544	0.0	0.035623	0.000244	0.121609	0.175676	0.068493	0.072082	0.140706	0.137239	0.0	0.0	0.142588	0.111654	0.13525	0.108607	0.942941	0.012917	0.0523	0.011874	0.0	0.111864	0.0	0.011461	0.099501	0.08595	0.000386	3.4e-05	0.094404	0.094469	0.0	0.0
0.107527	0.148305	0.118172	0.108014	0.0	0.902564	0.279661	0.0	0.028385	0.0	0.149969	0.108108	0.041096	0.063637	0.11851	0.167367	0.0	0.0	0.137339	0.108926	0.126591	0.101148	0.998349	0.01359	0.046878	0.012626	0.0	0.104752	0.0	0.010029	0.092763	0.075656	0.000386	2.2e-05	0.09006	0.090126	0.0	0.0
0.107527	0.09428	0.109253	0.10453	0.0	0.902564	0.277778	0.0	0.019586	0.0	0.136252	0.094595	0.027397	0.034666	0.101665	0.149616	0.0	0.0	0.130169	0.107233	0.12989	0.104509	0.975598	0.011955	0.050026	0.011094	0.0	0.107825	0.0	0.011461	0.096044	0.083376	0.000386	2.2e-05	0.092739	0.092804	0.0	0.0
0.107527	0.081568	0.103679	0.103368	0.0	0.905128	0.279661	0.0	0.03761	0.000244	0.121224	0.135135	0.054795	0.071385	0.149029	0.137542	0.0	0.0	0.137216	0.108768	0.126838	0.101665	0.928659	0.011442	0.047577	0.010661	0.0	0.105146	0.0	0.011461	0.093355	0.0772	0.0	2.2e-05	0.090712	0.090777	0.0	0.0
0.107527	0.131356	0.112598	0.105691	0.0	0.905128	0.280603	0.0	0.035055	0.000122	0.132629	0.108108	0.041096	0.074144	0.136742	0.148518	0.0	0.0	0.125536	0.104277	0.12299	0.09882	0.957942	0.015288	0.045828	0.013984	0.0	0.102171	0.0	0.010029	0.090906	0.075142	0.000386	1.1e-05	0.090132	0.090198	0.0	0.0
0.107527	0.139831	0.118172	0.109175	0.0	0.902564	0.279661	0.0	0.028101	0.000122	0.121532	0.081081	0.027397	0.059607	0.120095	0.137353	0.0	0.0	0.136378	0.110619	0.12923	0.104012	0.917893	0.018878	0.048802	0.017219	0.0	0.106919	0.0	0.011461	0.095291	0.077715	0.000386	3.4e-05	0.091942	0.092008	0.0	0.0
0.11828	0.077331	0.104794	0.10453	0.0	0.902564	0.278719	0.0	0.028385	0.0	0.150663	0.094595	0.027397	0.064166	0.117915	0.166004	0.0	0.0	0.134124	0.108663	0.126481	0.101983	0.966626	0.013878	0.048277	0.012799	0.0	0.10485	0.0	0.011461	0.093579	0.076171	0.000386	2.2e-05	0.090277	0.090271	0.0	0.0
0.11828	0.118644	0.111483	0.106852	0.0	0.905128	0.278719	0.0	0.028385	0.000489	0.151857	0.081081	0.027397	0.065779	0.116528	0.167102	0.0	0.0	0.138608	0.110584	0.129422	0.103594	0.90605	0.015481	0.048277	0.014099	0.0	0.107136	0.0	0.010029	0.095019	0.078744	0.000386	4.5e-05	0.091291	0.091357	0.0	0.0
0.107527	0.086864	0.102564	0.10453	0.0	0.902564	0.277778	0.0	0.036758	0.0	0.137716	0.108108	0.041096	0.07911	0.138724	0.154915	0.0	0.0	0.129454	0.107154	0.12321	0.098801	0.959664	0.012981	0.045478	0.011903	0.0	0.10227	0.0	0.011461	0.090794	0.073598	0.000386	3.4e-05	0.089481	0.089547	0.0	0.0
0.107527	0.097458	0.100334	0.103368	0.0	0.902564	0.277778	0.0	0.029804	0.000122	0.134864	0.081081	0.027397	0.066144	0.122077	0.148859	0.0	0.0	0.127187	0.10611	0.125381	0.101068	0.909998	0.013782	0.047927	0.012568	0.0	0.103964	0.0	0.011461	0.092747	0.075656	0.000386	3.4e-05	0.090784	0.09085	0.0	0.0
0.107527	0.190678	0.128205	0.11266	0.0	0.902564	0.278719	0.0	0.02952	0.0	0.137947	0.094595	0.027397	0.049652	0.136346	0.154271	0.0	0.0	0.14276	0.111049	0.127938	0.103117	0.936841	0.017981	0.048977	0.016526	0.0	0.105737	0.0	0.011461	0.094363	0.071539	0.000386	4.5e-05	0.088974	0.08904	0.0	0.0
0.107527	0.111229	0.113712	0.108014	0.0	0.9	0.278719	0.0	0.029662	0.0	0.153591	0.094595	0.027397	0.063904	0.123662	0.168919	0.0	0.0	0.130686	0.108531	0.126563	0.101904	0.924783	0.015962	0.047752	0.01459	0.0	0.105166	0.0	0.011461	0.093723	0.078744	0.000386	2.2e-05	0.091001	0.091067	0.0	0.0
0.107527	0.120763	0.120401	0.111498	0.0	0.902564	0.279661	0.0	0.027533	0.000366	0.140182	0.081081	0.027397	0.067457	0.111574	0.155255	0.0	0.0	0.125437	0.107259	0.12266	0.099159	0.944951	0.012212	0.046353	0.011239	0.0	0.102368	0.0	0.011461	0.091514	0.074627	0.0	3.4e-05	0.089698	0.089764	0.0	0.0
0.096774	0.073093	0.105909	0.106852	0.0	0.902564	0.281544	0.0	0.03094	0.000366	0.171432	0.121622	0.041096	0.073246	0.120888	0.187124	0.0	0.0	0.112193	0.100759	0.117272	0.094723	0.909137	0.014583	0.043729	0.01329	0.0	0.097738	0.0	0.010029	0.087321	0.072054	0.000386	2.2e-05	0.088323	0.088389	0.0	0.0
0.107527	0.066737	0.09922	0.10453	0.0	0.9	0.280603	0.0	0.035765	0.000366	0.192201	0.108108	0.041096	0.074901	0.138724	0.206616	0.0	0.0	0.135023	0.109514	0.127663	0.102083	0.916314	0.015288	0.048102	0.013955	0.0	0.105973	0.0	0.011461	0.093867	0.078744	0.000386	3.4e-05	0.090494	0.09056	0.0	0.0
0.107527	0.087924	0.098105	0.103368	0.0	0.9	0.279661	0.0	0.027817	0.0	0.136752	0.067568	0.027397	0.063324	0.116132	0.152341	0.0	0.0	0.130181	0.105838	0.121423	0.097448	0.890548	0.011603	0.045303	0.010748	0.0	0.101048	0.0	0.010029	0.089786	0.073083	0.000386	2.2e-05	0.086947	0.086941	0.0	0.0
0.107527	0.064619	0.089186	0.099884	0.0	0.9	0.279661	0.0	0.026682	0.000122	0.135018	0.094595	0.027397	0.061332	0.112961	0.150562	0.0	0.0	0.133446	0.107724	0.127581	0.102321	0.897079	0.01234	0.048452	0.01147	0.0	0.105855	0.0	0.011461	0.094027	0.078744	0.000386	4.5e-05	0.090639	0.090705	0.0	0.0
0.096774	0.082627	0.089186	0.098722	0.0	0.902564	0.280603	0.0	0.027817	0.0	0.134325	0.081081	0.027397	0.059083	0.119699	0.149162	0.0	0.0	0.122406	0.105294	0.119664	0.096752	0.889615	0.013654	0.044779	0.012597	0.0	0.099472	0.0	0.011461	0.08897	0.07051	0.000386	2.2e-05	0.087309	0.087375	0.0	0.0
0.107527	0.068856	0.084727	0.0964	0.0	0.897436	0.279661	0.0	0.028527	0.000244	0.137754	0.081081	0.027397	0.079451	0.107015	0.156694	0.0	0.0	0.128986	0.107303	0.125299	0.100869	0.873968	0.011763	0.047228	0.010661	0.0	0.103846	0.0	0.010029	0.092555	0.075656	0.000386	2.2e-05	0.090277	0.090343	0.0	0.0
0.096774	0.04661	0.073579	0.091754	0.0	0.894872	0.280603	0.0	0.026824	0.0	0.138872	0.081081	0.027397	0.064311	0.110979	0.152152	0.0	0.0	0.136501	0.110303	0.124199	0.099676	0.888466	0.015994	0.046003	0.014619	0.0	0.102782	0.0	0.011461	0.091354	0.071539	0.000386	2.2e-05	0.087888	0.087954	0.0	0.0
0.096774	0.042373	0.06689	0.088269	0.0	0.9	0.284369	0.0	0.020295	0.000244	0.121301	0.067568	0.013699	0.040637	0.100277	0.137201	0.0	0.0	0.120632	0.103119	0.120736	0.096971	0.871384	0.014071	0.044604	0.013001	0.0	0.100359	0.0	0.010029	0.089242	0.073598	0.000386	5.6e-05	0.088178	0.088244	0.0	0.0
0.096774	0.09428	0.074693	0.089431	0.0	0.9	0.284369	0.0	0.026256	0.000122	0.133901	0.067568	0.027397	0.060327	0.111772	0.149843	0.0	0.0	0.123417	0.106224	0.121423	0.098025	0.900309	0.011987	0.045129	0.011094	0.0	0.100891	0.0	0.010029	0.090122	0.074112	0.000386	4.5e-05	0.08854	0.088606	0.0	0.0
0.096774	0.060381	0.068004	0.085947	0.0	0.9	0.285311	0.0	0.031791	0.0	0.15205	0.121622	0.041096	0.059312	0.13694	0.16714	0.0	0.0	0.139717	0.108645	0.124337	0.099795	0.86715	0.011346	0.046353	0.010603	0.0	0.102841	0.0	0.011461	0.091418	0.07051	0.000386	2.2e-05	0.087816	0.087809	0.0	0.0
0.096774	0.098517	0.082497	0.089431	0.0	0.9	0.285311	0.0	0.027675	0.0	0.137908	0.081081	0.027397	0.063932	0.115141	0.154271	0.0	0.0	0.131364	0.108856	0.125052	0.100054	0.871097	0.016378	0.045828	0.015139	0.0	0.103629	0.0	0.010029	0.091866	0.074112	0.000386	4.5e-05	0.089409	0.089474	0.0	0.0
0.107527	0.060381	0.074693	0.085947	0.0	0.897436	0.284369	0.0	0.02654	0.0	0.117717	0.081081	0.027397	0.062347	0.111772	0.132925	0.0	0.0	0.136378	0.110601	0.125739	0.100989	0.876624	0.015481	0.047053	0.014157	0.0	0.104102	0.0	0.011461	0.092603	0.072054	0.000386	2.2e-05	0.089119	0.089185	0.0	0.0
0.107527	0.100636	0.080268	0.087108	0.0	0.894872	0.283427	0.0	0.028243	0.000122	0.153591	0.081081	0.027397	0.058288	0.121879	0.171568	0.0	0.0	0.131844	0.10825	0.129642	0.104052	0.880858	0.014199	0.049152	0.013088	0.0	0.10751	0.0	0.011461	0.095564	0.083891	0.000386	3.4e-05	0.092232	0.092225	0.0	0.0
0.096774	0.073093	0.078038	0.085947	0.0	0.894872	0.280603	0.0	0.025404	0.000244	0.118488	0.094595	0.027397	0.059453	0.108997	0.131789	0.0	0.0	0.129405	0.106285	0.125052	0.100591	0.867222	0.017147	0.047402	0.015746	0.0	0.103452	0.0	0.011461	0.092171	0.075142	0.000386	2.2e-05	0.088829	0.088895	0.0	0.0
0.107527	0.081568	0.079153	0.085947	0.0	0.897436	0.279661	0.0	0.028101	0.0	0.138949	0.094595	0.027397	0.060266	0.119897	0.154801	0.0	0.0	0.14053	0.107619	0.125904	0.099994	0.891624	0.015192	0.046003	0.01381	0.0	0.10422	0.0	0.010029	0.091802	0.076686	0.000386	5.6e-05	0.089047	0.08904	0.0	0.0
0.096774	0.139831	0.091416	0.089431	0.0	0.897436	0.280603	0.0	0.028953	0.0	0.183531	0.067568	0.027397	0.070759	0.115141	0.199122	0.0	0.0	0.131955	0.105654	0.121258	0.096831	0.875117	0.017404	0.044604	0.015919	0.0	0.100634	0.0	0.011461	0.089034	0.071539	0.000386	3.4e-05	0.086947	0.086941	0.0	0.0
0.096774	0.098517	0.089186	0.088269	0.0	0.897436	0.279661	0.0	0.026682	0.0	0.191045	0.094595	0.027397	0.058896	0.114943	0.204648	0.0	0.0	0.123109	0.102259	0.119856	0.095737	0.855953	0.015577	0.043904	0.014301	0.0	0.099669	0.0	0.011461	0.088217	0.074112	0.000386	4.5e-05	0.086802	0.086868	0.0	0.0
0.107527	0.085805	0.085842	0.087108	0.0	0.897436	0.279661	0.0	0.025546	0.000122	0.137793	0.067568	0.027397	0.0605	0.108601	0.154082	0.0	0.0	0.126817	0.106338	0.125271	0.100531	0.879279	0.013109	0.046703	0.01199	0.0	0.1042	0.0	0.011461	0.092571	0.080803	0.000386	2.2e-05	0.090494	0.09056	0.0	0.0
0.107527	0.076271	0.083612	0.085947	0.0	0.894872	0.279661	0.0	0.026398	0.0	0.311498	0.121622	0.041096	0.055815	0.116132	0.32372	0.0	0.0	0.134727	0.106952	0.12255	0.097627	0.865356	0.017853	0.044779	0.016295	0.0	0.101777	0.0	0.010029	0.08985	0.073598	0.000386	4.5e-05	0.087961	0.088027	0.0	0.0
0.096774	0.088983	0.083612	0.085947	0.0	0.894872	0.279661	0.0	0.026682	0.000122	0.134787	0.121622	0.041096	0.0569	0.11633	0.150486	0.0	0.0	0.114915	0.100189	0.120681	0.097209	0.839589	0.014295	0.045653	0.013001	0.0	0.100556	0.0	0.010029	0.089642	0.079259	0.000386	2.2e-05	0.089119	0.089185	0.0	0.0
0.096774	0.068856	0.079153	0.084785	0.0	0.9	0.280603	0.0	0.02654	0.000244	0.138525	0.081081	0.027397	0.064432	0.10979	0.152795	0.0	0.0	0.123614	0.102241	0.119471	0.095857	0.837365	0.012853	0.044254	0.011672	0.0	0.099176	0.0	0.010029	0.088105	0.074627	0.000386	4.5e-05	0.08644	0.086434	0.0	0.0
0.096774	0.086864	0.082497	0.085947	0.0	0.9	0.281544	0.0	0.029095	0.000244	0.080032	0.081081	0.027397	0.066644	0.118708	0.097687	0.0	0.0	0.131351	0.103031	0.121615	0.09703	0.847484	0.014936	0.045478	0.013695	0.0	0.100891	0.0	0.010029	0.089226	0.076686	0.0	3.4e-05	0.086513	0.086579	0.0	0.0
0.096774	0.088983	0.084727	0.085947	0.0	0.920513	0.282486	0.0	0.025546	0.000122	0.098682	0.067568	0.027397	0.056446	0.111772	0.103705	0.0	0.0	0.13076	0.099268	0.117519	0.094166	0.832484	0.012853	0.044254	0.011817	0.0	0.097167	0.0	0.010029	0.086281	0.068451	0.000386	3.4e-05	0.082748	0.082742	0.0	0.0
0.096774	0.091102	0.084727	0.085947	0.0	0.938462	0.281544	0.0	0.027108	0.000122	0.135751	0.094595	0.027397	0.059008	0.116726	0.152644	0.0	0.0	0.131191	0.102724	0.123347	0.098462	0.848992	0.019551	0.046178	0.017826	0.0	0.102348	0.0	0.011461	0.090522	0.080803	0.000386	3.4e-05	0.087599	0.087665	0.0	0.0
0.096774	0.075212	0.082497	0.085947	0.0	0.938462	0.280603	0.0	0.024837	0.000122	0.13313	0.067568	0.027397	0.054898	0.110186	0.147913	0.0	0.0	0.117491	0.098127	0.114798	0.092236	0.999928	0.017788	0.04303	0.016122	0.0	0.09567	0.0	0.010029	0.085081	0.072054	0.000386	2.2e-05	0.084413	0.084407	0.0	0.0
0.096774	0.044492	0.072464	0.082462	0.0	0.938462	0.280603	0.0	0.027108	0.000366	0.137099	0.094595	0.027397	0.071624	0.106619	0.153628	0.0	0.0	0.127828	0.103978	0.120433	0.096692	0.999928	0.013013	0.045303	0.011932	0.0	0.100102	0.0	0.010029	0.088986	0.073598	0.000386	3.4e-05	0.085789	0.085855	0.0	0.0
0.096774	0.076271	0.074693	0.081301	0.0	0.938462	0.280603	0.0	0.024979	0.000122	0.116947	0.081081	0.027397	0.059252	0.107015	0.131676	0.0	0.0	0.127409	0.106961	0.123869	0.099636	0.999928	0.011699	0.047228	0.010719	0.0	0.103156	0.0	0.010029	0.091834	0.079774	0.000386	4.5e-05	0.088033	0.088099	0.0	0.0
0.096774	0.067797	0.072464	0.080139	0.0	0.941026	0.281544	0.0	0.018592	0.000122	0.136868	0.067568	0.013699	0.035279	0.095719	0.152871	0.0	0.0	0.123712	0.09961	0.11576	0.092793	0.999928	0.014808	0.043379	0.013492	0.0	0.096261	0.0	0.010029	0.085433	0.06948	0.000386	4.5e-05	0.084486	0.084552	0.0	0.0
0.096774	0.10911	0.085842	0.084785	0.0	0.935897	0.279661	0.0	0.024979	0.0	0.149545	0.094595	0.027397	0.053449	0.111772	0.166723	0.0	0.0	0.135676	0.106408	0.12277	0.098244	0.999928	0.011506	0.045653	0.010574	0.0	0.101816	0.0	0.010029	0.09025	0.074112	0.000386	3.4e-05	0.086802	0.086868	0.0	0.0
0.096774	0.161017	0.109253	0.092915	0.0	0.938462	0.279661	0.0	0.026824	0.000244	0.139758	0.081081	0.027397	0.056988	0.117122	0.151887	0.0	0.0	0.122838	0.101733	0.118564	0.095399	0.999928	0.017115	0.044604	0.015515	0.0	0.098448	0.0	0.010029	0.087705	0.069995	0.000386	2.2e-05	0.086078	0.086144	0.0	0.0
0.107527	0.098517	0.098105	0.090592	0.0	0.94359	0.282486	0.0	0.028953	0.0	0.196902	0.081081	0.027397	0.06988	0.115933	0.212672	0.0	0.0	0.148095	0.111382	0.131017	0.104808	0.999928	0.017019	0.050551	0.015573	0.0	0.108219	0.0	0.011461	0.095932	0.077715	0.000386	2.2e-05	0.09006	0.090054	0.0	0.0
0.096774	0.09428	0.095875	0.089431	0.0	0.938462	0.282486	0.0	0.029236	0.000244	0.1623	0.081081	0.027397	0.069197	0.116924	0.178457	0.0	0.0	0.12646	0.100811	0.118179	0.094544	0.999928	0.014199	0.044079	0.012886	0.0	0.098388	0.0	0.010029	0.087177	0.071024	0.000386	4.5e-05	0.085934	0.086	0.0	0.0
0.096774	0.079449	0.091416	0.087108	0.0	0.935897	0.282486	0.0	0.027675	0.000244	0.136213	0.094595	0.027397	0.061641	0.117122	0.15253	0.0	0.0	0.118365	0.102452	0.120131	0.096792	0.999928	0.013686	0.044954	0.012539	0.0	0.099965	0.0	0.010029	0.08913	0.074627	0.000386	2.2e-05	0.087743	0.087809	0.0	0.0
0.096774	0.075212	0.086957	0.085947	0.0	0.935897	0.282486	0.0	0.028527	0.000244	0.134479	0.067568	0.027397	0.07477	0.110583	0.149767	0.0	0.0	0.130329	0.104057	0.120736	0.096971	0.999928	0.0175	0.045303	0.016035	0.0	0.100201	0.0	0.010029	0.08913	0.071539	0.000386	4.5e-05	0.086657	0.086724	0.0	0.0
0.096774	0.082627	0.086957	0.085947	0.0	0.938462	0.283427	0.0	0.028811	0.000244	0.133285	0.094595	0.027397	0.060028	0.123068	0.148102	0.0	0.0	0.123343	0.10032	0.115925	0.092694	0.999928	0.015064	0.042155	0.013752	0.0	0.096517	0.0	0.010029	0.085481	0.06948	0.000386	4.5e-05	0.086006	0.086072	0.0	0.0
0.096774	0.069915	0.081382	0.084785	0.0	0.933333	0.281544	0.0	0.028953	0.0	0.13733	0.067568	0.027397	0.077038	0.110186	0.155823	0.0	0.0	0.126374	0.103189	0.121835	0.098403	0.999928	0.012564	0.047053	0.011441	0.0	0.101403	0.0	0.010029	0.090602	0.073598	0.000386	2.2e-05	0.087599	0.087665	0.0	0.0
0.096774	0.068856	0.078038	0.082462	0.0	0.933333	0.280603	0.0	0.028811	0.000122	0.13313	0.121622	0.041096	0.060874	0.122473	0.146058	0.0	0.0	0.128271	0.102697	0.119306	0.095658	0.999928	0.013686	0.044604	0.01251	0.0	0.099334	0.0	0.011461	0.088201	0.072054	0.0	3.4e-05	0.086296	0.086289	0.0	0.0
0.096774	0.058263	0.074693	0.081301	0.0	0.938462	0.280603	0.0	0.027391	0.000489	0.124345	0.121622	0.041096	0.060495	0.11633	0.139662	0.0	0.0	0.131376	0.105198	0.123045	0.098462	0.999928	0.017532	0.045828	0.015775	0.0	0.10223	0.0	0.010029	0.090602	0.075142	0.000386	2.2e-05	0.088829	0.088823	0.0	0.0
0.096774	0.080508	0.080268	0.083624	0.0	0.938462	0.281544	0.0	0.02654	0.000244	0.117833	0.094595	0.027397	0.059425	0.113357	0.133946	0.0	0.0	0.122493	0.103119	0.120901	0.097169	0.999928	0.01625	0.044954	0.014821	0.0	0.100595	0.0	0.010029	0.089498	0.076686	0.000386	0.000146	0.087237	0.087303	0.0	0.0
0.107527	0.104873	0.089186	0.085947	0.0	0.935897	0.281544	0.0	0.036333	0.0	0.192972	0.108108	0.041096	0.063773	0.151407	0.209038	0.0	0.0	0.135343	0.106952	0.125931	0.100392	0.999928	0.014423	0.047053	0.013204	0.0	0.104614	0.0	0.010029	0.092427	0.081318	0.000386	3.4e-05	0.087526	0.087592	0.0	0.0
0.096774	0.113347	0.095875	0.089431	0.0	0.933333	0.280603	0.0	0.026682	0.0	0.103884	0.081081	0.027397	0.064287	0.110384	0.120207	0.0	0.0	0.128961	0.103031	0.116392	0.092475	0.999928	0.015673	0.04198	0.014273	0.0	0.096773	0.0	0.010029	0.085241	0.07051	0.000386	4.5e-05	0.08311	0.083176	0.0	0.0
0.096774	0.118644	0.102564	0.091754	0.0	0.935897	0.280603	0.0	0.02214	0.0	0.166153	0.121622	0.027397	0.039894	0.110384	0.180425	0.0	0.0	0.130859	0.10525	0.120598	0.096792	0.999928	0.015962	0.045478	0.014648	0.0	0.099846	0.0	0.010029	0.088746	0.072054	0.0	1.1e-05	0.08463	0.084697	0.0	0.0
0.096774	0.082627	0.09476	0.089431	0.0	0.938462	0.281544	0.0	0.025688	0.0	0.119914	0.067568	0.027397	0.059481	0.10979	0.134817	0.0	0.0	0.124218	0.102654	0.120048	0.096632	0.999928	0.014071	0.046003	0.012741	0.0	0.100122	0.0	0.011461	0.089162	0.076686	0.0	3.4e-05	0.08521	0.085276	0.0	0.0
0.096774	0.098517	0.09699	0.089431	0.0	0.935897	0.280603	0.0	0.027391	0.000122	0.151626	0.067568	0.027397	0.060996	0.115933	0.168805	0.0	0.0	0.133569	0.102513	0.118152	0.094484	0.999928	0.014872	0.044079	0.013608	0.0	0.098093	0.0	0.010029	0.086889	0.07051	0.000386	3.4e-05	0.083544	0.083611	0.0	0.0
0.096774	0.119703	0.107023	0.094077	0.0	0.938462	0.281544	0.0	0.025546	0.000122	0.137716	0.067568	0.027397	0.058971	0.10979	0.151319	0.0	0.0	0.135774	0.10468	0.122522	0.097806	0.999928	0.016635	0.045653	0.015024	0.0	0.101403	0.0	0.010029	0.089706	0.074627	0.000386	2.2e-05	0.085427	0.085493	0.0	0.0
0.096774	0.083686	0.098105	0.091754	0.0	0.938462	0.282486	0.0	0.032643	0.000244	0.137947	0.081081	0.027397	0.078689	0.123266	0.155142	0.0	0.0	0.13299	0.103022	0.117904	0.094484	0.999928	0.016987	0.043904	0.01537	0.0	0.097561	0.0	0.010029	0.086617	0.068966	0.000386	4.5e-05	0.082748	0.082742	0.0	0.0
0.107527	0.09428	0.103679	0.094077	0.0	0.935897	0.282486	0.0	0.03094	0.0	0.222526	0.108108	0.027397	0.061421	0.130797	0.235494	0.0	0.0	0.13745	0.103969	0.121588	0.097766	0.999928	0.012564	0.046178	0.011643	0.0	0.100516	0.0	0.010029	0.089514	0.071024	0.000386	3.4e-05	0.084268	0.084335	0.0	0.0
0.096774	0.111229	0.104794	0.095238	0.0	0.935897	0.283427	0.0	0.018308	0.000122	0.133901	0.054054	0.013699	0.03671	0.093738	0.150449	0.0	0.0	0.114768	0.099127	0.114385	0.091938	0.999928	0.012468	0.04233	0.011441	0.0	0.095197	0.0	0.010029	0.084712	0.071539	0.000386	3.4e-05	0.084413	0.084407	0.0	0.0
0.096774	0.077331	0.095875	0.092915	0.0	0.930769	0.283427	0.0	0.025688	0.0	0.103884	0.067568	0.027397	0.056979	0.112366	0.121229	0.0	0.0	0.132744	0.102662	0.120983	0.09713	0.999928	0.014519	0.046178	0.013146	0.0	0.100102	0.0	0.010029	0.089018	0.071024	0.000386	3.4e-05	0.084703	0.084769	0.0	0.0
0.107527	0.070975	0.089186	0.090592	0.0	0.930769	0.283427	0.0	0.025972	0.000122	0.167155	0.108108	0.041096	0.060664	0.110384	0.181219	0.0	0.0	0.13628	0.102934	0.119196	0.095399	0.999928	0.012692	0.044779	0.011557	0.0	0.098763	0.0	0.010029	0.087577	0.067936	0.000386	5.6e-05	0.083906	0.083973	0.0	0.0
0.107527	0.064619	0.084727	0.088269	0.0	0.933333	0.283427	0.0	0.028385	0.000244	0.119952	0.108108	0.041096	0.065774	0.11633	0.136293	0.0	0.0	0.132054	0.104057	0.12134	0.097707	0.999928	0.015865	0.046528	0.014504	0.0	0.100496	0.0	0.011461	0.08961	0.072054	0.000386	2.2e-05	0.085789	0.085855	0.0	0.0
0.107527	0.0625	0.080268	0.085947	0.0	0.930769	0.282486	0.0	0.026114	0.000122	0.151048	0.081081	0.027397	0.062674	0.109394	0.166383	0.0	0.0	0.126522	0.102241	0.120736	0.096792	0.999928	0.014968	0.045129	0.013724	0.0	0.100162	0.0	0.010029	0.088954	0.075142	0.000386	4.5e-05	0.086223	0.086289	0.0	0.0
0.107527	0.098517	0.085842	0.088269	0.0	0.933333	0.283427	0.0	0.02583	0.000244	0.116292	0.135135	0.041096	0.056965	0.112366	0.131146	0.0	0.0	0.138818	0.106136	0.121698	0.097547	0.999928	0.011026	0.045478	0.010112	0.0	0.100516	0.0	0.010029	0.08929	0.069995	0.000386	3.4e-05	0.08492	0.084986	0.0	0.0
0.11828	0.076271	0.081382	0.085947	0.0	0.935897	0.285311	0.0	0.026682	0.000244	0.139064	0.081081	0.027397	0.057129	0.116528	0.155558	0.0	0.0	0.136846	0.106338	0.126206	0.101347	0.999928	0.017564	0.048977	0.016122	0.0	0.104378	0.0	0.011461	0.092859	0.077715	0.000386	4.5e-05	0.087526	0.087592	0.0	0.0
0.107527	0.108051	0.092531	0.090592	0.0	0.933333	0.284369	0.0	0.026398	0.000122	0.149622	0.081081	0.027397	0.055062	0.116726	0.164755	0.0	0.0	0.126472	0.10211	0.119279	0.096294	0.999928	0.016955	0.046178	0.015544	0.0	0.098763	0.0	0.010029	0.088249	0.071539	0.000386	4.5e-05	0.083183	0.083176	0.0	0.0
0.096774	0.081568	0.086957	0.088269	0.0	0.928205	0.283427	0.0	0.028669	0.000122	0.136329	0.094595	0.041096	0.076103	0.110186	0.154725	0.0	0.0	0.133002	0.103057	0.12189	0.098263	0.999928	0.012276	0.048102	0.011326	0.0	0.101206	0.0	0.010029	0.090298	0.077715	0.000386	6.7e-05	0.083183	0.083249	0.0	0.0
0.096774	0.047669	0.074693	0.083624	0.0	0.925641	0.281544	0.0	0.025972	0.0	0.132591	0.067568	0.013699	0.058583	0.112366	0.145982	0.0	0.0	0.123146	0.098724	0.114413	0.092674	0.999928	0.012949	0.045303	0.011874	0.0	0.094941	0.0	0.008596	0.085081	0.067936	0.000386	1.1e-05	0.079635	0.079702	0.0	0.0
0.107527	0.213983	0.117057	0.097561	0.0	0.920513	0.283427	0.0	0.026824	0.000244	0.132591	0.094595	0.027397	0.058555	0.115339	0.153968	0.0	0.0	0.129602	0.100268	0.117877	0.094942	0.999928	0.011667	0.045653	0.010777	0.0	0.097443	0.0	0.010029	0.086905	0.07051	0.000386	5.6e-05	0.079997	0.079991	0.0	0.0
0.107527	0.167373	0.120401	0.099884	0.0	0.871795	0.281544	0.0	0.025263	0.000122	0.155672	0.081081	0.027397	0.052986	0.113753	0.189508	0.0	0.0	0.122788	0.097469	0.112709	0.089989	0.999928	0.014103	0.04198	0.012886	0.0	0.093325	0.0	0.010029	0.082584	0.07051	0.000386	4.5e-05	0.078332	0.078399	0.0	0.0
0.107527	0.098517	0.108138	0.0964	0.0	0.861538	0.283427	0.0	0.026398	0.000366	0.14076	0.121622	0.041096	0.05819	0.113952	0.142538	0.0	0.0	0.138966	0.101241	0.116475	0.09349	0.999928	0.011058	0.044954	0.010372	0.0	0.095788	0.0	0.010029	0.085209	0.063819	0.000386	4.5e-05	0.076956	0.077023	0.0	0.0
0.096774	0.117585	0.110368	0.097561	0.0	0.907692	0.286252	0.0	0.028101	0.000122	0.170623	0.094595	0.027397	0.064381	0.116528	0.17717	0.0	0.0	0.132473	0.099671	0.118701	0.094683	0.999928	0.01391	0.045129	0.012683	0.0	0.098054	0.0	0.010029	0.086697	0.074112	0.000386	2.2e-05	0.080866	0.080932	0.0	0.0
0.096774	0.15678	0.117057	0.101045	0.0	0.917949	0.284369	0.0	0.025688	0.000244	0.175208	0.081081	0.027397	0.06166	0.108006	0.192233	0.0	0.0	0.124033	0.097969	0.111664	0.090028	0.999928	0.015929	0.04268	0.014619	0.0	0.09232	0.0	0.010029	0.082408	0.065363	0.0	3.4e-05	0.076956	0.077023	0.0	0.0
0.107527	0.092161	0.104794	0.097561	0.0	0.923077	0.284369	0.0	0.025121	0.000244	0.149276	0.121622	0.041096	0.055015	0.110979	0.16063	0.0	0.0	0.1383	0.106136	0.125024	0.10075	0.999928	0.010962	0.049676	0.010141	0.0	0.103117	0.0	0.010029	0.092027	0.076686	0.000386	4.5e-05	0.083255	0.083249	0.0	0.0
0.107527	0.07839	0.098105	0.095238	0.0	0.928205	0.284369	0.0	0.025404	0.000122	0.13733	0.081081	0.027397	0.056862	0.110583	0.154763	0.0	0.0	0.133052	0.101408	0.117244	0.093688	0.999928	0.017051	0.044779	0.015168	0.0	0.096911	0.0	0.010029	0.085849	0.068451	0.000386	5.6e-05	0.080576	0.080643	0.0	0.0
0.107527	0.054025	0.086957	0.091754	0.0	0.925641	0.284369	0.0	0.024127	0.000122	0.116215	0.081081	0.027397	0.052654	0.108799	0.131259	0.0	0.0	0.128357	0.102092	0.119911	0.096891	0.999928	0.012788	0.047228	0.011759	0.0	0.099078	0.0	0.010029	0.088618	0.073598	0.000386	4.5e-05	0.082241	0.082235	0.0	0.0
0.107527	0.052966	0.079153	0.088269	0.0	0.920513	0.282486	0.0	0.02952	0.000489	0.136136	0.094595	0.027397	0.0667	0.120293	0.154725	0.0	0.0	0.140506	0.105241	0.120268	0.096593	0.999928	0.013846	0.046703	0.012597	0.0	0.099157	0.0	0.011461	0.088233	0.068451	0.000386	3.4e-05	0.080431	0.080426	0.0	0.0
0.096774	0.059322	0.075808	0.085947	0.0	0.920513	0.280603	0.0	0.024837	0.0	0.147888	0.081081	0.027397	0.053136	0.111177	0.16097	0.0	0.0	0.118439	0.099092	0.113753	0.09158	0.999928	0.016731	0.043379	0.015255	0.0	0.094527	0.0	0.010029	0.084232	0.07051	0.000386	3.4e-05	0.080214	0.080281	0.0	0.0
0.107527	0.038136	0.06689	0.082462	0.0	0.925641	0.281544	0.0	0.019586	0.000122	0.135365	0.094595	0.027397	0.031894	0.103845	0.150297	0.0	0.0	0.139224	0.106434	0.121258	0.097488	0.999928	0.016314	0.047402	0.014879	0.0	0.100063	0.0	0.010029	0.089098	0.071539	0.000386	4.5e-05	0.081228	0.081222	0.0	0.0
0.096774	0.082627	0.072464	0.083624	0.0	0.923077	0.282486	0.0	0.024127	0.0	0.120222	0.094595	0.027397	0.053117	0.108205	0.137769	0.0	0.0	0.1289	0.101601	0.117079	0.094862	0.999928	0.013494	0.046353	0.012337	0.0	0.096596	0.0	0.010029	0.086617	0.066907	0.000386	2.2e-05	0.079852	0.079847	0.0	0.0
0.096774	0.144068	0.098105	0.091754	0.0	0.923077	0.282486	0.0	0.024979	0.000244	0.150701	0.067568	0.027397	0.056282	0.109195	0.164188	0.0	0.0	0.129897	0.101399	0.117959	0.094564	0.999928	0.011731	0.045653	0.010719	0.0	0.097522	0.0	0.010029	0.086617	0.071024	0.000386	4.5e-05	0.080793	0.08086	0.0	0.0
0.096774	0.146186	0.102564	0.094077	0.0	0.923077	0.283427	0.0	0.028101	0.0	0.136097	0.081081	0.027397	0.058929	0.121086	0.153779	0.0	0.0	0.127803	0.099689	0.113341	0.091361	0.986363	0.016667	0.044254	0.015139	0.0	0.093759	0.0	0.010029	0.083656	0.064334	0.000386	3.4e-05	0.077608	0.077675	0.0	0.0
0.107527	0.136653	0.104794	0.095238	0.0	0.920513	0.283427	0.0	0.025121	0.000122	0.132938	0.081081	0.027397	0.058265	0.108601	0.147345	0.0	0.0	0.139619	0.106215	0.122577	0.098144	0.999928	0.013077	0.047577	0.011874	0.0	0.101403	0.0	0.010029	0.089946	0.076171	0.000386	3.4e-05	0.081517	0.081584	0.0	0.0
0.086022	0.146186	0.113712	0.098722	0.0	0.923077	0.284369	0.0	0.025121	0.000122	0.115675	0.067568	0.013699	0.05242	0.113357	0.132811	0.0	0.0	0.110948	0.092881	0.106468	0.086428	0.977607	0.016154	0.041805	0.014735	0.0	0.088479	0.0	0.010029	0.079415	0.06176	0.000386	2.2e-05	0.075943	0.07601	0.0	0.0
0.096774	0.133475	0.117057	0.101045	0.0	0.920513	0.283427	0.0	0.024553	0.000366	0.121571	0.081081	0.027397	0.05545	0.108205	0.136823	0.0	0.0	0.136822	0.102434	0.120158	0.096075	0.999928	0.016314	0.046353	0.014879	0.0	0.099157	0.0	0.010029	0.087881	0.072054	0.000386	4.5e-05	0.081228	0.081294	0.0	0.0
0.096774	0.111229	0.111483	0.099884	0.0	0.923077	0.284369	0.0	0.025972	0.000122	0.169814	0.108108	0.027397	0.053907	0.115537	0.184664	0.0	0.0	0.132386	0.100197	0.114633	0.092435	0.982631	0.014872	0.044779	0.01355	0.0	0.094606	0.0	0.010029	0.084456	0.063819	0.000386	3.4e-05	0.077608	0.077675	0.0	0.0
0.096774	0.081568	0.104794	0.097561	0.0	0.920513	0.283427	0.0	0.028385	0.000366	0.119952	0.108108	0.041096	0.074167	0.110384	0.136747	0.0	0.0	0.131475	0.10175	0.11444	0.091978	0.999928	0.014615	0.044254	0.01329	0.0	0.094468	0.0	0.010029	0.084104	0.063304	0.000386	3.4e-05	0.077608	0.077602	0.0	0.0
0.107527	0.050847	0.092531	0.094077	0.0	0.920513	0.283427	0.0	0.029095	0.000122	0.177636	0.108108	0.027397	0.057947	0.126437	0.192196	0.0	0.0	0.13538	0.104285	0.120488	0.09701	0.990526	0.01359	0.047577	0.012395	0.0	0.099413	0.0	0.010029	0.08865	0.071024	0.000386	1.1e-05	0.080576	0.080643	0.0	0.0
0.096774	0.086864	0.09476	0.094077	0.0	0.925641	0.284369	0.0	0.017882	0.0	0.160527	0.081081	0.013699	0.03714	0.091161	0.173271	0.0	0.0	0.132066	0.102847	0.11455	0.092117	0.946602	0.020224	0.044079	0.018433	0.0	0.094625	0.0	0.010029	0.08428	0.063819	0.0	1.1e-05	0.077825	0.077892	0.0	0.0
0.096774	0.070975	0.086957	0.091754	0.0	0.925641	0.285311	0.0	0.025404	0.0	0.17016	0.094595	0.027397	0.054407	0.113159	0.187427	0.0	0.0	0.138793	0.105206	0.120901	0.097189	0.989378	0.013878	0.047053	0.012539	0.0	0.099571	0.0	0.010029	0.088682	0.069995	0.000386	4.5e-05	0.080069	0.080136	0.0	0.0
0.096774	0.099576	0.091416	0.092915	0.0	0.923077	0.285311	0.0	0.025972	0.0	0.312153	0.081081	0.027397	0.056502	0.11415	0.324023	0.0	0.0	0.126854	0.102154	0.11466	0.092833	0.983062	0.011314	0.044954	0.01043	0.0	0.094665	0.0	0.010029	0.084824	0.064334	0.000386	2.2e-05	0.077825	0.077892	0.0	0.0
0.107527	0.087924	0.091416	0.092915	0.0	0.920513	0.285311	0.0	0.030372	0.0	0.136097	0.067568	0.027397	0.082485	0.11197	0.153666	0.0	0.0	0.140826	0.104847	0.121258	0.09713	0.988158	0.016827	0.047577	0.01537	0.0	0.100004	0.0	0.010029	0.088794	0.072054	0.000386	4.5e-05	0.080359	0.080426	0.0	0.0
0.107527	0.086864	0.089186	0.091754	0.0	0.920513	0.285311	0.0	0.028953	0.0	0.134864	0.081081	0.027397	0.078076	0.109592	0.148329	0.0	0.0	0.144547	0.107785	0.120268	0.097229	0.947965	0.012724	0.047402	0.011643	0.0	0.098763	0.0	0.010029	0.088425	0.064334	0.000386	1.1e-05	0.078477	0.078544	0.0	0.0
0.107527	0.077331	0.084727	0.089431	0.0	0.923077	0.286252	0.0	0.024979	0.000122	0.148698	0.081081	0.027397	0.055754	0.10979	0.16502	0.0	0.0	0.13506	0.101943	0.117189	0.094007	0.973588	0.018622	0.045303	0.016959	0.0	0.096596	0.0	0.010029	0.085865	0.066392	0.000386	3.4e-05	0.078332	0.078399	0.0	0.0
0.096774	0.068856	0.081382	0.087108	0.0	0.920513	0.286252	0.0	0.023843	0.000244	0.120684	0.067568	0.027397	0.055202	0.105628	0.137277	0.0	0.0	0.120879	0.100627	0.11477	0.093708	0.956506	0.014551	0.047053	0.013319	0.0	0.095098	0.0	0.010029	0.085817	0.066907	0.000386	2.2e-05	0.077753	0.077747	0.0	0.0
0.096774	0.064619	0.075808	0.084785	0.0	0.920513	0.286252	0.0	0.026256	0.000366	0.151087	0.108108	0.041096	0.055763	0.115339	0.165172	0.0	0.0	0.130033	0.102548	0.116722	0.09349	0.949114	0.017212	0.045478	0.015717	0.0	0.09695	0.0	0.010029	0.086009	0.071539	0.000386	5.6e-05	0.079563	0.079629	0.0	0.0
0.107527	0.064619	0.072464	0.083624	0.0	0.915385	0.284369	0.0	0.02952	0.0	0.120376	0.081081	0.027397	0.078792	0.111574	0.139775	0.0	0.0	0.137327	0.105189	0.121698	0.098383	0.936912	0.014263	0.048627	0.013059	0.0	0.100122	0.0	0.010029	0.089626	0.069995	0.000386	3.4e-05	0.079925	0.079919	0.0	0.0
0.107527	0.063559	0.069119	0.081301	0.0	0.915385	0.282486	0.0	0.023985	0.0	0.149083	0.067568	0.027397	0.058003	0.103845	0.161084	0.0	0.0	0.145459	0.110443	0.124612	0.099934	0.963253	0.015897	0.048452	0.014475	0.0	0.102821	0.0	0.011461	0.091354	0.073598	0.000386	4.5e-05	0.081662	0.081729	0.0	0.0
0.107527	0.0625	0.068004	0.080139	0.0	0.920513	0.282486	0.0	0.01916	0.000122	0.117216	0.067568	0.013699	0.033941	0.099881	0.133454	0.0	0.0	0.138202	0.110768	0.129835	0.105345	0.916888	0.012244	0.05335	0.011268	0.0	0.107293	0.0	0.011461	0.096316	0.081318	0.000386	2.2e-05	0.085354	0.085421	0.0	0.0
0.107527	0.045551	0.06243	0.076655	0.0	0.920513	0.284369	0.0	0.031081	0.0	0.153322	0.081081	0.027397	0.078679	0.117717	0.169411	0.0	0.0	0.145853	0.108075	0.126481	0.10069	0.943587	0.011923	0.048802	0.011008	0.0	0.104338	0.0	0.011461	0.092107	0.07823	0.000386	3.4e-05	0.081952	0.082018	0.0	0.0
0.107527	0.04661	0.056856	0.074332	0.0	0.920513	0.285311	0.0	0.02583	0.000244	0.122072	0.108108	0.041096	0.066083	0.105826	0.137088	0.0	0.0	0.135356	0.103338	0.124007	0.099198	0.94653	0.014551	0.048452	0.013377	0.0	0.102861	0.0	0.011461	0.091162	0.082347	0.000386	3.4e-05	0.08311	0.083176	0.0	0.0
0.096774	0.043432	0.055741	0.073171	0.0	0.917949	0.284369	0.0	0.028527	0.0	0.135866	0.081081	0.027397	0.075098	0.110186	0.152871	0.0	0.0	0.125598	0.100592	0.122687	0.099099	0.949185	0.014167	0.049152	0.012943	0.0	0.101856	0.0	0.012894	0.091034	0.081832	0.000386	2.2e-05	0.0834	0.083466	0.0	0.0
0.096774	0.088983	0.069119	0.076655	0.0	0.917949	0.283427	0.0	0.022424	0.000122	0.236668	0.067568	0.027397	0.053636	0.100277	0.249726	0.0	0.0	0.118119	0.098645	0.119911	0.09715	0.937487	0.015288	0.047927	0.014012	0.0	0.099511	0.0	0.011461	0.089178	0.07823	0.0	3.4e-05	0.08311	0.083176	0.0	0.0
0.096774	0.07839	0.069119	0.076655	0.0	0.920513	0.283427	0.0	0.025263	0.0	0.083886	0.081081	0.027397	0.056722	0.110781	0.099769	0.0	0.0	0.132608	0.104513	0.12813	0.103515	0.960167	0.012532	0.051426	0.011614	0.0	0.106033	0.0	0.011461	0.094795	0.083891	0.000386	3.4e-05	0.086513	0.086579	0.0	0.0
0.107527	0.096398	0.080268	0.078978	0.0	0.920513	0.283427	0.0	0.026824	0.000366	0.171971	0.108108	0.027397	0.058831	0.115537	0.187086	0.0	0.0	0.140419	0.10775	0.128763	0.103495	0.935549	0.02	0.051076	0.018202	0.0	0.106624	0.0	0.012894	0.094891	0.081832	0.000386	3.4e-05	0.086368	0.086434	0.0	0.0
0.107527	0.100636	0.084727	0.081301	0.0	0.920513	0.284369	0.0	0.025688	0.000366	0.150239	0.067568	0.027397	0.056381	0.112564	0.165058	0.0	0.0	0.142662	0.106549	0.133381	0.107095	0.945094	0.012949	0.053175	0.012077	0.0	0.110387	0.0	0.011461	0.098172	0.086979	0.000386	1.1e-05	0.088395	0.088461	0.0	0.0
0.096774	0.090042	0.083612	0.080139	0.0	0.917949	0.284369	0.0	0.02952	0.0	0.120646	0.094595	0.027397	0.074149	0.114546	0.137807	0.0	0.0	0.138978	0.105899	0.126454	0.101426	0.911218	0.017628	0.049152	0.016064	0.0	0.104496	0.0	0.011461	0.092859	0.07823	0.000386	3.4e-05	0.085572	0.085565	0.0	0.0
0.096774	0.097458	0.088071	0.082462	0.0	0.920513	0.286252	0.0	0.01845	0.000122	0.151896	0.067568	0.013699	0.045248	0.08799	0.165739	0.0	0.0	0.134789	0.105434	0.128955	0.104231	0.907271	0.017372	0.051775	0.015948	0.0	0.106604	0.0	0.011461	0.095371	0.080803	0.000386	3.4e-05	0.087816	0.087809	0.0	0.0
0.107527	0.098517	0.088071	0.082462	0.0	0.920513	0.287194	0.0	0.032785	0.0	0.160334	0.121622	0.041096	0.065232	0.135553	0.177435	0.0	0.0	0.136501	0.109171	0.128405	0.103515	0.910213	0.015064	0.049851	0.013752	0.0	0.106131	0.0	0.011461	0.094731	0.079774	0.000386	1.1e-05	0.087816	0.087809	0.0	0.0
0.139785	0.183263	0.112598	0.091754	0.0	0.923077	0.287194	0.0	0.027959	0.000122	0.139989	0.081081	0.027397	0.055113	0.123662	0.151735	0.0	0.0	0.176864	0.140699	0.188003	0.154835	0.988588	0.020192	0.086409	0.018491	0.0	0.155325	0.0	0.018625	0.141273	0.133814	0.000386	2.2e-05	0.120756	0.120819	0.0	0.0
0.150538	0.086864	0.098105	0.087108	0.0	0.928205	0.287194	0.0	0.025972	0.000122	0.137793	0.081081	0.027397	0.058143	0.112168	0.154423	0.0	0.0	0.16564	0.139445	0.185172	0.150956	0.930238	0.017468	0.080812	0.01589	0.0	0.154045	0.0	0.020057	0.138776	0.13896	0.000386	2.2e-05	0.126692	0.126683	0.0	0.0
0.129032	0.081568	0.095875	0.087108	0.0	0.923077	0.286252	0.0	0.029946	0.000122	0.124461	0.094595	0.027397	0.070394	0.119501	0.142235	0.0	0.0	0.148391	0.126374	0.152019	0.123247	0.939209	0.014872	0.059822	0.013695	0.0	0.126798	0.0	0.012894	0.113649	0.098302	0.000386	5.6e-05	0.112213	0.112277	0.0	0.0
0.129032	0.09428	0.09699	0.088269	0.0	0.925641	0.286252	0.0	0.02654	0.0	0.138371	0.081081	0.027397	0.061365	0.112564	0.150562	0.0	0.0	0.152987	0.130006	0.156472	0.126509	0.896361	0.018686	0.061396	0.017046	0.0	0.130561	0.0	0.014327	0.116754	0.102934	0.000386	3.4e-05	0.115326	0.11539	0.0	0.0
0.129032	0.165254	0.115942	0.095238	0.0	0.928205	0.287194	0.0	0.02583	0.000122	0.152705	0.081081	0.027397	0.056049	0.113357	0.169638	0.0	0.0	0.14483	0.128278	0.152267	0.123744	0.901601	0.017212	0.059472	0.015833	0.0	0.12733	0.0	0.015759	0.114337	0.096758	0.000386	5.6e-05	0.115543	0.115607	0.0	0.0
0.139785	0.119703	0.112598	0.095238	0.0	0.923077	0.286252	0.0	0.026398	0.000122	0.141685	0.081081	0.027397	0.057559	0.114546	0.158624	0.0	0.0	0.144559	0.129006	0.154988	0.125932	0.881935	0.014776	0.060696	0.013637	0.0	0.129733	0.0	0.014327	0.11645	0.099331	0.000386	3.4e-05	0.118656	0.11872	0.0	0.0
0.129032	0.075212	0.100334	0.091754	0.0	0.923077	0.285311	0.0	0.025121	0.000122	0.142301	0.081081	0.027397	0.054833	0.111177	0.155937	0.0	0.0	0.158987	0.132787	0.15639	0.126947	0.901385	0.015513	0.060871	0.014157	0.0	0.130423	0.0	0.014327	0.117026	0.09367	0.000386	3.4e-05	0.117715	0.117707	0.0	0.0
0.129032	0.175847	0.121516	0.099884	0.0	0.923077	0.284369	0.0	0.029236	0.0	0.167656	0.081081	0.027397	0.080769	0.109195	0.184474	0.0	0.0	0.148255	0.131234	0.155785	0.126847	0.899232	0.015833	0.060871	0.014879	0.0	0.130364	0.0	0.014327	0.11725	0.098816	0.000386	4.5e-05	0.120032	0.120023	0.0	0.0
0.129032	0.167373	0.125975	0.102207	0.0	0.923077	0.283427	0.0	0.028669	0.0	0.169621	0.067568	0.027397	0.059845	0.12287	0.183755	0.0	0.0	0.146986	0.130216	0.153311	0.124679	0.8805	0.019968	0.059472	0.018202	0.0	0.128453	0.0	0.014327	0.115361	0.095214	0.000773	0.000427	0.119163	0.119227	0.0	0.0
0.139785	0.145127	0.132664	0.106852	0.0	0.925641	0.283427	0.0	0.019302	0.000122	0.166924	0.121622	0.027397	0.033941	0.10107	0.181371	0.0	0.0	0.162523	0.136076	0.159002	0.129234	0.901816	0.014872	0.061571	0.013926	0.0	0.132472	0.0	0.014327	0.118994	0.09264	0.000386	7.9e-05	0.118584	0.118575	0.0	0.0
0.139785	0.144068	0.132664	0.108014	0.0	0.925641	0.282486	0.0	0.027391	0.0	0.141222	0.108108	0.027397	0.054412	0.121879	0.156958	0.0	0.0	0.164001	0.137752	0.163125	0.132516	0.877916	0.014712	0.064719	0.013492	0.0	0.136294	0.0	0.014327	0.122355	0.104478	0.000386	9e-05	0.120901	0.120964	0.0	0.0
0.129032	0.149364	0.134894	0.110337	0.0	0.923077	0.282486	0.0	0.031081	0.000122	0.123805	0.067568	0.027397	0.081429	0.115537	0.141213	0.0	0.0	0.150485	0.13069	0.154026	0.126191	0.87971	0.013654	0.061921	0.012423	0.0	0.12863	0.0	0.012894	0.116322	0.094184	0.000386	0.000236	0.115326	0.11539	0.0	0.0
0.129032	0.205508	0.151616	0.117305	0.0	0.920513	0.283427	0.0	0.02654	0.000366	0.143033	0.081081	0.027397	0.066307	0.108601	0.157753	0.0	0.0	0.149759	0.129392	0.157545	0.127444	0.845762	0.01734	0.061571	0.015833	0.0	0.131467	0.0	0.012894	0.117586	0.10139	0.000386	2.2e-05	0.118077	0.118069	0.0	0.0
0.129032	0.269068	0.169454	0.125436	0.0	0.923077	0.284369	0.0	0.020153	0.000122	0.153977	0.081081	0.013699	0.040343	0.099881	0.168654	0.0	0.0	0.143229	0.127716	0.147566	0.119488	0.853872	0.015064	0.055449	0.01381	0.0	0.123586	0.0	0.012894	0.110608	0.091611	0.0	3.4e-05	0.114675	0.114739	0.0	0.0
0.129032	0.147246	0.153846	0.123113	0.0	0.925641	0.284369	0.0	0.02725	0.0	0.136174	0.094595	0.027397	0.055254	0.120095	0.151584	0.0	0.0	0.149204	0.129067	0.151194	0.122292	0.855738	0.014519	0.057198	0.013319	0.0	0.126561	0.0	0.014327	0.113169	0.094184	0.000386	3.4e-05	0.116919	0.116983	0.0	0.0
0.129032	0.079449	0.132664	0.117305	0.0	0.925641	0.283427	0.0	0.023985	0.000244	0.144151	0.067568	0.027397	0.058073	0.103448	0.159229	0.0	0.0	0.150892	0.1294	0.14993	0.120403	0.859757	0.015609	0.055099	0.014157	0.0	0.125438	0.0	0.012894	0.111472	0.090067	0.000386	3.4e-05	0.11634	0.116404	0.0	0.0
0.129032	0.097458	0.124861	0.116144	0.0	0.925641	0.283427	0.0	0.024837	0.0	0.138525	0.094595	0.027397	0.05444	0.110384	0.154612	0.0	0.0	0.134777	0.12912	0.148335	0.121158	0.860116	0.015865	0.057023	0.014619	0.0	0.124867	0.0	0.014327	0.11256	0.092126	0.000386	3.4e-05	0.118367	0.118431	0.0	0.0
0.129032	0.086864	0.119287	0.114983	0.0	0.917949	0.281544	0.0	0.02725	0.000244	0.141839	0.121622	0.041096	0.075808	0.104637	0.16063	0.0	0.0	0.145151	0.131111	0.14916	0.120741	0.849925	0.012821	0.055624	0.01199	0.0	0.125143	0.0	0.012894	0.111952	0.089038	0.000386	2.2e-05	0.118005	0.118069	0.0	0.0
0.11828	0.068856	0.108138	0.110337	0.0	0.915385	0.279661	0.0	0.023985	0.000122	0.137908	0.067568	0.027397	0.059331	0.103052	0.151887	0.0	0.0	0.138313	0.126313	0.145202	0.118016	0.837077	0.017724	0.054224	0.016208	0.0	0.121597	0.0	0.012894	0.109199	0.084406	0.0	1.1e-05	0.115109	0.115173	0.0	0.0
0.129032	0.114407	0.112598	0.111498	0.0	0.923077	0.280603	0.0	0.026682	0.0	0.090552	0.094595	0.027397	0.063156	0.111177	0.104046	0.0	0.0	0.141233	0.127032	0.151029	0.122849	0.820067	0.013013	0.058072	0.012106	0.0	0.126601	0.0	0.012894	0.113745	0.095214	0.0	4.5e-05	0.118222	0.118286	0.0	0.0
0.129032	0.070975	0.098105	0.106852	0.0	0.925641	0.281544	0.0	0.02654	0.0	0.210465	0.081081	0.027397	0.060561	0.112961	0.226146	0.0	0.0	0.14674	0.12712	0.14938	0.12096	0.999928	0.014071	0.056498	0.012972	0.0	0.124966	0.0	0.012894	0.111856	0.09367	0.000386	1.1e-05	0.114892	0.114956	0.0	0.0
0.129032	0.087924	0.09922	0.106852	0.0	0.920513	0.281544	0.0	0.029236	0.000122	0.127119	0.094595	0.027397	0.06324	0.122077	0.143825	0.0	0.0	0.1443	0.127111	0.153119	0.124102	0.999928	0.016282	0.058772	0.014937	0.0	0.128118	0.0	0.012894	0.114769	0.097787	0.000386	9e-05	0.118005	0.118069	0.0	0.0
0.129032	0.117585	0.103679	0.108014	0.0	0.917949	0.282486	0.0	0.026398	0.000122	0.1586	0.081081	0.027397	0.069431	0.10543	0.174482	0.0	0.0	0.148514	0.130523	0.150342	0.122471	0.999928	0.018077	0.057723	0.016613	0.0	0.125517	0.0	0.012894	0.112961	0.091611	0.0	3.4e-05	0.114168	0.114232	0.0	0.0
0.129032	0.073093	0.092531	0.103368	0.0	0.917949	0.281544	0.0	0.027675	0.0	0.169582	0.067568	0.027397	0.070805	0.10979	0.184247	0.0	0.0	0.14499	0.130348	0.149765	0.121556	0.999928	0.01484	0.056673	0.013666	0.0	0.125241	0.0	0.012894	0.11232	0.091611	0.000386	4.5e-05	0.114747	0.114811	0.0	0.0
0.129032	0.120763	0.104794	0.106852	0.0	0.917949	0.280603	0.0	0.027817	0.0	0.180102	0.094595	0.027397	0.057699	0.120491	0.194769	0.0	0.0	0.15035	0.13226	0.149573	0.120383	0.999928	0.014167	0.054399	0.013088	0.0	0.125103	0.0	0.012894	0.111376	0.088523	0.000386	4.5e-05	0.115399	0.11539	0.0	0.0
0.129032	0.131356	0.111483	0.109175	0.0	0.917949	0.280603	0.0	0.028527	0.0	0.157445	0.108108	0.041096	0.073442	0.111574	0.172552	0.0	0.0	0.144066	0.12776	0.143827	0.116902	0.999928	0.015577	0.05335	0.014417	0.0	0.120316	0.0	0.011461	0.108031	0.081832	0.000386	3.4e-05	0.113371	0.113436	0.0	0.0
0.129032	0.198093	0.134894	0.117305	0.0	0.920513	0.282486	0.0	0.027391	0.0	0.121686	0.081081	0.027397	0.05711	0.119699	0.137201	0.0	0.0	0.149672	0.128207	0.147896	0.119348	0.999928	0.018141	0.054574	0.016468	0.0	0.123606	0.0	0.011461	0.11032	0.086979	0.000386	4.5e-05	0.115399	0.11539	0.0	0.0
0.129032	0.186441	0.139353	0.119628	0.0	0.920513	0.282486	0.0	0.026398	0.000366	0.142956	0.081081	0.027397	0.074415	0.102061	0.159002	0.0	0.0	0.150128	0.129058	0.146521	0.118394	0.999928	0.013365	0.054399	0.012308	0.0	0.122227	0.0	0.012894	0.109215	0.081318	0.000386	5.6e-05	0.113516	0.11358	0.0	0.0
0.129032	0.198093	0.154961	0.127758	0.0	0.920513	0.284369	0.0	0.026256	0.0	0.155711	0.094595	0.027397	0.060346	0.111574	0.170584	0.0	0.0	0.142428	0.127444	0.146631	0.11899	0.999928	0.015609	0.055274	0.014215	0.0	0.122857	0.0	0.011461	0.110144	0.088008	0.000386	3.4e-05	0.115616	0.11568	0.0	0.0
0.129032	0.201271	0.16388	0.132404	0.0	0.920513	0.286252	0.0	0.019728	0.0	0.138679	0.081081	0.013699	0.036677	0.100476	0.154347	0.0	0.0	0.1383	0.126146	0.142673	0.116265	0.999928	0.013173	0.054224	0.012539	0.0	0.119429	0.0	0.012894	0.107503	0.081318	0.000386	3.4e-05	0.112358	0.112422	0.0	0.0
0.129032	0.139831	0.154961	0.131243	0.0	0.920513	0.287194	0.0	0.024411	0.0	0.124383	0.094595	0.027397	0.054833	0.108006	0.14004	0.0	0.0	0.148144	0.1279	0.153146	0.124361	0.999928	0.017083	0.059647	0.01563	0.0	0.127369	0.0	0.011461	0.114353	0.094184	0.000386	3.4e-05	0.114023	0.114087	0.0	0.0
0.11828	0.115466	0.144928	0.12892	0.0	0.917949	0.288136	0.0	0.025688	0.0	0.154246	0.054054	0.013699	0.058284	0.110979	0.170925	0.0	0.0	0.146728	0.126313	0.147346	0.119408	0.999928	0.018301	0.056673	0.016728	0.0	0.122838	0.0	0.012894	0.110064	0.090067	0.000386	3.4e-05	0.108811	0.108875	0.0	0.0
0.11828	0.106992	0.137124	0.127758	0.0	0.912821	0.287194	0.0	0.027391	0.0	0.137716	0.081081	0.027397	0.064208	0.113952	0.153476	0.0	0.0	0.150276	0.124014	0.144817	0.116544	0.999928	0.019071	0.054749	0.017393	0.0	0.120809	0.0	0.011461	0.107567	0.087494	0.000386	3.4e-05	0.107073	0.107138	0.0	0.0
0.129032	0.105932	0.130435	0.125436	0.0	0.915385	0.287194	0.0	0.024837	0.0	0.141531	0.067568	0.027397	0.060855	0.10543	0.156277	0.0	0.0	0.150165	0.129357	0.15059	0.121318	0.999928	0.016378	0.057723	0.014937	0.0	0.125813	0.0	0.012894	0.112144	0.09367	0.000386	4.5e-05	0.11091	0.110902	0.0	0.0
0.11828	0.097458	0.121516	0.123113	0.0	0.917949	0.288136	0.0	0.026256	0.000122	0.119991	0.135135	0.041096	0.05661	0.115141	0.135574	0.0	0.0	0.144867	0.126418	0.144762	0.116464	0.999928	0.016859	0.053525	0.015399	0.0	0.120789	0.0	0.012894	0.107519	0.085435	0.0	4.5e-05	0.109028	0.109092	0.0	0.0
0.129032	0.115466	0.124861	0.124274	0.0	0.912821	0.284369	0.0	0.024979	0.0	0.157522	0.108108	0.027397	0.057204	0.108997	0.175012	0.0	0.0	0.151089	0.126611	0.147456	0.118931	0.999928	0.016859	0.055274	0.015457	0.0	0.1227	0.0	0.011461	0.109488	0.085435	0.000386	5.6e-05	0.110838	0.110902	0.0	0.0
0.11828	0.118644	0.123746	0.124274	0.0	0.912821	0.281544	0.0	0.029236	0.0	0.140798	0.108108	0.027397	0.054562	0.130004	0.154082	0.0	0.0	0.134333	0.120488	0.138219	0.111909	0.999928	0.014167	0.050726	0.01303	0.0	0.115588	0.0	0.012894	0.103454	0.078744	0.000386	2.2e-05	0.108014	0.108006	0.0	0.0
0.129032	0.102754	0.119287	0.12079	0.0	0.912821	0.281544	0.0	0.028669	0.0	0.166423	0.094595	0.027397	0.079287	0.10761	0.183604	0.0	0.0	0.146333	0.125409	0.147731	0.119368	0.999928	0.016186	0.055449	0.014735	0.0	0.123291	0.0	0.012894	0.110176	0.087494	0.000386	4.5e-05	0.112648	0.112639	0.0	0.0
0.129032	0.150424	0.132664	0.126597	0.0	0.912821	0.280603	0.0	0.026966	0.000244	0.376503	0.094595	0.027397	0.067948	0.108799	0.386473	0.0	0.0	0.149056	0.12419	0.141765	0.114017	0.999928	0.019455	0.0516	0.018028	0.0	0.118306	0.0	0.011461	0.105294	0.079774	0.000386	3.4e-05	0.109534	0.109599	0.0	0.0
0.129032	0.084746	0.117057	0.12079	0.0	0.915385	0.281544	0.0	0.028101	0.0	0.136791	0.094595	0.027397	0.061388	0.118708	0.152454	0.0	0.0	0.141849	0.125163	0.146824	0.119368	0.999928	0.01734	0.056498	0.015977	0.0	0.122404	0.0	0.012894	0.11	0.088008	0.0	3.4e-05	0.110838	0.11083	0.0	0.0
0.129032	0.096398	0.118172	0.12079	0.0	0.912821	0.280603	0.0	0.031507	0.0	0.123767	0.081081	0.027397	0.063039	0.131788	0.139624	0.0	0.0	0.155636	0.130129	0.149985	0.120621	0.999928	0.014776	0.055973	0.013406	0.0	0.124532	0.0	0.011461	0.11088	0.086979	0.000386	1.1e-05	0.109607	0.109599	0.0	0.0
0.129032	0.092161	0.111483	0.117305	0.0	0.912821	0.279661	0.0	0.027817	0.0	0.154516	0.067568	0.027397	0.065947	0.11415	0.169638	0.0	0.0	0.146481	0.1259	0.146356	0.118493	0.999928	0.020641	0.056148	0.018837	0.0	0.122148	0.0	0.012894	0.109327	0.088008	0.000386	4.5e-05	0.109752	0.109744	0.0	0.0
0.129032	0.121822	0.121516	0.123113	0.0	0.912821	0.280603	0.0	0.036758	0.0	0.119952	0.108108	0.041096	0.071577	0.145462	0.136444	0.0	0.0	0.156695	0.129006	0.14905	0.119826	0.999928	0.014519	0.055624	0.01329	0.0	0.124099	0.0	0.011461	0.110416	0.088523	0.000386	3.4e-05	0.11062	0.110685	0.0	0.0
0.11828	0.118644	0.119287	0.12079	0.0	0.915385	0.281544	0.0	0.036758	0.0	0.157522	0.108108	0.041096	0.070296	0.146651	0.171455	0.0	0.0	0.140025	0.124146	0.141133	0.11362	0.999928	0.015481	0.051251	0.014215	0.0	0.117873	0.0	0.012894	0.105006	0.081318	0.000386	4.5e-05	0.108666	0.10873	0.0	0.0
0.129032	0.096398	0.111483	0.117305	0.0	0.915385	0.282486	0.0	0.029946	0.0	0.138332	0.081081	0.027397	0.064876	0.123662	0.154725	0.0	0.0	0.138658	0.126663	0.145779	0.118294	0.999928	0.015	0.054574	0.01381	0.0	0.121794	0.0	0.012894	0.109231	0.086979	0.000386	3.4e-05	0.11272	0.112712	0.0	0.0
0.129032	0.075212	0.101449	0.114983	0.0	0.912821	0.281544	0.0	0.028669	0.0	0.141261	0.121622	0.041096	0.06548	0.118113	0.156996	0.0	0.0	0.141762	0.126444	0.141051	0.113779	0.999928	0.014583	0.050901	0.013348	0.0	0.117972	0.0	0.011461	0.105262	0.079774	0.0	2.2e-05	0.111055	0.111047	0.0	0.0
0.129032	0.102754	0.107023	0.116144	0.0	0.912821	0.281544	0.0	0.028101	0.0	0.13733	0.094595	0.027397	0.059883	0.120293	0.153022	0.0	0.0	0.141442	0.127514	0.146796	0.118354	0.999928	0.015737	0.053525	0.014388	0.0	0.122562	0.0	0.011461	0.109311	0.086979	0.000386	3.4e-05	0.11424	0.114304	0.0	0.0
0.129032	0.087924	0.104794	0.114983	0.0	0.907692	0.279661	0.0	0.035055	0.0	0.153938	0.121622	0.041096	0.08061	0.130995	0.171833	0.0	0.0	0.144769	0.127207	0.145806	0.118493	0.999928	0.016795	0.055274	0.015428	0.0	0.121616	0.0	0.012894	0.109231	0.085435	0.000386	3.4e-05	0.110765	0.11083	0.0	0.0
0.129032	0.055085	0.091416	0.109175	0.0	0.907692	0.278719	0.0	0.027675	0.0	0.140606	0.067568	0.027397	0.063544	0.115537	0.153439	0.0	0.0	0.144695	0.125391	0.145806	0.118314	0.999928	0.018686	0.055624	0.016959	0.0	0.121459	0.0	0.011461	0.108959	0.086979	0.0	5.6e-05	0.109534	0.109599	0.0	0.0
0.129032	0.129237	0.108138	0.113821	0.0	0.912821	0.279661	0.0	0.030514	0.0	0.137061	0.094595	0.027397	0.065419	0.125644	0.153136	0.0	0.0	0.147565	0.126777	0.15015	0.121517	0.999928	0.01391	0.057023	0.012915	0.0	0.124985	0.0	0.012894	0.111872	0.091611	0.000386	2.2e-05	0.111344	0.111409	0.0	0.0
0.11828	0.143008	0.114827	0.116144	0.0	0.910256	0.279661	0.0	0.027391	0.0	0.140837	0.094595	0.027397	0.058728	0.118113	0.156504	0.0	0.0	0.144793	0.125093	0.143277	0.115768	0.999928	0.017372	0.053	0.01589	0.0	0.11941	0.0	0.012894	0.106719	0.082862	0.000386	2.2e-05	0.108883	0.108947	0.0	0.0
0.129032	0.096398	0.104794	0.11266	0.0	0.912821	0.281544	0.0	0.029095	0.0	0.111514	0.121622	0.041096	0.067126	0.11851	0.126452	0.0	0.0	0.146346	0.126093	0.146741	0.118513	0.999928	0.0175	0.054749	0.016006	0.0	0.122483	0.0	0.012894	0.109408	0.087494	0.000386	2.2e-05	0.112358	0.112422	0.0	0.0
0.11828	0.081568	0.098105	0.109175	0.0	0.910256	0.282486	0.0	0.029378	0.000122	0.15309	0.067568	0.027397	0.07175	0.116132	0.17013	0.0	0.0	0.142477	0.125725	0.143525	0.116524	0.999928	0.015	0.053699	0.014012	0.0	0.119745	0.0	0.012894	0.107439	0.079774	0.000386	1.1e-05	0.11062	0.110612	0.0	0.0
0.129032	0.103814	0.101449	0.109175	0.0	0.910256	0.283427	0.0	0.029095	0.000122	0.216823	0.067568	0.027397	0.068079	0.117915	0.230461	0.0	0.0	0.14897	0.130286	0.148281	0.119905	0.999928	0.017885	0.054749	0.016526	0.0	0.123764	0.0	0.011461	0.11064	0.086979	0.000386	0.000112	0.113878	0.113942	0.0	0.0
0.11828	0.111229	0.102564	0.109175	0.0	0.910256	0.282486	0.0	0.020863	0.000122	0.167001	0.108108	0.027397	0.03569	0.10761	0.181787	0.0	0.0	0.132781	0.122567	0.139896	0.113401	0.999928	0.01734	0.051251	0.01589	0.0	0.117282	0.0	0.012894	0.105054	0.080803	0.000386	2.2e-05	0.111851	0.111915	0.0	0.0
0.129032	0.208686	0.141583	0.123113	0.0	0.910256	0.281544	0.0	0.027675	0.0	0.141569	0.081081	0.027397	0.060355	0.117717	0.157072	0.0	0.0	0.157484	0.132962	0.15092	0.121477	0.999928	0.014583	0.055798	0.01329	0.0	0.125931	0.0	0.012894	0.112144	0.08595	0.000386	4.5e-05	0.114892	0.114883	0.0	0.0
0.11828	0.177966	0.149387	0.126597	0.0	0.910256	0.281544	0.0	0.027675	0.0	0.137446	0.081081	0.027397	0.060406	0.118113	0.153287	0.0	0.0	0.138547	0.127006	0.145532	0.117956	0.999928	0.013141	0.053699	0.012279	0.0	0.121577	0.0	0.012894	0.108911	0.083376	0.000386	0.000157	0.11424	0.114232	0.0	0.0
0.11828	0.118644	0.137124	0.124274	0.0	0.910256	0.282486	0.0	0.03023	0.0	0.121532	0.094595	0.027397	0.073101	0.11851	0.138034	0.0	0.0	0.143586	0.129576	0.145971	0.118374	0.999928	0.015256	0.054224	0.013984	0.0	0.121853	0.0	0.012894	0.109231	0.081318	0.000386	4.5e-05	0.114313	0.114304	0.0	0.0
0.129032	0.090042	0.123746	0.118467	0.0	0.910256	0.282486	0.0	0.026966	0.0	0.141415	0.067568	0.027397	0.061164	0.11415	0.156164	0.0	0.0	0.154933	0.132769	0.151304	0.122471	0.999928	0.014936	0.056148	0.013781	0.0	0.126088	0.0	0.012894	0.112849	0.08595	0.000386	3.4e-05	0.11634	0.116404	0.0	0.0
0.11828	0.057203	0.108138	0.114983	0.0	0.905128	0.281544	0.0	0.026966	0.0	0.180294	0.081081	0.027397	0.063287	0.112564	0.198365	0.0	0.0	0.133286	0.125514	0.14193	0.115509	0.999928	0.013782	0.05195	0.01277	0.0	0.11874	0.0	0.011461	0.106751	0.080288	0.000386	4.5e-05	0.113733	0.113725	0.0	0.0
0.11828	0.063559	0.102564	0.11266	0.0	0.902564	0.278719	0.0	0.026824	0.0	0.142956	0.081081	0.027397	0.059579	0.114943	0.155899	0.0	0.0	0.145077	0.129611	0.148528	0.120482	0.999928	0.016282	0.055973	0.014937	0.0	0.124237	0.0	0.011461	0.11136	0.085435	0.000386	4.5e-05	0.115761	0.115825	0.0	0.0
0.11828	0.065678	0.095875	0.109175	0.0	0.910256	0.278719	0.0	0.028669	0.0	0.138332	0.081081	0.027397	0.073457	0.111772	0.153287	0.0	0.0	0.135873	0.127076	0.14226	0.115569	0.999928	0.014968	0.051426	0.014215	0.0	0.119154	0.0	0.011461	0.106943	0.079774	0.000386	3.4e-05	0.113589	0.113653	0.0	0.0
0.129032	0.055085	0.086957	0.105691	0.0	0.907692	0.277778	0.0	0.032075	0.000611	0.145615	0.094595	0.041096	0.07636	0.123068	0.162144	0.0	0.0	0.144966	0.132023	0.153449	0.125972	0.999928	0.020353	0.060696	0.018635	0.0	0.127684	0.0	0.011461	0.115713	0.089038	0.000386	2.2e-05	0.115978	0.116042	0.0	0.0
0.129032	0.087924	0.090301	0.105691	0.0	0.907692	0.279661	0.0	0.030372	0.0	0.140953	0.081081	0.027397	0.06655	0.124455	0.155937	0.0	0.0	0.150843	0.130444	0.154026	0.12639	0.999928	0.019647	0.06297	0.018057	0.0	0.128216	0.0	0.012894	0.116145	0.095214	0.000386	3.4e-05	0.110114	0.110178	0.0	0.0
0.129032	0.101695	0.093645	0.105691	0.0	0.905128	0.280603	0.0	0.02725	0.0	0.135751	0.081081	0.027397	0.060519	0.115735	0.152454	0.0	0.0	0.156646	0.130629	0.155208	0.126847	0.999928	0.018814	0.06402	0.017191	0.0	0.128334	0.0	0.012894	0.115921	0.09367	0.000386	4.5e-05	0.107073	0.107065	0.0	0.0
0.11828	0.15678	0.114827	0.11266	0.0	0.905128	0.280603	0.0	0.027817	0.0	0.139296	0.094595	0.027397	0.05906	0.119897	0.154536	0.0	0.0	0.150658	0.122005	0.146824	0.118354	0.999928	0.014519	0.057723	0.013232	0.0	0.121636	0.0	0.012894	0.108527	0.091611	0.000386	1.1e-05	0.102295	0.10236	0.0	0.0
0.11828	0.112288	0.109253	0.110337	0.0	0.907692	0.281544	0.0	0.027675	0.0	0.139565	0.121622	0.041096	0.060795	0.117519	0.154309	0.0	0.0	0.155044	0.125251	0.143387	0.115947	0.999928	0.01359	0.056323	0.012539	0.0	0.118701	0.0	0.011461	0.106207	0.084406	0.000386	3.4e-05	0.099254	0.099247	0.0	0.0
0.11828	0.083686	0.102564	0.108014	0.0	0.907692	0.282486	0.0	0.028385	0.000122	0.194474	0.054054	0.013699	0.072966	0.110979	0.209492	0.0	0.0	0.147196	0.12176	0.142095	0.114873	0.999928	0.014968	0.055449	0.013926	0.0	0.117952	0.0	0.011461	0.105486	0.088523	0.000386	2.2e-05	0.099761	0.099826	0.0	0.0
0.11828	0.143008	0.113712	0.111498	0.0	0.905128	0.282486	0.0	0.029095	0.002223	0.167502	0.108108	0.041096	0.064998	0.119302	0.183642	0.0	0.0	0.149783	0.122944	0.142508	0.11539	0.999928	0.016699	0.055449	0.015197	0.0	0.117696	0.0	0.011461	0.105454	0.083376	0.000386	2.2e-05	0.09853	0.098596	0.0	0.0
0.129032	0.101695	0.107023	0.109175	0.0	0.905128	0.283427	0.0	0.020721	0.0	0.119528	0.094595	0.027397	0.039941	0.103052	0.134363	0.0	0.0	0.146962	0.122137	0.143992	0.116862	0.999928	0.015417	0.056848	0.014215	0.0	0.119272	0.0	0.011461	0.107055	0.090067	0.000386	3.4e-05	0.100992	0.101057	0.0	0.0
0.11828	0.075212	0.09699	0.105691	0.0	0.905128	0.283427	0.0	0.032926	0.000122	0.156019	0.162162	0.054795	0.064072	0.137138	0.171455	0.0	0.0	0.148071	0.124812	0.142233	0.115649	0.992536	0.018141	0.055798	0.016555	0.0	0.117715	0.0	0.012894	0.105854	0.085435	0.000386	3.4e-05	0.099037	0.099102	0.0	0.0
0.129032	0.128178	0.105909	0.108014	0.0	0.905128	0.283427	0.0	0.028243	0.0	0.136752	0.067568	0.027397	0.063329	0.117915	0.152909	0.0	0.0	0.154835	0.127488	0.146796	0.118413	0.999928	0.018814	0.057023	0.017162	0.0	0.12136	0.0	0.011461	0.108367	0.089038	0.000386	3.4e-05	0.10063	0.100623	0.0	0.0
0.129032	0.110169	0.103679	0.106852	0.0	0.9	0.282486	0.0	0.027533	0.0	0.132591	0.054054	0.013699	0.066948	0.112366	0.149805	0.0	0.0	0.145853	0.122655	0.141985	0.115151	0.999928	0.013526	0.055973	0.012452	0.0	0.117558	0.0	0.011461	0.10547	0.086464	0.000386	4.5e-05	0.099037	0.099102	0.0	0.0
0.11828	0.045551	0.085842	0.099884	0.0	0.9	0.282486	0.0	0.029378	0.000122	0.138679	0.094595	0.027397	0.068056	0.11851	0.152795	0.0	0.0	0.141282	0.122111	0.140006	0.114734	0.999928	0.014712	0.056848	0.013579	0.0	0.115942	0.0	0.012894	0.104958	0.082862	0.000386	3.4e-05	0.097517	0.097582	0.0	0.0
0.11828	0.060381	0.081382	0.097561	0.0	0.902564	0.283427	0.0	0.024695	0.000122	0.119605	0.067568	0.027397	0.056217	0.108403	0.135574	0.0	0.0	0.152839	0.126383	0.147923	0.119289	0.999928	0.013237	0.057723	0.01225	0.0	0.122207	0.0	0.011461	0.109119	0.091096	0.000386	2.2e-05	0.101643	0.101708	0.0	0.0
0.129032	0.069915	0.080268	0.0964	0.0	0.905128	0.283427	0.0	0.025972	0.000122	0.156635	0.067568	0.013699	0.057531	0.112564	0.17047	0.0	0.0	0.164149	0.128453	0.145559	0.117101	0.99232	0.018462	0.056323	0.016873	0.0	0.120552	0.0	0.011461	0.107375	0.086979	0.000386	4.5e-05	0.098892	0.098958	0.0	0.0
0.129032	0.098517	0.085842	0.097561	0.0	0.905128	0.283427	0.0	0.028101	0.000122	0.135018	0.081081	0.027397	0.059925	0.119897	0.152568	0.0	0.0	0.149722	0.127821	0.146219	0.118533	0.996914	0.019038	0.057023	0.017306	0.0	0.121203	0.0	0.011461	0.108687	0.092126	0.000386	1.1e-05	0.102078	0.102143	0.0	0.0
0.129032	0.084746	0.085842	0.0964	0.0	0.9	0.282486	0.0	0.028101	0.0	0.137253	0.121622	0.041096	0.068449	0.113357	0.152757	0.0	0.0	0.152186	0.126427	0.147621	0.119766	0.988588	0.017212	0.058422	0.015602	0.0	0.122247	0.0	0.012894	0.109696	0.090067	0.000386	4.5e-05	0.102223	0.102288	0.0	0.0
0.150538	0.110169	0.091416	0.097561	0.0	0.902564	0.282486	0.0	0.031791	0.000122	0.14103	0.108108	0.041096	0.063736	0.132184	0.155899	0.0	0.0	0.166921	0.144533	0.185722	0.151712	0.999928	0.016058	0.079412	0.015081	0.0	0.153986	0.0	0.015759	0.139016	0.133299	0.000386	2.2e-05	0.127923	0.127986	0.0	0.0
0.139785	0.132415	0.09922	0.099884	0.0	0.902564	0.282486	0.0	0.02725	0.0	0.137369	0.108108	0.041096	0.062693	0.11415	0.152909	0.0	0.0	0.152814	0.134734	0.160074	0.129931	0.988804	0.019167	0.062795	0.017479	0.0	0.133496	0.0	0.014327	0.119778	0.103448	0.000386	3.4e-05	0.118584	0.118575	0.0	0.0
0.139785	0.115466	0.101449	0.101045	0.0	0.902564	0.282486	0.0	0.03023	0.000122	0.161336	0.121622	0.041096	0.062412	0.127031	0.176602	0.0	0.0	0.143167	0.133137	0.155345	0.126569	0.996698	0.016442	0.060346	0.01485	0.0	0.129517	0.0	0.012894	0.116578	0.098302	0.000386	3.4e-05	0.116774	0.116838	0.0	0.0
0.129032	0.115466	0.101449	0.099884	0.0	0.902564	0.282486	0.0	0.029095	0.000122	0.127389	0.108108	0.041096	0.073807	0.113159	0.143219	0.0	0.0	0.149623	0.132918	0.158177	0.127961	0.992536	0.014615	0.061046	0.013464	0.0	0.132176	0.0	0.014327	0.11821	0.10139	0.000386	2.2e-05	0.119597	0.119661	0.0	0.0
0.139785	0.135593	0.105909	0.102207	0.0	0.9	0.283427	0.0	0.030088	0.000366	0.201256	0.108108	0.041096	0.07196	0.118312	0.216608	0.0	0.0	0.154613	0.133199	0.156335	0.126489	0.968851	0.014904	0.060171	0.013752	0.0	0.130541	0.0	0.014327	0.11677	0.097272	0.000386	4.5e-05	0.117426	0.11749	0.0	0.0
0.139785	0.128178	0.109253	0.103368	0.0	0.897436	0.282486	0.0	0.027533	0.000122	0.187616	0.067568	0.027397	0.072568	0.108006	0.203437	0.0	0.0	0.16617	0.138611	0.165489	0.134008	0.979401	0.019199	0.064894	0.017566	0.0	0.137476	0.0	0.012894	0.123139	0.103448	0.000386	3.4e-05	0.120611	0.120675	0.0	0.0
0.129032	0.17161	0.125975	0.109175	0.0	0.897436	0.280603	0.0	0.026824	0.000366	0.137523	0.067568	0.027397	0.062305	0.112763	0.15147	0.0	0.0	0.15805	0.137848	0.159441	0.129473	0.961243	0.018782	0.061396	0.017306	0.0	0.132708	0.0	0.012894	0.119122	0.096758	0.000386	2.2e-05	0.118512	0.118575	0.0	0.0
0.139785	0.170551	0.132664	0.11266	0.0	0.9	0.279661	0.0	0.038603	0.000122	0.142301	0.121622	0.041096	0.06678	0.157749	0.157829	0.0	0.0	0.151175	0.139313	0.163125	0.133093	0.987081	0.015897	0.064195	0.014417	0.0	0.136294	0.0	0.012894	0.122819	0.104478	0.000386	4.5e-05	0.123507	0.123498	0.0	0.0
0.129032	0.129237	0.12709	0.111498	0.0	0.9	0.278719	0.0	0.03023	0.000122	0.121609	0.108108	0.041096	0.064016	0.125644	0.137504	0.0	0.0	0.160342	0.139366	0.160184	0.130309	0.955286	0.015385	0.061921	0.014128	0.0	0.133851	0.0	0.014327	0.120291	0.094184	0.000386	2.2e-05	0.12119	0.121254	0.0	0.0
0.139785	0.07839	0.111483	0.106852	0.0	0.897436	0.277778	0.0	0.028243	0.000366	0.154863	0.135135	0.041096	0.034634	0.146651	0.17119	0.0	0.0	0.160367	0.139997	0.163015	0.132337	0.973014	0.013974	0.06297	0.012886	0.0	0.136412	0.0	0.012894	0.122371	0.098302	0.000386	2.2e-05	0.124376	0.124439	0.0	0.0
0.139785	0.174788	0.128205	0.113821	0.0	0.897436	0.277778	0.0	0.03023	0.000122	0.126773	0.108108	0.041096	0.071198	0.119501	0.141705	0.0	0.0	0.158112	0.142304	0.164912	0.134128	0.977535	0.01375	0.06402	0.012857	0.0	0.137968	0.0	0.014327	0.123956	0.098816	0.000386	4.5e-05	0.127633	0.127624	0.0	0.0
0.139785	0.223517	0.144928	0.118467	0.0	0.9	0.278719	0.0	0.027675	0.0	0.155171	0.081081	0.027397	0.065877	0.113357	0.170054	0.0	0.0	0.146888	0.14219	0.161173	0.131562	0.961028	0.015385	0.061746	0.014128	0.0	0.135112	0.0	0.012894	0.121747	0.096758	0.000386	2.2e-05	0.127271	0.127262	0.0	0.0
0.150538	0.152542	0.138239	0.117305	0.0	0.9	0.277778	0.0	0.029095	0.000244	0.143149	0.067568	0.027397	0.065012	0.120293	0.158737	0.0	0.0	0.160182	0.147919	0.170685	0.139101	0.965837	0.015929	0.066294	0.014475	0.0	0.142815	0.0	0.014327	0.128565	0.104992	0.0	3.4e-05	0.131832	0.131895	0.0	0.0
0.150538	0.184322	0.151616	0.125436	0.0	0.902564	0.277778	0.0	0.028953	0.000122	0.142109	0.081081	0.027397	0.065339	0.119104	0.156618	0.0	0.0	0.16458	0.150445	0.172279	0.141348	0.935118	0.013814	0.068917	0.012857	0.0	0.143741	0.0	0.014327	0.130181	0.104478	0.000386	3.4e-05	0.129805	0.129868	0.0	0.0
0.150538	0.211864	0.171683	0.133566	0.0	0.902564	0.279661	0.0	0.026824	0.000122	0.138602	0.094595	0.027397	0.061664	0.112961	0.155937	0.0	0.0	0.165344	0.148612	0.174396	0.142601	0.956147	0.01609	0.069967	0.01485	0.0	0.145475	0.0	0.014327	0.131366	0.111168	0.000386	4.5e-05	0.131036	0.131099	0.0	0.0
0.150538	0.146186	0.15942	0.132404	0.0	0.897436	0.279661	0.0	0.032075	0.000366	0.127004	0.081081	0.027397	0.081845	0.118906	0.142841	0.0	0.0	0.163188	0.146463	0.169393	0.138245	0.944018	0.015609	0.066643	0.01433	0.0	0.141259	0.0	0.012894	0.127333	0.100875	0.000386	3.4e-05	0.127489	0.127479	0.0	0.0
0.150538	0.198093	0.170569	0.13705	0.0	0.897436	0.279661	0.0	0.028527	0.0	0.155133	0.081081	0.027397	0.064615	0.118113	0.170281	0.0	0.0	0.162375	0.147261	0.168321	0.137151	0.937917	0.013558	0.065244	0.012712	0.0	0.140431	0.0	0.011461	0.126404	0.100875	0.000386	3.4e-05	0.129154	0.129217	0.0	0.0
0.150538	0.116525	0.151616	0.132404	0.0	0.897436	0.279661	0.0	0.027108	0.000244	0.14338	0.067568	0.027397	0.063899	0.112366	0.159419	0.0	0.0	0.164642	0.149629	0.166369	0.135997	0.941434	0.01875	0.06402	0.017133	0.0	0.138894	0.0	0.012894	0.12538	0.095728	0.0	2.2e-05	0.128068	0.128058	0.0	0.0
0.150538	0.098517	0.139353	0.130081	0.0	0.897436	0.280603	0.0	0.031791	0.000122	0.143958	0.108108	0.041096	0.064362	0.131986	0.158624	0.0	0.0	0.166823	0.148761	0.169915	0.138265	0.914807	0.018173	0.065944	0.016671	0.0	0.141889	0.0	0.012894	0.127557	0.098302	0.000386	4.5e-05	0.129154	0.129217	0.0	0.0
0.16129	0.088983	0.128205	0.126597	0.0	0.897436	0.280603	0.0	0.034488	0.000122	0.140413	0.121622	0.041096	0.073354	0.13476	0.156542	0.0	0.0	0.173981	0.154402	0.173929	0.142462	0.912151	0.015577	0.069092	0.014388	0.0	0.144884	0.0	0.012894	0.131046	0.098816	0.000386	2.2e-05	0.130891	0.130882	0.0	0.0
0.16129	0.175847	0.148272	0.133566	0.0	0.948718	0.299435	0.0	0.032359	0.000244	0.205533	0.108108	0.041096	0.075701	0.124851	0.204004	0.0	0.0	0.167081	0.15234	0.16876	0.138524	0.890261	0.017019	0.066119	0.015602	0.0	0.140746	0.0	0.012894	0.127509	0.09367	0.000386	3.4e-05	0.129805	0.129868	0.0	0.0
0.16129	0.198093	0.166109	0.140534	0.0	0.982051	0.298493	0.0	0.034913	0.0	0.058107	0.094595	0.041096	0.075243	0.13476	0.074183	0.0	0.0	0.169681	0.152024	0.173956	0.141507	0.929592	0.013494	0.067693	0.012597	0.0	0.145494	0.0	0.012894	0.130742	0.104478	0.000386	3.4e-05	0.13205	0.132112	0.0	0.0
0.150538	0.138771	0.151616	0.13705	0.0	0.961538	0.278719	0.0	0.030088	0.000122	0.144806	0.121622	0.041096	0.063904	0.124851	0.160289	0.0	0.0	0.181102	0.156893	0.173544	0.141448	0.907271	0.016538	0.067343	0.015255	0.0	0.144588	0.0	0.014327	0.130197	0.096758	0.000386	2.2e-05	0.130674	0.130665	0.0	0.0
0.16129	0.167373	0.16165	0.141696	0.0	0.964103	0.279661	0.0	0.021431	0.0	0.140914	0.067568	0.013699	0.036055	0.111177	0.155407	0.0	0.0	0.176987	0.158963	0.177667	0.145227	0.902462	0.016122	0.069967	0.014879	0.0	0.148095	0.0	0.014327	0.133687	0.104478	0.000386	3.4e-05	0.134366	0.134429	0.0	0.0
0.16129	0.118644	0.147157	0.138211	0.0	0.964103	0.279661	0.0	0.028527	0.000244	0.123459	0.081081	0.027397	0.064414	0.118113	0.140684	0.0	0.0	0.170962	0.157463	0.171647	0.140354	0.896146	0.014519	0.066294	0.013348	0.0	0.143209	0.0	0.014327	0.129301	0.096758	0.000386	3.4e-05	0.130964	0.130954	0.0	0.0
0.16129	0.103814	0.141583	0.13705	0.0	0.964103	0.280603	0.0	0.032217	0.000122	0.338047	0.067568	0.027397	0.087489	0.115537	0.349343	0.0	0.0	0.16904	0.15691	0.171812	0.14097	0.894423	0.013846	0.067343	0.012972	0.0	0.143268	0.0	0.012894	0.129749	0.096758	0.000386	3.4e-05	0.13176	0.131823	0.0	0.0
0.150538	0.097458	0.132664	0.133566	0.0	0.964103	0.280603	0.0	0.028669	0.000122	0.15625	0.081081	0.027397	0.06764	0.116132	0.171265	0.0	0.0	0.174067	0.158998	0.171702	0.140433	0.882796	0.014391	0.065944	0.013261	0.0	0.143091	0.0	0.012894	0.129237	0.095214	0.000386	3.4e-05	0.131326	0.131388	0.0	0.0
0.150538	0.09322	0.121516	0.130081	0.0	0.964103	0.280603	0.0	0.031223	0.000122	0.12735	0.081081	0.027397	0.064736	0.129013	0.143636	0.0	0.0	0.168708	0.156305	0.168953	0.138902	0.870093	0.013974	0.065944	0.012857	0.0	0.140864	0.0	0.012894	0.127813	0.091611	0.000386	2.2e-05	0.128719	0.12871	0.0	0.0
0.16129	0.118644	0.128205	0.132404	0.0	0.961538	0.280603	0.0	0.028101	0.000122	0.156019	0.081081	0.027397	0.066382	0.115141	0.171265	0.0	0.0	0.171899	0.161577	0.176733	0.145625	0.870954	0.019359	0.071366	0.017826	0.0	0.147031	0.0	0.011461	0.13367	0.102934	0.000386	3.4e-05	0.131036	0.131099	0.0	0.0
0.150538	0.099576	0.121516	0.12892	0.0	0.958974	0.280603	0.0	0.031365	0.0	0.140028	0.094595	0.027397	0.070777	0.124455	0.157223	0.0	0.0	0.181891	0.162604	0.175743	0.144909	0.860188	0.016538	0.071191	0.015081	0.0	0.145672	0.0	0.012894	0.132582	0.096758	0.000386	4.5e-05	0.126765	0.126755	0.0	0.0
0.150538	0.199153	0.149387	0.138211	0.0	0.953846	0.280603	0.0	0.03023	0.000244	0.126117	0.108108	0.041096	0.075967	0.115735	0.143787	0.0	0.0	0.172675	0.154428	0.170217	0.13918	0.872246	0.014872	0.067343	0.013752	0.0	0.141889	0.0	0.012894	0.128133	0.099331	0.000386	2.2e-05	0.125534	0.125525	0.0	0.0
0.150538	0.175847	0.154961	0.141696	0.0	0.953846	0.279661	0.0	0.039597	0.000122	0.158755	0.121622	0.041096	0.079007	0.149822	0.171076	0.0	0.0	0.163669	0.152103	0.164664	0.135102	0.856241	0.016603	0.064369	0.015313	0.0	0.137673	0.0	0.011461	0.124644	0.094699	0.000386	3.4e-05	0.123869	0.123932	0.0	0.0
0.139785	0.172669	0.164994	0.146341	0.0	0.95641	0.279661	0.0	0.031791	0.001111	0.125809	0.067568	0.027397	0.075841	0.122077	0.143219	0.0	0.0	0.158482	0.149629	0.163235	0.133233	0.843896	0.018846	0.062096	0.017162	0.0	0.136432	0.0	0.011461	0.122963	0.096243	0.000386	2.2e-05	0.125534	0.125597	0.0	0.0
0.150538	0.181144	0.177258	0.152149	0.0	0.958974	0.280603	0.0	0.039029	0.0	0.161606	0.081081	0.027397	0.08451	0.142687	0.174785	0.0	0.0	0.17196	0.154516	0.166726	0.135679	0.842532	0.017468	0.06297	0.015977	0.0	0.138796	0.0	0.011461	0.124804	0.091096	0.000386	2.2e-05	0.126113	0.126104	0.0	0.0
0.150538	0.15678	0.175028	0.15331	0.0	0.961538	0.281544	0.0	0.035197	0.000244	0.122264	0.108108	0.041096	0.074209	0.13694	0.138791	0.0	0.0	0.162165	0.150138	0.16461	0.134963	0.826886	0.015032	0.063845	0.013897	0.0	0.13718	0.0	0.011461	0.124164	0.091611	0.000386	2.2e-05	0.125462	0.125525	0.0	0.0
0.150538	0.143008	0.168339	0.152149	0.0	0.95641	0.280603	0.0	0.031223	0.0	0.201719	0.081081	0.027397	0.057896	0.135553	0.217441	0.0	0.0	0.161722	0.154103	0.169255	0.139101	0.843752	0.013846	0.066818	0.012857	0.0	0.141081	0.0	0.012894	0.127957	0.099331	0.000386	3.4e-05	0.128068	0.128058	0.0	0.0
0.150538	0.111229	0.154961	0.148664	0.0	0.95641	0.279661	0.0	0.032643	0.0	0.184764	0.108108	0.041096	0.074794	0.126437	0.1981	0.0	0.0	0.16787	0.152612	0.166176	0.135958	0.999928	0.013622	0.064544	0.012597	0.0	0.138343	0.0	0.012894	0.125012	0.092126	0.000386	3.4e-05	0.124086	0.124077	0.0	0.0
0.150538	0.054025	0.12932	0.139373	0.0	0.958974	0.280603	0.0	0.030372	0.0	0.142725	0.067568	0.027397	0.073344	0.118906	0.158245	0.0	0.0	0.162855	0.154314	0.167661	0.136873	0.999928	0.016859	0.064369	0.015486	0.0	0.139919	0.0	0.011461	0.126148	0.098816	0.000386	3.4e-05	0.127633	0.127697	0.0	0.0
0.150538	0.157839	0.143813	0.144019	0.0	0.958974	0.280603	0.0	0.032926	0.000122	0.124615	0.094595	0.041096	0.071825	0.130004	0.140154	0.0	0.0	0.162326	0.150954	0.162328	0.132497	0.999928	0.014968	0.062096	0.01381	0.0	0.135388	0.0	0.012894	0.122051	0.089552	0.000386	4.5e-05	0.124231	0.124294	0.0	0.0
0.150538	0.130297	0.141583	0.144019	0.0	0.95641	0.280603	0.0	0.031365	0.0	0.139064	0.094595	0.041096	0.072676	0.123464	0.155747	0.0	0.0	0.164482	0.152814	0.165572	0.13546	0.999928	0.015545	0.06367	0.014388	0.0	0.138008	0.0	0.011461	0.124676	0.092126	0.000386	3.4e-05	0.12662	0.126611	0.0	0.0
0.139785	0.060381	0.118172	0.135889	0.0	0.95641	0.281544	0.0	0.032217	0.000122	0.159178	0.081081	0.027397	0.085726	0.116726	0.174255	0.0	0.0	0.15019	0.14641	0.155263	0.126947	0.999928	0.017692	0.057548	0.016179	0.0	0.129773	0.0	0.011461	0.117138	0.083376	0.000386	4.5e-05	0.122638	0.122702	0.0	0.0
0.139785	0.073093	0.110368	0.131243	0.0	0.95641	0.282486	0.0	0.036758	0.000244	0.165498	0.108108	0.041096	0.07715	0.140507	0.181106	0.0	0.0	0.165455	0.151621	0.160981	0.132079	0.999928	0.013846	0.061571	0.013001	0.0	0.13389	0.0	0.011461	0.121267	0.083376	0.000386	1.1e-05	0.123	0.123064	0.0	0.0
0.150538	0.091102	0.108138	0.12892	0.0	0.953846	0.281544	0.0	0.030656	0.0	0.12342	0.067568	0.027397	0.069786	0.122473	0.139586	0.0	0.0	0.169065	0.151322	0.166561	0.13554	0.999928	0.014744	0.064195	0.013521	0.0	0.138973	0.0	0.012894	0.12498	0.094699	0.000386	3.4e-05	0.12662	0.126611	0.0	0.0
0.150538	0.09428	0.103679	0.126597	0.0	0.953846	0.281544	0.0	0.030798	0.000244	0.161722	0.121622	0.041096	0.07261	0.120888	0.176034	0.0	0.0	0.177345	0.158139	0.168376	0.13739	0.999928	0.019295	0.064544	0.017768	0.0	0.139643	0.0	0.011461	0.125908	0.087494	0.000386	2.2e-05	0.123507	0.123498	0.0	0.0
0.150538	0.14089	0.117057	0.130081	0.0	0.953846	0.281544	0.0	0.030798	0.000122	0.122919	0.108108	0.041096	0.066448	0.125842	0.140002	0.0	0.0	0.165492	0.152822	0.166039	0.13546	0.999928	0.014038	0.063845	0.012943	0.0	0.138402	0.0	0.011461	0.124724	0.094184	0.000386	5.6e-05	0.125389	0.125452	0.0	0.0
0.139785	0.162076	0.128205	0.132404	0.0	0.951282	0.281544	0.0	0.03094	0.000366	0.159294	0.094595	0.041096	0.085291	0.112168	0.174142	0.0	0.0	0.157779	0.146831	0.156225	0.127981	0.999928	0.018397	0.059822	0.016728	0.0	0.130423	0.0	0.012894	0.117938	0.083891	0.000386	1.1e-05	0.120466	0.12053	0.0	0.0
0.139785	0.132415	0.12709	0.132404	0.0	0.953846	0.282486	0.0	0.031223	0.000122	0.139565	0.081081	0.027397	0.081415	0.116132	0.153855	0.0	0.0	0.16458	0.145313	0.159661	0.128777	0.999928	0.016635	0.058597	0.015313	0.0	0.133299	0.0	0.011461	0.118914	0.090067	0.000386	5.6e-05	0.122349	0.122412	0.0	0.0
0.139785	0.172669	0.134894	0.133566	0.0	0.953846	0.283427	0.0	0.033352	0.000867	0.122495	0.067568	0.027397	0.080087	0.124851	0.140532	0.0	0.0	0.160699	0.145498	0.154576	0.125793	0.999928	0.013365	0.057373	0.012452	0.0	0.128847	0.0	0.011461	0.115873	0.081318	0.000386	2.2e-05	0.119597	0.119589	0.0	0.0
0.139785	0.129237	0.130435	0.132404	0.0	0.953846	0.284369	0.0	0.029946	0.000244	0.147002	0.094595	0.027397	0.071306	0.118708	0.160327	0.0	0.0	0.144227	0.14191	0.153696	0.126151	0.999928	0.016667	0.058772	0.015284	0.0	0.128551	0.0	0.011461	0.116434	0.086979	0.000386	4.5e-05	0.12119	0.121181	0.0	0.0
0.139785	0.07839	0.115942	0.126597	0.0	0.948718	0.282486	0.0	0.026682	0.0	0.197441	0.121622	0.041096	0.056114	0.117519	0.21623	0.0	0.0	0.154773	0.145936	0.155208	0.126708	0.999928	0.014647	0.058247	0.013637	0.0	0.129457	0.0	0.012894	0.116738	0.083376	0.0	3.4e-05	0.11938	0.119444	0.0	0.0
0.139785	0.145127	0.125975	0.130081	0.0	0.946154	0.280603	0.0	0.037326	0.000244	0.189388	0.108108	0.041096	0.078792	0.141498	0.200257	0.0	0.0	0.149869	0.143313	0.151112	0.123963	0.999928	0.013782	0.057198	0.012655	0.0	0.126049	0.0	0.011461	0.114145	0.078744	0.000386	2.2e-05	0.117353	0.117345	0.0	0.0
0.139785	0.120763	0.124861	0.12892	0.0	0.953846	0.283427	0.0	0.033636	0.000244	0.138024	0.108108	0.041096	0.074696	0.130202	0.154688	0.0	0.0	0.155426	0.144919	0.154988	0.12639	0.999928	0.017404	0.058597	0.015862	0.0	0.129379	0.0	0.012894	0.11653	0.08492	0.000386	3.4e-05	0.119091	0.119154	0.0	0.0
0.139785	0.112288	0.123746	0.12892	0.0	0.948718	0.283427	0.0	0.03023	0.000122	0.137908	0.081081	0.027397	0.064657	0.125248	0.154347	0.0	0.0	0.15964	0.145761	0.154136	0.126191	0.999928	0.015	0.058597	0.013897	0.0	0.128256	0.0	0.011461	0.115953	0.07823	0.000386	3.4e-05	0.116412	0.116404	0.0	0.0
0.139785	0.104873	0.121516	0.127758	0.0	0.951282	0.284369	0.0	0.029804	0.000122	0.145461	0.081081	0.027397	0.067009	0.121482	0.15817	0.0	0.0	0.159677	0.145463	0.153806	0.124321	0.999928	0.018109	0.055798	0.016671	0.0	0.128177	0.0	0.010029	0.114577	0.085435	0.000386	2.2e-05	0.118294	0.118286	0.0	0.0
0.129032	0.087924	0.114827	0.125436	0.0	0.946154	0.284369	0.0	0.028953	0.000366	0.137831	0.094595	0.027397	0.065035	0.119302	0.159154	0.0	0.0	0.154527	0.138006	0.144927	0.117916	0.999928	0.015609	0.052825	0.014128	0.0	0.12071	0.0	0.011461	0.108543	0.073598	0.000386	3.4e-05	0.111851	0.111843	0.0	0.0
0.129032	0.063559	0.102564	0.118467	0.0	0.941026	0.283427	0.0	0.035481	0.000244	0.127312	0.148649	0.054795	0.08876	0.126437	0.140229	0.0	0.0	0.146112	0.142357	0.151194	0.123068	0.999928	0.015737	0.055798	0.014504	0.0	0.126207	0.0	0.011461	0.113489	0.08595	0.000773	4.5e-05	0.117136	0.117128	0.0	0.0
0.129032	0.106992	0.108138	0.119628	0.0	0.946154	0.284369	0.0	0.03023	0.0	0.137253	0.081081	0.027397	0.067766	0.122473	0.153325	0.0	0.0	0.155007	0.141559	0.145834	0.119408	0.999928	0.017853	0.054574	0.01641	0.0	0.121124	0.0	0.011461	0.109552	0.071024	0.0	3.4e-05	0.110114	0.110106	0.0	0.0
0.129032	0.131356	0.115942	0.12079	0.0	0.928205	0.282486	0.0	0.029662	0.0	0.154285	0.081081	0.027397	0.067532	0.120293	0.177056	0.0	0.0	0.139286	0.136681	0.142892	0.117359	0.999928	0.015513	0.05335	0.014099	0.0	0.119252	0.0	0.010029	0.108095	0.076686	0.000386	3.4e-05	0.111489	0.111553	0.0	0.0
0.129032	0.101695	0.111483	0.119628	0.0	0.923077	0.281544	0.0	0.028669	0.000244	0.141415	0.067568	0.027397	0.062066	0.120888	0.151887	0.0	0.0	0.147085	0.139796	0.144707	0.118155	0.999928	0.018558	0.053175	0.017017	0.0	0.120533	0.0	0.010029	0.108719	0.076171	0.000386	3.4e-05	0.110693	0.110757	0.0	0.0
0.129032	0.168432	0.12709	0.125436	0.0	0.930769	0.279661	0.0	0.031223	0.0	0.13683	0.094595	0.027397	0.066027	0.128419	0.154536	0.0	0.0	0.145557	0.135778	0.1416	0.116106	0.999928	0.015962	0.053175	0.014677	0.0	0.117775	0.0	0.010029	0.106639	0.073083	0.000386	3.4e-05	0.10758	0.107572	0.0	0.0
0.172043	0.273305	0.162765	0.138211	0.0	0.938462	0.277778	0.0	0.031933	0.000366	0.14234	0.081081	0.027397	0.082705	0.117717	0.152114	0.0	0.0	0.183086	0.172192	0.208236	0.174607	0.999928	0.016026	0.095505	0.01485	0.0	0.172465	0.0	0.015759	0.159326	0.13999	0.000386	4.5e-05	0.142619	0.142609	0.0	0.0
0.172043	0.216102	0.170569	0.142857	0.0	0.946154	0.277778	0.0	0.033778	0.000366	0.139642	0.121622	0.041096	0.068837	0.135949	0.156126	0.0	0.0	0.190466	0.169271	0.195783	0.161637	0.999928	0.016378	0.08361	0.015226	0.0	0.161708	0.0	0.012894	0.147402	0.124035	0.000386	1.1e-05	0.134511	0.134501	0.0	0.0
0.150538	0.113347	0.149387	0.13705	0.0	0.948718	0.280603	0.0	0.028669	0.000122	0.161568	0.081081	0.027397	0.06576	0.117519	0.174937	0.0	0.0	0.178909	0.165051	0.175303	0.144292	0.999928	0.019071	0.070492	0.017451	0.0	0.144903	0.0	0.010029	0.131718	0.102934	0.000386	3.4e-05	0.124014	0.124005	0.0	0.0
0.150538	0.103814	0.141583	0.134727	0.0	0.946154	0.282486	0.0	0.029946	0.000122	0.147734	0.108108	0.041096	0.06829	0.120888	0.166042	0.0	0.0	0.169681	0.161288	0.166286	0.136793	0.999928	0.019391	0.066119	0.017913	0.0	0.13852	0.0	0.012894	0.125732	0.097272	0.000386	3.4e-05	0.120032	0.120096	0.0	0.0
0.150538	0.233051	0.167224	0.144019	0.0	0.941026	0.284369	0.0	0.032643	0.000366	0.172087	0.121622	0.041096	0.068748	0.131589	0.18754	0.0	0.0	0.175878	0.164016	0.172004	0.140493	0.999928	0.018622	0.067518	0.017277	0.0	0.143012	0.0	0.011461	0.129029	0.103963	0.000773	4.5e-05	0.123652	0.123715	0.0	0.0
0.139785	0.154661	0.153846	0.140534	0.0	0.941026	0.284369	0.0	0.031507	0.000122	0.154054	0.067568	0.027397	0.089639	0.111177	0.168843	0.0	0.0	0.171443	0.1562	0.161201	0.131462	0.999928	0.017532	0.062096	0.016122	0.0	0.133949	0.0	0.011461	0.120707	0.090582	0.000386	2.2e-05	0.115543	0.115607	0.0	0.0
0.16129	0.099576	0.138239	0.135889	0.0	0.941026	0.283427	0.0	0.030088	0.000122	0.184649	0.094595	0.027397	0.068832	0.120888	0.198819	0.0	0.0	0.193349	0.187991	0.174011	0.141826	0.999928	0.018301	0.065769	0.016988	0.0	0.14443	0.0	0.011461	0.130085	0.089552	0.000773	2.2e-05	0.122566	0.122629	0.0	0.0
0.150538	0.101695	0.130435	0.133566	0.0	0.941026	0.283427	0.0	0.029095	0.000244	0.138525	0.081081	0.027397	0.066971	0.118113	0.155255	0.0	0.0	0.184897	0.175481	0.166149	0.136176	0.999928	0.017051	0.06367	0.015919	0.0	0.137397	0.0	0.010029	0.12442	0.080288	0.000773	3.4e-05	0.116629	0.116621	0.0	0.0
0.139785	0.137712	0.137124	0.135889	0.0	0.941026	0.284369	0.0	0.028953	0.0	0.125424	0.094595	0.027397	0.067892	0.117122	0.140456	0.0	0.0	0.176913	0.171341	0.158562	0.129433	0.999928	0.015321	0.058247	0.014128	0.0	0.131506	0.0	0.010029	0.118626	0.07823	0.000386	3.4e-05	0.11424	0.114232	0.0	0.0
0.150538	0.103814	0.125975	0.132404	0.0	0.938462	0.284369	0.0	0.031223	0.000611	0.153977	0.094595	0.027397	0.073204	0.121879	0.171038	0.0	0.0	0.165578	0.164402	0.151332	0.123645	0.999928	0.019391	0.055449	0.018	0.0	0.125773	0.0	0.008596	0.113521	0.075142	0.000386	4.5e-05	0.109607	0.109671	0.0	0.0
0.139785	0.112288	0.130435	0.133566	0.0	0.938462	0.284369	0.0	0.032643	0.000244	0.142224	0.108108	0.041096	0.074438	0.126635	0.155709	0.0	0.0	0.163003	0.159682	0.149765	0.122451	0.999928	0.017436	0.055624	0.016035	0.0	0.124453	0.0	0.010029	0.112384	0.073083	0.000386	3.4e-05	0.109173	0.109237	0.0	0.0
0.139785	0.181144	0.142698	0.13705	0.0	0.938462	0.286252	0.0	0.023276	0.0	0.138448	0.108108	0.027397	0.041591	0.113952	0.155672	0.0	0.0	0.176839	0.162998	0.153531	0.124281	0.999928	0.020801	0.055624	0.019011	0.0	0.127113	0.0	0.010029	0.113825	0.075142	0.000773	3.4e-05	0.1091	0.109165	0.0	0.0
0.129032	0.14089	0.139353	0.135889	0.0	0.933333	0.287194	0.0	0.029095	0.000122	0.10558	0.081081	0.027397	0.06613	0.119104	0.12297	0.0	0.0	0.160133	0.149533	0.139374	0.112784	0.999928	0.015064	0.049327	0.013724	0.0	0.115844	0.0	0.010029	0.103678	0.066392	0.000386	2.2e-05	0.102223	0.102215	0.0	0.0
0.129032	0.119703	0.132664	0.134727	0.0	0.930769	0.285311	0.0	0.031365	0.000244	0.173744	0.094595	0.027397	0.067102	0.127428	0.187616	0.0	0.0	0.154933	0.146884	0.137449	0.111412	0.999928	0.013782	0.048627	0.01277	0.0	0.114307	0.0	0.008596	0.102446	0.065878	0.000386	2.2e-05	0.102005	0.101998	0.0	0.0
0.129032	0.133475	0.137124	0.135889	0.0	0.930769	0.285311	0.0	0.028811	0.000366	0.135905	0.081081	0.027397	0.061893	0.121482	0.153325	0.0	0.0	0.155106	0.14462	0.138054	0.11173	0.999928	0.013045	0.048977	0.012163	0.0	0.114662	0.0	0.010029	0.102622	0.066907	0.000386	4.5e-05	0.100775	0.10084	0.0	0.0
0.11828	0.108051	0.128205	0.132404	0.0	0.928205	0.284369	0.0	0.031081	0.000122	0.139296	0.081081	0.027397	0.081742	0.115339	0.154158	0.0	0.0	0.137179	0.135339	0.12824	0.104131	0.999928	0.014744	0.045478	0.013637	0.0	0.107175	0.0	0.008596	0.096156	0.063819	0.000386	2.2e-05	0.097806	0.097872	0.0	0.0
0.11828	0.113347	0.123746	0.131243	0.0	0.928205	0.283427	0.0	0.030656	0.000244	0.135866	0.081081	0.027397	0.068991	0.123266	0.15166	0.0	0.0	0.143955	0.136348	0.130467	0.105842	0.999928	0.01891	0.047053	0.017277	0.0	0.108515	0.0	0.008596	0.097324	0.063304	0.000386	2.2e-05	0.097227	0.097293	0.0	0.0
0.11828	0.099576	0.119287	0.12892	0.0	0.923077	0.281544	0.0	0.030514	0.0	0.136444	0.081081	0.027397	0.072063	0.120293	0.155255	0.0	0.0	0.149167	0.138585	0.131979	0.10618	0.999928	0.015321	0.045653	0.014157	0.0	0.109579	0.0	0.008596	0.09758	0.063819	0.000386	3.4e-05	0.096865	0.096858	0.0	0.0
0.11828	0.116525	0.121516	0.12892	0.0	0.917949	0.278719	0.0	0.034913	0.000122	0.127042	0.081081	0.027397	0.074518	0.135751	0.141933	0.0	0.0	0.140345	0.131208	0.126948	0.10256	0.989737	0.014423	0.044779	0.013377	0.0	0.105639	0.0	0.010029	0.094395	0.061245	0.000773	3.4e-05	0.095055	0.095121	0.0	0.0
0.11828	0.123941	0.121516	0.12892	0.0	0.920513	0.276836	0.0	0.035339	0.0	0.209541	0.121622	0.041096	0.056212	0.154974	0.223118	0.0	0.0	0.139606	0.131067	0.125134	0.100273	0.978181	0.01359	0.04268	0.012568	0.0	0.104259	0.0	0.008596	0.092507	0.06279	0.000386	2.2e-05	0.094259	0.094325	0.0	0.0
0.11828	0.099576	0.115942	0.126597	0.0	0.925641	0.276836	0.0	0.035055	0.0	0.139141	0.094595	0.041096	0.085057	0.127824	0.152833	0.0	0.0	0.144645	0.131041	0.126893	0.102122	0.999928	0.018013	0.045129	0.016555	0.0	0.105658	0.0	0.008596	0.094075	0.060216	0.000773	3.4e-05	0.092666	0.092732	0.0	0.0
0.11828	0.123941	0.119287	0.127758	0.0	0.928205	0.277778	0.0	0.036333	0.0	0.16438	0.121622	0.041096	0.083608	0.133571	0.180235	0.0	0.0	0.145791	0.13133	0.124062	0.099198	0.954784	0.016827	0.04163	0.015428	0.0	0.103196	0.0	0.008596	0.091386	0.060216	0.000386	2.2e-05	0.091725	0.091791	0.0	0.0
0.107527	0.146186	0.128205	0.130081	0.0	0.925641	0.277778	0.0	0.034772	0.0	0.121224	0.081081	0.027397	0.072409	0.13694	0.137694	0.0	0.0	0.136267	0.127541	0.119828	0.09703	0.994186	0.016699	0.04233	0.015255	0.0	0.09959	0.0	0.008596	0.089178	0.053525	0.000386	4.5e-05	0.088902	0.088968	0.0	0.0
0.11828	0.084746	0.113712	0.124274	0.0	0.925641	0.278719	0.0	0.031365	0.000122	0.334348	0.094595	0.027397	0.074504	0.121879	0.345823	0.0	0.0	0.134407	0.123856	0.121313	0.096891	0.95263	0.013173	0.041105	0.012135	0.0	0.10095	0.0	0.008596	0.089322	0.061245	0.000386	2.2e-05	0.090784	0.090777	0.0	0.0
0.107527	0.073093	0.104794	0.119628	0.0	0.925641	0.278719	0.0	0.033636	0.000122	0.135018	0.108108	0.041096	0.069791	0.134364	0.151735	0.0	0.0	0.136871	0.123997	0.119224	0.096036	0.985	0.017981	0.041455	0.016353	0.0	0.099019	0.0	0.008596	0.088265	0.056099	0.000386	4.5e-05	0.08825	0.088316	0.0	0.0
0.107527	0.09428	0.109253	0.119628	0.0	0.925641	0.278719	0.0	0.031791	0.0	0.12238	0.067568	0.027397	0.084314	0.116132	0.137429	0.0	0.0	0.131056	0.119935	0.118646	0.09522	0.939209	0.018365	0.041105	0.016757	0.0	0.098704	0.0	0.008596	0.087705	0.059701	0.000386	3.4e-05	0.088757	0.088823	0.0	0.0
0.107527	0.085805	0.101449	0.117305	0.0	0.928205	0.280603	0.0	0.029946	0.0	0.121224	0.081081	0.027397	0.069075	0.120491	0.136142	0.0	0.0	0.124994	0.116681	0.111279	0.089113	0.979832	0.018782	0.037082	0.017191	0.0	0.092793	0.0	0.008596	0.082264	0.053011	0.000386	3.4e-05	0.084703	0.084769	0.0	0.0
0.107527	0.070975	0.092531	0.113821	0.0	0.925641	0.281544	0.0	0.037468	0.000122	0.151125	0.081081	0.027397	0.077085	0.14348	0.168805	0.0	0.0	0.131031	0.11933	0.117189	0.093649	0.949472	0.017308	0.039706	0.015833	0.0	0.097482	0.0	0.008596	0.086297	0.059701	0.000386	3.4e-05	0.087237	0.087303	0.0	0.0
0.107527	0.083686	0.095875	0.113821	0.0	0.920513	0.279661	0.0	0.035055	0.000244	0.15363	0.108108	0.041096	0.072096	0.138327	0.168578	0.0	0.0	0.119043	0.112136	0.108255	0.086826	0.983421	0.015	0.036383	0.013724	0.0	0.09037	0.0	0.007163	0.080199	0.052496	0.000386	2.2e-05	0.083544	0.083611	0.0	0.0
0.107527	0.103814	0.100334	0.113821	0.0	0.917949	0.278719	0.0	0.021998	0.000366	0.150393	0.067568	0.027397	0.047459	0.102854	0.167935	0.0	0.0	0.12954	0.112786	0.109767	0.087661	0.971219	0.014231	0.036907	0.013175	0.0	0.091158	0.0	0.008596	0.080647	0.049923	0.000386	3.4e-05	0.081952	0.082018	0.0	0.0
0.107527	0.126059	0.105909	0.114983	0.0	0.920513	0.277778	0.0	0.032643	0.000122	0.121802	0.094595	0.041096	0.078277	0.123662	0.134439	0.0	0.0	0.129257	0.114242	0.114028	0.090486	0.975598	0.014583	0.037782	0.013521	0.0	0.094882	0.0	0.008596	0.083464	0.058672	0.000386	2.2e-05	0.085716	0.085783	0.0	0.0
0.096774	0.082627	0.09699	0.111498	0.0	0.925641	0.278719	0.0	0.035339	0.0	0.133477	0.094595	0.041096	0.072877	0.138922	0.149767	0.0	0.0	0.118365	0.110163	0.105836	0.085414	0.960669	0.015449	0.036208	0.014157	0.0	0.087986	0.0	0.008596	0.078551	0.047349	0.000386	2.2e-05	0.080359	0.080426	0.0	0.0
0.107527	0.168432	0.125975	0.119628	0.0	0.920513	0.278719	0.0	0.028953	0.000366	0.150162	0.081081	0.027397	0.065045	0.119501	0.166951	0.0	0.0	0.132337	0.11654	0.117244	0.093251	0.983134	0.012756	0.039881	0.011759	0.0	0.097325	0.0	0.008596	0.085801	0.062275	0.000386	2.2e-05	0.085572	0.085638	0.0	0.0
0.096774	0.085805	0.111483	0.116144	0.0	0.920513	0.279661	0.0	0.028527	0.000122	0.111051	0.094595	0.027397	0.067299	0.115933	0.126188	0.0	0.0	0.124045	0.10875	0.106138	0.085016	0.92428	0.012981	0.035858	0.01199	0.0	0.087966	0.0	0.008596	0.078054	0.04632	0.000386	2.2e-05	0.079273	0.07934	0.0	0.0
0.096774	0.096398	0.110368	0.114983	0.0	0.920513	0.281544	0.0	0.030656	0.000366	0.167733	0.094595	0.027397	0.067995	0.12386	0.183036	0.0	0.0	0.117946	0.108698	0.108585	0.086249	0.974162	0.013846	0.035683	0.012799	0.0	0.090587	0.0	0.007163	0.079735	0.058157	0.000386	3.4e-05	0.083255	0.083321	0.0	0.0
0.096774	0.082627	0.102564	0.11266	0.0	0.920513	0.281544	0.0	0.032643	0.000489	0.224414	0.067568	0.027397	0.088372	0.11633	0.239052	0.0	0.0	0.113289	0.10361	0.099733	0.079645	0.909639	0.013558	0.032535	0.012395	0.0	0.083021	0.0	0.007163	0.073429	0.045291	0.000386	5.6e-05	0.076233	0.076299	0.0	0.0
0.096774	0.080508	0.09699	0.109175	0.0	0.920513	0.280603	0.0	0.032217	0.000244	0.133631	0.094595	0.041096	0.071778	0.127428	0.148329	0.0	0.0	0.116148	0.106171	0.106276	0.084976	0.961458	0.017276	0.036208	0.015746	0.0	0.088597	0.0	0.007163	0.078439	0.054555	0.000386	3.4e-05	0.079925	0.079919	0.0	0.0
0.096774	0.060381	0.089186	0.105691	0.0	0.917949	0.280603	0.0	0.028527	0.000122	0.133863	0.108108	0.041096	0.066279	0.116726	0.151281	0.0	0.0	0.124144	0.10425	0.102097	0.0806	0.875834	0.013526	0.032709	0.012568	0.0	0.085149	0.0	0.008596	0.074549	0.049408	0.000386	6.7e-05	0.076739	0.076806	0.0	0.0
0.096774	0.063559	0.083612	0.102207	0.0	0.917949	0.280603	0.0	0.030372	0.000366	0.136213	0.081081	0.027397	0.071437	0.120095	0.151243	0.0	0.0	0.119868	0.102338	0.102152	0.080938	0.964688	0.014519	0.033759	0.013319	0.0	0.084952	0.0	0.008596	0.074662	0.049408	0.000386	2.2e-05	0.076884	0.076951	0.0	0.0
0.096774	0.081568	0.082497	0.101045	0.0	0.912821	0.278719	0.0	0.035197	0.000244	0.117371	0.148649	0.054795	0.084641	0.128419	0.135423	0.0	0.0	0.118599	0.102987	0.105369	0.083444	0.869949	0.015288	0.035333	0.014012	0.0	0.087769	0.0	0.008596	0.077078	0.055584	0.000386	2.2e-05	0.078187	0.078182	0.0	0.0
0.086022	0.085805	0.083612	0.099884	0.0	0.915385	0.278719	0.0	0.031649	0.000122	0.137446	0.121622	0.041096	0.078572	0.119501	0.149881	0.0	0.0	0.116382	0.099601	0.098166	0.077875	0.927869	0.013462	0.03166	0.012423	0.0	0.081623	0.0	0.007163	0.071781	0.04632	0.000386	2.2e-05	0.074278	0.074345	0.0	0.0
0.096774	0.0625	0.076923	0.0964	0.0	0.915385	0.280603	0.0	0.022992	0.000244	0.175786	0.094595	0.027397	0.045201	0.10979	0.193293	0.0	0.0	0.125055	0.101329	0.102867	0.080878	0.883083	0.013814	0.033234	0.012683	0.0	0.085326	0.0	0.008596	0.074485	0.051981	0.000386	3.4e-05	0.075943	0.07601	0.0	0.0
0.086022	0.045551	0.068004	0.091754	0.0	0.907692	0.278719	0.0	0.029236	0.000122	0.133015	0.108108	0.041096	0.067514	0.118708	0.149805	0.0	0.0	0.116098	0.095004	0.096572	0.076403	0.914807	0.015513	0.03166	0.014273	0.0	0.080184	0.0	0.007163	0.070356	0.043747	0.000386	2.2e-05	0.072034	0.072101	0.0	0.0
0.096774	0.055085	0.06689	0.089431	0.0	0.912821	0.277778	0.0	0.029662	0.0	0.138525	0.081081	0.027397	0.066111	0.121482	0.1506	0.0	0.0	0.118772	0.102829	0.103362	0.081575	0.860188	0.016667	0.033934	0.015313	0.0	0.085977	0.0	0.008596	0.075302	0.055069	0.000386	3.4e-05	0.076377	0.076372	0.0	0.0
0.086022	0.054025	0.063545	0.085947	0.0	0.915385	0.277778	0.0	0.02952	0.0	0.132244	0.067568	0.027397	0.066929	0.120491	0.149729	0.0	0.0	0.109704	0.095048	0.092888	0.073737	0.912653	0.015769	0.029911	0.014417	0.0	0.077347	0.0	0.007163	0.068052	0.043232	0.000386	2.2e-05	0.070079	0.070074	0.0	0.0
0.086022	0.066737	0.063545	0.084785	0.0	0.915385	0.278719	0.0	0.02654	0.000366	0.122804	0.067568	0.027397	0.061094	0.112168	0.137164	0.0	0.0	0.10289	0.096171	0.096957	0.077278	0.881504	0.014071	0.032709	0.012943	0.0	0.081209	0.0	0.007163	0.071669	0.053011	0.000386	2.2e-05	0.073771	0.073838	0.0	0.0
0.086022	0.091102	0.075808	0.088269	0.0	0.915385	0.279661	0.0	0.028385	0.000244	0.148775	0.094595	0.027397	0.064764	0.117122	0.165361	0.0	0.0	0.114435	0.097171	0.096819	0.077039	0.894495	0.016218	0.032535	0.014821	0.0	0.080401	0.0	0.008596	0.070932	0.045805	0.000386	4.5e-05	0.070803	0.07087	0.0	0.0
0.086022	0.098517	0.079153	0.088269	0.0	0.915385	0.279661	0.0	0.028385	0.000366	0.133092	0.108108	0.041096	0.065639	0.11633	0.148291	0.0	0.0	0.106463	0.092829	0.091899	0.072604	0.89105	0.012115	0.028861	0.011066	0.0	0.076658	0.0	0.007163	0.067155	0.045805	0.000386	3.4e-05	0.070513	0.070508	0.0	0.0
0.086022	0.101695	0.086957	0.090592	0.0	0.915385	0.278719	0.0	0.026398	0.0	0.140182	0.067568	0.027397	0.060551	0.11197	0.156542	0.0	0.0	0.114657	0.095645	0.096352	0.076124	0.86593	0.013526	0.03131	0.012452	0.0	0.079928	0.0	0.007163	0.070068	0.047864	0.000386	3.4e-05	0.070513	0.070581	0.0	0.0
0.086022	0.0625	0.079153	0.087108	0.0	0.910256	0.277778	0.0	0.029236	0.000122	0.220754	0.094595	0.027397	0.066967	0.118906	0.236062	0.0	0.0	0.111269	0.094311	0.094263	0.074692	0.865212	0.016763	0.030785	0.015197	0.0	0.078116	0.0	0.007163	0.068644	0.044261	0.000386	3.4e-05	0.069789	0.069857	0.0	0.0
0.086022	0.057203	0.073579	0.084785	0.0	0.912821	0.277778	0.0	0.032359	0.002223	0.136252	0.094595	0.041096	0.094011	0.110979	0.149389	0.0	0.0	0.105305	0.091978	0.094813	0.075309	0.861336	0.011923	0.031835	0.011037	0.0	0.078864	0.0	0.007163	0.069444	0.049408	0.000386	3.4e-05	0.071165	0.071232	0.0	0.0
0.086022	0.065678	0.072464	0.083624	0.0	0.915385	0.278719	0.0	0.028527	0.000366	0.116407	0.094595	0.027397	0.065751	0.117122	0.133417	0.0	0.0	0.108312	0.093697	0.092641	0.07334	0.871241	0.015385	0.030436	0.014041	0.0	0.077466	0.0	0.007163	0.067988	0.047349	0.000386	3.4e-05	0.068703	0.068698	0.0	0.0
0.096774	0.066737	0.073579	0.083624	0.0	0.915385	0.279661	0.0	0.026682	0.000122	0.148582	0.067568	0.027397	0.060046	0.113952	0.162522	0.0	0.0	0.111404	0.091522	0.095967	0.075727	0.860044	0.01375	0.031835	0.012655	0.0	0.079712	0.0	0.007163	0.069796	0.049923	0.0	3.4e-05	0.07073	0.070798	0.0	0.0
0.086022	0.056144	0.069119	0.081301	0.0	0.915385	0.279661	0.0	0.025972	0.000122	0.137408	0.067568	0.027397	0.060332	0.110384	0.154309	0.0	0.0	0.097186	0.086627	0.086703	0.068526	0.836073	0.016122	0.027462	0.014793	0.0	0.072383	0.0	0.007163	0.063458	0.043747	0.000386	2.2e-05	0.067183	0.067251	0.0	0.0
0.086022	0.028602	0.055741	0.075494	0.0	0.907692	0.278719	0.0	0.028243	0.0	0.131974	0.094595	0.027397	0.056268	0.12386	0.150146	0.0	0.0	0.097777	0.088513	0.08827	0.070396	0.852437	0.015737	0.028861	0.014475	0.0	0.073604	0.0	0.007163	0.065011	0.044776	0.000386	3.4e-05	0.067183	0.067251	0.0	0.0
0.075269	0.03178	0.052397	0.072009	0.0	0.907692	0.278719	0.0	0.028385	0.000122	0.135442	0.081081	0.027397	0.074798	0.109592	0.148935	0.0	0.0	0.096459	0.084126	0.0875	0.069481	0.866576	0.011635	0.028861	0.010748	0.0	0.072836	0.0	0.007163	0.06413	0.044261	0.000386	2.2e-05	0.066532	0.066599	0.0	0.0
0.075269	0.059322	0.055741	0.073171	0.0	0.910256	0.277778	0.0	0.028101	0.000244	0.131551	0.094595	0.027397	0.060804	0.119501	0.147723	0.0	0.0	0.107449	0.087109	0.089919	0.070336	0.852006	0.013397	0.028337	0.012337	0.0	0.074806	0.0	0.007163	0.064995	0.046835	0.0	3.4e-05	0.067545	0.067613	0.0	0.0
0.075269	0.106992	0.070234	0.076655	0.0	0.910256	0.277778	0.0	0.02654	0.000122	0.134672	0.081081	0.027397	0.06093	0.112366	0.150146	0.0	0.0	0.112082	0.088662	0.092586	0.072862	0.866073	0.013269	0.030436	0.012163	0.0	0.076737	0.0	0.007163	0.067059	0.046835	0.000386	2.2e-05	0.067183	0.067178	0.0	0.0
0.086022	0.054025	0.060201	0.072009	0.0	0.912821	0.277778	0.0	0.026824	0.000244	0.119644	0.108108	0.041096	0.058162	0.115735	0.13406	0.0	0.0	0.102706	0.08732	0.088902	0.06966	0.836503	0.016442	0.027637	0.015053	0.0	0.074057	0.0	0.008596	0.064435	0.047349	0.0	3.4e-05	0.067038	0.067106	0.0	0.0
0.086022	0.070975	0.065775	0.073171	0.0	0.907692	0.277778	0.0	0.021147	0.000244	0.147927	0.108108	0.027397	0.046496	0.099881	0.167178	0.0	0.0	0.100562	0.084714	0.088682	0.070555	0.858537	0.012917	0.029911	0.011817	0.0	0.073801	0.0	0.007163	0.065059	0.045805	0.000386	3.4e-05	0.06559	0.065658	0.0	0.0
0.086022	0.116525	0.076923	0.076655	0.0	0.907692	0.277778	0.0	0.027675	0.0	0.135404	0.081081	0.027397	0.065971	0.113555	0.14814	0.0	0.0	0.101892	0.08489	0.088215	0.069461	0.822795	0.014455	0.028686	0.013232	0.0	0.073368	0.0	0.007163	0.06413	0.045805	0.000386	3.4e-05	0.066025	0.066092	0.0	0.0
0.086022	0.182203	0.103679	0.085947	0.0	0.910256	0.278719	0.0	0.02654	0.000244	0.132629	0.081081	0.027397	0.063923	0.110186	0.1492	0.0	0.0	0.119117	0.092434	0.094565	0.074334	0.854446	0.013558	0.030785	0.01251	0.0	0.078017	0.0	0.007163	0.068116	0.045805	0.000386	2.2e-05	0.066387	0.066382	0.0	0.0
0.075269	0.097458	0.093645	0.083624	0.0	0.910256	0.281544	0.0	0.024837	0.000122	0.154131	0.054054	0.013699	0.056413	0.108799	0.168729	0.0	0.0	0.105231	0.088214	0.090662	0.071708	0.833417	0.012596	0.029911	0.011614	0.0	0.075338	0.0	0.007163	0.066099	0.048893	0.000386	3.4e-05	0.066387	0.066454	0.0	0.0
0.075269	0.095339	0.093645	0.084785	0.0	0.910256	0.283427	0.0	0.026256	0.000122	0.14076	0.081081	0.027397	0.059761	0.11197	0.156883	0.0	0.0	0.101708	0.084486	0.085659	0.067491	0.875978	0.011731	0.027287	0.010921	0.0	0.071181	0.0	0.007163	0.062242	0.041688	0.000386	3.4e-05	0.064287	0.064355	0.0	0.0
0.075269	0.039195	0.076923	0.078978	0.0	0.907692	0.283427	0.0	0.029236	0.000122	0.165652	0.121622	0.041096	0.059434	0.125644	0.181598	0.0	0.0	0.105527	0.086749	0.090579	0.071211	0.799254	0.015417	0.029561	0.014157	0.0	0.075141	0.0	0.007163	0.065587	0.047864	0.0	2.2e-05	0.066242	0.06631	0.0	0.0
0.075269	0.041314	0.069119	0.075494	0.0	0.907692	0.282486	0.0	0.029236	0.0	0.190891	0.094595	0.041096	0.072306	0.114744	0.204534	0.0	0.0	0.104504	0.08603	0.087528	0.069202	0.851001	0.01266	0.028686	0.011643	0.0	0.072501	0.0	0.007163	0.063618	0.042203	0.000386	3.4e-05	0.064287	0.064283	0.0	0.0
0.075269	0.025424	0.059086	0.072009	0.0	0.905128	0.281544	0.0	0.026114	0.0	0.134941	0.067568	0.027397	0.058592	0.112961	0.152833	0.0	0.0	0.107153	0.085074	0.087995	0.069421	0.791574	0.016827	0.028686	0.015399	0.0	0.072993	0.0	0.007163	0.06389	0.044776	0.000386	3.4e-05	0.06378	0.063848	0.0	0.0
0.075269	0.075212	0.069119	0.075494	0.0	0.905128	0.279661	0.0	0.027391	0.000122	0.116176	0.121622	0.041096	0.0561	0.120293	0.129859	0.0	0.0	0.095942	0.083276	0.085136	0.067133	0.872676	0.015449	0.027112	0.014186	0.0	0.070925	0.0	0.007163	0.06205	0.044776	0.000386	2.2e-05	0.064649	0.064717	0.0	0.0
0.075269	0.059322	0.06466	0.073171	0.0	0.907692	0.278719	0.0	0.025546	0.000366	0.151164	0.108108	0.027397	0.056596	0.111574	0.167253	0.0	0.0	0.109149	0.084697	0.089892	0.070833	0.796383	0.011987	0.029911	0.011094	0.0	0.074412	0.0	0.008596	0.065075	0.045291	0.000386	2.2e-05	0.064215	0.064283	0.0	0.0
0.075269	0.059322	0.063545	0.072009	0.0	0.907692	0.278719	0.0	0.017457	0.000366	0.098605	0.121622	0.027397	0.032744	0.091954	0.114795	0.0	0.0	0.106611	0.083951	0.087445	0.067969	0.855882	0.012564	0.027287	0.011528	0.0	0.072658	0.0	0.007163	0.062786	0.047349	0.0	2.2e-05	0.064722	0.064789	0.0	0.0
0.075269	0.065678	0.06243	0.070848	0.0	0.907692	0.277778	0.0	0.017173	0.0	0.163957	0.081081	0.027397	0.047945	0.080063	0.178721	0.0	0.0	0.098664	0.080854	0.08225	0.065184	0.999928	0.011987	0.026762	0.011094	0.0	0.068206	0.0	0.007163	0.059953	0.037571	0.000386	2.2e-05	0.061029	0.061097	0.0	0.0
0.075269	0.058263	0.061315	0.069686	0.0	0.910256	0.278719	0.0	0.013625	0.000244	0.135751	0.108108	0.027397	0.044065	0.065795	0.150827	0.0	0.0	0.106969	0.084758	0.090222	0.070276	0.999928	0.013462	0.028686	0.012539	0.0	0.074885	0.0	0.007163	0.064835	0.050437	0.000386	2.2e-05	0.066025	0.066092	0.0	0.0
0.075269	0.083686	0.068004	0.070848	0.0	0.910256	0.278719	0.0	0.014334	0.000122	0.132976	0.121622	0.027397	0.036686	0.073127	0.148821	0.0	0.0	0.111798	0.085609	0.086923	0.068546	0.999928	0.012147	0.028511	0.011152	0.0	0.07191	0.0	0.007163	0.06293	0.040144	0.000386	3.4e-05	0.061609	0.061604	0.0	0.0
0.075269	0.069915	0.06689	0.070848	0.0	0.907692	0.278719	0.0	0.012206	0.000122	0.137754	0.108108	0.027397	0.03865	0.061633	0.153931	0.0	0.0	0.103038	0.082881	0.08761	0.068765	0.999426	0.012532	0.028511	0.011557	0.0	0.072718	0.0	0.007163	0.063378	0.047864	0.000386	3.4e-05	0.063925	0.063993	0.0	0.0
0.064516	0.080508	0.072464	0.072009	0.0	0.907692	0.279661	0.0	0.014192	0.000122	0.114943	0.148649	0.041096	0.038945	0.071344	0.130729	0.0	0.0	0.098775	0.080153	0.08291	0.064965	0.999928	0.015865	0.026063	0.014504	0.0	0.068856	0.0	0.007163	0.059905	0.042203	0.000386	2.2e-05	0.061753	0.061821	0.0	0.0
0.075269	0.068856	0.072464	0.072009	0.0	0.910256	0.280603	0.0	0.016037	0.000122	0.12789	0.148649	0.041096	0.051527	0.072731	0.143068	0.0	0.0	0.096816	0.080258	0.084257	0.06602	0.999928	0.013365	0.026762	0.012308	0.0	0.070137	0.0	0.007163	0.061026	0.046835	0.000386	3.4e-05	0.062984	0.063052	0.0	0.0
0.075269	0.066737	0.068004	0.070848	0.0	0.907692	0.279661	0.0	0.014192	0.000122	0.132013	0.148649	0.041096	0.041989	0.069362	0.148556	0.0	0.0	0.101843	0.080609	0.082937	0.065105	0.999928	0.010609	0.027287	0.009708	0.0	0.069565	0.0	0.007163	0.060577	0.043747	0.000386	5.6e-05	0.060161	0.060156	0.0	0.0
0.075269	0.0625	0.068004	0.069686	0.0	0.905128	0.277778	0.0	0.013341	0.000122	0.147888	0.121622	0.027397	0.04124	0.065795	0.163279	0.0	0.0	0.101966	0.078749	0.082525	0.064388	0.999928	0.012981	0.027462	0.011932	0.0	0.06992	0.0	0.007163	0.060545	0.046835	0.000386	3.4e-05	0.059871	0.059939	0.0	0.0
0.075269	0.145127	0.086957	0.076655	0.0	0.905128	0.277778	0.0	0.017741	0.000122	0.140529	0.148649	0.041096	0.037243	0.090369	0.156277	0.0	0.0	0.099835	0.078723	0.083432	0.065144	0.999928	0.015641	0.027987	0.014359	0.0	0.070846	0.0	0.007163	0.061378	0.050437	0.0	3.4e-05	0.061247	0.061315	0.0	0.0
0.064516	0.123941	0.093645	0.078978	0.0	0.905128	0.278719	0.0	0.016889	0.000244	0.161105	0.175676	0.054795	0.040946	0.083234	0.176943	0.0	0.0	0.099342	0.077898	0.080106	0.063255	0.999928	0.010897	0.027112	0.010054	0.0	0.067536	0.0	0.007163	0.059121	0.041688	0.0	2.2e-05	0.057989	0.057985	0.0	0.0
0.075269	0.092161	0.090301	0.078978	0.0	0.905128	0.278719	0.0	0.012347	0.000122	0.172511	0.135135	0.041096	0.04356	0.059255	0.186594	0.0	0.0	0.095301	0.080425	0.085081	0.066417	0.999928	0.013301	0.027112	0.012106	0.0	0.07126	0.0	0.007163	0.061778	0.051981	0.000386	5.6e-05	0.063491	0.063486	0.0	0.0
0.075269	0.103814	0.098105	0.082462	0.0	0.905128	0.278719	0.0	0.013199	0.0	0.150162	0.108108	0.027397	0.043681	0.063615	0.165853	0.0	0.0	0.098393	0.075538	0.080023	0.062817	0.985071	0.014487	0.026412	0.01329	0.0	0.066531	0.0	0.007163	0.058001	0.039115	0.0	2.2e-05	0.058423	0.058419	0.0	0.0
0.075269	0.082627	0.09476	0.082462	0.0	0.907692	0.279661	0.0	0.01476	0.000122	0.115714	0.148649	0.041096	0.037565	0.074713	0.130919	0.0	0.0	0.105392	0.08396	0.087693	0.068267	0.999928	0.009551	0.027637	0.008841	0.0	0.072757	0.0	0.007163	0.062962	0.049408	0.000386	4.5e-05	0.063201	0.063269	0.0	0.0
0.075269	0.079449	0.093645	0.082462	0.0	0.905128	0.279661	0.0	0.013341	0.000244	0.151742	0.135135	0.041096	0.038758	0.066984	0.1682	0.0	0.0	0.100648	0.075407	0.079776	0.062598	0.972727	0.016506	0.026762	0.015024	0.0	0.066925	0.0	0.007163	0.058273	0.040144	0.000386	3.4e-05	0.057265	0.057333	0.0	0.0
0.075269	0.069915	0.086957	0.081301	0.0	0.9	0.278719	0.0	0.013341	0.000244	0.130125	0.108108	0.027397	0.037855	0.067578	0.147648	0.0	0.0	0.097814	0.076109	0.083679	0.064826	0.999928	0.013878	0.027637	0.012597	0.0	0.071043	0.0	0.007163	0.061138	0.053011	0.000386	5.6e-05	0.061536	0.061532	0.0	0.0
0.075269	0.057203	0.080268	0.078978	0.0	0.9	0.280603	0.0	0.015044	0.000366	0.296162	0.108108	0.027397	0.051457	0.067776	0.306574	0.0	0.0	0.10395	0.079319	0.080985	0.063712	0.975813	0.011442	0.026762	0.010517	0.0	0.067753	0.0	0.007163	0.059137	0.040659	0.000386	4.5e-05	0.057192	0.057188	0.0	0.0
0.075269	0.063559	0.074693	0.076655	0.0	0.905128	0.283427	0.0	0.010502	0.0	0.150162	0.121622	0.027397	0.03548	0.054499	0.165588	0.0	0.0	0.09195	0.073986	0.077796	0.060927	0.999928	0.010417	0.024663	0.009563	0.0	0.064798	0.0	0.007163	0.056352	0.040144	0.000386	2.2e-05	0.058351	0.058347	0.0	0.0
0.075269	0.098517	0.082497	0.078978	0.0	0.905128	0.283427	0.0	0.01476	0.0	0.131242	0.135135	0.041096	0.035924	0.076298	0.146626	0.0	0.0	0.100956	0.077284	0.082827	0.064667	0.976961	0.012019	0.026937	0.01095	0.0	0.069211	0.0	0.007163	0.060033	0.04632	0.0	3.4e-05	0.059509	0.059577	0.0	0.0
0.075269	0.148305	0.100334	0.084785	0.0	0.905128	0.283427	0.0	0.015186	0.000244	0.149854	0.162162	0.041096	0.037411	0.076694	0.166118	0.0	0.0	0.095707	0.076512	0.078539	0.061564	0.999928	0.011763	0.026238	0.010892	0.0	0.06665	0.0	0.007163	0.057937	0.044261	0.000386	2.2e-05	0.057337	0.057333	0.0	0.0
0.075269	0.105932	0.092531	0.083624	0.0	0.905128	0.284369	0.0	0.012206	0.000122	0.131628	0.135135	0.041096	0.039076	0.06084	0.146512	0.0	0.0	0.0902	0.072977	0.080903	0.063513	0.954999	0.009487	0.027462	0.008783	0.0	0.068502	0.0	0.007163	0.059633	0.049408	0.0	3.4e-05	0.059582	0.059577	0.0	0.0
0.075269	0.059322	0.081382	0.080139	0.0	0.9	0.283427	0.0	0.012915	0.000244	0.131551	0.121622	0.041096	0.047249	0.060642	0.149919	0.0	0.0	0.093958	0.072959	0.07612	0.059455	0.999928	0.011699	0.023964	0.010806	0.0	0.063241	0.0	0.007163	0.054864	0.037571	0.000386	2.2e-05	0.055817	0.055885	0.0	0.0
0.075269	0.036017	0.070234	0.075494	0.0	0.9	0.282486	0.0	0.015754	0.0	0.133631	0.121622	0.027397	0.040787	0.078082	0.147269	0.0	0.0	0.098763	0.077012	0.083184	0.064309	0.969066	0.015769	0.026238	0.014446	0.0	0.069388	0.0	0.007163	0.059665	0.049923	0.0	2.2e-05	0.060667	0.060735	0.0	0.0
0.075269	0.044492	0.06466	0.073171	0.0	0.902564	0.279661	0.0	0.013341	0.000122	0.130356	0.148649	0.041096	0.032983	0.070749	0.146285	0.0	0.0	0.100796	0.076065	0.078621	0.061643	0.999928	0.009455	0.025013	0.008812	0.0	0.065014	0.0	0.007163	0.05664	0.037056	0.000386	2.2e-05	0.056179	0.056175	0.0	0.0
0.064516	0.041314	0.060201	0.070848	0.0	0.902564	0.277778	0.0	0.013341	0.000122	0.139373	0.108108	0.027397	0.037621	0.067776	0.154574	0.0	0.0	0.084274	0.072187	0.077109	0.060311	0.977822	0.010801	0.024139	0.009968	0.0	0.064482	0.0	0.007163	0.056	0.044776	0.000386	2.2e-05	0.059002	0.058998	0.0	0.0
0.075269	0.048729	0.056856	0.069686	0.0	0.897436	0.275895	0.0	0.011638	0.000122	0.159756	0.094595	0.027397	0.034044	0.061237	0.178532	0.0	0.0	0.088906	0.071319	0.074663	0.058799	0.999928	0.013045	0.023614	0.011932	0.0	0.062059	0.0	0.007163	0.05424	0.038085	0.000386	2.2e-05	0.056107	0.056175	0.0	0.0
0.075269	0.09428	0.072464	0.074332	0.0	0.897436	0.27307	0.0	0.013767	0.000244	0.172203	0.108108	0.027397	0.050064	0.06302	0.183755	0.0	0.0	0.092122	0.073012	0.076752	0.059754	0.967487	0.011731	0.023439	0.010806	0.0	0.063891	0.0	0.007163	0.05528	0.042203	0.000386	3.4e-05	0.05741	0.057478	0.0	0.0
0.075269	0.0625	0.06689	0.072009	0.0	0.902564	0.27307	0.0	0.012773	0.0	0.13394	0.094595	0.027397	0.039043	0.064209	0.149351	0.0	0.0	0.09604	0.071143	0.079336	0.061882	0.999928	0.015064	0.026238	0.013868	0.0	0.065842	0.0	0.007163	0.057088	0.042717	0.000386	3.4e-05	0.057265	0.057261	0.0	0.0
0.075269	0.055085	0.06466	0.070848	0.0	0.902564	0.274011	0.0	0.014051	0.0	0.115251	0.081081	0.013699	0.030809	0.075704	0.131562	0.0	0.0	0.098935	0.075249	0.078759	0.061425	0.958946	0.014455	0.024663	0.013232	0.0	0.06533	0.0	0.007163	0.05664	0.041173	0.000386	4.5e-05	0.056975	0.056971	0.0	0.0
0.075269	0.09428	0.074693	0.073171	0.0	0.905128	0.275895	0.0	0.012631	0.000122	0.168041	0.135135	0.041096	0.032562	0.066984	0.182128	0.0	0.0	0.097038	0.073056	0.080188	0.062578	0.99189	0.013013	0.025888	0.011932	0.0	0.066374	0.0	0.007163	0.057585	0.042203	0.0	1.1e-05	0.058061	0.058129	0.0	0.0
0.075269	0.067797	0.070234	0.072009	0.0	0.9	0.275895	0.0	0.014618	0.000366	0.130549	0.135135	0.041096	0.037743	0.074118	0.14901	0.0	0.0	0.095153	0.074144	0.077549	0.060629	0.96275	0.013782	0.024663	0.012712	0.0	0.064266	0.0	0.007163	0.055824	0.040144	0.0	2.2e-05	0.056179	0.056247	0.0	0.0
0.086022	0.038136	0.061315	0.068525	0.0	0.9	0.275895	0.0	0.01178	0.000244	0.097526	0.121622	0.027397	0.04261	0.057075	0.111994	0.0	0.0	0.10395	0.07703	0.084531	0.065642	0.999928	0.011987	0.027462	0.011066	0.0	0.06994	0.0	0.007163	0.060401	0.047349	0.000386	4.5e-05	0.059871	0.059867	0.0	0.0
0.075269	0.039195	0.055741	0.066202	0.0	0.902564	0.275895	0.0	0.012773	0.0	0.19301	0.121622	0.027397	0.035419	0.057273	0.207562	0.0	0.0	0.098184	0.073845	0.078346	0.061186	0.958946	0.012564	0.025363	0.011586	0.0	0.064739	0.0	0.007163	0.056208	0.039115	0.000386	7.9e-05	0.056541	0.056609	0.0	0.0
0.064516	0.014831	0.045708	0.061556	0.0	0.902564	0.276836	0.0	0.011638	0.000244	0.13209	0.094595	0.027397	0.030589	0.072533	0.147913	0.0	0.0	0.087416	0.070345	0.07458	0.058441	0.999928	0.012532	0.024838	0.011383	0.0	0.063025	0.0	0.007163	0.054784	0.042203	0.000386	3.4e-05	0.054731	0.054799	0.0	0.0
0.064516	0.112288	0.063545	0.066202	0.0	0.902564	0.277778	0.0	0.010786	0.0	0.135173	0.081081	0.013699	0.032618	0.056877	0.150865	0.0	0.0	0.096102	0.074398	0.079253	0.062718	0.983062	0.011122	0.027987	0.01017	0.0	0.066985	0.0	0.007163	0.058705	0.044776	0.000386	4.5e-05	0.055962	0.055958	0.0	0.0
0.064516	0.101695	0.069119	0.068525	0.0	0.9	0.277778	0.0	0.009793	0.000122	0.130395	0.108108	0.027397	0.028331	0.0543	0.146929	0.0	0.0	0.1022	0.074863	0.078704	0.060669	0.984282	0.011859	0.024663	0.01095	0.0	0.065862	0.0	0.007163	0.056496	0.043747	0.000386	2.2e-05	0.056251	0.05632	0.0	0.0
0.075269	0.050847	0.059086	0.063879	0.0	0.9	0.277778	0.0	0.017031	0.0	0.113864	0.121622	0.027397	0.041638	0.083631	0.129442	0.0	0.0	0.093773	0.072415	0.078181	0.061246	0.942654	0.014423	0.025538	0.013088	0.0	0.064679	0.0	0.007163	0.056304	0.040659	0.0	3.4e-05	0.056251	0.056247	0.0	0.0
0.075269	0.191737	0.093645	0.076655	0.0	0.902564	0.279661	0.0	0.01178	0.0	0.150894	0.081081	0.027397	0.039291	0.058859	0.164982	0.0	0.0	0.085629	0.070179	0.073975	0.057705	0.942941	0.014071	0.022739	0.012741	0.0	0.061665	0.0	0.007163	0.053423	0.041688	0.000386	3.4e-05	0.055962	0.05603	0.0	0.0
0.064516	0.111229	0.088071	0.075494	0.0	0.905128	0.280603	0.0	0.009935	0.000122	0.114211	0.135135	0.041096	0.029958	0.053904	0.13107	0.0	0.0	0.092627	0.073161	0.078181	0.061544	0.970861	0.011987	0.025888	0.010921	0.0	0.064837	0.0	0.007163	0.056656	0.041173	0.000386	3.4e-05	0.056396	0.056392	0.0	0.0
0.064516	0.103814	0.090301	0.076655	0.0	0.9	0.280603	0.0	0.014334	0.000122	0.154092	0.094595	0.027397	0.033016	0.075307	0.170319	0.0	0.0	0.092171	0.073608	0.078099	0.060848	0.942726	0.015224	0.024663	0.013868	0.0	0.064896	0.0	0.007163	0.056192	0.043232	0.000386	2.2e-05	0.057337	0.057333	0.0	0.0
0.064516	0.081568	0.084727	0.075494	0.0	0.894872	0.279661	0.0	0.011354	0.000122	0.172703	0.135135	0.027397	0.032001	0.060246	0.189054	0.0	0.0	0.094759	0.070336	0.076504	0.060072	0.987727	0.011122	0.025363	0.010083	0.0	0.063419	0.0	0.007163	0.055312	0.0386	0.000386	3.4e-05	0.054224	0.054293	0.0	0.0
0.064516	0.052966	0.074693	0.073171	0.0	0.897436	0.278719	0.0	0.014902	0.000122	0.13105	0.081081	0.027397	0.040913	0.073524	0.144052	0.0	0.0	0.100094	0.073801	0.078841	0.061325	0.941865	0.011923	0.025188	0.010921	0.0	0.06533	0.0	0.007163	0.056496	0.041688	0.0	2.2e-05	0.056034	0.056103	0.0	0.0
0.064516	0.065678	0.078038	0.074332	0.0	0.902564	0.279661	0.0	0.008799	0.0	0.180641	0.094595	0.027397	0.032847	0.046373	0.196018	0.0	0.0	0.102866	0.075038	0.078099	0.060709	0.972296	0.01375	0.024663	0.01251	0.0	0.064542	0.0	0.007163	0.055792	0.039115	0.000386	3.4e-05	0.055165	0.055234	0.0	0.0
0.064516	0.063559	0.072464	0.072009	0.0	0.9	0.278719	0.0	0.011354	0.000122	0.130895	0.108108	0.027397	0.032408	0.060048	0.146437	0.0	0.0	0.106192	0.075819	0.083844	0.065124	0.947104	0.010801	0.027637	0.00991	0.0	0.069132	0.0	0.007163	0.059713	0.044776	0.000386	3.4e-05	0.057844	0.05784	0.0	0.0
0.064516	0.068856	0.074693	0.073171	0.0	0.9	0.279661	0.0	0.016037	0.0	0.119413	0.108108	0.027397	0.048076	0.074911	0.135536	0.0	0.0	0.103543	0.076424	0.079116	0.061683	0.960884	0.011346	0.026238	0.010343	0.0	0.066236	0.0	0.007163	0.057361	0.042203	0.000386	3.4e-05	0.054948	0.055017	0.0	0.0
0.064516	0.092161	0.079153	0.074332	0.0	0.894872	0.278719	0.0	0.011638	0.000244	0.145654	0.135135	0.027397	0.030234	0.063417	0.163771	0.0	0.0	0.097703	0.073898	0.079473	0.061982	0.945238	0.013045	0.026587	0.011932	0.0	0.066985	0.0	0.007163	0.058017	0.046835	0.000386	5.6e-05	0.055962	0.055958	0.0	0.0
0.064516	0.112288	0.086957	0.077816	0.0	0.897436	0.277778	0.0	0.011354	0.000244	0.130626	0.121622	0.027397	0.041306	0.055489	0.143182	0.0	0.0	0.08712	0.070959	0.073123	0.057088	0.912582	0.013397	0.022389	0.012308	0.0	0.060838	0.0	0.007163	0.052783	0.0386	0.000386	3.4e-05	0.054369	0.054438	0.0	0.0
0.064516	0.188559	0.121516	0.090592	0.0	0.902564	0.278719	0.0	0.012773	0.000611	0.134479	0.108108	0.027397	0.035788	0.065398	0.1506	0.0	0.0	0.091087	0.070968	0.076889	0.060569	0.962966	0.009936	0.025538	0.009216	0.0	0.063714	0.0	0.007163	0.055712	0.040659	0.000386	3.4e-05	0.05531	0.055379	0.0	0.0
0.064516	0.151483	0.130435	0.0964	0.0	0.9	0.278719	0.0	0.011212	0.000122	0.129162	0.121622	0.027397	0.034629	0.058264	0.14515	0.0	0.0	0.091136	0.071459	0.07535	0.05856	0.912941	0.012115	0.023439	0.011037	0.0	0.062631	0.0	0.007163	0.054112	0.041173	0.000386	3.4e-05	0.055745	0.055741	0.0	0.0
0.064516	0.086864	0.115942	0.092915	0.0	0.9	0.279661	0.0	0.014192	0.000122	0.135866	0.081081	0.027397	0.033016	0.075109	0.151698	0.0	0.0	0.103322	0.073214	0.076889	0.060271	0.97933	0.010032	0.026587	0.009274	0.0	0.064404	0.0	0.007163	0.056032	0.038085	0.000386	3.4e-05	0.052414	0.052411	0.0	0.0
0.064516	0.064619	0.105909	0.091754	0.0	0.897436	0.278719	0.0	0.014476	0.000366	0.114095	0.121622	0.027397	0.030636	0.07828	0.130654	0.0	0.0	0.086085	0.0726	0.078071	0.061584	0.910285	0.011635	0.026587	0.010574	0.0	0.065684	0.0	0.007163	0.057425	0.048379	0.000386	5.6e-05	0.057337	0.057406	0.0	0.0
0.053763	0.056144	0.09476	0.088269	0.0	0.897436	0.277778	0.0	0.011496	0.000244	0.145461	0.094595	0.027397	0.037037	0.058859	0.160024	0.0	0.0	0.085075	0.068547	0.070044	0.055079	0.898514	0.013846	0.022914	0.01251	0.0	0.058631	0.0	0.007163	0.051151	0.034997	0.000386	3.4e-05	0.051763	0.051759	0.0	0.0
0.064516	0.029661	0.079153	0.082462	0.0	0.9	0.278719	0.0	0.027391	0.000489	0.101071	0.189189	0.054795	0.036976	0.139516	0.117596	0.0	0.0	0.082906	0.068819	0.075075	0.058501	0.874255	0.013974	0.023789	0.012741	0.0	0.062729	0.0	0.007163	0.054304	0.045291	0.000386	2.2e-05	0.056324	0.056392	0.0	0.0
0.064516	0.060381	0.081382	0.083624	0.0	0.9	0.277778	0.0	0.010928	0.000122	0.167078	0.094595	0.027397	0.034648	0.056877	0.180841	0.0	0.0	0.097765	0.074021	0.07524	0.059038	0.895356	0.010641	0.023789	0.009765	0.0	0.062059	0.0	0.007163	0.05408	0.036027	0.000386	2.2e-05	0.052487	0.052555	0.0	0.0
0.064516	0.059322	0.076923	0.081301	0.0	0.9	0.277778	0.0	0.012915	0.000122	0.155171	0.162162	0.041096	0.034909	0.067182	0.171719	0.0	0.0	0.095338	0.073433	0.079281	0.061783	0.877198	0.014327	0.026238	0.013146	0.0	0.06596	0.0	0.007163	0.05712	0.044776	0.000386	3.4e-05	0.056469	0.056537	0.0	0.0
0.064516	0.038136	0.06689	0.077816	0.0	0.897436	0.278719	0.0	0.013767	0.000244	0.164419	0.108108	0.027397	0.038692	0.068767	0.180463	0.0	0.0	0.085186	0.070293	0.073618	0.057924	0.888323	0.013846	0.024313	0.012597	0.0	0.061429	0.0	0.008596	0.053647	0.039115	0.000386	3.4e-05	0.053645	0.053714	0.0	0.0
0.064516	0.060381	0.06689	0.076655	0.0	0.897436	0.278719	0.0	0.015896	0.0	0.143611	0.108108	0.027397	0.049844	0.072731	0.158397	0.0	0.0	0.093958	0.072091	0.078264	0.061285	0.923419	0.012372	0.026063	0.011354	0.0	0.064936	0.0	0.007163	0.05648	0.042717	0.000386	4.5e-05	0.055672	0.055668	0.0	0.0
0.064516	0.043432	0.060201	0.074332	0.0	0.897436	0.279661	0.0	0.013483	0.0	0.18068	0.081081	0.027397	0.041427	0.065993	0.195148	0.0	0.0	0.105084	0.074951	0.079693	0.061643	0.859542	0.012147	0.025363	0.011181	0.0	0.065763	0.0	0.007163	0.056624	0.041173	0.000386	4.5e-05	0.055093	0.055089	0.0	0.0
0.064516	0.059322	0.059086	0.072009	0.0	0.897436	0.279661	0.0	0.013199	0.0	0.130857	0.108108	0.027397	0.042213	0.064407	0.146929	0.0	0.0	0.089572	0.068687	0.072573	0.056929	0.919113	0.010481	0.024313	0.009592	0.0	0.060759	0.0	0.007163	0.052895	0.037056	0.000386	3.4e-05	0.051835	0.051904	0.0	0.0
0.064516	0.029661	0.049052	0.067364	0.0	0.897436	0.280603	0.0	0.012773	0.000489	0.116908	0.108108	0.027397	0.040941	0.06302	0.133038	0.0	0.0	0.080541	0.069836	0.07579	0.059336	0.888897	0.009295	0.025888	0.008465	0.0	0.064679	0.0	0.007163	0.05616	0.051467	0.000386	4.5e-05	0.056107	0.056175	0.0	0.0
0.053763	0.040254	0.049052	0.066202	0.0	0.894872	0.279661	0.0	0.018734	0.000122	0.146578	0.135135	0.041096	0.043789	0.089972	0.163014	0.0	0.0	0.075514	0.064538	0.067295	0.053528	0.917032	0.013846	0.023439	0.012597	0.0	0.057429	0.0	0.005731	0.050543	0.038085	0.0	4.5e-05	0.050387	0.050384	0.0	0.0
0.064516	0.091102	0.060201	0.068525	0.0	0.897436	0.280603	0.0	0.016463	0.000122	0.130973	0.108108	0.027397	0.048081	0.076496	0.144468	0.0	0.0	0.095017	0.075231	0.08038	0.062678	0.879782	0.011058	0.026937	0.010083	0.0	0.068088	0.0	0.007163	0.058945	0.051981	0.000386	2.2e-05	0.056758	0.056826	0.0	0.0
0.064516	0.032839	0.047938	0.063879	0.0	0.9	0.281544	0.0	0.014902	0.000366	0.117448	0.148649	0.041096	0.040918	0.073325	0.134136	0.0	0.0	0.083892	0.067415	0.069165	0.054522	0.914591	0.013686	0.023614	0.012481	0.0	0.058848	0.0	0.007163	0.051391	0.037056	0.000386	3.4e-05	0.05017	0.050166	0.0	0.0
0.064516	0.018008	0.040134	0.059233	0.0	0.897436	0.278719	0.0	0.012915	0.0	0.146771	0.108108	0.027397	0.03361	0.067975	0.162295	0.0	0.0	0.101005	0.074924	0.080875	0.062499	0.886385	0.010897	0.026587	0.009968	0.0	0.068324	0.0	0.007163	0.058689	0.051981	0.0	1.1e-05	0.056541	0.056537	0.0	0.0
0.053763	0.025424	0.037904	0.056911	0.0	0.897436	0.277778	0.0	0.011354	0.0	0.135211	0.094595	0.027397	0.036658	0.058264	0.151168	0.0	0.0	0.091518	0.071012	0.07381	0.058461	0.903395	0.011058	0.024838	0.010112	0.0	0.061212	0.0	0.007163	0.053775	0.035512	0.0	3.4e-05	0.05198	0.052049	0.0	0.0
0.064516	0.0625	0.044593	0.058072	0.0	0.894872	0.277778	0.0	0.013767	0.000244	0.129585	0.121622	0.027397	0.035999	0.070551	0.145339	0.0	0.0	0.088549	0.07067	0.073535	0.057088	0.873107	0.011218	0.022564	0.010314	0.0	0.061094	0.0	0.007163	0.052751	0.040659	0.000386	2.2e-05	0.05379	0.053858	0.0	0.0
0.064516	0.059322	0.045708	0.056911	0.0	0.894872	0.276836	0.0	0.014051	0.000244	0.131705	0.108108	0.027397	0.052869	0.062822	0.147421	0.0	0.0	0.097802	0.072003	0.077384	0.060728	0.915022	0.009615	0.025888	0.008812	0.0	0.063793	0.0	0.007163	0.055616	0.039629	0.000386	3.4e-05	0.053428	0.053496	0.0	0.0
0.064516	0.069915	0.052397	0.058072	0.0	0.946154	0.29661	0.0	0.012489	0.000122	0.079609	0.121622	0.027397	0.036434	0.064407	0.073275	0.0	0.0	0.094919	0.071029	0.074553	0.058023	0.864064	0.010256	0.024139	0.009303	0.0	0.061626	0.0	0.007163	0.053343	0.037571	0.000386	2.2e-05	0.052632	0.0527	0.0	0.0
0.064516	0.09428	0.06466	0.062718	0.0	0.961538	0.297552	0.0	0.012347	0.0	0.076603	0.108108	0.027397	0.024772	0.070155	0.108966	0.0	0.0	0.101572	0.071924	0.079143	0.061285	0.918682	0.013333	0.025538	0.012221	0.0	0.065211	0.0	0.007163	0.056192	0.042717	0.000386	2.2e-05	0.054369	0.054365	0.0	0.0
0.064516	0.083686	0.06689	0.062718	0.0	0.928205	0.279661	0.0	0.010786	0.000122	0.12184	0.135135	0.041096	0.03195	0.057868	0.136331	0.0	0.0	0.093046	0.07131	0.073728	0.058103	0.85581	0.01391	0.024488	0.012655	0.0	0.061192	0.0	0.007163	0.053519	0.035512	0.0	3.4e-05	0.051763	0.051831	0.0	0.0
0.064516	0.073093	0.065775	0.062718	0.0	0.923077	0.278719	0.0	0.013341	0.000122	0.175555	0.148649	0.041096	0.038514	0.06738	0.19458	0.0	0.0	0.083473	0.070512	0.076312	0.06035	0.903969	0.012532	0.027112	0.011412	0.0	0.064758	0.0	0.007163	0.05672	0.048379	0.000386	2.2e-05	0.054731	0.054727	0.0	0.0
0.075269	0.057203	0.061315	0.061556	0.0	0.920513	0.276836	0.0	0.01547	0.000122	0.366137	0.121622	0.041096	0.043293	0.074911	0.373907	0.0	0.0	0.10002	0.073924	0.075817	0.059813	0.872963	0.011635	0.026412	0.010603	0.0	0.063832	0.0	0.007163	0.055808	0.039629	0.000386	4.5e-05	0.050749	0.050818	0.0	0.0
0.064516	0.04661	0.055741	0.059233	0.0	0.928205	0.277778	0.0	0.012631	0.0	0.117371	0.108108	0.027397	0.03987	0.062822	0.13319	0.0	0.0	0.09795	0.074933	0.079501	0.061982	0.897725	0.010513	0.026937	0.009563	0.0	0.06726	0.0	0.007163	0.058209	0.049923	0.000386	3.4e-05	0.055238	0.055306	0.0	0.0
0.064516	0.040254	0.051282	0.056911	0.0	0.923077	0.276836	0.0	0.012915	0.000122	0.145962	0.081081	0.027397	0.038089	0.0652	0.16468	0.0	0.0	0.096792	0.070363	0.074333	0.058381	0.845044	0.012628	0.025888	0.011412	0.0	0.062749	0.0	0.007163	0.054656	0.040659	0.0	2.2e-05	0.050822	0.05089	0.0	0.0
0.064516	0.050847	0.051282	0.055749	0.0	0.920513	0.275895	0.0	0.009935	0.0	0.118257	0.081081	0.013699	0.033913	0.05212	0.132205	0.0	0.0	0.081329	0.066319	0.070457	0.054403	0.881074	0.012692	0.02204	0.011586	0.0	0.059577	0.0	0.007163	0.051151	0.043232	0.0	2.2e-05	0.052704	0.052773	0.0	0.0
0.064516	0.073093	0.055741	0.058072	0.0	0.923077	0.275895	0.0	0.010786	0.0	0.146347	0.081081	0.013699	0.032875	0.057471	0.162182	0.0	0.0	0.089091	0.068345	0.073316	0.057446	0.853011	0.01266	0.023964	0.011412	0.0	0.060601	0.0	0.007163	0.052751	0.038085	0.0	4.5e-05	0.051908	0.051976	0.0	0.0
0.053763	0.090042	0.071349	0.062718	0.0	0.923077	0.274953	0.0	0.009935	0.000244	0.113325	0.121622	0.027397	0.033296	0.052319	0.128572	0.0	0.0	0.082167	0.067257	0.070814	0.055059	0.838944	0.014359	0.021865	0.01303	0.0	0.058966	0.0	0.007163	0.050959	0.040144	0.000386	3.4e-05	0.052921	0.05299	0.0	0.0
0.064516	0.076271	0.070234	0.062718	0.0	0.923077	0.275895	0.0	0.011638	0.0	0.149661	0.081081	0.027397	0.039931	0.057868	0.165777	0.0	0.0	0.097309	0.070766	0.077714	0.060828	0.870739	0.010641	0.026063	0.009765	0.0	0.06401	0.0	0.007163	0.05568	0.040144	0.000386	3.4e-05	0.052921	0.05299	0.0	0.0
0.053763	0.052966	0.063545	0.060395	0.0	0.925641	0.277778	0.0	0.013199	0.000122	0.149699	0.108108	0.027397	0.038977	0.065993	0.163544	0.0	0.0	0.089276	0.069477	0.072683	0.05681	0.826599	0.014135	0.023264	0.012886	0.0	0.060148	0.0	0.007163	0.052239	0.037571	0.0	3.4e-05	0.052052	0.052121	0.0	0.0
0.053763	0.065678	0.06466	0.061556	0.0	0.910256	0.278719	0.0	0.011354	0.000366	0.132899	0.121622	0.027397	0.034044	0.059057	0.157943	0.0	0.0	0.087453	0.072073	0.074223	0.058719	0.851217	0.013045	0.024313	0.011961	0.0	0.061429	0.0	0.007163	0.05392	0.039115	0.000386	3.4e-05	0.053066	0.053135	0.0	0.0
0.053763	0.052966	0.056856	0.059233	0.0	0.902564	0.277778	0.0	0.011354	0.000244	0.12947	0.081081	0.027397	0.035569	0.05866	0.138791	0.0	0.0	0.083756	0.068617	0.071171	0.056054	0.864423	0.009455	0.022914	0.008754	0.0	0.058946	0.0	0.007163	0.051551	0.036541	0.000386	4.5e-05	0.051184	0.05118	0.0	0.0
0.053763	0.069915	0.063545	0.060395	0.0	0.920513	0.277778	0.0	0.012631	0.0	0.129393	0.121622	0.027397	0.039772	0.062624	0.143182	0.0	0.0	0.091531	0.071187	0.073288	0.057208	0.852508	0.014744	0.022914	0.013492	0.0	0.060562	0.0	0.005731	0.052543	0.038085	0.0	4.5e-05	0.05169	0.051687	0.0	0.0
0.064516	0.058263	0.060201	0.059233	0.0	0.925641	0.277778	0.0	0.010644	0.000122	0.134441	0.094595	0.027397	0.036672	0.0543	0.149162	0.0	0.0	0.091777	0.06988	0.075102	0.058978	0.860116	0.010321	0.025538	0.009679	0.0	0.062138	0.0	0.007163	0.054208	0.039115	0.000386	2.2e-05	0.052197	0.052266	0.0	0.0
0.053763	0.041314	0.054627	0.056911	0.0	0.925641	0.278719	0.0	0.010928	0.000244	0.113055	0.108108	0.027397	0.035601	0.056084	0.130313	0.0	0.0	0.084976	0.06674	0.070182	0.054304	0.876839	0.009551	0.02099	0.008841	0.0	0.058336	0.0	0.007163	0.050206	0.039629	0.0	4.5e-05	0.051763	0.051831	0.0	0.0
0.053763	0.127119	0.073579	0.062718	0.0	0.925641	0.279661	0.0	0.009935	0.0	0.151588	0.081081	0.027397	0.037406	0.050337	0.165777	0.0	0.0	0.083929	0.066661	0.071721	0.056153	0.85502	0.012308	0.023264	0.011268	0.0	0.059419	0.0	0.007163	0.051679	0.0386	0.000386	4.5e-05	0.051835	0.051904	0.0	0.0
0.053763	0.098517	0.075808	0.063879	0.0	0.925641	0.280603	0.0	0.015186	0.000122	0.162492	0.121622	0.027397	0.036134	0.077685	0.179138	0.0	0.0	0.08229	0.068152	0.071474	0.055815	0.841814	0.013077	0.022389	0.011932	0.0	0.059419	0.0	0.007163	0.051551	0.040144	0.000386	4.5e-05	0.052776	0.052845	0.0	0.0
0.064516	0.069915	0.071349	0.063879	0.0	0.923077	0.279661	0.0	0.010219	0.000244	0.189427	0.094595	0.027397	0.037219	0.05212	0.202982	0.0	0.0	0.094426	0.070468	0.076092	0.059694	0.863202	0.009103	0.025188	0.008379	0.0	0.06269	0.0	0.007163	0.054656	0.039629	0.000386	3.4e-05	0.052197	0.052193	0.0	0.0
0.053763	0.047669	0.06243	0.060395	0.0	0.925641	0.280603	0.0	0.012064	0.0	0.100532	0.081081	0.027397	0.039043	0.060642	0.117066	0.0	0.0	0.086627	0.066696	0.070622	0.054423	0.826168	0.009679	0.02099	0.008928	0.0	0.058651	0.0	0.007163	0.050302	0.040144	0.000386	2.2e-05	0.051763	0.051831	0.0	0.0
0.053763	0.029661	0.054627	0.058072	0.0	0.920513	0.279661	0.0	0.010502	0.000122	0.16334	0.094595	0.027397	0.035447	0.054499	0.179819	0.0	0.0	0.087982	0.066898	0.072628	0.057426	0.861982	0.013846	0.024488	0.012626	0.0	0.06005	0.0	0.007163	0.052687	0.037571	0.000386	2.2e-05	0.051328	0.051397	0.0	0.0
0.053763	0.158898	0.089186	0.069686	0.0	0.920513	0.279661	0.0	0.010077	0.000122	0.096871	0.081081	0.013699	0.033329	0.05331	0.111616	0.0	0.0	0.090126	0.07017	0.074443	0.058063	0.827819	0.013269	0.023789	0.012106	0.0	0.061724	0.0	0.007163	0.053519	0.042717	0.000386	4.5e-05	0.053356	0.053424	0.0	0.0
0.053763	0.092161	0.081382	0.067364	0.0	0.920513	0.278719	0.0	0.010928	0.000122	0.149545	0.108108	0.027397	0.036579	0.055886	0.166648	0.0	0.0	0.079161	0.065231	0.068175	0.054085	0.895715	0.012468	0.022739	0.01147	0.0	0.056464	0.0	0.007163	0.049662	0.032939	0.000386	2.2e-05	0.049229	0.049225	0.0	0.0
0.064516	0.064619	0.073579	0.066202	0.0	0.920513	0.278719	0.0	0.009651	0.000122	0.145384	0.081081	0.027397	0.035704	0.049941	0.160327	0.0	0.0	0.090718	0.068959	0.074745	0.058401	0.825163	0.012692	0.024488	0.011643	0.0	0.061842	0.0	0.005731	0.053711	0.041173	0.000386	4.5e-05	0.052632	0.0527	0.0	0.0
0.064516	0.048729	0.068004	0.063879	0.0	0.925641	0.279661	0.0	0.011212	0.0	0.119682	0.067568	0.013699	0.039085	0.056084	0.133606	0.0	0.0	0.097383	0.068371	0.073233	0.056869	0.85337	0.011378	0.023439	0.010488	0.0	0.06068	0.0	0.005731	0.052415	0.038085	0.0	3.4e-05	0.050822	0.050818	0.0	0.0
0.053763	0.081568	0.072464	0.066202	0.0	0.923077	0.280603	0.0	0.010786	0.000122	0.145885	0.081081	0.027397	0.033231	0.057273	0.164225	0.0	0.0	0.079481	0.065748	0.071776	0.056253	0.820211	0.011635	0.023614	0.010719	0.0	0.059853	0.0	0.005731	0.052095	0.042717	0.000386	2.2e-05	0.05227	0.052338	0.0	0.0
0.053763	0.064619	0.069119	0.065041	0.0	0.912821	0.276836	0.0	0.010928	0.000244	0.140336	0.108108	0.027397	0.035662	0.056282	0.157678	0.0	0.0	0.084163	0.064012	0.06856	0.05313	0.820426	0.011474	0.021165	0.010517	0.0	0.056897	0.0	0.005731	0.049054	0.037056	0.000386	3.4e-05	0.050025	0.050094	0.0	0.0
0.064516	0.088983	0.075808	0.067364	0.0	0.912821	0.274011	0.0	0.010219	0.000122	0.148967	0.121622	0.027397	0.029177	0.056282	0.162636	0.0	0.0	0.081588	0.063503	0.070924	0.055855	0.999928	0.011603	0.024139	0.010574	0.0	0.05871	0.0	0.005731	0.051359	0.038085	0.0	3.4e-05	0.051039	0.051108	0.0	0.0
0.064516	0.055085	0.068004	0.065041	0.0	0.920513	0.274011	0.0	0.013767	0.000122	0.130048	0.108108	0.027397	0.043639	0.066389	0.14356	0.0	0.0	0.088549	0.066713	0.072024	0.055238	0.977751	0.00859	0.021515	0.00783	0.0	0.059794	0.0	0.007163	0.051087	0.041688	0.000386	4.5e-05	0.052052	0.052121	0.0	0.0
0.064516	0.047669	0.061315	0.062718	0.0	0.923077	0.274953	0.0	0.010502	0.000244	0.133092	0.081081	0.013699	0.034129	0.054895	0.149767	0.0	0.0	0.078902	0.062643	0.067075	0.052653	0.999928	0.01266	0.021865	0.011586	0.0	0.055656	0.0	0.005731	0.048526	0.034483	0.0	2.2e-05	0.049157	0.049225	0.0	0.0
0.064516	0.049788	0.060201	0.062718	0.0	0.920513	0.275895	0.0	0.012489	0.000122	0.130626	0.108108	0.027397	0.033778	0.0652	0.146664	0.0	0.0	0.09397	0.069178	0.076284	0.058958	0.999928	0.014038	0.024139	0.01277	0.0	0.063103	0.0	0.007163	0.054272	0.044776	0.0	4.5e-05	0.053645	0.053641	0.0	0.0
0.064516	0.045551	0.055741	0.061556	0.0	0.920513	0.275895	0.0	0.012915	0.0	0.117409	0.094595	0.027397	0.035714	0.066587	0.132281	0.0	0.0	0.082315	0.060783	0.065948	0.05136	0.965693	0.011891	0.020815	0.01095	0.0	0.054612	0.0	0.007163	0.047278	0.032424	0.000386	2.2e-05	0.047781	0.047778	0.0	0.0
0.064516	0.105932	0.06689	0.063879	0.0	0.920513	0.277778	0.0	0.011354	0.0	0.163032	0.148649	0.041096	0.037963	0.057471	0.180122	0.0	0.0	0.090607	0.067582	0.074882	0.057784	0.999928	0.013077	0.023614	0.011903	0.0	0.062059	0.0	0.007163	0.053311	0.044261	0.000386	4.5e-05	0.052776	0.052845	0.0	0.0
0.064516	0.04661	0.055741	0.060395	0.0	0.915385	0.275895	0.0	0.008657	0.000244	0.203722	0.067568	0.013699	0.035026	0.044788	0.217857	0.0	0.0	0.093157	0.067301	0.069714	0.054284	0.999928	0.010224	0.022389	0.009332	0.0	0.057508	0.0	0.007163	0.04979	0.032424	0.000386	2.2e-05	0.047926	0.047922	0.0	0.0
0.064516	0.041314	0.051282	0.058072	0.0	0.920513	0.276836	0.0	0.013057	0.000244	0.133901	0.081081	0.027397	0.039805	0.064804	0.147723	0.0	0.0	0.081009	0.067213	0.07447	0.058481	0.999928	0.012532	0.024663	0.011383	0.0	0.061803	0.0	0.007163	0.053888	0.045805	0.0	3.4e-05	0.05379	0.053858	0.0	0.0
0.064516	0.026483	0.044593	0.053426	0.0	0.917949	0.276836	0.0	0.015044	0.000244	0.113132	0.121622	0.027397	0.03439	0.078082	0.131411	0.0	0.0	0.087884	0.06388	0.06889	0.053806	0.99799	0.012179	0.02204	0.011123	0.0	0.056937	0.0	0.007163	0.049438	0.034483	0.0	3.4e-05	0.048433	0.048502	0.0	0.0
0.053763	0.020127	0.039019	0.052265	0.0	0.902564	0.276836	0.0	0.012347	0.0	0.130048	0.108108	0.027397	0.030598	0.066587	0.151887	0.0	0.0	0.079826	0.064257	0.070209	0.05492	0.999928	0.011699	0.022389	0.01069	0.0	0.058296	0.0	0.007163	0.050639	0.040659	0.000386	4.5e-05	0.051328	0.051397	0.0	0.0
0.064516	0.048729	0.043478	0.052265	0.0	0.897436	0.275895	0.0	0.013199	0.000244	0.148929	0.108108	0.027397	0.029724	0.072136	0.160251	0.0	0.0	0.086171	0.064994	0.071034	0.055477	0.969425	0.011891	0.023264	0.010892	0.0	0.058808	0.0	0.007163	0.051055	0.0386	0.0	3.4e-05	0.050894	0.050963	0.0	0.0
0.053763	0.07839	0.053512	0.055749	0.0	0.910256	0.275895	0.0	0.012915	0.000122	0.129662	0.094595	0.027397	0.038257	0.0652	0.143144	0.0	0.0	0.083424	0.062345	0.066608	0.051956	0.946458	0.010545	0.02099	0.00965	0.0	0.055124	0.0	0.005731	0.04779	0.033453	0.000386	4.5e-05	0.048071	0.04814	0.0	0.0
0.064516	0.036017	0.043478	0.052265	0.0	0.915385	0.276836	0.0	0.017173	0.000122	0.116523	0.108108	0.027397	0.049287	0.078874	0.132016	0.0	0.0	0.079111	0.061415	0.069275	0.054045	0.96677	0.008814	0.022214	0.008119	0.0	0.057567	0.0	0.005731	0.049918	0.041173	0.0	3.4e-05	0.050966	0.051035	0.0	0.0
0.064516	0.034958	0.042363	0.051103	0.0	0.915385	0.277778	0.0	0.011354	0.0	0.146232	0.108108	0.027397	0.032684	0.060048	0.162295	0.0	0.0	0.08898	0.062941	0.067378	0.052354	0.982703	0.009679	0.02134	0.009014	0.0	0.055696	0.0	0.007163	0.048142	0.032939	0.0	2.2e-05	0.047564	0.047633	0.0	0.0
0.053763	0.111229	0.06466	0.058072	0.0	0.915385	0.277778	0.0	0.01845	0.0	0.128776	0.135135	0.041096	0.032207	0.098296	0.14409	0.0	0.0	0.07698	0.06109	0.069907	0.053707	0.951339	0.011731	0.021515	0.010719	0.0	0.058257	0.0	0.005731	0.049838	0.044776	0.000386	4.5e-05	0.05227	0.052338	0.0	0.0
0.053763	0.09322	0.06689	0.059233	0.0	0.915385	0.276836	0.0	0.015186	0.000122	0.135751	0.121622	0.027397	0.034928	0.078676	0.152	0.0	0.0	0.079666	0.059704	0.065673	0.051539	0.986004	0.015032	0.02169	0.013608	0.0	0.054711	0.0	0.007163	0.047678	0.034483	0.0	3.4e-05	0.047636	0.047633	0.0	0.0
0.053763	0.044492	0.055741	0.055749	0.0	0.915385	0.276836	0.0	0.015328	0.000244	0.130818	0.081081	0.027397	0.040249	0.075902	0.145945	0.0	0.0	0.087071	0.065599	0.072133	0.055477	0.983277	0.010128	0.02204	0.009216	0.0	0.060069	0.0	0.007163	0.051439	0.044261	0.000386	6.7e-05	0.05198	0.052049	0.0	0.0
0.053763	0.044492	0.053512	0.053426	0.0	0.915385	0.277778	0.0	0.015328	0.000122	0.115868	0.108108	0.027397	0.033979	0.080063	0.131978	0.0	0.0	0.080639	0.062924	0.066663	0.052294	0.998493	0.013526	0.021515	0.012395	0.0	0.055144	0.0	0.007163	0.048062	0.033453	0.000386	2.2e-05	0.047853	0.047922	0.0	0.0
0.053763	0.03178	0.045708	0.051103	0.0	0.912821	0.276836	0.0	0.010502	0.000122	0.166114	0.108108	0.027397	0.03266	0.055489	0.182241	0.0	0.0	0.093859	0.066924	0.073783	0.056492	0.964042	0.011506	0.022564	0.010459	0.0	0.060995	0.0	0.007163	0.052047	0.044261	0.000386	2.2e-05	0.051835	0.051904	0.0	0.0
0.053763	0.040254	0.046823	0.051103	0.0	0.912821	0.276836	0.0	0.018166	0.000122	0.118989	0.135135	0.041096	0.032413	0.095918	0.134136	0.0	0.0	0.086664	0.062275	0.068972	0.053448	0.991028	0.010641	0.022214	0.009765	0.0	0.05737	0.0	0.007163	0.049438	0.037571	0.0	4.5e-05	0.04865	0.048719	0.0	0.0
0.053763	0.022246	0.039019	0.047619	0.0	0.910256	0.276836	0.0	0.008941	0.000122	0.167887	0.094595	0.027397	0.029387	0.049346	0.184664	0.0	0.0	0.086147	0.062196	0.06812	0.052076	0.909567	0.009679	0.020115	0.008899	0.0	0.056582	0.0	0.007163	0.048206	0.0386	0.0	3.4e-05	0.049446	0.049443	0.0	0.0
0.064516	0.059322	0.047938	0.049942	0.0	0.910256	0.274953	0.0	0.013483	0.000122	0.188271	0.108108	0.027397	0.047221	0.06302	0.201241	0.0	0.0	0.076709	0.060441	0.06878	0.053766	0.999928	0.013878	0.022564	0.012741	0.0	0.057094	0.0	0.007163	0.049598	0.039629	0.0	5.6e-05	0.05017	0.050239	0.0	0.0
0.053763	0.050847	0.046823	0.049942	0.0	0.915385	0.274953	0.0	0.01547	0.0	0.132784	0.162162	0.041096	0.040979	0.076496	0.14795	0.0	0.0	0.078877	0.061371	0.065976	0.05126	0.977248	0.011282	0.02064	0.010285	0.0	0.055085	0.0	0.005731	0.047566	0.037571	0.000386	2.2e-05	0.048577	0.048574	0.0	0.0
0.053763	0.129237	0.065775	0.055749	0.0	0.912821	0.274953	0.0	0.015186	0.0	0.147542	0.121622	0.027397	0.035531	0.078676	0.164036	0.0	0.0	0.085925	0.061722	0.071309	0.05496	0.996483	0.010962	0.022564	0.009997	0.0	0.059222	0.0	0.007163	0.050799	0.042717	0.0	4.5e-05	0.050966	0.051035	0.0	0.0
0.064516	0.085805	0.06243	0.053426	0.0	0.912821	0.274953	0.0	0.011212	0.0	0.112862	0.108108	0.027397	0.032674	0.059453	0.127891	0.0	0.0	0.08622	0.061485	0.066938	0.051996	0.974736	0.009808	0.021165	0.009043	0.0	0.055302	0.0	0.007163	0.04779	0.032939	0.0	2.2e-05	0.047636	0.047705	0.0	0.0
0.064516	0.060381	0.059086	0.053426	0.0	0.912821	0.275895	0.0	0.013909	0.002589	0.149391	0.162162	0.041096	0.040226	0.068173	0.166496	0.0	0.0	0.08489	0.064643	0.071501	0.055398	0.999928	0.009199	0.022564	0.008523	0.0	0.059321	0.0	0.007163	0.051119	0.042717	0.000386	3.4e-05	0.051256	0.051325	0.0	0.0
0.053763	0.052966	0.055741	0.052265	0.0	0.912821	0.274953	0.0	0.013909	0.000122	0.129547	0.081081	0.027397	0.039735	0.069362	0.143295	0.0	0.0	0.077682	0.059766	0.064079	0.050146	0.947319	0.010897	0.020465	0.010054	0.0	0.053194	0.0	0.007163	0.046237	0.032424	0.000386	2.2e-05	0.046912	0.046981	0.0	0.0
0.064516	0.040254	0.050167	0.051103	0.0	0.915385	0.275895	0.0	0.021147	0.0	0.132976	0.121622	0.027397	0.03959	0.105034	0.149464	0.0	0.0	0.093465	0.065336	0.072738	0.055935	0.985646	0.013237	0.022914	0.012106	0.0	0.060128	0.0	0.007163	0.051487	0.040659	0.000386	4.5e-05	0.050387	0.050456	0.0	0.0
0.064516	0.037076	0.047938	0.049942	0.0	0.910256	0.274953	0.0	0.016889	0.0	0.114596	0.108108	0.027397	0.0362	0.086405	0.131562	0.0	0.0	0.082672	0.063003	0.069494	0.054781	0.919615	0.013782	0.023439	0.012568	0.0	0.057804	0.0	0.005731	0.050559	0.039115	0.0	3.4e-05	0.049301	0.04937	0.0	0.0
0.053763	0.052966	0.049052	0.049942	0.0	0.910256	0.274953	0.0	0.009083	0.000122	0.130472	0.067568	0.013699	0.034774	0.046968	0.144885	0.0	0.0	0.085469	0.065275	0.069549	0.054124	0.931171	0.013333	0.022214	0.012163	0.0	0.05802	0.0	0.005731	0.05019	0.040659	0.000386	3.4e-05	0.049808	0.049877	0.0	0.0
0.053763	0.057203	0.049052	0.049942	0.0	0.910256	0.274011	0.0	0.012489	0.000122	0.148197	0.094595	0.027397	0.033899	0.065398	0.164793	0.0	0.0	0.076943	0.060485	0.065756	0.05132	0.909998	0.01	0.020465	0.009245	0.0	0.054573	0.0	0.005731	0.047342	0.036027	0.000386	3.4e-05	0.048071	0.04814	0.0	0.0
0.053763	0.059322	0.052397	0.051103	0.0	0.912821	0.274953	0.0	0.010644	0.0	0.114635	0.094595	0.027397	0.036897	0.054102	0.12914	0.0	0.0	0.0885	0.06395	0.070319	0.054264	0.933754	0.010064	0.021865	0.009245	0.0	0.058217	0.0	0.007163	0.050014	0.040144	0.0	4.5e-05	0.049663	0.049732	0.0	0.0
0.064516	0.0625	0.053512	0.051103	0.0	0.915385	0.275895	0.0	0.011212	0.000122	0.13313	0.135135	0.041096	0.040558	0.055489	0.149048	0.0	0.0	0.090163	0.063599	0.070649	0.05486	0.947248	0.013526	0.022914	0.012481	0.0	0.058355	0.0	0.007163	0.050415	0.0386	0.000386	4.5e-05	0.049663	0.049732	0.0	0.0
0.053763	0.081568	0.063545	0.053426	0.0	0.910256	0.274953	0.0	0.012206	0.0	0.129855	0.094595	0.027397	0.035667	0.062822	0.147383	0.0	0.0	0.081674	0.059941	0.066471	0.050982	0.902605	0.014872	0.019941	0.013521	0.0	0.055262	0.0	0.007163	0.047214	0.038085	0.0	2.2e-05	0.04865	0.048646	0.0	0.0
0.053763	0.050847	0.056856	0.052265	0.0	0.910256	0.274953	0.0	0.011922	0.000244	0.133516	0.135135	0.041096	0.036541	0.061237	0.147421	0.0	0.0	0.080898	0.060766	0.066416	0.051976	0.977105	0.012404	0.02169	0.011239	0.0	0.054967	0.0	0.007163	0.04779	0.034483	0.000386	5.6e-05	0.047202	0.047198	0.0	0.0
0.064516	0.049788	0.055741	0.052265	0.0	0.912821	0.275895	0.0	0.016179	0.0	0.132938	0.108108	0.027397	0.041395	0.079469	0.149086	0.0	0.0	0.08176	0.059836	0.067378	0.052414	0.926362	0.014038	0.02169	0.01277	0.0	0.055774	0.0	0.005731	0.048254	0.036541	0.000386	3.4e-05	0.048577	0.048646	0.0	0.0
0.064516	0.045551	0.051282	0.051103	0.0	0.912821	0.275895	0.0	0.014618	0.000244	0.234086	0.121622	0.041096	0.045523	0.069164	0.246963	0.0	0.0	0.088512	0.064222	0.068725	0.05319	0.932678	0.014391	0.021515	0.013146	0.0	0.05676	0.0	0.007163	0.048878	0.035512	0.000386	2.2e-05	0.048071	0.04814	0.0	0.0
0.064516	0.0625	0.055741	0.052265	0.0	0.915385	0.276836	0.0	0.012206	0.0	0.132552	0.094595	0.027397	0.043503	0.05866	0.149048	0.0	0.0	0.089633	0.061555	0.068532	0.053011	0.912223	0.014103	0.02169	0.012915	0.0	0.056582	0.0	0.005731	0.048702	0.036541	0.0	3.4e-05	0.047709	0.047778	0.0	0.0
0.064516	0.051907	0.052397	0.052265	0.0	0.910256	0.275895	0.0	0.013483	0.000122	0.129393	0.108108	0.027397	0.033488	0.070947	0.146172	0.0	0.0	0.085826	0.063441	0.069412	0.053786	0.922917	0.012628	0.02204	0.011528	0.0	0.057823	0.0	0.007163	0.049822	0.040144	0.0	1.1e-05	0.049663	0.049732	0.0	0.0
0.053763	0.03178	0.045708	0.04878	0.0	0.912821	0.276836	0.0	0.010928	0.0	0.131319	0.121622	0.027397	0.032922	0.058066	0.144771	0.0	0.0	0.082118	0.060511	0.068477	0.053727	0.92184	0.009904	0.023264	0.009043	0.0	0.056878	0.0	0.005731	0.04955	0.037056	0.0	2.2e-05	0.048071	0.048067	0.0	0.0
0.053763	0.036017	0.044593	0.04878	0.0	0.910256	0.276836	0.0	0.011354	0.0	0.310111	0.121622	0.027397	0.037037	0.057868	0.326066	0.0	0.0	0.081613	0.060959	0.068202	0.052672	0.914161	0.013494	0.02134	0.012337	0.0	0.056661	0.0	0.007163	0.048686	0.040144	0.000386	3.4e-05	0.049591	0.04966	0.0	0.0
0.053763	0.033898	0.042363	0.046458	0.0	0.907692	0.276836	0.0	0.014334	0.000366	0.130433	0.148649	0.041096	0.041671	0.069956	0.143333	0.0	0.0	0.077436	0.05888	0.067213	0.052573	0.926505	0.014583	0.022214	0.013232	0.0	0.055676	0.0	0.007163	0.048398	0.037571	0.000386	2.2e-05	0.048433	0.048429	0.0	0.0
0.053763	0.039195	0.041249	0.046458	0.0	0.912821	0.278719	0.0	0.010928	0.0	0.118527	0.067568	0.013699	0.038066	0.055489	0.13512	0.0	0.0	0.076105	0.057345	0.063969	0.049132	0.886313	0.013462	0.019066	0.012308	0.0	0.053391	0.0	0.007163	0.045661	0.0386	0.0	4.5e-05	0.048143	0.048212	0.0	0.0
0.053763	0.018008	0.03456	0.042973	0.0	0.910256	0.279661	0.0	0.013057	0.000122	0.130818	0.135135	0.041096	0.036981	0.066786	0.147004	0.0	0.0	0.094315	0.06224	0.067653	0.052016	0.934687	0.012981	0.021165	0.011874	0.0	0.055656	0.0	0.007163	0.047678	0.031909	0.000386	3.4e-05	0.045971	0.04604	0.0	0.0
0.064516	0.131356	0.059086	0.051103	0.0	0.910256	0.279661	0.0	0.01107	0.0	0.159217	0.094595	0.027397	0.033147	0.058462	0.173688	0.0	0.0	0.090065	0.063669	0.073151	0.056114	0.904758	0.013237	0.022739	0.012077	0.0	0.060582	0.0	0.007163	0.051775	0.045291	0.000386	4.5e-05	0.051618	0.051687	0.0	0.0
0.064516	0.076271	0.055741	0.049942	0.0	0.907692	0.278719	0.0	0.009225	0.0	0.119182	0.067568	0.013699	0.031519	0.049346	0.136407	0.0	0.0	0.084545	0.058222	0.065289	0.050823	0.914807	0.009808	0.02134	0.009188	0.0	0.053942	0.0	0.005731	0.046685	0.031395	0.000386	3.4e-05	0.045899	0.045968	0.0	0.0
0.053763	0.050847	0.051282	0.047619	0.0	0.907692	0.279661	0.0	0.013767	0.0	0.144921	0.094595	0.027397	0.037266	0.070155	0.159759	0.0	0.0	0.091087	0.063082	0.072051	0.055417	0.908706	0.010096	0.022564	0.009303	0.0	0.059577	0.0	0.007163	0.051039	0.042203	0.0	1.1e-05	0.050315	0.050311	0.0	0.0
0.053763	0.047669	0.049052	0.047619	0.0	0.912821	0.280603	0.0	0.014476	0.000122	0.134248	0.108108	0.027397	0.03648	0.074118	0.148253	0.0	0.0	0.094981	0.063064	0.069962	0.053965	0.942726	0.01016	0.022214	0.009303	0.0	0.057548	0.0	0.005731	0.049422	0.035512	0.000386	3.4e-05	0.047853	0.047922	0.0	0.0
0.053763	0.039195	0.045708	0.045296	0.0	0.910256	0.280603	0.0	0.012064	0.000244	0.128776	0.094595	0.027397	0.033306	0.063813	0.14708	0.0	0.0	0.077534	0.058599	0.068065	0.052812	0.909998	0.011282	0.02204	0.010343	0.0	0.056563	0.0	0.007163	0.048798	0.041688	0.000386	3.4e-05	0.049446	0.049515	0.0	0.0
0.053763	0.037076	0.044593	0.045296	0.0	0.907692	0.281544	0.0	0.012489	0.0	0.135018	0.094595	0.027397	0.035078	0.064804	0.149692	0.0	0.0	0.084988	0.06152	0.067763	0.052653	0.937917	0.008045	0.02134	0.007396	0.0	0.056031	0.0	0.007163	0.048414	0.036027	0.000386	3.4e-05	0.048071	0.04814	0.0	0.0
0.053763	0.025424	0.037904	0.042973	0.0	0.905128	0.280603	0.0	0.012206	0.000489	0.132552	0.135135	0.041096	0.036897	0.062426	0.14954	0.0	0.0	0.083621	0.059073	0.066663	0.051956	0.917319	0.011218	0.021865	0.010285	0.0	0.055105	0.0	0.007163	0.047758	0.034997	0.000386	1.1e-05	0.047347	0.047343	0.0	0.0
0.053763	0.066737	0.051282	0.046458	0.0	0.907692	0.280603	0.0	0.012631	0.0	0.217016	0.094595	0.027397	0.044738	0.060444	0.229401	0.0	0.0	0.084939	0.059248	0.067075	0.050882	0.857891	0.012051	0.019416	0.011008	0.0	0.055774	0.0	0.007163	0.047182	0.040659	0.0	4.5e-05	0.048795	0.048863	0.0	0.0
0.053763	0.066737	0.053512	0.047619	0.0	0.912821	0.281544	0.0	0.017173	0.0	0.134402	0.108108	0.027397	0.042143	0.084027	0.149313	0.0	0.0	0.086935	0.059239	0.065563	0.050902	0.920405	0.008301	0.02099	0.007627	0.0	0.053982	0.0	0.005731	0.046637	0.031909	0.0	2.2e-05	0.045682	0.045751	0.0	0.0
0.064516	0.059322	0.051282	0.046458	0.0	0.910256	0.282486	0.0	0.011638	0.000244	0.130395	0.121622	0.027397	0.040936	0.057273	0.148518	0.0	0.0	0.092134	0.071301	0.089919	0.07135	0.999928	0.017532	0.034284	0.016093	0.0	0.074491	0.0	0.008596	0.065571	0.061245	0.0	4.5e-05	0.06255	0.062618	0.0	0.0
0.075269	0.055085	0.051282	0.046458	0.0	0.910256	0.281544	0.0	0.010502	0.000122	0.13105	0.121622	0.027397	0.033048	0.055886	0.14409	0.0	0.0	0.113104	0.081337	0.103527	0.082191	0.944233	0.011186	0.039706	0.010228	0.0	0.085326	0.0	0.010029	0.075158	0.064848	0.000386	4.5e-05	0.0695	0.069567	0.0	0.0
0.075269	0.098517	0.06466	0.051103	0.0	0.907692	0.279661	0.0	0.010502	0.000122	0.134479	0.148649	0.041096	0.034531	0.054697	0.153741	0.0	0.0	0.105108	0.077337	0.08871	0.068645	0.900022	0.013974	0.028861	0.01277	0.0	0.073781	0.0	0.007163	0.063522	0.053011	0.000386	2.2e-05	0.065156	0.065151	0.0	0.0
0.064516	0.080508	0.06466	0.052265	0.0	0.905128	0.277778	0.0	0.012631	0.0	0.130587	0.081081	0.027397	0.039721	0.062822	0.143711	0.0	0.0	0.089239	0.06895	0.077576	0.061385	0.921912	0.014487	0.026063	0.013204	0.0	0.064463	0.0	0.007163	0.056576	0.039629	0.000386	4.5e-05	0.058858	0.058926	0.0	0.0
0.064516	0.034958	0.053512	0.04878	0.0	0.910256	0.278719	0.0	0.012347	0.000366	0.136752	0.094595	0.027397	0.04218	0.060048	0.152492	0.0	0.0	0.092134	0.072538	0.084202	0.065463	0.903682	0.012147	0.027287	0.011123	0.0	0.070235	0.0	0.007163	0.060721	0.052496	0.0	2.2e-05	0.063925	0.063993	0.0	0.0
0.064516	0.055085	0.054627	0.04878	0.0	0.912821	0.278719	0.0	0.010502	0.0	0.125308	0.108108	0.027397	0.034615	0.055093	0.140343	0.0	0.0	0.095781	0.072056	0.079143	0.062061	0.916816	0.015032	0.025888	0.013695	0.0	0.065586	0.0	0.007163	0.05712	0.039115	0.0	5.6e-05	0.058423	0.058491	0.0	0.0
0.064516	0.073093	0.059086	0.049942	0.0	0.912821	0.275895	0.0	0.011638	0.0	0.163802	0.094595	0.027397	0.032244	0.062426	0.179024	0.0	0.0	0.090865	0.071626	0.079748	0.062558	0.895715	0.010801	0.025888	0.009997	0.0	0.066354	0.0	0.007163	0.057809	0.043747	0.0	3.4e-05	0.060161	0.060229	0.0	0.0
0.064516	0.068856	0.06243	0.052265	0.0	0.910256	0.275895	0.0	0.009793	0.000122	0.134055	0.067568	0.013699	0.029761	0.05331	0.150978	0.0	0.0	0.085802	0.06881	0.076862	0.059853	0.919041	0.010064	0.024139	0.009332	0.0	0.064325	0.0	0.007163	0.055664	0.044261	0.000386	4.5e-05	0.060016	0.060084	0.0	0.0
0.064516	0.042373	0.055741	0.049942	0.0	0.910256	0.275895	0.0	0.011638	0.0	0.132283	0.081081	0.027397	0.040848	0.057273	0.146664	0.0	0.0	0.098677	0.073486	0.080161	0.062678	0.889686	0.015545	0.027112	0.014157	0.0	0.067438	0.0	0.007163	0.058529	0.044261	0.000386	2.2e-05	0.058785	0.058853	0.0	0.0
0.075269	0.09322	0.06466	0.052265	0.0	0.912821	0.276836	0.0	0.012773	0.0	0.134325	0.121622	0.027397	0.036335	0.065398	0.149881	0.0	0.0	0.092196	0.071293	0.082497	0.064548	0.914161	0.01141	0.028686	0.01043	0.0	0.070058	0.0	0.007163	0.060802	0.053011	0.000386	3.4e-05	0.060885	0.060953	0.0	0.0
0.064516	0.175847	0.09476	0.065041	0.0	0.915385	0.278719	0.0	0.016605	0.0	0.117024	0.121622	0.027397	0.038856	0.083432	0.131903	0.0	0.0	0.090816	0.070135	0.076779	0.060669	0.897581	0.011795	0.026937	0.010748	0.0	0.065034	0.0	0.007163	0.056928	0.041688	0.000386	4.5e-05	0.056975	0.056971	0.0	0.0
0.075269	0.102754	0.085842	0.063879	0.0	0.912821	0.280603	0.0	0.018024	0.0	0.151356	0.067568	0.027397	0.050424	0.082442	0.168692	0.0	0.0	0.099145	0.074687	0.084834	0.065622	0.901529	0.010545	0.028337	0.009563	0.0	0.072008	0.0	0.007163	0.06189	0.055069	0.0	1.1e-05	0.062767	0.062835	0.0	0.0
0.064516	0.038136	0.069119	0.059233	0.0	0.905128	0.279661	0.0	0.018876	0.0	0.134941	0.067568	0.013699	0.036985	0.096116	0.152114	0.0	0.0	0.090582	0.067705	0.075487	0.059137	0.887892	0.010481	0.026063	0.009563	0.0	0.064285	0.0	0.007163	0.055856	0.042717	0.000386	3.4e-05	0.056686	0.056754	0.0	0.0
0.075269	0.052966	0.068004	0.058072	0.0	0.907692	0.278719	0.0	0.026114	0.0	0.189427	0.094595	0.027397	0.058139	0.113159	0.201393	0.0	0.0	0.105564	0.077872	0.08794	0.068466	0.906768	0.012692	0.03061	0.011499	0.0	0.074412	0.0	0.008596	0.064339	0.055069	0.0	2.2e-05	0.063129	0.063124	0.0	0.0
0.075269	0.070975	0.068004	0.058072	0.0	0.912821	0.280603	0.0	0.026398	0.002345	0.148004	0.148649	0.054795	0.063273	0.109394	0.164188	0.0	0.0	0.103617	0.07331	0.079363	0.061604	0.876409	0.012244	0.025363	0.011297	0.0	0.066019	0.0	0.007163	0.056992	0.039115	0.0	3.4e-05	0.058061	0.058129	0.0	0.0
0.075269	0.059322	0.063545	0.056911	0.0	0.910256	0.279661	0.0	0.027108	0.000122	0.13024	0.094595	0.027397	0.061192	0.114943	0.146134	0.0	0.0	0.098085	0.073337	0.080875	0.062837	0.923706	0.01	0.025538	0.009245	0.0	0.067221	0.0	0.007163	0.058081	0.043232	0.0	2.2e-05	0.060595	0.060591	0.0	0.0
0.075269	0.056144	0.06466	0.058072	0.0	0.910256	0.279661	0.0	0.029662	0.0	0.148274	0.081081	0.027397	0.067069	0.120888	0.163923	0.0	0.0	0.105823	0.077065	0.084174	0.0659	0.879566	0.013045	0.028162	0.011961	0.0	0.069605	0.0	0.007163	0.060545	0.042203	0.000386	3.4e-05	0.060233	0.060301	0.0	0.0
0.075269	0.038136	0.055741	0.053426	0.0	0.907692	0.278719	0.0	0.02725	0.0	0.101919	0.108108	0.041096	0.065929	0.111772	0.117936	0.0	0.0	0.094956	0.074231	0.079363	0.061624	0.891983	0.010032	0.024838	0.009216	0.0	0.066256	0.0	0.007163	0.057184	0.043747	0.000386	2.2e-05	0.060233	0.060229	0.0	0.0
0.075269	0.037076	0.053512	0.053426	0.0	0.912821	0.280603	0.0	0.028527	0.000122	0.164573	0.081081	0.027397	0.073223	0.111375	0.177964	0.0	0.0	0.101166	0.072994	0.08093	0.063095	0.89184	0.009231	0.026412	0.008581	0.0	0.067024	0.0	0.007163	0.058081	0.040144	0.0	3.4e-05	0.05864	0.058636	0.0	0.0
0.064516	0.048729	0.055741	0.053426	0.0	0.912821	0.281544	0.0	0.035055	0.0	0.134402	0.135135	0.054795	0.069234	0.140706	0.151319	0.0	0.0	0.093219	0.075258	0.078181	0.061086	0.87038	0.013013	0.024838	0.011846	0.0	0.065566	0.0	0.007163	0.056896	0.042203	0.000386	2.2e-05	0.05893	0.058998	0.0	0.0
0.075269	0.044492	0.052397	0.052265	0.0	0.910256	0.280603	0.0	0.030798	0.0	0.132861	0.121622	0.041096	0.072844	0.121086	0.14848	0.0	0.0	0.090434	0.071758	0.078319	0.061524	0.854016	0.012949	0.026937	0.011759	0.0	0.066669	0.0	0.007163	0.058065	0.046835	0.0	3.4e-05	0.05864	0.058709	0.0	0.0
0.064516	0.085805	0.06689	0.059233	0.0	0.910256	0.281544	0.0	0.03761	0.000122	0.114288	0.148649	0.054795	0.075444	0.145264	0.13107	0.0	0.0	0.095695	0.072065	0.076972	0.060112	0.85581	0.015096	0.025713	0.013608	0.0	0.06527	0.0	0.007163	0.05656	0.042203	0.000386	2.2e-05	0.056686	0.056682	0.0	0.0
0.075269	0.065678	0.06243	0.056911	0.0	0.905128	0.280603	0.0	0.035907	0.0	0.134171	0.081081	0.041096	0.10282	0.117915	0.151168	0.0	0.0	0.091999	0.072021	0.077796	0.06051	0.846264	0.014583	0.025538	0.013261	0.0	0.065783	0.0	0.007163	0.056832	0.045291	0.000386	4.5e-05	0.058278	0.058347	0.0	0.0
0.075269	0.077331	0.065775	0.058072	0.0	0.907692	0.280603	0.0	0.03392	0.0	0.146347	0.108108	0.041096	0.080582	0.126833	0.1601	0.0	0.0	0.078766	0.066134	0.072573	0.057367	0.865643	0.011603	0.023964	0.010632	0.0	0.061015	0.0	0.007163	0.053455	0.039629	0.0	2.2e-05	0.056758	0.056826	0.0	0.0
0.075269	0.105932	0.078038	0.062718	0.0	0.910256	0.282486	0.0	0.036333	0.0	0.0835	0.094595	0.041096	0.086698	0.130797	0.100261	0.0	0.0	0.092282	0.072775	0.078841	0.061564	0.851647	0.013782	0.025363	0.01251	0.0	0.065625	0.0	0.007163	0.056944	0.043232	0.000386	3.4e-05	0.059002	0.059071	0.0	0.0
0.075269	0.088983	0.078038	0.063879	0.0	0.907692	0.282486	0.0	0.039029	0.0	0.186498	0.108108	0.041096	0.080835	0.145858	0.201279	0.0	0.0	0.097371	0.071608	0.080078	0.062598	0.861839	0.009647	0.027462	0.00887	0.0	0.067418	0.0	0.007163	0.058529	0.047349	0.000386	2.2e-05	0.057265	0.057261	0.0	0.0
0.075269	0.059322	0.071349	0.062718	0.0	0.905128	0.281544	0.0	0.03321	0.000122	0.152975	0.094595	0.041096	0.081349	0.123464	0.170054	0.0	0.0	0.096656	0.071065	0.078291	0.06035	0.841599	0.010865	0.025888	0.009881	0.0	0.06665	0.0	0.007163	0.057104	0.047864	0.0	3.4e-05	0.058134	0.058129	0.0	0.0
0.075269	0.052966	0.06689	0.061556	0.0	0.902564	0.279661	0.0	0.04059	0.000122	0.12238	0.121622	0.041096	0.086016	0.147245	0.137996	0.0	0.0	0.088155	0.06924	0.075955	0.059813	0.851001	0.009583	0.026238	0.008668	0.0	0.06464	0.0	0.007163	0.056416	0.045291	0.000386	5.6e-05	0.056396	0.056464	0.0	0.0
0.075269	0.045551	0.061315	0.059233	0.0	0.905128	0.278719	0.0	0.036191	0.0	0.215937	0.081081	0.041096	0.093796	0.12505	0.228833	0.0	0.0	0.09227	0.069135	0.074937	0.057784	0.843322	0.013494	0.023964	0.012337	0.0	0.063951	0.0	0.007163	0.054816	0.045805	0.000386	1.1e-05	0.056324	0.056392	0.0	0.0
0.075269	0.064619	0.06243	0.060395	0.0	0.907692	0.277778	0.0	0.041442	0.0	0.130818	0.108108	0.054795	0.10643	0.134166	0.146361	0.0	0.0	0.083153	0.067801	0.072958	0.057784	0.855666	0.009263	0.025363	0.008581	0.0	0.062177	0.0	0.007163	0.054544	0.041173	0.000386	3.4e-05	0.054803	0.054872	0.0	0.0
0.075269	0.054025	0.061315	0.059233	0.0	0.907692	0.277778	0.0	0.046977	0.0	0.151973	0.148649	0.054795	0.100894	0.156758	0.16748	0.0	0.0	0.094056	0.072468	0.080133	0.062101	0.854087	0.010481	0.026063	0.009505	0.0	0.068285	0.0	0.007163	0.058785	0.053011	0.0	2.2e-05	0.059871	0.059867	0.0	0.0
0.064516	0.049788	0.059086	0.058072	0.0	0.907692	0.277778	0.0	0.027391	0.0	0.114404	0.067568	0.027397	0.06071	0.11633	0.130351	0.0	0.0	0.084902	0.066038	0.071419	0.056153	0.851217	0.011795	0.024663	0.010777	0.0	0.060798	0.0	0.007163	0.052975	0.039629	0.000386	3.4e-05	0.053283	0.053352	0.0	0.0
0.075269	0.029661	0.051282	0.055749	0.0	0.905128	0.277778	0.0	0.043145	0.000489	0.134518	0.135135	0.068493	0.106355	0.139318	0.151281	0.0	0.0	0.083892	0.067582	0.076037	0.059853	0.841527	0.010224	0.025713	0.009419	0.0	0.063635	0.0	0.007163	0.055584	0.044261	0.000386	3.4e-05	0.057265	0.057333	0.0	0.0
0.075269	0.016949	0.042363	0.052265	0.0	0.905128	0.276836	0.0	0.042293	0.0	0.146386	0.081081	0.041096	0.105598	0.137733	0.160819	0.0	0.0	0.083325	0.067108	0.0737	0.057725	0.839015	0.012788	0.024139	0.011672	0.0	0.061705	0.0	0.007163	0.053647	0.041688	0.0	3.4e-05	0.056324	0.056392	0.0	0.0
0.075269	0.048729	0.046823	0.052265	0.0	0.907692	0.277778	0.0	0.062873	0.0	0.131204	0.202703	0.068493	0.0768	0.24237	0.146058	0.0	0.0	0.081674	0.068266	0.075982	0.06039	0.841312	0.01	0.026238	0.009216	0.0	0.063103	0.0	0.007163	0.055616	0.041173	0.000386	3.4e-05	0.056251	0.056247	0.0	0.0
0.075269	0.052966	0.047938	0.052265	0.0	0.910256	0.279661	0.0	0.046835	0.0	0.135519	0.108108	0.041096	0.100263	0.156956	0.150676	0.0	0.0	0.097839	0.073258	0.078814	0.060927	0.839948	0.013077	0.025013	0.012019	0.0	0.065408	0.0	0.007163	0.056256	0.043747	0.0	3.4e-05	0.05712	0.057116	0.0	0.0
0.075269	0.050847	0.047938	0.052265	0.0	0.907692	0.280603	0.0	0.043003	0.000122	0.114866	0.121622	0.054795	0.102914	0.141696	0.132546	0.0	0.0	0.092923	0.06881	0.07601	0.059336	0.828106	0.012404	0.025363	0.011383	0.0	0.063241	0.0	0.007163	0.054864	0.040144	0.000386	3.4e-05	0.055021	0.055089	0.0	0.0
0.075269	0.056144	0.047938	0.052265	0.0	0.902564	0.280603	0.0	0.032643	0.0	0.118411	0.108108	0.041096	0.061052	0.138526	0.135763	0.0	0.0	0.085851	0.069766	0.076614	0.059575	0.817268	0.011026	0.024663	0.010025	0.0	0.064364	0.0	0.007163	0.055616	0.047349	0.0	3.4e-05	0.057482	0.05755	0.0	0.0
0.064516	0.041314	0.043478	0.049942	0.0	0.902564	0.280603	0.0	0.043429	0.000122	0.14731	0.121622	0.054795	0.104429	0.141895	0.161235	0.0	0.0	0.097309	0.067889	0.073783	0.057466	0.83557	0.010288	0.023964	0.009505	0.0	0.061094	0.0	0.007163	0.052879	0.034997	0.000386	2.2e-05	0.052849	0.052917	0.0	0.0
[truncated: 27,125 more rows]
