# Supplementary material for: MFAM-AD: an anomaly detection model for multivariate time series using attention mechanism to fuse multi-scale features
Source: PeerJ Comput Sci. 2024 Aug 30;10:e2201. doi: 10.7717/peerj-cs.2201 (PMC11419642; doi:10.7717/peerj-cs.2201)
Supplement: Supplemental Information 1 [file peerj-cs-10-2201-s001.zip › SMD_train.csv]

0	1	2	3	4	5	6	7	8	9	10	11	12	13	14	15	16	17	18	19	20	21	22	23	24	25	26	27	28	29	30	31	32	33	34	35	36	37
0.032258	0.039195	0.027871	0.02439	0.0	0.915385	0.343691	0.0	0.020011	0.000122	0.106312	0.081081	0.027397	0.060266	0.085018	0.122516	0.0	0.0	0.062195	0.041221	0.043242	0.031607	0.533195	0.010224	0.011195	0.009274	0.0	0.036625	0.0	0.004298	0.029993	0.022131	0.0	4.5e-05	0.034677	0.034747	0.0	0.0
0.043011	0.048729	0.033445	0.025552	0.0	0.915385	0.344633	0.0	0.01916	0.001722	0.136174	0.081081	0.027397	0.054029	0.084621	0.151205	0.0	0.0	0.051131	0.036651	0.042554	0.031229	0.576976	0.007564	0.011719	0.006761	0.0	0.036546	0.0	0.004298	0.030041	0.028821	0.0	4.5e-05	0.035763	0.035833	0.0	0.0
0.043011	0.034958	0.03233	0.025552	0.0	0.915385	0.344633	0.0	0.020011	0.000122	0.20037	0.067568	0.027397	0.057157	0.087198	0.215548	0.0	0.0	0.047139	0.03594	0.037331	0.02743	0.512524	0.008205	0.008921	0.00757	0.0	0.031896	0.0	0.004298	0.026248	0.021101	0.0	4.5e-05	0.033012	0.033082	0.0	0.0
0.032258	0.028602	0.0301	0.02439	0.0	0.912821	0.34275	0.0	0.021289	0.0	0.099915	0.067568	0.013699	0.058962	0.091161	0.117104	0.0	0.0	0.055012	0.038168	0.043489	0.032005	0.527668	0.006667	0.011719	0.006298	0.0	0.036605	0.0	0.004298	0.030169	0.025733	0.0	2.2e-05	0.035112	0.035182	0.0	0.0
0.032258	0.019068	0.026756	0.023229	0.0	0.912821	0.34275	0.0	0.018734	0.0	0.129354	0.054054	0.013699	0.047945	0.087594	0.144203	0.0	0.0	0.05017	0.037274	0.039118	0.028564	0.512022	0.00859	0.009446	0.007916	0.0	0.033276	0.0	0.004298	0.02724	0.022645	0.0	3.4e-05	0.033447	0.033517	0.0	0.0
0.043011	0.007415	0.021182	0.022067	0.0	0.917949	0.343691	0.0	0.01916	0.0	0.119297	0.081081	0.027397	0.046351	0.090567	0.133833	0.0	0.0	0.059053	0.038151	0.043736	0.032264	0.543817	0.006603	0.012244	0.006183	0.0	0.036605	0.0	0.004298	0.030217	0.022645	0.0	3.4e-05	0.034171	0.034241	0.0	0.0
0.043011	0.014831	0.018952	0.019744	0.0	0.917949	0.345574	0.0	0.020011	0.000366	0.112515	0.067568	0.027397	0.064643	0.082243	0.129783	0.0	0.0	0.058351	0.038195	0.04184	0.030096	0.537716	0.009679	0.00997	0.00887	0.0	0.035443	0.0	0.004298	0.028648	0.024704	0.0	3.4e-05	0.034605	0.034675	0.0	0.0
0.043011	0.019068	0.018952	0.019744	0.0	0.915385	0.345574	0.0	0.017882	0.000122	0.096062	0.067568	0.013699	0.043274	0.086801	0.112373	0.0	0.0	0.061296	0.038072	0.040905	0.029956	0.488839	0.009455	0.010495	0.008754	0.0	0.03432	0.0	0.004298	0.028184	0.019043	0.0	2.2e-05	0.031999	0.031997	0.0	0.0
0.043011	0.025424	0.021182	0.019744	0.0	0.915385	0.346516	0.0	0.014334	0.0	0.116407	0.067568	0.013699	0.036817	0.073325	0.132887	0.0	0.0	0.051981	0.038002	0.042444	0.031229	0.537932	0.005962	0.011195	0.005576	0.0	0.035916	0.0	0.004298	0.029593	0.025733	0.0	2.2e-05	0.035112	0.035109	0.0	0.0
0.043011	0.026483	0.022297	0.022067	0.0	0.915385	0.346516	0.0	0.018734	0.0	0.130009	0.054054	0.013699	0.047137	0.087594	0.14462	0.0	0.0	0.055493	0.038002	0.040822	0.029996	0.509797	0.010256	0.010845	0.00939	0.0	0.034399	0.0	0.004298	0.028312	0.021101	0.0	3.4e-05	0.033085	0.033155	0.0	0.0
0.043011	0.01589	0.018952	0.019744	0.0	0.912821	0.346516	0.0	0.018734	0.0	0.100917	0.054054	0.013699	0.044233	0.089972	0.118429	0.0	0.0	0.060088	0.039905	0.045331	0.033199	0.544176	0.011218	0.012069	0.010285	0.0	0.038102	0.0	0.004298	0.031273	0.027792	0.0	2.2e-05	0.035257	0.035254	0.0	0.0
0.043011	0.021186	0.018952	0.019744	0.0	0.912821	0.346516	0.0	0.018166	0.000611	0.288109	0.094595	0.027397	0.042709	0.08799	0.300632	0.0	0.0	0.056404	0.03666	0.039338	0.028624	0.538506	0.008045	0.009795	0.007367	0.0	0.033216	0.0	0.004298	0.027128	0.020587	0.0	3.4e-05	0.032144	0.032214	0.0	0.0
0.043011	0.033898	0.022297	0.019744	0.0	0.912821	0.345574	0.0	0.019018	0.0	0.128776	0.067568	0.013699	0.048175	0.088189	0.144582	0.0	0.0	0.056934	0.038107	0.043022	0.03121	0.489844	0.011442	0.010845	0.010488	0.0	0.036231	0.0	0.004298	0.02948	0.026248	0.000386	3.4e-05	0.034388	0.034385	0.0	0.0
0.043011	0.018008	0.017837	0.018583	0.0	0.912821	0.345574	0.0	0.018166	0.0	0.115791	0.067568	0.013699	0.046893	0.085414	0.131903	0.0	0.0	0.057107	0.036791	0.03975	0.028922	0.504414	0.008301	0.00997	0.007627	0.0	0.033532	0.0	0.004298	0.027352	0.020587	0.0	3.4e-05	0.031926	0.031997	0.0	0.0
0.032258	0.006356	0.013378	0.017422	0.0	0.912821	0.345574	0.0	0.017173	0.0	0.112361	0.067568	0.013699	0.042723	0.083036	0.128458	0.0	0.0	0.049763	0.036326	0.039421	0.029201	0.489055	0.010673	0.010495	0.009679	0.0	0.033374	0.0	0.004298	0.02764	0.022645	0.000386	4.5e-05	0.03265	0.032648	0.0	0.0
0.043011	0.021186	0.015608	0.017422	0.0	0.912821	0.346516	0.0	0.017599	0.0	0.104963	0.067568	0.013699	0.038893	0.088387	0.120207	0.0	0.0	0.058511	0.0388	0.042582	0.03113	0.517405	0.009071	0.011719	0.00835	0.0	0.036211	0.0	0.004298	0.029657	0.025219	0.0	1.1e-05	0.03323	0.0333	0.0	0.0
0.043011	0.034958	0.020067	0.018583	0.0	0.912821	0.347458	0.0	0.016605	0.0	0.171509	0.067568	0.013699	0.027676	0.091558	0.187843	0.0	0.0	0.053842	0.038396	0.039091	0.028584	0.469246	0.011314	0.009795	0.010314	0.0	0.03296	0.0	0.004298	0.027	0.020072	0.000386	3.4e-05	0.031709	0.031707	0.0	0.0
0.043011	0.016949	0.016722	0.01626	0.0	0.907692	0.344633	0.0	0.017031	0.0	0.125385	0.054054	0.013699	0.040441	0.084225	0.142311	0.0	0.0	0.056873	0.039081	0.043846	0.032284	0.516974	0.009615	0.011894	0.008754	0.0	0.036861	0.0	0.004298	0.030377	0.026248	0.0	4.5e-05	0.034171	0.034241	0.0	0.0
0.032258	0.013771	0.014493	0.015099	0.0	0.910256	0.343691	0.0	0.014618	0.0	0.132051	0.054054	0.013699	0.034942	0.075704	0.145945	0.0	0.0	0.055394	0.035651	0.035957	0.026058	0.456542	0.010609	0.008746	0.00965	0.0	0.030281	0.0	0.004298	0.024615	0.01544	0.0	2.2e-05	0.029248	0.029246	0.0	0.0
0.032258	0.029661	0.018952	0.01626	0.0	0.912821	0.34275	0.0	0.017599	0.0	0.112631	0.081081	0.027397	0.039824	0.087594	0.128496	0.0	0.0	0.054174	0.03916	0.043819	0.031965	0.468456	0.009455	0.01102	0.00861	0.0	0.037078	0.0	0.004298	0.030329	0.030365	0.0	4.5e-05	0.035257	0.035326	0.0	0.0
0.021505	0.055085	0.024526	0.018583	0.0	0.912821	0.34275	0.0	0.015896	0.0	0.134941	0.054054	0.013699	0.04053	0.078676	0.150751	0.0	0.0	0.051562	0.03437	0.036012	0.026237	0.462068	0.010128	0.009096	0.009188	0.0	0.030419	0.0	0.004298	0.024855	0.016984	0.0	2.2e-05	0.02961	0.02968	0.0	0.0
0.032258	0.036017	0.024526	0.018583	0.0	0.912821	0.34275	0.0	0.016747	0.0	0.11186	0.094595	0.027397	0.037584	0.084621	0.128118	0.0	0.0	0.059916	0.037721	0.043517	0.031627	0.50183	0.007596	0.012244	0.006934	0.0	0.036763	0.0	0.004298	0.029961	0.026763	0.0	3.4e-05	0.033157	0.033227	0.0	0.0
0.032258	0.023305	0.022297	0.017422	0.0	0.912821	0.34275	0.0	0.018308	0.0	0.112824	0.067568	0.013699	0.040763	0.090369	0.128534	0.0	0.0	0.051106	0.034958	0.036974	0.026913	0.495801	0.008237	0.008921	0.007541	0.0	0.031305	0.0	0.004298	0.025559	0.020072	0.0	3.4e-05	0.030768	0.030838	0.0	0.0
0.032258	0.034958	0.024526	0.018583	0.0	0.912821	0.343691	0.0	0.015186	0.0	0.131551	0.027027	0.013699	0.041371	0.074316	0.148329	0.0	0.0	0.057575	0.036431	0.039118	0.028166	0.432498	0.011667	0.00962	0.01069	0.0	0.032901	0.0	0.004298	0.026616	0.020072	0.0	3.4e-05	0.030913	0.030983	0.0	0.0
0.032258	0.043432	0.0301	0.019744	0.0	0.910256	0.34275	0.0	0.017031	0.0	0.09691	0.081081	0.027397	0.041876	0.083432	0.1126	0.0	0.0	0.056084	0.039256	0.043104	0.031866	0.504199	0.009359	0.011719	0.00861	0.0	0.03629	0.0	0.004298	0.030041	0.026248	0.0	1.1e-05	0.033519	0.033589	0.0	0.0
0.032258	0.034958	0.027871	0.019744	0.0	0.912821	0.343691	0.0	0.015896	0.0	0.116022	0.121622	0.041096	0.038776	0.080063	0.131335	0.0	0.0	0.043468	0.03337	0.034445	0.025163	0.408742	0.008205	0.008221	0.007512	0.0	0.029414	0.0	0.004298	0.024087	0.019557	0.0	4.5e-05	0.030189	0.030187	0.0	0.0
0.032258	0.023305	0.026756	0.019744	0.0	0.912821	0.344633	0.0	0.01476	0.0	0.129431	0.054054	0.013699	0.037921	0.074316	0.14549	0.0	0.0	0.059361	0.03823	0.042994	0.03105	0.450011	0.005192	0.010845	0.004883	0.0	0.036132	0.0	0.004298	0.029288	0.026248	0.0	1.1e-05	0.03323	0.0333	0.0	0.0
0.032258	0.032839	0.027871	0.019744	0.0	0.912821	0.345574	0.0	0.016037	0.0	0.111822	0.067568	0.013699	0.033731	0.083829	0.128458	0.0	0.0	0.04709	0.033265	0.035132	0.02564	0.433216	0.011442	0.008221	0.010488	0.0	0.029887	0.0	0.004298	0.024455	0.019557	0.0	3.4e-05	0.030189	0.030259	0.0	0.0
0.043011	0.032839	0.026756	0.019744	0.0	0.910256	0.345574	0.0	0.013909	0.0	0.116484	0.067568	0.013699	0.035555	0.07174	0.13213	0.0	0.0	0.070499	0.038309	0.045001	0.031786	0.464796	0.010288	0.011195	0.009419	0.0	0.03763	0.0	0.004298	0.029945	0.026248	0.0	3.4e-05	0.033012	0.033082	0.0	0.0
0.032258	0.029661	0.026756	0.019744	0.0	0.912821	0.346516	0.0	0.017599	0.0	0.079917	0.054054	0.013699	0.048787	0.081252	0.096211	0.0	0.0	0.047509	0.033686	0.035379	0.02556	0.437953	0.010096	0.008221	0.009303	0.0	0.030045	0.0	0.004298	0.024359	0.020072	0.000386	3.4e-05	0.029755	0.029825	0.0	0.0
0.043011	0.027542	0.026756	0.019744	0.0	0.912821	0.347458	0.0	0.016037	0.0	0.154015	0.054054	0.013699	0.042199	0.07828	0.169335	0.0	0.0	0.058844	0.035651	0.04107	0.029758	0.46659	0.006891	0.010845	0.006356	0.0	0.034477	0.0	0.004298	0.02804	0.02316	0.0	1.1e-05	0.031637	0.031635	0.0	0.0
0.032258	0.013771	0.022297	0.019744	0.0	0.912821	0.348399	0.0	0.014902	0.0	0.079724	0.040541	0.013699	0.038524	0.075109	0.09659	0.0	0.0	0.051969	0.034361	0.037854	0.027649	0.477499	0.007949	0.009795	0.007281	0.0	0.031837	0.0	0.004298	0.026056	0.020072	0.0	5.6e-05	0.030334	0.030404	0.0	0.0
0.043011	0.01589	0.021182	0.018583	0.0	0.910256	0.346516	0.0	0.014334	0.0	0.232468	0.067568	0.013699	0.041161	0.070749	0.246736	0.0	0.0	0.050232	0.034598	0.036809	0.026436	0.393526	0.007532	0.008396	0.006934	0.0	0.031325	0.0	0.004298	0.025287	0.022645	0.0	2.2e-05	0.030768	0.030838	0.0	0.0
0.043011	0.067797	0.035674	0.02439	0.0	0.912821	0.346516	0.0	0.015044	0.0	0.11818	0.054054	0.013699	0.044415	0.072136	0.133038	0.0	0.0	0.049209	0.032642	0.037441	0.02753	0.419005	0.008365	0.010145	0.007685	0.0	0.03168	0.0	0.004298	0.026104	0.022131	0.0	3.4e-05	0.030261	0.030332	0.0	0.0
0.032258	0.051907	0.036789	0.02439	0.0	0.912821	0.345574	0.0	0.014192	0.0	0.112361	0.054054	0.013699	0.038692	0.071542	0.12861	0.0	0.0	0.052203	0.033817	0.037304	0.026734	0.435585	0.008526	0.009096	0.007887	0.0	0.031739	0.0	0.004298	0.025559	0.022645	0.0	2.2e-05	0.030623	0.030621	0.0	0.0
0.032258	0.040254	0.035674	0.02439	0.0	0.912821	0.346516	0.0	0.01476	0.0	0.082922	0.040541	0.013699	0.039272	0.073722	0.099845	0.0	0.0	0.041644	0.032107	0.036369	0.026973	0.419938	0.008013	0.00962	0.007396	0.0	0.030951	0.0	0.004298	0.025671	0.02316	0.0	4.5e-05	0.030696	0.030766	0.0	0.0
0.032258	0.029661	0.03233	0.02439	0.0	0.912821	0.346516	0.0	0.011638	0.000122	0.145153	0.054054	0.013699	0.020377	0.069164	0.16063	0.0	0.0	0.046646	0.032659	0.034995	0.025481	0.437164	0.007404	0.008571	0.006818	0.0	0.02971	0.0	0.004298	0.024263	0.019557	0.0	2.2e-05	0.029465	0.029535	0.0	0.0
0.032258	0.010593	0.024526	0.022067	0.0	0.910256	0.344633	0.0	0.013625	0.0	0.111899	0.040541	0.013699	0.03548	0.070551	0.12808	0.0	0.0	0.053447	0.035563	0.03997	0.028982	0.430417	0.009359	0.010145	0.008639	0.0	0.033709	0.0	0.004298	0.027448	0.025219	0.000386	4.5e-05	0.031492	0.03149	0.0	0.0
0.032258	0.021186	0.024526	0.022067	0.0	0.910256	0.344633	0.0	0.013909	0.0	0.125886	0.054054	0.013699	0.045196	0.065993	0.141554	0.0	0.0	0.049037	0.032387	0.034885	0.024745	0.418646	0.008173	0.007871	0.007512	0.0	0.029572	0.0	0.004298	0.023607	0.020072	0.0	3.4e-05	0.029248	0.029318	0.0	0.0
0.032258	0.113347	0.047938	0.030197	0.0	0.910256	0.343691	0.0	0.01547	0.0	0.128776	0.081081	0.013699	0.038393	0.078082	0.144658	0.0	0.0	0.045562	0.03201	0.03516	0.025819	0.394459	0.00609	0.008921	0.005721	0.0	0.029769	0.0	0.004298	0.024503	0.019557	0.0	4.5e-05	0.029248	0.029318	0.0	0.0
0.043011	0.058263	0.043478	0.029036	0.0	0.910256	0.344633	0.0	0.012773	0.0	0.10084	0.040541	0.013699	0.038136	0.064407	0.117255	0.0	0.0	0.05309	0.034861	0.03997	0.028962	0.425824	0.008237	0.010145	0.007541	0.0	0.033709	0.0	0.004298	0.027416	0.025733	0.0	1.1e-05	0.031637	0.031707	0.0	0.0
0.032258	0.076271	0.052397	0.033682	0.0	0.907692	0.344633	0.0	0.013483	0.0	0.111822	0.040541	0.013699	0.03757	0.068569	0.129442	0.0	0.0	0.047792	0.032598	0.035022	0.025481	0.398048	0.007276	0.008571	0.006674	0.0	0.02969	0.0	0.004298	0.024215	0.019557	0.0	2.2e-05	0.028958	0.029029	0.0	0.0
0.043011	0.083686	0.060201	0.037166	0.0	0.907692	0.34275	0.0	0.01547	0.0	0.128853	0.054054	0.013699	0.041297	0.075704	0.142727	0.0	0.0	0.047484	0.033589	0.038706	0.028126	0.422809	0.008654	0.009795	0.008003	0.0	0.032862	0.0	0.004298	0.026776	0.026763	0.0	1.1e-05	0.031709	0.031779	0.0	0.0
0.032258	0.048729	0.054627	0.036005	0.0	0.910256	0.343691	0.0	0.013483	0.0	0.115251	0.027027	0.013699	0.043401	0.065398	0.131448	0.0	0.0	0.050737	0.033651	0.035902	0.0257	0.418216	0.007308	0.008571	0.006703	0.0	0.030419	0.0	0.004298	0.024487	0.020072	0.0	2.2e-05	0.028886	0.028956	0.0	0.0
0.032258	0.029661	0.046823	0.033682	0.0	0.910256	0.343691	0.0	0.012489	0.0	0.113248	0.040541	0.013699	0.038355	0.063218	0.129329	0.0	0.0	0.053139	0.034809	0.039695	0.028882	0.417785	0.009167	0.010495	0.008407	0.0	0.033374	0.0	0.004298	0.027256	0.024189	0.0	2.2e-05	0.030768	0.030838	0.0	0.0
0.032258	0.010593	0.036789	0.031359	0.0	0.910256	0.344633	0.0	0.012489	0.0	0.087508	0.054054	0.013699	0.035859	0.064011	0.103705	0.0	0.0	0.041595	0.030133	0.032548	0.023392	0.396397	0.005192	0.007521	0.004796	0.0	0.028271	0.0	0.004298	0.022839	0.021616	0.0	4.5e-05	0.028379	0.028377	0.0	0.0
0.032258	0.018008	0.033445	0.030197	0.0	0.910256	0.345574	0.0	0.012773	0.0	0.173782	0.027027	0.013699	0.036471	0.065398	0.189206	0.0	0.0	0.045747	0.031782	0.034252	0.025322	0.382904	0.009712	0.009096	0.008928	0.0	0.029138	0.0	0.004298	0.024103	0.019043	0.0	1.1e-05	0.028017	0.028015	0.0	0.0
0.032258	0.055085	0.041249	0.033682	0.0	0.910256	0.344633	0.0	0.012773	0.002211	0.156828	0.067568	0.013699	0.03461	0.066191	0.17153	0.0	0.0	0.049911	0.033958	0.039063	0.027908	0.398048	0.011763	0.00962	0.01069	0.0	0.033138	0.0	0.004298	0.026632	0.026248	0.0	4.5e-05	0.031275	0.031345	0.0	0.0
0.032258	0.027542	0.035674	0.031359	0.0	0.910256	0.344633	0.0	0.010219	0.0	0.132321	0.040541	0.013699	0.033114	0.054102	0.148215	0.0	0.0	0.044823	0.030264	0.033318	0.024546	0.388359	0.009103	0.008921	0.008263	0.0	0.028468	0.0	0.004298	0.023479	0.018013	0.0	2.2e-05	0.027076	0.027146	0.0	0.0
0.032258	0.027542	0.03233	0.030197	0.0	0.912821	0.344633	0.0	0.013199	0.0	0.09691	0.027027	0.013699	0.037822	0.066587	0.112183	0.0	0.0	0.043874	0.032335	0.037771	0.027808	0.424532	0.009519	0.010145	0.008725	0.0	0.032113	0.0	0.004298	0.026472	0.025733	0.0	3.4e-05	0.030913	0.030983	0.0	0.0
0.043011	0.013771	0.026756	0.029036	0.0	0.910256	0.345574	0.0	0.013483	0.0	0.133053	0.067568	0.013699	0.03749	0.068371	0.150146	0.0	0.0	0.051685	0.032887	0.037689	0.02747	0.435154	0.009455	0.00997	0.008754	0.0	0.031719	0.0	0.004298	0.025943	0.022131	0.0	3.4e-05	0.029393	0.029463	0.0	0.0
0.043011	0.023305	0.027871	0.027875	0.0	0.953846	0.36064	0.0	0.011638	0.0	0.039881	0.027027	0.013699	0.032324	0.062029	0.033988	0.0	0.0	0.057131	0.032151	0.040877	0.028982	0.459413	0.01	0.01067	0.009159	0.0	0.034418	0.0	0.004298	0.02748	0.027277	0.000386	3.4e-05	0.030768	0.030838	0.0	0.0
0.043011	0.126059	0.056856	0.039489	0.0	0.964103	0.359699	0.0	0.014192	0.0	0.074214	0.040541	0.013699	0.040777	0.070155	0.108853	0.0	0.0	0.045722	0.03015	0.035379	0.02566	0.467164	0.008301	0.009271	0.007714	0.0	0.03036	0.0	0.004298	0.024695	0.023675	0.0	3.4e-05	0.028669	0.028739	0.0	0.0
0.032258	0.060381	0.050167	0.037166	0.0	0.925641	0.344633	0.0	0.010219	0.0	0.115097	0.027027	0.0	0.035905	0.052913	0.132849	0.0	0.0	0.048655	0.032765	0.039613	0.028922	0.46293	0.007468	0.01067	0.006847	0.0	0.033433	0.0	0.004298	0.027368	0.027277	0.0	5.6e-05	0.030841	0.030911	0.0	0.0
0.032258	0.029661	0.042363	0.034843	0.0	0.928205	0.345574	0.0	0.012773	0.0	0.114095	0.040541	0.013699	0.03476	0.066389	0.127323	0.0	0.0	0.048396	0.032352	0.038074	0.028007	0.505706	0.008397	0.01067	0.007714	0.0	0.03231	0.0	0.004298	0.026616	0.025219	0.0	4.5e-05	0.029537	0.029608	0.0	0.0
0.032258	0.027542	0.039019	0.033682	0.0	0.930769	0.346516	0.0	0.011922	0.0	0.115367	0.054054	0.013699	0.031922	0.063417	0.132887	0.0	0.0	0.042913	0.030387	0.035599	0.025978	0.44915	0.012436	0.00962	0.011297	0.0	0.030537	0.0	0.004298	0.024999	0.025219	0.0	3.4e-05	0.028958	0.028956	0.0	0.0
0.043011	0.026483	0.036789	0.033682	0.0	0.928205	0.346516	0.0	0.012064	0.000122	0.112438	0.040541	0.013699	0.033105	0.063813	0.128269	0.0	0.0	0.044675	0.033887	0.041812	0.03121	0.528314	0.004231	0.012594	0.004016	0.0	0.035482	0.0	0.004298	0.029593	0.031909	0.0	1.1e-05	0.032288	0.032286	0.0	0.0
0.032258	0.028602	0.03456	0.03252	0.0	0.928205	0.346516	0.0	0.011638	0.0	0.126618	0.040541	0.013699	0.030664	0.062624	0.142273	0.0	0.0	0.040695	0.029957	0.03505	0.025978	0.450226	0.009263	0.00962	0.008465	0.0	0.029808	0.0	0.004298	0.024711	0.023675	0.0	3.4e-05	0.028741	0.028811	0.0	0.0
0.032258	0.026483	0.03233	0.031359	0.0	0.928205	0.347458	0.0	0.010077	0.0	0.116407	0.054054	0.013699	0.032057	0.053508	0.132546	0.0	0.0	0.04624	0.033247	0.041427	0.030573	0.485394	0.009327	0.011719	0.008552	0.0	0.035108	0.0	0.004298	0.029	0.031395	0.0	2.2e-05	0.032071	0.032141	0.0	0.0
0.032258	0.036017	0.031215	0.031359	0.0	0.925641	0.347458	0.0	0.012206	0.0	0.131435	0.027027	0.013699	0.039828	0.060642	0.148859	0.0	0.0	0.045685	0.030747	0.035379	0.026237	0.501615	0.005994	0.00997	0.005489	0.0	0.029887	0.0	0.004298	0.024791	0.021616	0.0	2.2e-05	0.027583	0.027653	0.0	0.0
0.032258	0.112288	0.049052	0.037166	0.0	0.925641	0.348399	0.0	0.011354	0.000122	0.105271	0.054054	0.013699	0.036677	0.058264	0.11911	0.0	0.0	0.050355	0.034651	0.042389	0.030911	0.471614	0.006827	0.01137	0.00627	0.0	0.035856	0.0	0.004298	0.02932	0.032424	0.000386	3.4e-05	0.032723	0.032793	0.0	0.0
0.021505	0.04661	0.041249	0.034843	0.0	0.925641	0.348399	0.0	0.011212	0.000244	0.194629	0.027027	0.013699	0.033647	0.059255	0.212407	0.0	0.0	0.045094	0.029528	0.0334	0.024307	0.44635	0.009647	0.008571	0.008841	0.0	0.028252	0.0	0.004298	0.023063	0.018528	0.0	4.5e-05	0.026786	0.026857	0.0	0.0
0.032258	0.027542	0.035674	0.03252	0.0	0.925641	0.346516	0.0	0.013341	0.0	0.113363	0.040541	0.013699	0.039197	0.066389	0.125544	0.0	0.0	0.052659	0.030896	0.037716	0.026933	0.404148	0.007917	0.00962	0.007281	0.0	0.031759	0.0	0.004298	0.025511	0.024189	0.0	3.4e-05	0.028958	0.029029	0.0	0.0
0.032258	0.019068	0.031215	0.031359	0.0	0.930769	0.348399	0.0	0.011638	0.0	0.111745	0.027027	0.013699	0.041643	0.057075	0.129556	0.0	0.0	0.039254	0.028957	0.034252	0.025003	0.400919	0.004135	0.008746	0.003814	0.0	0.029256	0.0	0.004298	0.023927	0.024189	0.0	4.5e-05	0.028524	0.028594	0.0	0.0
0.032258	0.026483	0.031215	0.031359	0.0	0.925641	0.347458	0.0	0.012064	0.0	0.144189	0.027027	0.013699	0.036008	0.061831	0.159949	0.0	0.0	0.040412	0.027343	0.032081	0.023054	0.338333	0.005737	0.008046	0.005316	0.0	0.027661	0.0	0.004298	0.022342	0.022645	0.0	1.1e-05	0.026642	0.026712	0.0	0.0
0.032258	0.022246	0.028986	0.030197	0.0	0.925641	0.347458	0.0	0.011354	0.0	0.08219	0.027027	0.013699	0.032015	0.060642	0.098142	0.0	0.0	0.046129	0.030896	0.038486	0.028166	0.40379	0.004936	0.010495	0.004536	0.0	0.032527	0.0	0.004298	0.02668	0.027277	0.0	3.4e-05	0.029755	0.029825	0.0	0.0
0.021505	0.027542	0.028986	0.030197	0.0	0.923077	0.347458	0.0	0.010644	0.000366	0.14469	0.027027	0.013699	0.03093	0.057075	0.162447	0.0	0.0	0.044909	0.028282	0.032301	0.022676	0.335032	0.007372	0.007172	0.006761	0.0	0.027464	0.0	0.004298	0.021766	0.020587	0.0	3.4e-05	0.026352	0.02635	0.0	0.0
0.021505	0.048729	0.03233	0.031359	0.0	0.923077	0.346516	0.0	0.007948	0.0	0.078607	0.040541	0.013699	0.014602	0.050733	0.093032	0.0	0.0	0.047336	0.02994	0.036864	0.026396	0.364243	0.004615	0.008921	0.004276	0.0	0.031286	0.0	0.004298	0.025175	0.027277	0.0	5.6e-05	0.028958	0.029029	0.0	0.0
0.021505	0.03178	0.028986	0.030197	0.0	0.923077	0.345574	0.0	0.012206	0.000366	0.147734	0.067568	0.013699	0.046337	0.057273	0.164945	0.0	0.0	0.045882	0.02894	0.033758	0.02385	0.371277	0.007244	0.007696	0.006674	0.0	0.028646	0.0	0.004298	0.022807	0.022131	0.0	2.2e-05	0.027076	0.027146	0.0	0.0
0.021505	0.028602	0.027871	0.029036	0.0	0.920513	0.344633	0.0	0.012773	0.0	0.111359	0.027027	0.013699	0.045397	0.061038	0.126528	0.0	0.0	0.04311	0.029159	0.035627	0.0256	0.37465	0.010449	0.009446	0.009534	0.0	0.030458	0.0	0.004298	0.024615	0.026248	0.0	3.4e-05	0.028524	0.028594	0.0	0.0
0.032258	0.026483	0.026756	0.027875	0.0	0.923077	0.344633	0.0	0.010502	0.0	0.115714	0.027027	0.013699	0.042924	0.050733	0.131638	0.0	0.0	0.042987	0.028878	0.032823	0.02375	0.397115	0.00625	0.008221	0.005663	0.0	0.028252	0.0	0.004298	0.022951	0.022645	0.000386	2.2e-05	0.026424	0.026495	0.0	0.0
0.032258	0.029661	0.028986	0.029036	0.0	0.923077	0.343691	0.0	0.010786	0.0	0.110859	0.054054	0.013699	0.030149	0.058859	0.126339	0.0	0.0	0.040338	0.027405	0.030706	0.021761	0.318022	0.006859	0.007172	0.00627	0.0	0.026597	0.0	0.004298	0.021238	0.021101	0.0	4.5e-05	0.025628	0.025699	0.0	0.0
0.021505	0.027542	0.028986	0.027875	0.0	0.928205	0.344633	0.0	0.011638	0.0	0.096409	0.094595	0.027397	0.035756	0.059651	0.111162	0.0	0.0	0.043307	0.028992	0.033923	0.024606	0.354985	0.009359	0.009096	0.008581	0.0	0.028941	0.0	0.004298	0.023575	0.02316	0.0	2.2e-05	0.026786	0.026857	0.0	0.0
0.032258	0.01589	0.023411	0.026713	0.0	0.928205	0.345574	0.0	0.010786	0.0	0.131204	0.013514	0.0	0.037163	0.054697	0.14867	0.0	0.0	0.043973	0.028738	0.033208	0.023392	0.304816	0.006731	0.007347	0.006183	0.0	0.028429	0.0	0.004298	0.022583	0.024189	0.0	3.4e-05	0.027366	0.027436	0.0	0.0
0.021505	0.018008	0.021182	0.02439	0.0	0.925641	0.345574	0.0	0.011354	0.0	0.112515	0.027027	0.0	0.03497	0.059057	0.127588	0.0	0.0	0.032354	0.026615	0.030596	0.022577	0.323046	0.006955	0.008046	0.006298	0.0	0.026163	0.0	0.004298	0.021606	0.021616	0.0	3.4e-05	0.026062	0.026061	0.0	0.0
0.021505	0.006356	0.016722	0.022067	0.0	0.928205	0.347458	0.0	0.008941	0.0	0.119837	0.027027	0.013699	0.032693	0.047364	0.13512	0.0	0.0	0.036802	0.02608	0.030404	0.021622	0.31228	0.007564	0.006647	0.006963	0.0	0.026085	0.0	0.004298	0.020886	0.022131	0.0	4.5e-05	0.026424	0.026422	0.0	0.0
0.021505	0.011653	0.015608	0.022067	0.0	0.923077	0.347458	0.0	0.009935	0.0	0.345754	0.040541	0.013699	0.033048	0.052517	0.360433	0.0	0.0	0.041693	0.028431	0.033758	0.024506	0.334027	0.008974	0.008746	0.008205	0.0	0.028646	0.0	0.004298	0.023335	0.022645	0.0	2.2e-05	0.026859	0.026929	0.0	0.0
0.021505	0.012712	0.014493	0.019744	0.0	0.923077	0.348399	0.0	0.009083	0.0	0.140837	0.027027	0.0	0.031108	0.049148	0.154877	0.0	0.0	0.037862	0.026291	0.029552	0.021085	0.320032	0.012083	0.006822	0.01095	0.0	0.025297	0.0	0.004298	0.02031	0.019043	0.0	2.2e-05	0.025194	0.025264	0.0	0.0
0.021505	0.010593	0.012263	0.019744	0.0	0.923077	0.348399	0.0	0.007948	0.0	0.098335	0.027027	0.0	0.025913	0.044986	0.116498	0.0	0.0	0.038022	0.025896	0.030569	0.02192	0.283213	0.010321	0.007521	0.009332	0.0	0.026479	0.0	0.004298	0.02135	0.022131	0.000386	1.1e-05	0.025338	0.025409	0.0	0.0
0.032258	0.016949	0.013378	0.019744	0.0	0.923077	0.347458	0.0	0.010644	0.0	0.128198	0.027027	0.0	0.033843	0.056282	0.141857	0.0	0.0	0.048186	0.028045	0.03362	0.023571	0.316658	0.005673	0.007521	0.005229	0.0	0.028528	0.0	0.004298	0.022566	0.022645	0.0	4.5e-05	0.026352	0.026422	0.0	0.0
0.021505	0.038136	0.018952	0.019744	0.0	0.925641	0.347458	0.0	0.008374	0.0	0.115444	0.027027	0.0	0.031664	0.045382	0.131903	0.0	0.0	0.034042	0.025045	0.027462	0.019454	0.243881	0.005096	0.005422	0.004709	0.0	0.023622	0.0	0.004298	0.018853	0.018528	0.0	2.2e-05	0.02447	0.02454	0.0	0.0
0.021505	0.032839	0.021182	0.019744	0.0	0.923077	0.346516	0.0	0.009651	0.0	0.113016	0.027027	0.0	0.029168	0.052913	0.128837	0.0	0.0	0.043923	0.027922	0.033675	0.02379	0.267207	0.006506	0.007696	0.005952	0.0	0.028567	0.0	0.004298	0.022727	0.023675	0.0	3.4e-05	0.027004	0.027002	0.0	0.0
0.021505	0.023305	0.018952	0.019744	0.0	0.925641	0.348399	0.0	0.011496	0.0	0.095869	0.040541	0.013699	0.036794	0.058462	0.111691	0.0	0.0	0.042568	0.026343	0.029194	0.020329	0.258666	0.007147	0.005947	0.006558	0.0	0.024863	0.0	0.004298	0.019574	0.018013	0.0	1.1e-05	0.02418	0.024251	0.0	0.0
0.021505	0.040254	0.024526	0.022067	0.0	0.920513	0.347458	0.0	0.008657	0.0	0.146925	0.027027	0.0	0.033399	0.045382	0.165664	0.0	0.0	0.041718	0.027966	0.033318	0.023989	0.293476	0.008878	0.008046	0.008147	0.0	0.028291	0.0	0.004298	0.022903	0.024189	0.0	3.4e-05	0.026714	0.026784	0.0	0.0
0.021505	0.032839	0.024526	0.022067	0.0	0.917949	0.344633	0.0	0.008799	0.000366	0.095715	0.027027	0.013699	0.049222	0.040032	0.109231	0.0	0.0	0.035742	0.025177	0.028067	0.019812	0.345582	0.008974	0.005597	0.008205	0.0	0.024036	0.0	0.004298	0.019142	0.018528	0.0	2.2e-05	0.024542	0.024613	0.0	0.0
0.010753	0.114407	0.044593	0.029036	0.0	0.923077	0.345574	0.0	0.00738	0.000122	0.127042	0.027027	0.0	0.044822	0.035077	0.143522	0.0	0.0	0.039426	0.025054	0.029854	0.021443	0.329075	0.007981	0.007172	0.007252	0.0	0.025336	0.0	0.004298	0.020454	0.018528	0.0	4.5e-05	0.02447	0.024468	0.0	0.0
0.021505	0.073093	0.043478	0.029036	0.0	0.920513	0.344633	0.0	0.008374	0.000244	0.115136	0.027027	0.0	0.041909	0.040824	0.131448	0.0	0.0	0.04003	0.026431	0.029689	0.020488	0.300868	0.008654	0.005422	0.007974	0.0	0.025415	0.0	0.004298	0.019846	0.021616	0.0	1.1e-05	0.025483	0.025554	0.0	0.0
0.010753	0.034958	0.036789	0.027875	0.0	0.923077	0.344633	0.0	0.00738	0.0	0.111013	0.013514	0.0	0.041371	0.036266	0.126415	0.0	0.0	0.035607	0.024264	0.026473	0.018837	0.275102	0.007308	0.005772	0.006703	0.0	0.022617	0.0	0.004298	0.018101	0.01544	0.0	4.5e-05	0.022732	0.022803	0.0	0.0
0.021505	0.024364	0.03233	0.025552	0.0	0.923077	0.344633	0.0	0.007948	0.0	0.116407	0.027027	0.0	0.046159	0.037654	0.132357	0.0	0.0	0.036248	0.026624	0.032438	0.022955	0.313716	0.007244	0.006997	0.006674	0.0	0.027818	0.0	0.004298	0.022198	0.026763	0.0	2.2e-05	0.02751	0.027508	0.0	0.0
0.021505	0.051907	0.042363	0.030197	0.0	0.923077	0.344633	0.0	0.009367	0.0	0.111937	0.027027	0.013699	0.035798	0.048355	0.12755	0.0	0.0	0.034868	0.024413	0.025786	0.01826	0.292902	0.005833	0.005422	0.005374	0.0	0.022085	0.0	0.004298	0.017605	0.014411	0.0	3.4e-05	0.022298	0.022369	0.0	0.0
0.021505	0.036017	0.039019	0.029036	0.0	0.920513	0.344633	0.0	0.007806	0.0	0.100956	0.027027	0.0	0.03022	0.042608	0.118466	0.0	0.0	0.032551	0.02522	0.030569	0.0219	0.307615	0.006122	0.006997	0.005634	0.0	0.026222	0.0	0.004298	0.021126	0.024704	0.0	3.4e-05	0.026352	0.026422	0.0	0.0
0.021505	0.040254	0.039019	0.029036	0.0	0.920513	0.344633	0.0	0.009651	0.000122	0.160527	0.054054	0.013699	0.026615	0.0543	0.175239	0.0	0.0	0.037591	0.025141	0.028425	0.02009	0.330726	0.005321	0.005947	0.004883	0.0	0.024311	0.0	0.004298	0.01935	0.018528	0.0	2.2e-05	0.024035	0.024034	0.0	0.0
0.021505	0.023305	0.03233	0.027875	0.0	0.920513	0.343691	0.0	0.010644	0.0	0.169814	0.094595	0.027397	0.032445	0.056282	0.185004	0.0	0.0	0.041336	0.026817	0.031971	0.022378	0.320893	0.006795	0.006997	0.006241	0.0	0.027208	0.0	0.004298	0.021494	0.023675	0.0	2.2e-05	0.02599	0.026061	0.0	0.0
0.010753	0.013771	0.026756	0.025552	0.0	0.920513	0.34275	0.0	0.008515	0.000122	0.115059	0.027027	0.0	0.033451	0.044986	0.130843	0.0	0.0	0.038207	0.025545	0.027792	0.019513	0.309768	0.005737	0.005422	0.005229	0.0	0.023681	0.0	0.004298	0.018757	0.017499	0.0	2.2e-05	0.023673	0.023744	0.0	0.0
0.021505	0.025424	0.024526	0.02439	0.0	0.9	0.343691	0.0	0.008657	0.0	0.095715	0.027027	0.0	0.031281	0.046968	0.122705	0.0	0.0	0.040141	0.025957	0.028919	0.020369	0.290749	0.005545	0.005947	0.005085	0.0	0.024548	0.0	0.004298	0.01951	0.018013	0.0	4.5e-05	0.023746	0.023816	0.0	0.0
0.010753	0.009534	0.020067	0.022067	0.0	0.882051	0.344633	0.0	0.008657	0.0	0.127004	0.027027	0.0	0.030192	0.047562	0.142046	0.0	0.0	0.031061	0.024264	0.028507	0.02013	0.277184	0.004295	0.005772	0.003929	0.0	0.024607	0.0	0.004298	0.019606	0.022645	0.0	2.2e-05	0.025411	0.025481	0.0	0.0
0.021505	0.024364	0.022297	0.023229	0.0	0.887179	0.34275	0.0	0.008515	0.000122	0.100801	0.027027	0.0	0.029635	0.046373	0.114909	0.0	0.0	0.0455	0.025826	0.028617	0.019951	0.272447	0.00609	0.006297	0.005547	0.0	0.024114	0.0	0.004298	0.018981	0.014411	0.000386	4.5e-05	0.022298	0.022369	0.0	0.0
0.021505	0.043432	0.026756	0.02439	0.0	0.897436	0.341808	0.0	0.005393	0.0	0.111205	0.027027	0.0	0.012082	0.036465	0.123197	0.0	0.0	0.040264	0.028308	0.034087	0.024148	0.335534	0.006282	0.007521	0.005692	0.0	0.02904	0.0	0.004298	0.023175	0.027277	0.0	4.5e-05	0.027583	0.027653	0.0	0.0
0.010753	0.029661	0.024526	0.023229	0.0	0.910256	0.34275	0.0	0.008799	0.0	0.159564	0.027027	0.013699	0.038954	0.043995	0.172325	0.0	0.0	0.026391	0.022273	0.022707	0.016351	0.28594	0.008654	0.004373	0.007801	0.0	0.019583	0.0	0.004298	0.015845	0.013381	0.0	2.2e-05	0.021357	0.021428	0.0	0.0
0.021505	0.021186	0.023411	0.023229	0.0	0.917949	0.344633	0.0	0.008799	0.0	0.111167	0.027027	0.0	0.030898	0.047761	0.125885	0.0	0.0	0.044564	0.028229	0.034802	0.024466	0.30618	0.004904	0.007696	0.00442	0.0	0.029552	0.0	0.004298	0.023431	0.027792	0.0	4.5e-05	0.027366	0.027436	0.0	0.0
0.010753	0.008475	0.017837	0.019744	0.0	0.920513	0.345574	0.0	0.00809	0.0	0.111976	0.027027	0.0	0.029939	0.044193	0.128686	0.0	0.0	0.03005	0.022712	0.023971	0.017405	0.308189	0.008782	0.005422	0.007945	0.0	0.020647	0.0	0.004298	0.016805	0.013381	0.0	1.1e-05	0.021284	0.021355	0.0	0.0
0.021505	0.080508	0.042363	0.030197	0.0	0.917949	0.344633	0.0	0.007806	0.0	0.09795	0.027027	0.0	0.025516	0.044788	0.114303	0.0	0.0	0.035964	0.024896	0.029854	0.021085	0.278045	0.007308	0.006297	0.006587	0.0	0.025494	0.0	0.004298	0.020294	0.022131	0.0	3.4e-05	0.025121	0.025192	0.0	0.0
0.021505	0.074153	0.051282	0.033682	0.0	0.917949	0.344633	0.0	0.009793	0.0	0.111552	0.027027	0.0	0.032586	0.051724	0.127474	0.0	0.0	0.042925	0.027554	0.032108	0.023034	0.353406	0.011635	0.008221	0.010488	0.0	0.027089	0.0	0.004298	0.021846	0.020587	0.0	1.1e-05	0.02447	0.02454	0.0	0.0
0.021505	0.048729	0.046823	0.033682	0.0	0.915385	0.343691	0.0	0.009225	0.0	0.114326	0.027027	0.0	0.036186	0.047364	0.131411	0.0	0.0	0.037406	0.026282	0.030019	0.022	0.384052	0.004167	0.007696	0.003871	0.0	0.025651	0.0	0.004298	0.021062	0.020072	0.0	4.5e-05	0.024108	0.024178	0.0	0.0
0.021505	0.044492	0.045708	0.033682	0.0	0.915385	0.34275	0.0	0.007522	0.0	0.128506	0.027027	0.0	0.030224	0.041419	0.143333	0.0	0.0	0.045525	0.029229	0.035627	0.025501	0.428407	0.008686	0.009446	0.007859	0.0	0.030202	0.0	0.004298	0.024311	0.025733	0.0	2.2e-05	0.026786	0.026857	0.0	0.0
0.021505	0.01589	0.036789	0.031359	0.0	0.920513	0.344633	0.0	0.006812	0.0	0.099877	0.027027	0.0	0.025656	0.038843	0.115211	0.0	0.0	0.045648	0.02765	0.030624	0.021503	0.375368	0.010481	0.006822	0.009534	0.0	0.02575	0.0	0.004298	0.02039	0.017499	0.0	4.5e-05	0.023746	0.023816	0.0	0.0
0.032258	0.03178	0.036789	0.031359	0.0	0.925641	0.347458	0.0	0.008232	0.0	0.16099	0.013514	0.0	0.035522	0.042608	0.173915	0.0	0.0	0.034708	0.026747	0.031806	0.023213	0.351037	0.004038	0.007871	0.003756	0.0	0.02705	0.0	0.004298	0.022134	0.02316	0.0	2.2e-05	0.025845	0.025916	0.0	0.0
0.021505	0.037076	0.036789	0.031359	0.0	0.923077	0.349341	0.0	0.008515	0.0	0.172434	0.027027	0.0	0.026839	0.048355	0.190947	0.0	0.0	0.034966	0.024098	0.025043	0.017823	0.30618	0.009231	0.005248	0.008436	0.0	0.021277	0.0	0.004298	0.017045	0.012867	0.0	3.4e-05	0.021284	0.021355	0.0	0.0
0.032258	0.036017	0.036789	0.03252	0.0	0.915385	0.348399	0.0	0.006245	0.0	0.114904	0.027027	0.0	0.028536	0.034483	0.130654	0.0	0.0	0.044256	0.028291	0.034032	0.023909	0.302017	0.004519	0.007347	0.004132	0.0	0.028981	0.0	0.004298	0.022967	0.026763	0.0	4.5e-05	0.026497	0.026495	0.0	0.0
0.010753	0.034958	0.035674	0.03252	0.0	0.917949	0.348399	0.0	0.009083	0.0	0.09479	0.027027	0.0	0.028999	0.050337	0.110594	0.0	0.0	0.027278	0.021869	0.022624	0.016311	0.291538	0.007115	0.004898	0.00653	0.0	0.019623	0.0	0.004298	0.015893	0.012867	0.0	2.2e-05	0.02085	0.020921	0.0	0.0
0.021505	0.020127	0.031215	0.030197	0.0	0.917949	0.348399	0.0	0.006954	0.0	0.128969	0.013514	0.0	0.030215	0.037654	0.144582	0.0	0.0	0.043468	0.026791	0.029552	0.020249	0.231895	0.005897	0.005248	0.005403	0.0	0.025119	0.0	0.004298	0.019494	0.019557	0.0	2.2e-05	0.024108	0.024106	0.0	0.0
0.032258	0.018008	0.027871	0.029036	0.0	0.917949	0.349341	0.0	0.009083	0.0	0.100185	0.027027	0.0	0.041399	0.044193	0.117066	0.0	0.0	0.047558	0.027238	0.032191	0.022796	0.299002	0.009583	0.008046	0.008754	0.0	0.026892	0.0	0.002865	0.021446	0.019043	0.0	2.2e-05	0.023673	0.023744	0.0	0.0
0.021505	0.011653	0.023411	0.026713	0.0	0.917949	0.349341	0.0	0.008941	0.0	0.127774	0.027027	0.0	0.036036	0.046373	0.143144	0.0	0.0	0.039291	0.025782	0.027875	0.019036	0.261466	0.00734	0.004898	0.006761	0.0	0.023858	0.0	0.004298	0.018469	0.019557	0.0	3.4e-05	0.023601	0.023672	0.0	0.0
0.032258	0.022246	0.023411	0.025552	0.0	0.915385	0.348399	0.0	0.007806	0.0	0.11475	0.027027	0.013699	0.041437	0.038446	0.13213	0.0	0.0	0.036235	0.024764	0.027737	0.019931	0.253212	0.00625	0.006122	0.005778	0.0	0.023504	0.0	0.004298	0.018981	0.017499	0.0	2.2e-05	0.022732	0.022803	0.0	0.0
0.021505	0.018008	0.021182	0.02439	0.0	0.912821	0.346516	0.0	0.007948	0.0	0.095715	0.013514	0.0	0.044556	0.037852	0.112486	0.0	0.0	0.036703	0.023957	0.025621	0.017624	0.251992	0.004423	0.004723	0.003987	0.0	0.021829	0.0	0.004298	0.017013	0.014925	0.0	4.5e-05	0.021791	0.021862	0.0	0.0
0.021505	0.010593	0.017837	0.023229	0.0	0.915385	0.345574	0.0	0.007664	0.000122	0.127196	0.027027	0.0	0.040174	0.03805	0.141138	0.0	0.0	0.042051	0.024975	0.029991	0.020926	0.252996	0.003974	0.006297	0.003698	0.0	0.025454	0.0	0.004298	0.020038	0.021101	0.0	4.5e-05	0.023963	0.024034	0.0	0.0
0.010753	0.038136	0.022297	0.02439	0.0	0.917949	0.345574	0.0	0.007096	0.0	0.114712	0.013514	0.0	0.039225	0.035672	0.131108	0.0	0.0	0.037283	0.023483	0.025703	0.017882	0.247039	0.008718	0.005073	0.008003	0.0	0.021888	0.0	0.004298	0.017221	0.015955	0.0	3.4e-05	0.021574	0.021645	0.0	0.0
0.021505	0.013771	0.016722	0.022067	0.0	0.917949	0.345574	0.0	0.007664	0.000122	0.110627	0.013514	0.0	0.03749	0.039041	0.126869	0.0	0.0	0.031406	0.023931	0.026418	0.018877	0.252494	0.007019	0.005422	0.006472	0.0	0.022617	0.0	0.004298	0.018197	0.018528	0.0	1.1e-05	0.02266	0.022731	0.0	0.0
0.021505	0.033898	0.022297	0.023229	0.0	0.912821	0.343691	0.0	0.007806	0.0	0.114211	0.040541	0.013699	0.044864	0.036861	0.131373	0.0	0.0	0.033623	0.022843	0.025648	0.018161	0.245173	0.004936	0.005422	0.004594	0.0	0.021849	0.0	0.004298	0.017429	0.016469	0.0	4.5e-05	0.021429	0.021428	0.0	0.0
0.021505	0.019068	0.018952	0.022067	0.0	0.915385	0.343691	0.0	0.007806	0.0	0.114635	0.013514	0.0	0.036307	0.04023	0.128837	0.0	0.0	0.035397	0.023773	0.026115	0.017962	0.191631	0.007692	0.004373	0.007078	0.0	0.02242	0.0	0.004298	0.017461	0.019557	0.0	1.1e-05	0.022443	0.022513	0.0	0.0
0.021505	0.014831	0.015608	0.019744	0.0	0.917949	0.344633	0.0	0.007522	0.000122	0.132398	0.027027	0.0	0.043849	0.036266	0.148329	0.0	0.0	0.030013	0.02151	0.025758	0.018459	0.22479	0.003397	0.005947	0.003207	0.0	0.021967	0.0	0.002865	0.017717	0.017499	0.000386	4.5e-05	0.021719	0.021789	0.0	0.0
0.021505	0.005297	0.012263	0.018583	0.0	0.917949	0.344633	0.0	0.006812	0.0	0.087739	0.013514	0.0	0.036457	0.034879	0.103705	0.0	0.0	0.033537	0.02279	0.025703	0.017564	0.224934	0.00734	0.004198	0.006732	0.0	0.022105	0.0	0.004298	0.017141	0.019557	0.0	3.4e-05	0.02266	0.022731	0.0	0.0
0.021505	0.03178	0.016722	0.019744	0.0	0.917949	0.344633	0.0	0.00809	0.0	0.232314	0.027027	0.0	0.03403	0.042608	0.246925	0.0	0.0	0.031024	0.020799	0.025511	0.018081	0.229599	0.002885	0.005422	0.002716	0.0	0.02177	0.0	0.004298	0.017397	0.018013	0.0	3.4e-05	0.021501	0.021572	0.0	0.0
0.010753	0.01589	0.014493	0.018583	0.0	0.915385	0.344633	0.0	0.007806	0.0	0.097757	0.013514	0.0	0.043176	0.03805	0.114341	0.0	0.0	0.0395	0.02329	0.026418	0.017524	0.223426	0.007917	0.004023	0.007338	0.0	0.022578	0.0	0.004298	0.017061	0.019043	0.0	3.4e-05	0.022225	0.022296	0.0	0.0
0.010753	0.006356	0.011148	0.01626	0.0	0.915385	0.344633	0.0	0.007238	0.0	0.12762	0.027027	0.0	0.040548	0.03587	0.143598	0.0	0.0	0.033796	0.021352	0.025181	0.017624	0.223283	0.003846	0.005422	0.003554	0.0	0.021376	0.0	0.004298	0.016901	0.015955	0.0	2.2e-05	0.020705	0.020776	0.0	0.0
0.010753	0.002119	0.007804	0.013937	0.0	0.917949	0.345574	0.0	0.007238	0.0	0.096447	0.013514	0.0	0.039005	0.036266	0.111956	0.0	0.0	0.035262	0.022404	0.026445	0.017922	0.216536	0.007596	0.004723	0.006963	0.0	0.022676	0.0	0.004298	0.017461	0.020072	0.0	3.4e-05	0.022587	0.022658	0.0	0.0
0.010753	0.019068	0.010033	0.013937	0.0	0.917949	0.343691	0.0	0.00738	0.0	0.114519	0.013514	0.0	0.039337	0.036861	0.130919	0.0	0.0	0.025122	0.019036	0.02048	0.014302	0.152874	0.007917	0.003498	0.007194	0.0	0.01779	0.0	0.004298	0.014036	0.013381	0.000386	2.2e-05	0.019402	0.019473	0.0	0.0
0.010753	0.029661	0.016722	0.01626	0.0	0.917949	0.34275	0.0	0.006529	0.0	0.12604	0.027027	0.0	0.036205	0.033492	0.141062	0.0	0.0	0.045562	0.023992	0.030376	0.020647	0.224647	0.00625	0.006297	0.005778	0.0	0.025631	0.0	0.004298	0.01975	0.021616	0.0	4.5e-05	0.023022	0.023093	0.0	0.0
0.010753	0.01589	0.013378	0.015099	0.0	0.915385	0.343691	0.0	0.006387	0.0	0.11606	0.040541	0.013699	0.029168	0.035077	0.134211	0.0	0.0	0.039377	0.022948	0.025511	0.017365	0.221704	0.005609	0.004548	0.005172	0.0	0.021691	0.0	0.004298	0.016757	0.015955	0.0	3.4e-05	0.020705	0.020776	0.0	0.0
0.010753	0.034958	0.018952	0.015099	0.0	0.912821	0.34275	0.0	0.008232	0.0	0.110936	0.027027	0.013699	0.04471	0.039041	0.125279	0.0	0.0	0.037209	0.022185	0.026968	0.018857	0.227517	0.003462	0.005772	0.003178	0.0	0.022814	0.0	0.002865	0.018005	0.018013	0.0	3.4e-05	0.021212	0.021283	0.0	0.0
0.010753	0.012712	0.014493	0.013937	0.0	0.917949	0.343691	0.0	0.006103	0.000122	0.11267	0.027027	0.0	0.028471	0.033888	0.128496	0.0	0.0	0.031812	0.020703	0.023944	0.015993	0.208857	0.005449	0.003498	0.005056	0.0	0.020864	0.0	0.002865	0.015861	0.019557	0.000386	5.6e-05	0.021284	0.021355	0.0	0.0
0.010753	0.008475	0.012263	0.012776	0.0	0.915385	0.344633	0.0	0.006387	0.0	0.290922	0.013514	0.0	0.037308	0.032897	0.304985	0.0	0.0	0.036531	0.020632	0.02595	0.017902	0.214742	0.007853	0.005597	0.007223	0.0	0.022144	0.0	0.004298	0.017285	0.018528	0.0	2.2e-05	0.020705	0.020704	0.0	0.0
0.010753	0.011653	0.012263	0.012776	0.0	0.915385	0.345574	0.0	0.00738	0.0	0.094867	0.067568	0.013699	0.041886	0.03587	0.110405	0.0	0.0	0.033956	0.021352	0.024768	0.016669	0.206201	0.004808	0.003673	0.004449	0.0	0.021317	0.0	0.004298	0.016309	0.019043	0.0	1.1e-05	0.021501	0.021572	0.0	0.0
0.010753	0.01589	0.012263	0.012776	0.0	0.917949	0.346516	0.0	0.009225	0.0	0.131551	0.013514	0.0	0.063824	0.037654	0.146361	0.0	0.0	0.033463	0.020527	0.022789	0.015774	0.187397	0.007404	0.004198	0.006732	0.0	0.019445	0.0	0.004298	0.01522	0.013381	0.0	2.2e-05	0.019185	0.019183	0.0	0.0
0.021505	0.014831	0.011148	0.012776	0.0	0.920513	0.348399	0.0	0.006812	0.0	0.09533	0.013514	0.0	0.037116	0.034483	0.112373	0.0	0.0	0.032305	0.023562	0.02815	0.019613	0.205196	0.00516	0.005422	0.004767	0.0	0.024233	0.0	0.004298	0.019077	0.024704	0.0	4.5e-05	0.023746	0.023816	0.0	0.0
0.021505	0.009534	0.010033	0.011614	0.0	0.917949	0.348399	0.0	0.006954	0.0	0.131666	0.027027	0.0	0.036102	0.03587	0.147572	0.0	0.0	0.029767	0.019457	0.020975	0.0146	0.157109	0.006378	0.003848	0.005923	0.0	0.017968	0.0	0.004298	0.014132	0.011323	0.0	3.4e-05	0.018533	0.018532	0.0	0.0
0.021505	0.020127	0.010033	0.011614	0.0	0.915385	0.348399	0.0	0.006954	0.0	0.144382	0.013514	0.0	0.035073	0.036465	0.159873	0.0	0.0	0.03642	0.023361	0.029332	0.02009	0.224934	0.005353	0.005772	0.004912	0.0	0.025099	0.0	0.004298	0.019494	0.025219	0.0	2.2e-05	0.024108	0.024106	0.0	0.0
0.021505	0.025424	0.012263	0.011614	0.0	0.915385	0.349341	0.0	0.006245	0.0	0.136714	0.013514	0.0	0.035195	0.032699	0.152795	0.0	0.0	0.029816	0.019685	0.020123	0.013685	0.19522	0.004744	0.002974	0.004305	0.0	0.017298	0.0	0.004298	0.013348	0.010808	0.0	2.2e-05	0.018171	0.01817	0.0	0.0
0.021505	0.020127	0.012263	0.011614	0.0	0.907692	0.345574	0.0	0.006103	0.0	0.13105	0.040541	0.013699	0.039057	0.030916	0.150449	0.0	0.0	0.041274	0.02494	0.031146	0.021841	0.220484	0.004808	0.006822	0.00442	0.0	0.026321	0.0	0.004298	0.020838	0.024189	0.0	1.1e-05	0.023891	0.023889	0.0	0.0
0.021505	0.023305	0.014493	0.012776	0.0	0.907692	0.34275	0.0	0.007806	0.0	0.113016	0.013514	0.0	0.034446	0.040626	0.125658	0.0	0.0	0.028116	0.020334	0.020672	0.014143	0.216536	0.005321	0.003323	0.004912	0.0	0.017771	0.0	0.004298	0.01378	0.012352	0.0	2.2e-05	0.018678	0.018677	0.0	0.0
0.021505	0.038136	0.020067	0.013937	0.0	0.915385	0.341808	0.0	0.00667	0.0	0.127967	0.013514	0.0	0.035868	0.034483	0.142917	0.0	0.0	0.030765	0.019624	0.022652	0.015456	0.153233	0.004038	0.003848	0.003785	0.0	0.019682	0.0	0.004298	0.015236	0.016984	0.0	4.5e-05	0.019764	0.019835	0.0	0.0
0.021505	0.013771	0.015608	0.012776	0.0	0.915385	0.340866	0.0	0.005251	0.0	0.114404	0.027027	0.013699	0.035414	0.026952	0.130086	0.0	0.0	0.035705	0.02172	0.025813	0.017604	0.18754	0.002981	0.004723	0.002802	0.0	0.022026	0.0	0.004298	0.017029	0.018528	0.0	4.5e-05	0.021357	0.021428	0.0	0.0
0.021505	0.008475	0.013378	0.011614	0.0	0.915385	0.341808	0.0	0.006245	0.0	0.110666	0.013514	0.0	0.035307	0.032501	0.127323	0.0	0.0	0.027266	0.017974	0.019298	0.013347	0.142755	0.003494	0.002974	0.003265	0.0	0.016687	0.0	0.004298	0.013076	0.011323	0.0	2.2e-05	0.017882	0.017953	0.0	0.0
0.021505	0.037076	0.018952	0.013937	0.0	0.915385	0.341808	0.0	0.006387	0.0	0.114249	0.013514	0.0	0.044775	0.030123	0.130199	0.0	0.0	0.037258	0.022668	0.029084	0.019732	0.169167	0.008526	0.005772	0.007801	0.0	0.024843	0.0	0.004298	0.019126	0.024704	0.0	3.4e-05	0.023601	0.023672	0.0	0.0
0.021505	0.036017	0.020067	0.013937	0.0	0.915385	0.34275	0.0	0.005393	0.0	0.127659	0.013514	0.0	0.037944	0.027348	0.143711	0.0	0.0	0.022744	0.018036	0.018666	0.013108	0.153664	0.007244	0.003149	0.006703	0.0	0.016175	0.0	0.004298	0.012836	0.010808	0.0	2.2e-05	0.017809	0.01788	0.0	0.0
0.021505	0.012712	0.015608	0.012776	0.0	0.915385	0.34275	0.0	0.005109	0.0	0.11055	0.013514	0.0	0.034316	0.026952	0.126074	0.0	0.0	0.037418	0.023457	0.029579	0.020389	0.205196	0.005994	0.005947	0.005547	0.0	0.025474	0.0	0.004298	0.019894	0.026248	0.0	3.4e-05	0.023818	0.023816	0.0	0.0
0.010753	0.013771	0.014493	0.012776	0.0	0.917949	0.34275	0.0	0.005961	0.0	0.115829	0.013514	0.0	0.041727	0.028934	0.130956	0.0	0.0	0.029249	0.018553	0.019683	0.013387	0.189478	0.005897	0.002974	0.005432	0.0	0.01712	0.0	0.004298	0.013252	0.011837	0.0	3.4e-05	0.01752	0.017591	0.0	0.0
0.021505	0.005297	0.010033	0.011614	0.0	0.917949	0.34275	0.0	0.005677	0.0	0.110704	0.027027	0.0	0.031262	0.030717	0.127285	0.0	0.0	0.029594	0.021729	0.026913	0.018559	0.178354	0.00766	0.005597	0.00705	0.0	0.023563	0.0	0.004298	0.018405	0.025219	0.0	1.1e-05	0.022877	0.022948	0.0	0.0
0.021505	0.002119	0.007804	0.010453	0.0	0.910256	0.340866	0.0	0.006387	0.0	0.11475	0.013514	0.0	0.038145	0.032105	0.133341	0.0	0.0	0.030334	0.018887	0.020782	0.014381	0.191416	0.003718	0.003673	0.003525	0.0	0.01783	0.0	0.004298	0.013956	0.011837	0.0	1.1e-05	0.017954	0.018025	0.0	0.0
0.021505	0.01589	0.008919	0.009292	0.0	0.910256	0.339925	0.0	0.006954	0.0	0.11082	0.013514	0.0	0.038187	0.035474	0.124976	0.0	0.0	0.035422	0.020589	0.024466	0.016072	0.160769	0.004263	0.003323	0.003958	0.0	0.021061	0.0	0.004298	0.015813	0.019557	0.0	3.4e-05	0.021067	0.021138	0.0	0.0
0.021505	0.014831	0.008919	0.009292	0.0	0.912821	0.339925	0.0	0.004684	0.0	0.099954	0.027027	0.013699	0.037392	0.024178	0.115855	0.0	0.0	0.023607	0.018896	0.023201	0.016709	0.177205	0.006763	0.005248	0.006183	0.0	0.019957	0.0	0.004298	0.016149	0.017499	0.0	4.5e-05	0.02056	0.020559	0.0	0.0
0.021505	0.024364	0.011148	0.010453	0.0	0.910256	0.338983	0.0	0.004825	0.0	0.219251	0.027027	0.0	0.032562	0.026159	0.234851	0.0	0.0	0.028695	0.019975	0.022487	0.014919	0.1223	0.005032	0.002799	0.004594	0.0	0.019504	0.0	0.002865	0.014756	0.018013	0.0	5.6e-05	0.020705	0.020776	0.0	0.0
0.021505	0.024364	0.014493	0.011614	0.0	0.912821	0.339925	0.0	0.005677	0.0	0.113864	0.027027	0.0	0.037257	0.02933	0.127739	0.0	0.0	0.028609	0.018659	0.024219	0.016967	0.165937	0.007724	0.005248	0.007021	0.0	0.020785	0.0	0.004298	0.016453	0.018528	0.0	3.4e-05	0.02056	0.020631	0.0	0.0
0.010753	0.027542	0.015608	0.011614	0.0	0.915385	0.340866	0.0	0.005677	0.0	0.114095	0.013514	0.0	0.039782	0.028339	0.131184	0.0	0.0	0.025615	0.017878	0.019188	0.013248	0.160841	0.008109	0.003149	0.007338	0.0	0.016569	0.0	0.004298	0.012948	0.011837	0.0	4.5e-05	0.01752	0.017591	0.0	0.0
0.010753	0.037076	0.018952	0.012776	0.0	0.917949	0.341808	0.0	0.006529	0.0	0.096332	0.027027	0.0	0.038603	0.032699	0.110707	0.0	0.0	0.03435	0.022413	0.028342	0.019454	0.191344	0.004647	0.005597	0.004218	0.0	0.024548	0.0	0.004298	0.019093	0.025219	0.0	4.5e-05	0.023311	0.023382	0.0	0.0
0.010753	0.013771	0.014493	0.011614	0.0	0.917949	0.34275	0.0	0.005109	0.0	0.110126	0.027027	0.0	0.038977	0.025565	0.12755	0.0	0.0	0.027451	0.017887	0.019353	0.013268	0.197373	0.004231	0.003149	0.0039	0.0	0.016904	0.0	0.004298	0.01314	0.011837	0.0	2.2e-05	0.01752	0.017591	0.0	0.0
0.010753	0.032839	0.018952	0.013937	0.0	0.917949	0.343691	0.0	0.0044	0.0	0.11475	0.027027	0.0	0.032815	0.023583	0.130275	0.0	0.0	0.034424	0.020238	0.025153	0.016669	0.124596	0.005385	0.003673	0.00494	0.0	0.021632	0.0	0.002865	0.016357	0.021101	0.0	3.4e-05	0.021574	0.021645	0.0	0.0
0.010753	0.027542	0.020067	0.013937	0.0	0.917949	0.343691	0.0	0.007238	0.0	0.12631	0.027027	0.0	0.041773	0.035474	0.1425	0.0	0.0	0.033229	0.019615	0.023037	0.015754	0.150434	0.008141	0.004198	0.007454	0.0	0.019603	0.0	0.002865	0.015188	0.014411	0.0	1.1e-05	0.018968	0.019039	0.0	0.0
0.010753	0.009534	0.015608	0.012776	0.0	0.912821	0.343691	0.0	0.006103	0.0	0.108662	0.040541	0.013699	0.041717	0.029727	0.12649	0.0	0.0	0.029397	0.019852	0.022899	0.015237	0.121654	0.008686	0.003149	0.007887	0.0	0.01982	0.0	0.004298	0.015028	0.019043	0.0	4.5e-05	0.020705	0.020776	0.0	0.0
0.010753	0.025424	0.017837	0.013937	0.0	0.912821	0.343691	0.0	0.004967	0.000122	0.143534	0.013514	0.0	0.036102	0.025565	0.157299	0.0	0.0	0.029139	0.018975	0.023834	0.016629	0.17455	0.005064	0.004898	0.004623	0.0	0.020411	0.0	0.004298	0.016085	0.018013	0.0	1.1e-05	0.019981	0.01998	0.0	0.0
0.021505	0.020127	0.016722	0.012776	0.0	0.917949	0.343691	0.0	0.005677	0.0	0.079686	0.027027	0.013699	0.036541	0.028934	0.095644	0.0	0.0	0.034301	0.021369	0.024658	0.01643	0.15998	0.007212	0.003848	0.006587	0.0	0.021179	0.0	0.004298	0.016069	0.019043	0.0	4.5e-05	0.02085	0.020921	0.0	0.0
0.021505	0.007415	0.012263	0.011614	0.0	0.917949	0.343691	0.0	0.004967	0.0	0.146347	0.013514	0.0	0.03087	0.027547	0.162484	0.0	0.0	0.029348	0.020089	0.024439	0.017365	0.173904	0.008237	0.005248	0.007454	0.0	0.020903	0.0	0.004298	0.016709	0.018013	0.0	4.5e-05	0.020271	0.020342	0.0	0.0
0.021505	0.060381	0.028986	0.017422	0.0	0.912821	0.341808	0.0	0.004825	0.0	0.111051	0.027027	0.0	0.031576	0.026358	0.128534	0.0	0.0	0.035471	0.021176	0.024768	0.01647	0.204191	0.005032	0.003498	0.004623	0.0	0.021277	0.0	0.002865	0.016117	0.019043	0.0	4.5e-05	0.02085	0.020921	0.0	0.0
0.021505	0.045551	0.027871	0.017422	0.0	0.910256	0.339925	0.0	0.0044	0.0	0.113941	0.013514	0.0	0.057564	0.018034	0.12861	0.0	0.0	0.024691	0.019053	0.023174	0.01651	0.165291	0.004487	0.004898	0.004103	0.0	0.019918	0.0	0.002865	0.015973	0.017499	0.0	3.4e-05	0.020126	0.020197	0.0	0.0
0.021505	0.039195	0.026756	0.017422	0.0	0.915385	0.341808	0.0	0.005109	0.0	0.113941	0.027027	0.013699	0.039908	0.025565	0.129518	0.0	0.0	0.026157	0.019352	0.021964	0.01464	0.165363	0.003494	0.002624	0.003236	0.0	0.019169	0.0	0.004298	0.014564	0.019043	0.0	3.4e-05	0.02056	0.020631	0.0	0.0
0.032258	0.060381	0.036789	0.019744	0.0	0.917949	0.344633	0.0	0.0044	0.000977	0.105271	0.040541	0.013699	0.042166	0.021403	0.120964	0.0	0.0	0.029003	0.018317	0.020233	0.013964	0.121941	0.005096	0.003323	0.004623	0.0	0.017495	0.0	0.004298	0.013668	0.012352	0.0	3.4e-05	0.017882	0.017953	0.0	0.0
0.021505	0.043432	0.03456	0.019744	0.0	0.917949	0.344633	0.0	0.005109	0.000122	0.143997	0.013514	0.0	0.035312	0.026556	0.159759	0.0	0.0	0.027069	0.018676	0.023421	0.01657	0.172325	0.005897	0.005248	0.005345	0.0	0.020351	0.0	0.004298	0.016245	0.018528	0.0	4.5e-05	0.019836	0.019835	0.0	0.0
0.021505	0.029661	0.03233	0.019744	0.0	0.915385	0.343691	0.0	0.004542	0.0	0.155903	0.027027	0.0	0.020274	0.027547	0.171719	0.0	0.0	0.029274	0.019387	0.022789	0.015078	0.117993	0.006218	0.003149	0.005692	0.0	0.01976	0.0	0.004298	0.014916	0.019043	0.0	3.4e-05	0.020633	0.020704	0.0	0.0
0.021505	0.026483	0.0301	0.019744	0.0	0.910256	0.341808	0.0	0.00667	0.000122	0.143573	0.040541	0.013699	0.048502	0.030717	0.160516	0.0	0.0	0.030802	0.019992	0.025043	0.017703	0.172827	0.008109	0.005597	0.007425	0.0	0.021317	0.0	0.002865	0.016997	0.018013	0.0	1.1e-05	0.020488	0.020486	0.0	0.0
0.021505	0.026483	0.0301	0.019744	0.0	0.912821	0.341808	0.0	0.0044	0.0	0.111475	0.027027	0.0	0.02617	0.025367	0.125279	0.0	0.0	0.039476	0.022887	0.028315	0.019454	0.23692	0.007244	0.005597	0.006645	0.0	0.024036	0.0	0.002865	0.018709	0.022131	0.0	5.6e-05	0.022225	0.022296	0.0	0.0
0.021505	0.025424	0.027871	0.019744	0.0	0.920513	0.344633	0.0	0.004542	0.0	0.114095	0.027027	0.0	0.034587	0.024178	0.128193	0.0	0.0	0.039697	0.021826	0.028287	0.019832	0.25558	0.004295	0.006647	0.003958	0.0	0.023858	0.0	0.004298	0.018869	0.019557	0.0	2.2e-05	0.021357	0.021428	0.0	0.0
0.021505	0.076271	0.041249	0.025552	0.0	0.920513	0.345574	0.0	0.004542	0.0	0.11606	0.013514	0.0	0.047024	0.021205	0.134476	0.0	0.0	0.030543	0.021457	0.02606	0.018022	0.261107	0.008013	0.004898	0.007281	0.0	0.022519	0.0	0.002865	0.017621	0.022131	0.0	7.9e-05	0.022587	0.022658	0.0	0.0
0.021505	0.027542	0.03233	0.023229	0.0	0.915385	0.344633	0.0	0.004684	0.0	0.111051	0.027027	0.0	0.024627	0.02715	0.12755	0.0	0.0	0.03732	0.023062	0.027297	0.019513	0.240939	0.005288	0.006472	0.004883	0.0	0.023267	0.0	0.004298	0.018709	0.017499	0.0	1.1e-05	0.02085	0.020921	0.0	0.0
0.021505	0.099576	0.046823	0.029036	0.0	0.912821	0.343691	0.0	0.004542	0.0	0.098066	0.013514	0.0	0.050129	0.020412	0.114265	0.0	0.0	0.037011	0.026177	0.032108	0.022915	0.261968	0.007083	0.007521	0.006472	0.0	0.027345	0.0	0.004298	0.021974	0.026248	0.0	5.6e-05	0.025483	0.025481	0.0	0.0
0.021505	0.041314	0.039019	0.026713	0.0	0.915385	0.343691	0.0	0.004684	0.0	0.095099	0.013514	0.0	0.048703	0.021205	0.111162	0.0	0.0	0.037122	0.022834	0.02617	0.018837	0.260174	0.005353	0.006122	0.004969	0.0	0.022184	0.0	0.004298	0.017941	0.014925	0.0	5.6e-05	0.020705	0.020704	0.0	0.0
0.021505	0.019068	0.03233	0.02439	0.0	0.915385	0.345574	0.0	0.003406	0.0	0.12816	0.013514	0.0	0.030192	0.019223	0.143598	0.0	0.0	0.038761	0.026256	0.033345	0.023651	0.290677	0.005769	0.007521	0.005374	0.0	0.02835	0.0	0.004298	0.022647	0.027792	0.0	1.1e-05	0.026207	0.026278	0.0	0.0
0.010753	0.01589	0.027871	0.023229	0.0	0.915385	0.345574	0.0	0.004967	0.0	0.114442	0.027027	0.0	0.041105	0.024178	0.130919	0.0	0.0	0.027118	0.019966	0.022349	0.016132	0.220556	0.006859	0.004723	0.00627	0.0	0.019228	0.0	0.004298	0.015588	0.014411	0.0	4.5e-05	0.019692	0.019763	0.0	0.0
0.021505	0.010593	0.023411	0.022067	0.0	0.915385	0.343691	0.0	0.003406	0.000122	0.127042	0.040541	0.013699	0.030084	0.019421	0.14216	0.0	0.0	0.040745	0.024361	0.031503	0.02202	0.245389	0.005865	0.007172	0.005374	0.0	0.026636	0.0	0.002865	0.02103	0.024704	0.0	2.2e-05	0.024035	0.024106	0.0	0.0
0.010753	0.008475	0.020067	0.019744	0.0	0.915385	0.344633	0.0	0.005819	0.0	0.09637	0.040541	0.013699	0.046056	0.027348	0.113205	0.0	0.0	0.03456	0.021501	0.024329	0.01657	0.290533	0.009615	0.004373	0.008783	0.0	0.020785	0.0	0.004298	0.016053	0.016469	0.0	3.4e-05	0.020198	0.020269	0.0	0.0
0.021505	0.007415	0.016722	0.018583	0.0	0.912821	0.344633	0.0	0.005251	0.0	0.150239	0.027027	0.0	0.046865	0.024574	0.165929	0.0	0.0	0.032206	0.022054	0.027105	0.019792	0.29527	0.006154	0.006997	0.005692	0.0	0.023011	0.0	0.004298	0.018853	0.019557	0.0	2.2e-05	0.021284	0.021355	0.0	0.0
0.021505	0.024364	0.018952	0.019744	0.0	0.912821	0.345574	0.0	0.005251	0.000122	0.117448	0.027027	0.0	0.043424	0.025367	0.133076	0.0	0.0	0.039389	0.024229	0.030926	0.021702	0.344291	0.005577	0.006997	0.005085	0.0	0.026301	0.0	0.004298	0.020822	0.024704	0.0	4.5e-05	0.023963	0.024034	0.0	0.0
0.010753	0.01589	0.017837	0.018583	0.0	0.912821	0.344633	0.0	0.003974	0.0	0.178252	0.013514	0.0	0.046964	0.018034	0.194126	0.0	0.0	0.033759	0.021089	0.024906	0.017823	0.311634	0.009808	0.006122	0.008956	0.0	0.021179	0.0	0.004298	0.017045	0.01544	0.0	2.2e-05	0.019764	0.019835	0.0	0.0
0.021505	0.014831	0.016722	0.017422	0.0	0.910256	0.341808	0.0	0.004684	0.000122	0.123998	0.027027	0.0	0.047515	0.021403	0.13951	0.0	0.0	0.038478	0.024071	0.032356	0.022597	0.339912	0.008237	0.007347	0.007483	0.0	0.027483	0.0	0.004298	0.021686	0.028307	0.0	5.6e-05	0.024904	0.024975	0.0	0.0
0.021505	0.005297	0.012263	0.01626	0.0	0.910256	0.341808	0.0	0.005961	0.000122	0.127158	0.040541	0.013699	0.040824	0.029132	0.143371	0.0	0.0	0.031972	0.020676	0.023559	0.016808	0.320319	0.003077	0.005248	0.002802	0.0	0.020135	0.0	0.004298	0.016181	0.014925	0.0	2.2e-05	0.018823	0.018821	0.0	0.0
0.021505	0.042373	0.023411	0.019744	0.0	0.912821	0.341808	0.0	0.004967	0.0	0.115251	0.027027	0.0	0.041675	0.023979	0.130237	0.0	0.0	0.03196	0.023413	0.030156	0.021423	0.303165	0.008814	0.007172	0.008003	0.0	0.026065	0.0	0.004298	0.020854	0.028821	0.0	4.5e-05	0.024035	0.024106	0.0	0.0
0.021505	0.023305	0.020067	0.018583	0.0	0.917949	0.34275	0.0	0.005251	0.0	0.096293	0.027027	0.013699	0.043387	0.025168	0.110594	0.0	0.0	0.028178	0.019615	0.022212	0.015873	0.305247	0.009038	0.005248	0.008263	0.0	0.019366	0.0	0.004298	0.015588	0.014925	0.0	5.6e-05	0.018461	0.018532	0.0	0.0
0.021505	0.024364	0.018952	0.017422	0.0	0.915385	0.34275	0.0	0.006103	0.0	0.116561	0.027027	0.013699	0.048867	0.027943	0.135688	0.0	0.0	0.043061	0.024966	0.032273	0.022497	0.300007	0.007628	0.007172	0.007021	0.0	0.027365	0.0	0.004298	0.021526	0.026763	0.0	2.2e-05	0.023891	0.023961	0.0	0.0
0.021505	0.022246	0.017837	0.01626	0.0	0.910256	0.341808	0.0	0.005961	0.0	0.126156	0.027027	0.013699	0.039361	0.030123	0.141516	0.0	0.0	0.023299	0.017492	0.019738	0.014023	0.261896	0.008237	0.004023	0.007483	0.0	0.017199	0.0	0.004298	0.01378	0.013896	0.0	4.5e-05	0.01752	0.017591	0.0	0.0
0.021505	0.014831	0.014493	0.015099	0.0	0.910256	0.340866	0.0	0.004825	0.0	0.078067	0.027027	0.013699	0.052027	0.021601	0.094546	0.0	0.0	0.031048	0.019711	0.023339	0.015873	0.189694	0.005673	0.004023	0.005172	0.0	0.020253	0.0	0.004298	0.015637	0.018528	0.0	2.2e-05	0.019764	0.019835	0.0	0.0
0.021505	0.013771	0.013378	0.013937	0.0	0.912821	0.340866	0.0	0.003406	0.0	0.131127	0.027027	0.0	0.040689	0.016845	0.145869	0.0	0.0	0.039402	0.021992	0.028315	0.019911	0.263403	0.005769	0.006647	0.005229	0.0	0.023937	0.0	0.004298	0.018981	0.020587	0.0	2.2e-05	0.021067	0.021138	0.0	0.0
0.021505	0.013771	0.011148	0.012776	0.0	0.915385	0.341808	0.0	0.004825	0.0	0.128661	0.013514	0.0	0.047239	0.022394	0.144998	0.0	0.0	0.031664	0.018545	0.021387	0.014421	0.215029	0.005577	0.003673	0.005085	0.0	0.018637	0.0	0.002865	0.014292	0.01544	0.0	2.2e-05	0.018099	0.018098	0.0	0.0
0.021505	0.011653	0.010033	0.012776	0.0	0.915385	0.341808	0.0	0.003264	0.0	0.114211	0.027027	0.013699	0.043344	0.015854	0.129632	0.0	0.0	0.037209	0.022343	0.028699	0.020031	0.25558	0.004038	0.006297	0.003669	0.0	0.024371	0.0	0.004298	0.019206	0.02316	0.0	3.4e-05	0.022008	0.022079	0.0	0.0
0.010753	0.014831	0.011148	0.012776	0.0	0.912821	0.339925	0.0	0.004258	0.0	0.286876	0.013514	0.0	0.041063	0.021205	0.300897	0.0	0.0	0.027869	0.017878	0.020233	0.014103	0.238714	0.002885	0.003673	0.002629	0.0	0.017357	0.0	0.004298	0.013684	0.012352	0.0	3.4e-05	0.017303	0.017374	0.0	0.0
0.021505	0.016949	0.011148	0.012776	0.0	0.912821	0.341808	0.0	0.004258	0.0	0.094906	0.081081	0.027397	0.049026	0.01962	0.110745	0.0	0.0	0.033549	0.022106	0.028699	0.019951	0.238211	0.006571	0.006122	0.005923	0.0	0.024508	0.0	0.004298	0.01927	0.025733	0.0	4.5e-05	0.022732	0.022803	0.0	0.0
0.010753	0.019068	0.012263	0.012776	0.0	0.915385	0.343691	0.0	0.004542	0.0	0.131936	0.027027	0.0	0.047464	0.02061	0.146588	0.0	0.0	0.030642	0.017281	0.02004	0.013685	0.224072	0.006378	0.003498	0.005721	0.0	0.01716	0.0	0.004298	0.0133	0.012352	0.0	3.4e-05	0.016651	0.016722	0.0	0.0
0.010753	0.014831	0.011148	0.012776	0.0	0.912821	0.344633	0.0	0.0044	0.0	0.114827	0.027027	0.0	0.04333	0.021403	0.132168	0.0	0.0	0.034473	0.019992	0.025813	0.017126	0.184024	0.006795	0.004723	0.006154	0.0	0.022282	0.0	0.004298	0.016853	0.022645	0.0	1.1e-05	0.020922	0.020921	0.0	0.0
0.021505	0.050847	0.024526	0.017422	0.0	0.910256	0.344633	0.0	0.004967	0.000122	0.15652	0.013514	0.0	0.06057	0.02061	0.171606	0.0	0.0	0.026539	0.018483	0.021525	0.015237	0.201823	0.00859	0.004548	0.007801	0.0	0.018401	0.0	0.004298	0.014692	0.014925	0.0	4.5e-05	0.018099	0.01817	0.0	0.0
0.021505	0.03178	0.023411	0.01626	0.0	0.910256	0.343691	0.0	0.004967	0.0	0.155287	0.013514	0.0	0.05199	0.022196	0.171	0.0	0.0	0.029939	0.018115	0.022184	0.01468	0.151941	0.007692	0.002974	0.006992	0.0	0.019268	0.0	0.004298	0.014532	0.018528	0.0	3.4e-05	0.019474	0.019473	0.0	0.0
0.021505	0.039195	0.026756	0.017422	0.0	0.905128	0.341808	0.0	0.006387	0.000122	0.108701	0.040541	0.013699	0.063217	0.025565	0.126793	0.0	0.0	0.033685	0.019308	0.024686	0.017226	0.216895	0.004263	0.005422	0.003814	0.0	0.020844	0.0	0.004298	0.016421	0.017499	0.0	4.5e-05	0.01875	0.018821	0.0	0.0
0.021505	0.085805	0.049052	0.026713	0.0	0.907692	0.339925	0.0	0.004542	0.0	0.11398	0.013514	0.0	0.039538	0.02279	0.127172	0.0	0.0	0.030999	0.018229	0.022294	0.01468	0.201967	0.003365	0.002974	0.003091	0.0	0.019209	0.0	0.002865	0.014452	0.018528	0.0	1.1e-05	0.019257	0.019328	0.0	0.0
0.021505	0.055085	0.047938	0.026713	0.0	0.912821	0.339925	0.0	0.004258	0.0	0.111359	0.013514	0.0	0.037598	0.021799	0.127853	0.0	0.0	0.029681	0.018071	0.023284	0.016211	0.193713	0.004968	0.004723	0.004507	0.0	0.019859	0.0	0.002865	0.01562	0.018013	0.0	3.4e-05	0.018895	0.018966	0.0	0.0
0.021505	0.058263	0.050167	0.029036	0.0	0.910256	0.338983	0.0	0.0044	0.0	0.115598	0.027027	0.0	0.049386	0.020214	0.131411	0.0	0.0	0.033722	0.018211	0.021772	0.014441	0.196512	0.004968	0.003323	0.004536	0.0	0.018618	0.0	0.004298	0.014068	0.014925	0.0	2.2e-05	0.018099	0.01817	0.0	0.0
0.021505	0.047669	0.047938	0.029036	0.0	0.912821	0.339925	0.0	0.003974	0.000122	0.095638	0.027027	0.0	0.049128	0.017836	0.110707	0.0	0.0	0.040092	0.021738	0.027765	0.019116	0.22479	0.002724	0.005772	0.002485	0.0	0.023405	0.0	0.004298	0.018229	0.021101	0.0	3.4e-05	0.020633	0.020704	0.0	0.0
0.010753	0.016949	0.037904	0.026713	0.0	0.912821	0.343691	0.0	0.003974	0.0	0.115829	0.027027	0.013699	0.05083	0.017638	0.133076	0.0	0.0	0.024949	0.016711	0.018528	0.012551	0.189694	0.007051	0.002624	0.006414	0.0	0.015997	0.0	0.004298	0.012308	0.012352	0.0	2.2e-05	0.016868	0.016939	0.0	0.0
0.010753	0.021186	0.03456	0.025552	0.0	0.912821	0.347458	0.0	0.002697	0.000122	0.131011	0.040541	0.013699	0.031823	0.01526	0.146285	0.0	0.0	0.033845	0.018975	0.022762	0.015117	0.139094	0.007949	0.003323	0.007252	0.0	0.019465	0.0	0.004298	0.014708	0.016984	0.0	4.5e-05	0.018678	0.018749	0.0	0.0
0.021505	0.014831	0.028986	0.023229	0.0	0.912821	0.346516	0.0	0.004825	0.000244	0.123227	0.040541	0.013699	0.043733	0.02279	0.139586	0.0	0.0	0.031529	0.018667	0.024136	0.016947	0.204335	0.003013	0.005422	0.002802	0.0	0.020568	0.0	0.004298	0.016293	0.017499	0.0	3.4e-05	0.018895	0.018966	0.0	0.0
0.010753	0.022246	0.027871	0.023229	0.0	0.912821	0.345574	0.0	0.003974	0.0	0.098027	0.013514	0.0	0.046622	0.01843	0.113773	0.0	0.0	0.027833	0.019115	0.02114	0.013944	0.169023	0.002147	0.002624	0.002051	0.0	0.01844	0.0	0.004298	0.013876	0.018013	0.0	4.5e-05	0.018968	0.018966	0.0	0.0
0.021505	0.019068	0.024526	0.023229	0.0	0.912821	0.345574	0.0	0.002697	0.0	0.126503	0.027027	0.0	0.042774	0.013278	0.142197	0.0	0.0	0.025381	0.017878	0.022487	0.016013	0.181153	0.002724	0.005073	0.002514	0.0	0.019228	0.0	0.002865	0.015412	0.016984	0.0	3.4e-05	0.018533	0.018604	0.0	0.0
0.021505	0.007415	0.018952	0.019744	0.0	0.907692	0.34275	0.0	0.004542	0.0	0.094405	0.027027	0.0	0.040656	0.022394	0.114189	0.0	0.0	0.029348	0.018246	0.022212	0.014779	0.195579	0.002212	0.003149	0.002138	0.0	0.019169	0.0	0.002865	0.014532	0.018528	0.0	3.4e-05	0.019185	0.019256	0.0	0.0
0.021505	0.006356	0.015608	0.019744	0.0	0.905128	0.339925	0.0	0.004116	0.000855	0.130472	0.027027	0.013699	0.033053	0.022394	0.143447	0.0	0.0	0.023717	0.016843	0.021085	0.014879	0.176846	0.002051	0.004198	0.001965	0.0	0.018106	0.0	0.002865	0.01442	0.015955	0.0	2.2e-05	0.018171	0.01817	0.0	0.0
0.010753	0.021186	0.016722	0.018583	0.0	0.910256	0.341808	0.0	0.003548	0.000244	0.084464	0.027027	0.013699	0.048147	0.01625	0.101813	0.0	0.0	0.031221	0.018211	0.021607	0.013924	0.155745	0.0075	0.002624	0.006761	0.0	0.018775	0.0	0.002865	0.013876	0.018013	0.0	5.6e-05	0.018678	0.018749	0.0	0.0
0.010753	0.011653	0.014493	0.017422	0.0	0.910256	0.340866	0.0	0.002271	0.0	0.175709	0.0	0.0	0.031599	0.012881	0.189433	0.0	0.0	0.025344	0.016957	0.019683	0.013825	0.159765	0.006474	0.004198	0.005981	0.0	0.01718	0.0	0.002865	0.013636	0.013896	0.000386	3.4e-05	0.016796	0.016795	0.0	0.0
0.010753	0.012712	0.013378	0.017422	0.0	0.912821	0.339925	0.0	0.005251	0.0	0.13945	0.013514	0.0	0.044392	0.024772	0.154574	0.0	0.0	0.028609	0.018141	0.022927	0.015515	0.162564	0.008173	0.003848	0.007483	0.0	0.019721	0.0	0.004298	0.015156	0.019557	0.0	4.5e-05	0.019474	0.019545	0.0	0.0
0.010753	0.011653	0.011148	0.015099	0.0	0.910256	0.338983	0.0	0.003406	0.0	0.090706	0.013514	0.0	0.032946	0.018034	0.108134	0.0	0.0	0.027574	0.016869	0.01927	0.012989	0.118352	0.005128	0.002799	0.004738	0.0	0.016628	0.0	0.002865	0.01274	0.013381	0.0	3.4e-05	0.016796	0.016795	0.0	0.0
0.021505	0.040254	0.018952	0.017422	0.0	0.910256	0.339925	0.0	0.002838	0.0	0.130703	0.0	0.0	0.057825	0.011692	0.146399	0.0	0.0	0.032293	0.019168	0.024384	0.016371	0.157755	0.005641	0.004198	0.005229	0.0	0.020824	0.0	0.004298	0.015893	0.020072	0.0	3.4e-05	0.019692	0.019763	0.0	0.0
0.021505	0.014831	0.014493	0.015099	0.0	0.910256	0.338983	0.0	0.004116	0.0	0.143072	0.013514	0.0	0.041484	0.020016	0.157791	0.0	0.0	0.027968	0.017281	0.019463	0.01285	0.146271	0.006795	0.002449	0.006241	0.0	0.016845	0.0	0.004298	0.012676	0.014411	0.0	4.5e-05	0.017375	0.017374	0.0	0.0
0.021505	0.049788	0.022297	0.017422	0.0	0.912821	0.339925	0.0	0.003974	0.0	0.118103	0.013514	0.0	0.043373	0.019421	0.133606	0.0	0.0	0.037862	0.019887	0.025401	0.017405	0.186823	0.002756	0.005597	0.002571	0.0	0.021356	0.0	0.002865	0.016565	0.017499	0.0	4.5e-05	0.018461	0.01846	0.0	0.0
0.021505	0.033898	0.022297	0.017422	0.0	0.912821	0.341808	0.0	0.003974	0.0	0.094405	0.0	0.0	0.051195	0.017638	0.111086	0.0	0.0	0.032662	0.018527	0.021909	0.014362	0.187971	0.002692	0.002974	0.002514	0.0	0.018815	0.0	0.002865	0.0141	0.016984	0.0	3.4e-05	0.018461	0.01846	0.0	0.0
0.021505	0.026483	0.022297	0.017422	0.0	0.915385	0.343691	0.0	0.004116	0.0	0.1544	0.027027	0.013699	0.045145	0.01962	0.168843	0.0	0.0	0.032884	0.017588	0.021882	0.01464	0.156391	0.002468	0.003848	0.002311	0.0	0.01848	0.0	0.004298	0.014052	0.014925	0.0	3.4e-05	0.01723	0.017301	0.0	0.0
0.010753	0.025424	0.020067	0.01626	0.0	0.912821	0.344633	0.0	0.005393	0.0	0.114249	0.013514	0.0	0.054155	0.023583	0.131676	0.0	0.0	0.028584	0.018176	0.022267	0.01468	0.163497	0.002532	0.003149	0.002427	0.0	0.019248	0.0	0.002865	0.014484	0.019557	0.0	5.6e-05	0.019474	0.019545	0.0	0.0
0.010753	0.009534	0.015608	0.013937	0.0	0.912821	0.345574	0.0	0.00298	0.0	0.095831	0.013514	0.0	0.048843	0.013674	0.111313	0.0	0.0	0.030568	0.016185	0.018858	0.012711	0.117491	0.001763	0.002799	0.001618	0.0	0.016135	0.0	0.002865	0.012372	0.011323	0.0	2.2e-05	0.015855	0.015926	0.0	0.0
0.010753	0.003178	0.011148	0.012776	0.0	0.912821	0.345574	0.0	0.003548	0.0	0.129932	0.013514	0.0	0.042905	0.017043	0.146172	0.0	0.0	0.03233	0.01979	0.026115	0.017683	0.172684	0.004519	0.004723	0.004074	0.0	0.022361	0.0	0.004298	0.017189	0.023675	0.000386	4.5e-05	0.021067	0.021138	0.0	0.0
0.010753	0.023305	0.016722	0.013937	0.0	0.910256	0.345574	0.0	0.004542	0.0	0.094251	0.013514	0.0	0.037687	0.023187	0.110821	0.0	0.0	0.023089	0.015115	0.016934	0.011577	0.129477	0.006506	0.002624	0.005894	0.0	0.014638	0.0	0.004298	0.011363	0.010808	0.0	2.2e-05	0.015637	0.015636	0.0	0.0
0.021505	0.01589	0.014493	0.012776	0.0	0.907692	0.344633	0.0	0.004258	0.0	0.110627	0.013514	0.0	0.042073	0.020412	0.128496	0.0	0.0	0.027118	0.019132	0.024768	0.016987	0.146989	0.003045	0.004548	0.002716	0.0	0.021317	0.0	0.004298	0.016565	0.02316	0.0	3.4e-05	0.020995	0.020993	0.0	0.0
0.021505	0.005297	0.010033	0.011614	0.0	0.907692	0.34275	0.0	0.0044	0.000855	0.114943	0.027027	0.013699	0.058616	0.018034	0.128269	0.0	0.0	0.024112	0.015553	0.017731	0.012014	0.160769	0.007404	0.003149	0.006645	0.0	0.015663	0.0	0.004298	0.012083	0.013381	0.0	3.4e-05	0.015637	0.015636	0.0	0.0
0.021505	0.007415	0.008919	0.010453	0.0	0.912821	0.343691	0.0	0.00369	0.0	0.114596	0.013514	0.0	0.04355	0.017638	0.13107	0.0	0.0	0.027783	0.017413	0.022899	0.015674	0.164932	0.004359	0.004548	0.003929	0.0	0.020036	0.0	0.002865	0.015556	0.021101	0.0	3.4e-05	0.019112	0.019111	0.0	0.0
0.021505	0.026483	0.013378	0.011614	0.0	0.910256	0.343691	0.0	0.00369	0.0	0.195515	0.0	0.0	0.046042	0.016845	0.211196	0.0	0.0	0.02973	0.017264	0.019903	0.013168	0.156894	0.005801	0.002624	0.005258	0.0	0.01714	0.0	0.002865	0.012932	0.014411	0.0	4.5e-05	0.017085	0.017084	0.0	0.0
0.021505	0.016949	0.012263	0.011614	0.0	0.910256	0.341808	0.0	0.00369	0.0	0.093634	0.013514	0.0	0.04391	0.01744	0.108777	0.0	0.0	0.02352	0.015466	0.018143	0.011995	0.096103	0.002949	0.002099	0.002687	0.0	0.015781	0.0	0.002865	0.011907	0.014411	0.0	2.2e-05	0.016723	0.016795	0.0	0.0
0.021505	0.026483	0.015608	0.012776	0.0	0.912821	0.340866	0.0	0.003974	0.0	0.156289	0.013514	0.0	0.047291	0.018232	0.171417	0.0	0.0	0.030826	0.018194	0.023641	0.016152	0.157899	0.004744	0.004898	0.004276	0.0	0.020686	0.0	0.002865	0.016037	0.021616	0.0	3.4e-05	0.018895	0.018894	0.0	0.0
0.021505	0.023305	0.015608	0.012776	0.0	0.912821	0.339925	0.0	0.004116	0.0	0.098143	0.013514	0.0	0.050087	0.018232	0.114606	0.0	0.0	0.037529	0.017492	0.02136	0.014163	0.151583	0.005577	0.004023	0.005056	0.0	0.018322	0.0	0.004298	0.013844	0.013381	0.0	2.2e-05	0.016144	0.016143	0.0	0.0
0.021505	0.037076	0.020067	0.013937	0.0	0.912821	0.340866	0.0	0.003832	0.0	0.129701	0.0	0.0	0.050026	0.017241	0.145642	0.0	0.0	0.035385	0.020659	0.027407	0.018419	0.189335	0.009327	0.005073	0.008379	0.0	0.023523	0.0	0.002865	0.017973	0.025219	0.0	1.1e-05	0.021357	0.021355	0.0	0.0
0.021505	0.013771	0.014493	0.012776	0.0	0.910256	0.339925	0.0	0.005109	0.0	0.097102	0.013514	0.0	0.042419	0.024574	0.113281	0.0	0.0	0.026231	0.015869	0.017813	0.012114	0.169095	0.006474	0.003149	0.005923	0.0	0.015603	0.0	0.002865	0.012083	0.011323	0.0	3.4e-05	0.015493	0.015564	0.0	0.0
0.021505	0.008475	0.012263	0.011614	0.0	0.910256	0.339925	0.0	0.0044	0.0	0.127158	0.027027	0.0	0.030477	0.024178	0.143636	0.0	0.0	0.034708	0.020027	0.027435	0.018797	0.21424	0.002692	0.005422	0.002485	0.0	0.023366	0.0	0.002865	0.018133	0.024704	0.0	2.2e-05	0.021429	0.021428	0.0	0.0
0.021505	0.016949	0.012263	0.011614	0.0	0.910256	0.338983	0.0	0.004967	0.0	0.110049	0.027027	0.0	0.045528	0.023781	0.125468	0.0	0.0	0.02867	0.016352	0.018748	0.012711	0.193354	0.001827	0.003149	0.001705	0.0	0.016017	0.0	0.002865	0.012324	0.011323	0.0	3.4e-05	0.015565	0.015636	0.0	0.0
0.021505	0.018008	0.013378	0.012776	0.0	0.912821	0.338983	0.0	0.002838	0.0	0.115906	0.013514	0.0	0.053397	0.012287	0.131335	0.0	0.0	0.030247	0.018255	0.022597	0.015038	0.156535	0.002051	0.003498	0.001936	0.0	0.019327	0.0	0.002865	0.01466	0.018528	0.0	2.2e-05	0.018823	0.018894	0.0	0.0
0.021505	0.018008	0.014493	0.012776	0.0	0.912821	0.338983	0.0	0.00369	0.0	0.093943	0.027027	0.0	0.043761	0.017638	0.110442	0.0	0.0	0.025566	0.017299	0.019985	0.013725	0.150147	0.007051	0.003498	0.006385	0.0	0.017199	0.0	0.002865	0.01338	0.014411	0.0	3.4e-05	0.017085	0.017157	0.0	0.0
0.021505	0.009534	0.012263	0.011614	0.0	0.912821	0.339925	0.0	0.002697	0.0	0.131011	0.013514	0.0	0.04435	0.012485	0.147231	0.0	0.0	0.028325	0.01722	0.020068	0.013645	0.10572	0.008205	0.003498	0.007425	0.0	0.017298	0.0	0.004298	0.013348	0.014925	0.0	1.1e-05	0.016796	0.016795	0.0	0.0
0.032258	0.034958	0.017837	0.013937	0.0	0.912821	0.339925	0.0	0.003122	0.0	0.09402	0.013514	0.0	0.044116	0.014863	0.109875	0.0	0.0	0.032785	0.01936	0.026115	0.018061	0.190627	0.003526	0.005248	0.003207	0.0	0.022302	0.0	0.002865	0.017461	0.022645	0.0	3.4e-05	0.020054	0.020125	0.0	0.0
0.021505	0.026483	0.017837	0.013937	0.0	0.912821	0.339925	0.0	0.003406	0.0	0.110281	0.040541	0.013699	0.044083	0.01625	0.126982	0.0	0.0	0.027586	0.01636	0.020095	0.013089	0.126032	0.007276	0.002449	0.006645	0.0	0.017337	0.0	0.004298	0.012916	0.016469	0.0	3.4e-05	0.017375	0.017446	0.0	0.0
0.021505	0.020127	0.016722	0.012776	0.0	0.910256	0.338983	0.0	0.0044	0.0	0.149854	0.027027	0.013699	0.053865	0.019223	0.164604	0.0	0.0	0.028621	0.017966	0.023944	0.01641	0.154382	0.007628	0.004548	0.006963	0.0	0.020489	0.0	0.002865	0.015909	0.021616	0.0	3.4e-05	0.019402	0.019401	0.0	0.0
0.021505	0.023305	0.017837	0.013937	0.0	0.910256	0.338983	0.0	0.004258	0.0	0.116022	0.013514	0.0	0.049353	0.019421	0.132433	0.0	0.0	0.026588	0.016422	0.018556	0.012193	0.135577	0.005096	0.002099	0.004709	0.0	0.016037	0.0	0.002865	0.012051	0.013381	0.0	4.5e-05	0.016361	0.016433	0.0	0.0
0.021505	0.087924	0.039019	0.019744	0.0	0.910256	0.340866	0.0	0.0044	0.0	0.104077	0.013514	0.0	0.044294	0.021007	0.12017	0.0	0.0	0.033278	0.019106	0.024658	0.016729	0.139166	0.006186	0.004898	0.005692	0.0	0.020903	0.0	0.004298	0.016085	0.019557	0.0	2.2e-05	0.019112	0.019183	0.0	0.0
0.010753	0.051907	0.036789	0.022067	0.0	0.910256	0.340866	0.0	0.004116	0.0	0.199021	0.013514	0.0	0.051233	0.018232	0.214072	0.0	0.0	0.027032	0.016264	0.018116	0.012591	0.163784	0.006378	0.003323	0.005865	0.0	0.015466	0.0	0.002865	0.012147	0.010808	0.0	4.5e-05	0.014986	0.015057	0.0	0.0
0.010753	0.025424	0.0301	0.019744	0.0	0.910256	0.339925	0.0	0.003122	0.0	0.128044	0.0	0.0	0.048147	0.014269	0.143068	0.0	0.0	0.031344	0.017474	0.021167	0.013825	0.131917	0.004359	0.002624	0.004074	0.0	0.018243	0.0	0.004298	0.013636	0.017499	0.0	3.4e-05	0.017809	0.017808	0.0	0.0
0.010753	0.018008	0.024526	0.018583	0.0	0.910256	0.338983	0.0	0.004967	0.0	0.114827	0.013514	0.0	0.065587	0.019223	0.130881	0.0	0.0	0.027315	0.015632	0.020782	0.013984	0.12517	0.004359	0.003848	0.004045	0.0	0.01781	0.0	0.002865	0.013636	0.016469	0.0	4.5e-05	0.017013	0.017084	0.0	0.0
0.010753	0.012712	0.021182	0.017422	0.0	0.910256	0.338983	0.0	0.00369	0.000122	0.09348	0.013514	0.0	0.044252	0.017638	0.10961	0.0	0.0	0.027894	0.017115	0.019793	0.013108	0.090935	0.003429	0.002624	0.003236	0.0	0.01712	0.0	0.002865	0.012932	0.015955	0.0	2.2e-05	0.017013	0.017084	0.0	0.0
0.010753	0.01589	0.020067	0.01626	0.0	0.910256	0.338983	0.0	0.003406	0.0	0.130086	0.0	0.0	0.048745	0.015458	0.146058	0.0	0.0	0.027451	0.016062	0.02103	0.014183	0.121367	0.003237	0.003848	0.003005	0.0	0.017987	0.0	0.004298	0.013796	0.016984	0.0	3.4e-05	0.01723	0.017301	0.0	0.0
0.010753	0.049788	0.026756	0.018583	0.0	0.910256	0.338983	0.0	0.003548	0.0	0.109818	0.027027	0.013699	0.047945	0.016052	0.125923	0.0	0.0	0.029681	0.015588	0.018528	0.011875	0.11706	0.006667	0.002449	0.006125	0.0	0.016254	0.0	0.002865	0.011971	0.014411	0.0	4.5e-05	0.015493	0.015564	0.0	0.0
0.010753	0.042373	0.027871	0.019744	0.0	0.910256	0.338983	0.0	0.004542	0.0	0.110358	0.013514	0.0	0.038346	0.02279	0.126301	0.0	0.0	0.032687	0.017878	0.023559	0.015734	0.122443	0.006154	0.004198	0.005692	0.0	0.020076	0.0	0.004298	0.015252	0.020072	0.0	4.5e-05	0.018316	0.018387	0.0	0.0
0.021505	0.033898	0.026756	0.019744	0.0	0.910256	0.338041	0.0	0.005109	0.0	0.11398	0.013514	0.0	0.04673	0.024178	0.130199	0.0	0.0	0.027734	0.015141	0.018501	0.012054	0.133927	0.005417	0.002449	0.004998	0.0	0.015919	0.0	0.002865	0.011859	0.013896	0.0	4.5e-05	0.015782	0.015853	0.0	0.0
0.021505	0.028602	0.024526	0.019744	0.0	0.912821	0.338983	0.0	0.00298	0.0	0.111706	0.013514	0.0	0.047118	0.013872	0.126528	0.0	0.0	0.023052	0.015431	0.018638	0.012532	0.091796	0.002821	0.002274	0.002687	0.0	0.016155	0.0	0.002865	0.012372	0.01544	0.0	3.4e-05	0.016651	0.016722	0.0	0.0
0.021505	0.018008	0.022297	0.017422	0.0	0.912821	0.338983	0.0	0.003974	0.0	0.289997	0.013514	0.0	0.04795	0.018034	0.303698	0.0	0.0	0.023434	0.015527	0.020013	0.013407	0.120218	0.005769	0.003673	0.005287	0.0	0.017652	0.0	0.004298	0.013492	0.019043	0.0	3.4e-05	0.017158	0.017229	0.0	0.0
0.021505	0.024364	0.022297	0.017422	0.0	0.910256	0.338983	0.0	0.004684	0.0	0.09479	0.013514	0.0	0.039655	0.023583	0.111199	0.0	0.0	0.02644	0.014852	0.017511	0.011418	0.067538	0.003718	0.001749	0.00338	0.0	0.015111	0.0	0.002865	0.011283	0.012867	0.0	3.4e-05	0.01542	0.015419	0.0	0.0
0.021505	0.009534	0.016722	0.015099	0.0	0.910256	0.340866	0.0	0.003974	0.0	0.112592	0.013514	0.0	0.03606	0.020809	0.128837	0.0	0.0	0.027574	0.017764	0.022872	0.015853	0.143113	0.004583	0.004548	0.00416	0.0	0.019563	0.0	0.002865	0.015332	0.019557	0.0	3.4e-05	0.018316	0.018387	0.0	0.0
0.010753	0.018008	0.017837	0.015099	0.0	0.910256	0.34275	0.0	0.005535	0.0	0.13078	0.013514	0.0	0.054847	0.024178	0.146361	0.0	0.0	0.025837	0.014957	0.017181	0.011139	0.11907	0.002051	0.001574	0.001907	0.0	0.014855	0.0	0.002865	0.011043	0.012352	0.0	2.2e-05	0.01542	0.015492	0.0	0.0
0.010753	0.006356	0.013378	0.013937	0.0	0.910256	0.343691	0.0	0.003406	0.000122	0.114635	0.013514	0.0	0.04665	0.016052	0.130616	0.0	0.0	0.022609	0.016834	0.020315	0.014461	0.127037	0.005929	0.004198	0.005403	0.0	0.017357	0.0	0.002865	0.013908	0.015955	0.0	5.6e-05	0.016868	0.016867	0.0	0.0
0.010753	0.011653	0.012263	0.012776	0.0	0.910256	0.344633	0.0	0.004258	0.0	0.143419	0.013514	0.0	0.042494	0.021007	0.159078	0.0	0.0	0.025455	0.015755	0.018363	0.011716	0.118926	0.003878	0.001574	0.003611	0.0	0.015997	0.0	0.004298	0.011731	0.015955	0.0	2.2e-05	0.016723	0.016795	0.0	0.0
0.010753	0.008475	0.011148	0.012776	0.0	0.910256	0.344633	0.0	0.004542	0.0	0.140028	0.013514	0.0	0.045266	0.021403	0.155482	0.0	0.0	0.032428	0.017062	0.021415	0.014381	0.119429	0.004263	0.004198	0.003987	0.0	0.018086	0.0	0.002865	0.013812	0.014925	0.0	3.4e-05	0.016217	0.016288	0.0	0.0
0.010753	0.003178	0.007804	0.010453	0.0	0.910256	0.343691	0.0	0.004258	0.0	0.124692	0.027027	0.0	0.043887	0.02061	0.140381	0.0	0.0	0.029865	0.016185	0.019545	0.012671	0.115912	0.002468	0.002274	0.002369	0.0	0.016786	0.0	0.002865	0.012452	0.01544	0.0	2.2e-05	0.016506	0.016505	0.0	0.0
0.021505	0.013771	0.008919	0.010453	0.0	0.910256	0.344633	0.0	0.006245	0.0	0.117062	0.013514	0.013699	0.076875	0.02279	0.133076	0.0	0.0	0.027931	0.015659	0.017978	0.011557	0.072059	0.006699	0.002099	0.006096	0.0	0.015406	0.0	0.002865	0.011363	0.012352	0.0	4.5e-05	0.015348	0.015419	0.0	0.0
0.021505	0.019068	0.011148	0.011614	0.0	0.910256	0.345574	0.0	0.003974	0.000122	0.111514	0.013514	0.0	0.057694	0.016449	0.127966	0.0	0.0	0.025467	0.017369	0.021552	0.01458	0.105864	0.004455	0.003498	0.004074	0.0	0.018539	0.0	0.002865	0.014244	0.019043	0.0	2.2e-05	0.018026	0.018025	0.0	0.0
0.021505	0.03178	0.014493	0.012776	0.0	0.910256	0.345574	0.0	0.004258	0.0	0.129855	0.0	0.0	0.060486	0.017043	0.144923	0.0	0.0	0.026761	0.014711	0.017594	0.011378	0.065671	0.003173	0.002099	0.00286	0.0	0.015249	0.0	0.002865	0.011315	0.013896	0.0	3.4e-05	0.015275	0.015347	0.0	0.0
0.021505	0.018008	0.012263	0.011614	0.0	0.910256	0.344633	0.0	0.0044	0.0	0.110396	0.013514	0.0	0.05523	0.018629	0.126339	0.0	0.0	0.029397	0.01708	0.022377	0.015058	0.107156	0.003301	0.003848	0.003063	0.0	0.01911	0.0	0.002865	0.014644	0.019043	0.0	4.5e-05	0.018099	0.01817	0.0	0.0
0.010753	0.006356	0.008919	0.010453	0.0	0.910256	0.344633	0.0	0.0044	0.0	0.109086	0.013514	0.0	0.041979	0.021403	0.125544	0.0	0.0	0.026157	0.015825	0.018611	0.012472	0.12962	0.007885	0.002974	0.007107	0.0	0.015978	0.0	0.002865	0.012196	0.013381	0.0	2.2e-05	0.015855	0.015853	0.0	0.0
0.021505	0.007415	0.007804	0.009292	0.0	0.910256	0.343691	0.0	0.00298	0.0	0.130626	0.0	0.0	0.051607	0.013278	0.146323	0.0	0.0	0.034018	0.018255	0.023751	0.015754	0.156463	0.001635	0.004023	0.001618	0.0	0.020174	0.0	0.002865	0.015236	0.019557	0.0	2.2e-05	0.018171	0.018242	0.0	0.0
0.010753	0.023305	0.013378	0.011614	0.0	0.910256	0.343691	0.0	0.003832	0.0	0.110011	0.013514	0.0	0.039613	0.019421	0.126112	0.0	0.0	0.026268	0.015834	0.018116	0.011776	0.134931	0.006154	0.002624	0.005605	0.0	0.015643	0.0	0.004298	0.011635	0.013381	0.0	2.2e-05	0.01571	0.015709	0.0	0.0
0.010753	0.087924	0.033445	0.018583	0.0	0.951282	0.358757	0.0	0.004258	0.0	0.065775	0.013514	0.0	0.052224	0.018629	0.062715	0.0	0.0	0.030371	0.01672	0.0196	0.01285	0.095887	0.003429	0.002449	0.003207	0.0	0.016766	0.0	0.002865	0.012548	0.014411	0.0	3.4e-05	0.016144	0.016215	0.0	0.0
0.010753	0.044492	0.028986	0.017422	0.0	0.953846	0.357815	0.0	0.003548	0.000244	0.06539	0.013514	0.0	0.046267	0.016647	0.101321	0.0	0.0	0.028104	0.016571	0.021552	0.014461	0.125458	0.004423	0.003673	0.004132	0.0	0.018598	0.0	0.002865	0.014196	0.019043	0.0	2.2e-05	0.017447	0.017518	0.0	0.0
0.010753	0.027542	0.024526	0.01626	0.0	0.915385	0.340866	0.0	0.003264	0.0	0.109356	0.013514	0.0	0.047024	0.015061	0.124522	0.0	0.0	0.024986	0.014509	0.016164	0.010741	0.087634	0.00734	0.002974	0.006732	0.0	0.014382	0.0	0.002865	0.010931	0.011837	0.0	3.4e-05	0.013755	0.013754	0.0	0.0
0.021505	0.013771	0.022297	0.015099	0.0	0.917949	0.338983	0.0	0.003548	0.0	0.097603	0.0	0.0	0.045018	0.016845	0.112713	0.0	0.0	0.030087	0.017317	0.022734	0.015396	0.13041	0.007436	0.004198	0.006847	0.0	0.019544	0.0	0.002865	0.015044	0.019557	0.0	2.2e-05	0.017882	0.017953	0.0	0.0
0.021505	0.019068	0.020067	0.013937	0.0	0.923077	0.340866	0.0	0.005961	0.0	0.131936	0.054054	0.013699	0.048212	0.02715	0.147118	0.0	0.0	0.025184	0.014685	0.017896	0.011875	0.108735	0.005192	0.002449	0.004738	0.0	0.015446	0.0	0.002865	0.011699	0.013381	0.0	4.5e-05	0.015565	0.015636	0.0	0.0
0.021505	0.024364	0.020067	0.013937	0.0	0.920513	0.340866	0.0	0.003832	0.0	0.171971	0.0	0.0	0.042236	0.01843	0.18807	0.0	0.0	0.030851	0.017501	0.023779	0.016112	0.123879	0.005865	0.004723	0.005374	0.0	0.020214	0.0	0.002865	0.01554	0.020072	0.0	3.4e-05	0.018461	0.018532	0.0	0.0
0.021505	0.027542	0.021182	0.013937	0.0	0.917949	0.339925	0.0	0.003548	0.0	0.139642	0.013514	0.0	0.047628	0.016449	0.155142	0.0	0.0	0.025652	0.015378	0.017649	0.011557	0.161415	0.003141	0.002099	0.002947	0.0	0.01519	0.0	0.002865	0.011379	0.012867	0.0	4.5e-05	0.015348	0.015419	0.0	0.0
0.010753	0.047669	0.024526	0.015099	0.0	0.915385	0.338041	0.0	0.003832	0.0	0.111745	0.013514	0.0	0.045851	0.018034	0.129518	0.0	0.0	0.025159	0.015229	0.02004	0.013546	0.143329	0.005064	0.003323	0.00468	0.0	0.017199	0.0	0.002865	0.013204	0.016469	0.0	4.5e-05	0.016941	0.017012	0.0	0.0
0.010753	0.025424	0.021182	0.013937	0.0	0.915385	0.3371	0.0	0.005535	0.0	0.098181	0.013514	0.0	0.063736	0.022394	0.112221	0.0	0.0	0.024814	0.015562	0.019903	0.013367	0.156391	0.005994	0.003323	0.005403	0.0	0.01714	0.0	0.002865	0.013108	0.016469	0.0	2.2e-05	0.017013	0.017084	0.0	0.0
0.010753	0.050847	0.026756	0.01626	0.0	0.923077	0.338041	0.0	0.003974	0.0	0.111398	0.013514	0.0	0.04601	0.018629	0.12615	0.0	0.0	0.027106	0.01479	0.017868	0.011597	0.112395	0.003109	0.002099	0.002831	0.0	0.015406	0.0	0.002865	0.011443	0.013381	0.0	4.5e-05	0.015565	0.015636	0.0	0.0
0.010753	0.03178	0.023411	0.015099	0.0	0.920513	0.338983	0.0	0.004116	0.0	0.12685	0.013514	0.0	0.043817	0.01962	0.145188	0.0	0.0	0.024296	0.016238	0.02125	0.01468	0.143831	0.002179	0.004023	0.001965	0.0	0.018322	0.0	0.002865	0.01434	0.019043	0.0	1.1e-05	0.017665	0.017736	0.0	0.0
0.010753	0.021186	0.021182	0.013937	0.0	0.920513	0.338983	0.0	0.004684	0.0	0.11502	0.013514	0.0	0.042807	0.02279	0.128686	0.0	0.0	0.027056	0.015264	0.018088	0.011875	0.151224	0.006506	0.002449	0.005865	0.0	0.015525	0.0	0.002865	0.011635	0.013381	0.000386	5.6e-05	0.015493	0.015564	0.0	0.0
0.010753	0.018008	0.021182	0.013937	0.0	0.920513	0.338983	0.0	0.004542	0.0	0.126773	0.013514	0.0	0.042302	0.021998	0.144279	0.0	0.0	0.028831	0.017325	0.022459	0.015257	0.168234	0.005577	0.004548	0.005114	0.0	0.019426	0.0	0.002865	0.01498	0.020072	0.0	3.4e-05	0.017447	0.017518	0.0	0.0
0.010753	0.012712	0.017837	0.012776	0.0	0.917949	0.338983	0.0	0.005251	0.0	0.123844	0.013514	0.0	0.044668	0.024772	0.140116	0.0	0.0	0.027697	0.015536	0.018226	0.011995	0.164358	0.003622	0.002274	0.003323	0.0	0.015623	0.0	0.002865	0.011731	0.012867	0.0	2.2e-05	0.01542	0.015492	0.0	0.0
0.021505	0.082627	0.031215	0.018583	0.0	0.917949	0.338041	0.0	0.003832	0.000122	0.111051	0.013514	0.0	0.047805	0.01744	0.126188	0.0	0.0	0.02267	0.014939	0.01971	0.013825	0.150578	0.00266	0.004198	0.002456	0.0	0.016923	0.0	0.004298	0.013396	0.01544	0.0	5.6e-05	0.016289	0.01636	0.0	0.0
0.010753	0.036017	0.024526	0.01626	0.0	0.923077	0.338983	0.0	0.002697	0.0	0.112323	0.013514	0.0	0.043415	0.012683	0.126831	0.0	0.0	0.030518	0.016685	0.019573	0.012631	0.165363	0.003109	0.002274	0.00286	0.0	0.016825	0.0	0.004298	0.012436	0.01544	0.0	3.4e-05	0.016289	0.01636	0.0	0.0
0.010753	0.029661	0.024526	0.01626	0.0	0.925641	0.341808	0.0	0.003832	0.0	0.114827	0.013514	0.0	0.0406	0.019025	0.131221	0.0	0.0	0.031073	0.016395	0.019353	0.012472	0.120146	0.006859	0.002799	0.006241	0.0	0.01651	0.0	0.002865	0.012196	0.013896	0.0	2.2e-05	0.015637	0.015709	0.0	0.0
0.010753	0.023305	0.023411	0.01626	0.0	0.923077	0.34275	0.0	0.003548	0.000244	0.323674	0.013514	0.0	0.047398	0.016052	0.336361	0.0	0.0	0.025258	0.016843	0.021799	0.014958	0.160123	0.006603	0.004023	0.005981	0.0	0.018716	0.0	0.002865	0.014564	0.019557	0.0	3.4e-05	0.017954	0.017953	0.0	0.0
0.010753	0.034958	0.027871	0.017422	0.0	0.920513	0.34275	0.0	0.006103	0.000122	0.098644	0.013514	0.0	0.070244	0.022989	0.115741	0.0	0.0	0.022461	0.015176	0.017429	0.011577	0.12596	0.004006	0.002099	0.00364	0.0	0.015111	0.0	0.004298	0.011459	0.013896	0.0	3.4e-05	0.015782	0.015853	0.0	0.0
0.010753	0.01589	0.023411	0.01626	0.0	0.920513	0.343691	0.0	0.004116	0.000122	0.131281	0.013514	0.0	0.053154	0.018034	0.145982	0.0	0.0	0.023089	0.015825	0.021552	0.01474	0.146989	0.0025	0.004198	0.002282	0.0	0.018756	0.0	0.004298	0.014548	0.020587	0.0	2.2e-05	0.018171	0.018242	0.0	0.0
0.021505	0.016949	0.021182	0.015099	0.0	0.920513	0.344633	0.0	0.003974	0.0	0.122919	0.013514	0.0	0.064544	0.01526	0.139964	0.0	0.0	0.029508	0.016246	0.01993	0.013248	0.192493	0.002019	0.003149	0.001734	0.0	0.017042	0.0	0.002865	0.012916	0.014925	0.0	4.5e-05	0.016144	0.016215	0.0	0.0
0.021505	0.059322	0.035674	0.019744	0.0	0.917949	0.344633	0.0	0.0044	0.000122	0.174245	0.013514	0.0	0.053397	0.019223	0.189811	0.0	0.0	0.030013	0.017045	0.022734	0.015237	0.174478	0.001603	0.003848	0.001502	0.0	0.019445	0.0	0.002865	0.01482	0.019557	0.0	2.2e-05	0.018099	0.01817	0.0	0.0
0.010753	0.029661	0.031215	0.019744	0.0	0.910256	0.341808	0.0	0.004967	0.0	0.126195	0.013514	0.0	0.033778	0.026754	0.144393	0.0	0.0	0.026034	0.015439	0.017786	0.011617	0.138305	0.005417	0.002099	0.004825	0.0	0.015623	0.0	0.002865	0.011683	0.014925	0.0	2.2e-05	0.015493	0.015564	0.0	0.0
0.010753	0.018008	0.026756	0.019744	0.0	0.912821	0.339925	0.0	0.005677	0.0	0.097989	0.040541	0.013699	0.053126	0.024772	0.111124	0.0	0.0	0.028042	0.015545	0.01916	0.012551	0.120936	0.002885	0.003149	0.002629	0.0	0.016884	0.0	0.002865	0.012692	0.015955	0.0	1.1e-05	0.01571	0.015781	0.0	0.0
0.010753	0.014831	0.024526	0.018583	0.0	0.902564	0.340866	0.0	0.005393	0.0	0.127813	0.054054	0.013699	0.055642	0.022989	0.152038	0.0	0.0	0.028116	0.016466	0.021442	0.014541	0.155889	0.002692	0.003848	0.002485	0.0	0.018381	0.0	0.002865	0.014148	0.018013	0.0	3.4e-05	0.017447	0.017446	0.0	0.0
0.010753	0.010593	0.020067	0.017422	0.0	0.889744	0.340866	0.0	0.005961	0.0	0.0956	0.027027	0.0	0.04362	0.028537	0.109685	0.0	0.0	0.018801	0.013194	0.015312	0.010085	0.108591	0.004487	0.001924	0.004045	0.0	0.013791	0.0	0.002865	0.010435	0.013381	0.0	2.2e-05	0.014769	0.01484	0.0	0.0
0.010753	0.008475	0.016722	0.015099	0.0	0.9	0.340866	0.0	0.004542	0.0	0.09768	0.013514	0.0	0.047104	0.021007	0.111124	0.0	0.0	0.031122	0.017571	0.024136	0.016251	0.158329	0.005	0.004723	0.004536	0.0	0.020864	0.0	0.002865	0.015989	0.022131	0.0	4.5e-05	0.018823	0.018894	0.0	0.0
0.010753	0.021186	0.017837	0.015099	0.0	0.910256	0.340866	0.0	0.005251	0.0	0.126272	0.013514	0.0	0.03144	0.028339	0.139964	0.0	0.0	0.026859	0.015045	0.017594	0.011776	0.191057	0.003013	0.002799	0.002745	0.0	0.015091	0.0	0.002865	0.011491	0.010808	0.0	2.2e-05	0.014552	0.014623	0.0	0.0
0.010753	0.007415	0.013378	0.013937	0.0	0.917949	0.340866	0.0	0.007664	0.0	0.114095	0.013514	0.0	0.058452	0.032501	0.128458	0.0	0.0	0.026255	0.017273	0.023559	0.01643	0.177421	0.002308	0.004723	0.002167	0.0	0.020194	0.0	0.002865	0.015925	0.021616	0.0	4.5e-05	0.019185	0.019256	0.0	0.0
0.021505	0.007415	0.011148	0.012776	0.0	0.923077	0.341808	0.0	0.003122	0.000122	0.127158	0.027027	0.0	0.049395	0.014269	0.142235	0.0	0.0	0.030987	0.017141	0.021085	0.014481	0.236776	0.003205	0.004023	0.002976	0.0	0.017909	0.0	0.002865	0.013924	0.014925	0.0	3.4e-05	0.016289	0.016288	0.0	0.0
0.021505	0.050847	0.026756	0.018583	0.0	0.920513	0.341808	0.0	0.005109	0.0	0.093904	0.013514	0.0	0.046248	0.023781	0.111578	0.0	0.0	0.026896	0.017588	0.023229	0.016052	0.22278	0.001506	0.004723	0.001416	0.0	0.020017	0.0	0.002865	0.015669	0.020587	0.0	2.2e-05	0.018968	0.019039	0.0	0.0
0.021505	0.117585	0.054627	0.027875	0.0	0.920513	0.341808	0.0	0.003548	0.0	0.130048	0.013514	0.0	0.035686	0.018629	0.14496	0.0	0.0	0.029939	0.016834	0.021662	0.01474	0.213163	0.008045	0.004198	0.007252	0.0	0.018677	0.0	0.004298	0.01442	0.017499	0.0	4.5e-05	0.017303	0.017374	0.0	0.0
0.021505	0.086864	0.060201	0.03252	0.0	0.915385	0.339925	0.0	0.005251	0.0	0.110203	0.027027	0.0	0.037088	0.026754	0.129329	0.0	0.0	0.031652	0.016948	0.02125	0.014262	0.167229	0.007244	0.003323	0.006558	0.0	0.018106	0.0	0.002865	0.013812	0.015955	0.0	2.2e-05	0.017085	0.017084	0.0	0.0
0.021505	0.056144	0.056856	0.033682	0.0	0.910256	0.338041	0.0	0.004684	0.0	0.134402	0.013514	0.0	0.043943	0.022592	0.149162	0.0	0.0	0.03021	0.018483	0.024493	0.017007	0.197301	0.002179	0.004723	0.002022	0.0	0.020883	0.0	0.002865	0.016405	0.021101	0.0	3.4e-05	0.019402	0.019473	0.0	0.0
0.021505	0.044492	0.053512	0.03252	0.0	0.917949	0.339925	0.0	0.005677	0.0	0.100069	0.027027	0.0	0.051209	0.025168	0.113395	0.0	0.0	0.031479	0.017518	0.0207	0.013864	0.183234	0.001763	0.003149	0.001647	0.0	0.017672	0.0	0.002865	0.013476	0.014925	0.0	2.2e-05	0.017085	0.017157	0.0	0.0
0.021505	0.025424	0.045708	0.031359	0.0	0.917949	0.338983	0.0	0.006529	0.0	0.190274	0.013514	0.0	0.044948	0.030717	0.207827	0.0	0.0	0.031824	0.019168	0.024933	0.017226	0.191488	0.002821	0.004898	0.0026	0.0	0.021159	0.0	0.002865	0.016533	0.020072	0.0	3.4e-05	0.019547	0.019618	0.0	0.0
0.021505	0.014831	0.037904	0.029036	0.0	0.915385	0.338041	0.0	0.004684	0.0	0.144575	0.013514	0.0	0.041946	0.023187	0.157451	0.0	0.0	0.038317	0.018808	0.022184	0.01466	0.181655	0.004487	0.003149	0.004132	0.0	0.018775	0.0	0.002865	0.014132	0.014925	0.0	3.4e-05	0.017085	0.017084	0.0	0.0
0.021505	0.012712	0.03233	0.027875	0.0	0.920513	0.338983	0.0	0.003548	0.0	0.094675	0.013514	0.0	0.049877	0.015854	0.111124	0.0	0.0	0.035705	0.019606	0.025895	0.017902	0.210651	0.005897	0.005422	0.005403	0.0	0.021849	0.0	0.002865	0.017093	0.020587	0.0	4.5e-05	0.019257	0.019328	0.0	0.0
0.021505	0.026483	0.03233	0.027875	0.0	0.923077	0.340866	0.0	0.005677	0.0	0.131589	0.013514	0.0	0.068954	0.021799	0.147004	0.0	0.0	0.028214	0.015632	0.017896	0.012014	0.185172	0.004295	0.002449	0.003987	0.0	0.015249	0.0	0.002865	0.011635	0.010808	0.0	1.1e-05	0.015203	0.015202	0.0	0.0
0.021505	0.018008	0.027871	0.026713	0.0	0.923077	0.341808	0.0	0.005961	0.0	0.096178	0.013514	0.0	0.050718	0.026754	0.112524	0.0	0.0	0.034929	0.01779	0.022267	0.014401	0.118352	0.004295	0.003149	0.003958	0.0	0.019031	0.0	0.002865	0.014084	0.017499	0.0	4.5e-05	0.017882	0.017953	0.0	0.0
0.032258	0.006356	0.022297	0.023229	0.0	0.920513	0.341808	0.0	0.003832	0.0	0.126618	0.013514	0.0	0.03966	0.019223	0.143447	0.0	0.0	0.030654	0.016536	0.021525	0.014779	0.147204	0.005962	0.004198	0.005432	0.0	0.018243	0.0	0.002865	0.014196	0.015955	0.000386	2.2e-05	0.016796	0.016867	0.0	0.0
0.021505	0.002119	0.016722	0.022067	0.0	0.920513	0.34275	0.0	0.007664	0.000489	0.115906	0.067568	0.013699	0.041133	0.037455	0.13107	0.0	0.0	0.027093	0.015316	0.018363	0.011855	0.093304	0.002276	0.001924	0.002167	0.0	0.01584	0.0	0.002865	0.011715	0.014411	0.0	4.5e-05	0.016217	0.016288	0.0	0.0
0.032258	0.004237	0.014493	0.019744	0.0	0.917949	0.34275	0.0	0.006245	0.000122	0.09402	0.013514	0.0	0.042755	0.030123	0.111956	0.0	0.0	0.037073	0.01836	0.024493	0.016589	0.146702	0.005256	0.004898	0.00494	0.0	0.020548	0.0	0.002865	0.015781	0.018013	0.0	4.5e-05	0.017882	0.017953	0.0	0.0
0.021505	0.008475	0.012263	0.018583	0.0	0.917949	0.341808	0.0	0.006812	0.0	0.130857	0.027027	0.013699	0.051176	0.030717	0.14515	0.0	0.0	0.033389	0.016808	0.020343	0.013347	0.173258	0.004423	0.002799	0.004132	0.0	0.017317	0.0	0.002865	0.012964	0.014411	0.0	1.1e-05	0.016144	0.016215	0.0	0.0
0.021505	0.020127	0.013378	0.018583	0.0	0.920513	0.34275	0.0	0.005961	0.0	0.094867	0.013514	0.0	0.040207	0.029727	0.111691	0.0	0.0	0.028461	0.017694	0.023146	0.016013	0.160841	0.004936	0.004723	0.004594	0.0	0.019721	0.0	0.002865	0.015428	0.019043	0.0	4.5e-05	0.018244	0.018315	0.0	0.0
0.021505	0.013771	0.013378	0.017422	0.0	0.915385	0.341808	0.0	0.004967	0.0	0.286144	0.013514	0.0	0.047721	0.022592	0.30067	0.0	0.0	0.032539	0.016588	0.019903	0.013089	0.156248	0.003494	0.002624	0.003294	0.0	0.016923	0.0	0.004298	0.012708	0.013381	0.0	3.4e-05	0.015855	0.015926	0.0	0.0
0.021505	0.038136	0.017837	0.018583	0.0	0.9	0.341808	0.0	0.004967	0.000122	0.114673	0.040541	0.013699	0.03684	0.025763	0.137126	0.0	0.0	0.031147	0.016878	0.021992	0.014859	0.13651	0.003109	0.003848	0.002976	0.0	0.018697	0.0	0.002865	0.01434	0.017499	0.0	5.6e-05	0.017303	0.017374	0.0	0.0
0.021505	0.040254	0.022297	0.019744	0.0	0.887179	0.341808	0.0	0.005393	0.0	0.127119	0.013514	0.0	0.038832	0.02715	0.1425	0.0	0.0	0.028054	0.01608	0.020288	0.013526	0.158114	0.001955	0.002974	0.001849	0.0	0.017396	0.0	0.002865	0.01322	0.016469	0.0	4.5e-05	0.016941	0.017012	0.0	0.0
0.021505	0.020127	0.018952	0.018583	0.0	0.894872	0.34275	0.0	0.007238	0.0	0.098605	0.013514	0.0	0.047506	0.03369	0.111616	0.0	0.0	0.029102	0.015132	0.018006	0.011358	0.06438	0.004872	0.001924	0.00442	0.0	0.015485	0.0	0.002865	0.011235	0.012867	0.0	1.1e-05	0.015493	0.015564	0.0	0.0
0.021505	0.019068	0.017837	0.017422	0.0	0.902564	0.34275	0.0	0.004967	0.0	0.114673	0.013514	0.0	0.035279	0.025763	0.129215	0.0	0.0	0.026403	0.015641	0.02081	0.014461	0.131343	0.004712	0.004198	0.004276	0.0	0.017751	0.0	0.002865	0.01394	0.015955	0.0	3.4e-05	0.016361	0.016433	0.0	0.0
0.021505	0.019068	0.016722	0.017422	0.0	0.910256	0.341808	0.0	0.006245	0.000122	0.126811	0.013514	0.0	0.039529	0.03151	0.140381	0.0	0.0	0.032059	0.017018	0.021167	0.013665	0.13608	0.004167	0.002974	0.003785	0.0	0.01848	0.0	0.002865	0.013684	0.018528	0.0	2.2e-05	0.017158	0.017157	0.0	0.0
0.021505	0.007415	0.012263	0.015099	0.0	0.915385	0.341808	0.0	0.007238	0.000122	0.184995	0.013514	0.0	0.037953	0.036663	0.200409	0.0	0.0	0.023323	0.015659	0.019545	0.013765	0.142755	0.001827	0.003848	0.001676	0.0	0.016707	0.0	0.002865	0.013268	0.014925	0.0	2.2e-05	0.016217	0.016288	0.0	0.0
0.010753	0.023305	0.014493	0.015099	0.0	0.912821	0.339925	0.0	0.005677	0.0	0.110203	0.027027	0.0	0.044247	0.026952	0.126263	0.0	0.0	0.031196	0.01658	0.020398	0.013089	0.143257	0.006442	0.002449	0.005836	0.0	0.017514	0.0	0.002865	0.012884	0.016984	0.0	2.2e-05	0.016941	0.017012	0.0	0.0
0.021505	0.016949	0.012263	0.013937	0.0	0.915385	0.339925	0.0	0.007522	0.0	0.132475	0.027027	0.0	0.043957	0.036068	0.147496	0.0	0.0	0.03228	0.017115	0.022294	0.015257	0.148496	0.005897	0.004548	0.005374	0.0	0.018815	0.0	0.002865	0.014596	0.015955	0.0	4.5e-05	0.016651	0.01665	0.0	0.0
0.021505	0.009534	0.010033	0.012776	0.0	0.917949	0.340866	0.0	0.005819	0.0	0.095638	0.013514	0.0	0.041086	0.028339	0.111275	0.0	0.0	0.033438	0.01686	0.019655	0.01279	0.146487	0.006442	0.002799	0.005865	0.0	0.017042	0.0	0.002865	0.012708	0.014411	0.0	3.4e-05	0.015348	0.015419	0.0	0.0
0.010753	0.023305	0.012263	0.012776	0.0	0.915385	0.340866	0.0	0.006103	0.0	0.110126	0.013514	0.0	0.035344	0.031906	0.128231	0.0	0.0	0.028313	0.01579	0.018886	0.012452	0.110673	0.005	0.002624	0.004536	0.0	0.016194	0.0	0.002865	0.01218	0.013896	0.0	2.2e-05	0.015782	0.015853	0.0	0.0
0.021505	0.012712	0.011148	0.012776	0.0	0.915385	0.339925	0.0	0.009083	0.0	0.130818	0.027027	0.0	0.049035	0.041617	0.144468	0.0	0.0	0.027451	0.016404	0.021525	0.014441	0.133568	0.003013	0.003673	0.002774	0.0	0.018401	0.0	0.002865	0.014052	0.018013	0.0	3.4e-05	0.017737	0.017808	0.0	0.0
0.021505	0.004237	0.007804	0.011614	0.0	0.917949	0.339925	0.0	0.00667	0.0	0.126464	0.040541	0.0	0.020213	0.040626	0.141781	0.0	0.0	0.03026	0.016185	0.018831	0.012273	0.090146	0.002917	0.002449	0.002629	0.0	0.016116	0.0	0.002865	0.012003	0.012867	0.0	4.5e-05	0.015565	0.015636	0.0	0.0
0.021505	0.037076	0.016722	0.013937	0.0	0.917949	0.340866	0.0	0.00667	0.0	0.09849	0.013514	0.0	0.056783	0.028736	0.115476	0.0	0.0	0.035139	0.018799	0.024631	0.016629	0.158329	0.004263	0.004898	0.003929	0.0	0.020805	0.0	0.002865	0.015957	0.020072	0.0	1.1e-05	0.018316	0.018387	0.0	0.0
0.021505	0.025424	0.016722	0.013937	0.0	0.915385	0.340866	0.0	0.007664	0.000122	0.109895	0.013514	0.0	0.039688	0.038446	0.126036	0.0	0.0	0.028178	0.015834	0.018363	0.012074	0.170817	0.002468	0.002274	0.002254	0.0	0.015899	0.0	0.002865	0.011955	0.013896	0.0	2.2e-05	0.015493	0.015564	0.0	0.0
0.021505	0.023305	0.016722	0.013937	0.0	0.917949	0.34275	0.0	0.007238	0.000855	0.111822	0.027027	0.013699	0.040922	0.035474	0.127437	0.0	0.0	0.025245	0.015834	0.020645	0.014401	0.127252	0.005256	0.004373	0.004796	0.0	0.017613	0.0	0.002865	0.013892	0.016469	0.0	3.4e-05	0.016651	0.016722	0.0	0.0
0.010753	0.01589	0.014493	0.012776	0.0	0.917949	0.343691	0.0	0.006812	0.0	0.129701	0.027027	0.0	0.03634	0.034879	0.146209	0.0	0.0	0.025368	0.016053	0.018721	0.012174	0.132132	0.005641	0.002099	0.005143	0.0	0.016273	0.0	0.002865	0.012115	0.015955	0.0	3.4e-05	0.016651	0.016722	0.0	0.0
0.021505	0.010593	0.012263	0.011614	0.0	0.915385	0.34275	0.0	0.006245	0.0	0.094752	0.027027	0.0	0.038327	0.031906	0.110821	0.0	0.0	0.032859	0.016781	0.02048	0.013725	0.123233	0.004487	0.003673	0.004103	0.0	0.017298	0.0	0.002865	0.013188	0.013381	0.0	2.2e-05	0.015493	0.015492	0.0	0.0
0.021505	0.004237	0.008919	0.010453	0.0	0.915385	0.34275	0.0	0.00809	0.0	0.130163	0.027027	0.0	0.04434	0.038843	0.145907	0.0	0.0	0.034079	0.018624	0.023449	0.015535	0.149645	0.006795	0.003673	0.006212	0.0	0.020036	0.0	0.002865	0.015124	0.020072	0.0	3.4e-05	0.018533	0.018604	0.0	0.0
0.021505	0.009534	0.007804	0.010453	0.0	0.915385	0.343691	0.0	0.00738	0.0	0.114827	0.081081	0.013699	0.033666	0.039041	0.130919	0.0	0.0	0.028005	0.015413	0.017484	0.011716	0.119357	0.003974	0.002799	0.003611	0.0	0.014875	0.0	0.002865	0.011347	0.010293	0.0	2.2e-05	0.014334	0.014406	0.0	0.0
0.021505	0.003178	0.005574	0.00813	0.0	0.915385	0.344633	0.0	0.007664	0.0	0.17016	0.027027	0.0	0.038281	0.039041	0.184929	0.0	0.0	0.03233	0.019527	0.025263	0.017126	0.143401	0.004583	0.004548	0.004218	0.0	0.021455	0.0	0.002865	0.016517	0.022645	0.0	3.4e-05	0.019692	0.019763	0.0	0.0
0.021505	0.013771	0.006689	0.00813	0.0	0.915385	0.344633	0.0	0.008515	0.0	0.144767	0.027027	0.0	0.044892	0.040824	0.160516	0.0	0.0	0.029767	0.01529	0.017511	0.011597	0.132707	0.002724	0.002449	0.002514	0.0	0.014914	0.0	0.002865	0.011267	0.010293	0.0	3.4e-05	0.014117	0.014189	0.0	0.0
0.021505	0.010593	0.005574	0.00813	0.0	0.912821	0.343691	0.0	0.00667	0.0	0.110242	0.013514	0.0	0.037051	0.034285	0.128004	0.0	0.0	0.028867	0.017439	0.022844	0.015655	0.140745	0.003558	0.004548	0.003323	0.0	0.019524	0.0	0.004298	0.015156	0.019557	0.0	3.4e-05	0.018099	0.01817	0.0	0.0
0.021505	0.012712	0.005574	0.006969	0.0	0.912821	0.34275	0.0	0.007806	0.0	0.114365	0.013514	0.0	0.05019	0.035275	0.128534	0.0	0.0	0.031701	0.017211	0.020013	0.013347	0.180148	0.004391	0.002974	0.003987	0.0	0.017042	0.0	0.002865	0.012948	0.013896	0.0	3.4e-05	0.015782	0.015853	0.0	0.0
0.021505	0.044492	0.017837	0.011614	0.0	0.915385	0.34275	0.0	0.005961	0.0	0.10978	0.027027	0.0	0.025581	0.034285	0.125885	0.0	0.0	0.031874	0.017676	0.023284	0.015734	0.151654	0.0025	0.004198	0.00234	0.0	0.01982	0.0	0.002865	0.015204	0.019043	0.0	2.2e-05	0.018026	0.018098	0.0	0.0
0.010753	0.024364	0.016722	0.011614	0.0	0.915385	0.340866	0.0	0.006812	0.000122	0.110242	0.027027	0.0	0.039945	0.034086	0.126415	0.0	0.0	0.029533	0.016659	0.019408	0.012949	0.158114	0.001987	0.002624	0.001849	0.0	0.016589	0.0	0.002865	0.012612	0.013896	0.0	5.6e-05	0.015855	0.015926	0.0	0.0
0.010753	0.01589	0.013378	0.010453	0.0	0.915385	0.339925	0.0	0.007806	0.0	0.113903	0.027027	0.013699	0.038369	0.039635	0.129632	0.0	0.0	0.028498	0.016009	0.018446	0.012074	0.082179	0.004744	0.002099	0.004305	0.0	0.0158	0.0	0.002865	0.011811	0.013381	0.0	3.4e-05	0.01571	0.015781	0.0	0.0
0.010753	0.018008	0.013378	0.010453	0.0	0.912821	0.340866	0.0	0.007664	0.0	0.120492	0.027027	0.0	0.044392	0.036663	0.138602	0.0	0.0	0.03026	0.017203	0.023119	0.015754	0.134501	0.006763	0.004198	0.006125	0.0	0.019603	0.0	0.002865	0.015156	0.019557	0.0	2.2e-05	0.018171	0.018242	0.0	0.0
0.010753	0.023305	0.015608	0.010453	0.0	0.910256	0.339925	0.0	0.008374	0.0	0.129585	0.040541	0.013699	0.039782	0.041815	0.144279	0.0	0.0	0.027771	0.014843	0.016989	0.011099	0.064738	0.003846	0.001924	0.003467	0.0	0.01452	0.0	0.002865	0.010851	0.010808	0.0	2.2e-05	0.014479	0.014478	0.0	0.0
0.021505	0.014831	0.013378	0.010453	0.0	0.912821	0.338041	0.0	0.007522	0.0	0.111629	0.013514	0.0	0.044298	0.03587	0.126301	0.0	0.0	0.032502	0.018939	0.025126	0.017166	0.151941	0.00641	0.005073	0.005807	0.0	0.021376	0.0	0.002865	0.016565	0.022131	0.0	2.2e-05	0.01933	0.019401	0.0	0.0
0.021505	0.016949	0.012263	0.010453	0.0	0.917949	0.338983	0.0	0.007948	0.002455	0.414843	0.067568	0.013699	0.038323	0.039834	0.425079	0.0	0.0	0.026034	0.015413	0.017566	0.012094	0.167372	0.005449	0.002974	0.004912	0.0	0.015012	0.0	0.004298	0.011715	0.010808	0.0	4.5e-05	0.014624	0.014623	0.0	0.0
0.021505	0.018008	0.013378	0.010453	0.0	0.915385	0.338041	0.0	0.008232	0.000122	0.341168	0.027027	0.013699	0.035751	0.042806	0.354339	0.0	0.0	0.028806	0.018387	0.023641	0.015893	0.136152	0.003814	0.003848	0.003525	0.0	0.020292	0.0	0.002865	0.015524	0.022131	0.0	3.4e-05	0.019402	0.019473	0.0	0.0
0.010753	0.020127	0.014493	0.010453	0.0	0.910256	0.3371	0.0	0.010219	0.0	0.126002	0.027027	0.0	0.02624	0.057471	0.143598	0.0	0.0	0.030913	0.015887	0.018061	0.011935	0.126749	0.003846	0.002624	0.003438	0.0	0.015347	0.0	0.002865	0.011571	0.010293	0.0	2.2e-05	0.014334	0.014406	0.0	0.0
0.021505	0.007415	0.011148	0.009292	0.0	0.910256	0.335217	0.0	0.00809	0.0	0.114866	0.040541	0.013699	0.039468	0.040626	0.128534	0.0	0.0	0.033956	0.01822	0.023366	0.015734	0.134429	0.003237	0.004023	0.003005	0.0	0.01976	0.0	0.002865	0.015108	0.018528	0.000386	2.2e-05	0.017882	0.017953	0.0	0.0
0.010753	0.028602	0.015608	0.011614	0.0	0.915385	0.336158	0.0	0.008515	0.000122	0.081728	0.040541	0.013699	0.029981	0.046572	0.098217	0.0	0.0	0.032059	0.017229	0.02136	0.014381	0.170387	0.004776	0.003848	0.004334	0.0	0.018145	0.0	0.002865	0.013876	0.01544	0.0	2.2e-05	0.016579	0.016577	0.0	0.0
0.010753	0.018008	0.013378	0.010453	0.0	0.917949	0.3371	0.0	0.008232	0.000122	0.17436	0.040541	0.013699	0.026979	0.046373	0.187578	0.0	0.0	0.041915	0.018746	0.022927	0.014759	0.125458	0.008397	0.003673	0.007627	0.0	0.019268	0.0	0.004298	0.014196	0.014925	0.0	2.2e-05	0.016434	0.016505	0.0	0.0
0.010753	0.010593	0.011148	0.009292	0.0	0.920513	0.338983	0.0	0.008374	0.0	0.157483	0.040541	0.013699	0.027419	0.04677	0.173725	0.0	0.0	0.033106	0.019659	0.024878	0.017146	0.18022	0.002821	0.004898	0.0026	0.0	0.021002	0.0	0.002865	0.016373	0.020072	0.0	3.4e-05	0.018678	0.018749	0.0	0.0
0.010753	0.021186	0.012263	0.009292	0.0	0.915385	0.338983	0.0	0.009651	0.0	0.126426	0.040541	0.013699	0.027863	0.053508	0.143409	0.0	0.0	0.027993	0.016395	0.0196	0.013208	0.137085	0.005128	0.003323	0.004652	0.0	0.016983	0.0	0.002865	0.013028	0.01544	0.0	3.4e-05	0.015855	0.015853	0.0	0.0
0.010753	0.020127	0.012263	0.009292	0.0	0.915385	0.338983	0.0	0.008232	0.0	0.114326	0.054054	0.013699	0.031127	0.04459	0.129329	0.0	0.0	0.028572	0.017027	0.022542	0.015137	0.126893	0.007019	0.004023	0.006385	0.0	0.019268	0.0	0.002865	0.014708	0.019043	0.0	3.4e-05	0.018099	0.01817	0.0	0.0
0.021505	0.020127	0.012263	0.009292	0.0	0.917949	0.340866	0.0	0.009083	0.0	0.112631	0.040541	0.013699	0.032539	0.048553	0.129178	0.0	0.0	0.03005	0.017053	0.020178	0.013924	0.170459	0.008205	0.003848	0.007425	0.0	0.017298	0.0	0.004298	0.013508	0.013896	0.0	2.2e-05	0.015927	0.015998	0.0	0.0
0.021505	0.041314	0.017837	0.011614	0.0	0.915385	0.339925	0.0	0.009225	0.0	0.077913	0.027027	0.0	0.028242	0.050931	0.094168	0.0	0.0	0.040745	0.021141	0.02804	0.019255	0.195938	0.004583	0.006122	0.004189	0.0	0.023819	0.0	0.002865	0.018501	0.02316	0.0	3.4e-05	0.019909	0.019907	0.0	0.0
0.021505	0.021186	0.015608	0.010453	0.0	0.915385	0.339925	0.0	0.010219	0.0	0.146424	0.040541	0.013699	0.033684	0.053904	0.162333	0.0	0.0	0.028338	0.016571	0.018748	0.01289	0.187612	0.004968	0.003848	0.004536	0.0	0.016411	0.0	0.002865	0.012804	0.012867	0.0	1.1e-05	0.014986	0.015057	0.0	0.0
0.021505	0.007415	0.011148	0.009292	0.0	0.910256	0.338041	0.0	0.009083	0.0	0.10978	0.040541	0.013699	0.040417	0.044986	0.12755	0.0	0.0	0.026403	0.018194	0.021085	0.014342	0.139381	0.00391	0.003323	0.00364	0.0	0.018243	0.0	0.002865	0.0141	0.018528	0.0	4.5e-05	0.018026	0.018098	0.0	0.0
0.021505	0.036017	0.016722	0.010453	0.0	0.910256	0.3371	0.0	0.007522	0.0	0.114635	0.027027	0.013699	0.048123	0.034681	0.128988	0.0	0.0	0.032527	0.01836	0.023751	0.016729	0.1851	0.006186	0.005772	0.005634	0.0	0.020233	0.0	0.004298	0.016069	0.017499	0.000386	4.5e-05	0.01752	0.017518	0.0	0.0
0.021505	0.020127	0.014493	0.010453	0.0	0.915385	0.338983	0.0	0.008799	0.0	0.112169	0.054054	0.013699	0.031043	0.047761	0.127399	0.0	0.0	0.034473	0.019053	0.023146	0.015436	0.163784	0.007436	0.004373	0.006703	0.0	0.020154	0.0	0.004298	0.015316	0.019557	0.0	3.4e-05	0.018026	0.018025	0.0	0.0
0.021505	0.013771	0.012263	0.009292	0.0	0.915385	0.339925	0.0	0.009083	0.0	0.110435	0.054054	0.013699	0.028606	0.050337	0.127247	0.0	0.0	0.030395	0.018115	0.022679	0.015794	0.184239	0.001923	0.004723	0.001791	0.0	0.019228	0.0	0.002865	0.01514	0.016469	0.0	2.2e-05	0.017375	0.017374	0.0	0.0
0.021505	0.01589	0.012263	0.009292	0.0	0.912821	0.339925	0.0	0.01036	0.0	0.113787	0.040541	0.013699	0.029701	0.056877	0.130086	0.0	0.0	0.036014	0.018878	0.022927	0.015197	0.184024	0.003045	0.004023	0.002802	0.0	0.019741	0.0	0.002865	0.014916	0.018013	0.0	3.4e-05	0.017303	0.017301	0.0	0.0
0.021505	0.014831	0.012263	0.009292	0.0	0.912821	0.340866	0.0	0.011922	0.0	0.110242	0.040541	0.013699	0.042494	0.058264	0.126377	0.0	0.0	0.035373	0.019966	0.024988	0.017365	0.178354	0.005321	0.005597	0.004796	0.0	0.02112	0.0	0.002865	0.016565	0.018528	0.0	4.5e-05	0.018026	0.018098	0.0	0.0
0.021505	0.022246	0.013378	0.009292	0.0	0.915385	0.341808	0.0	0.010644	0.0	0.134286	0.054054	0.013699	0.055357	0.04677	0.148632	0.0	0.0	0.032317	0.018176	0.021222	0.014222	0.16931	0.00516	0.003323	0.004767	0.0	0.018066	0.0	0.002865	0.01378	0.01544	0.0	1.1e-05	0.016796	0.016867	0.0	0.0
0.021505	0.008475	0.010033	0.00813	0.0	0.915385	0.34275	0.0	0.011354	0.0	0.099645	0.040541	0.013699	0.048782	0.052715	0.116915	0.0	0.0	0.029952	0.018317	0.022844	0.015873	0.146128	0.005577	0.004198	0.005114	0.0	0.019445	0.0	0.002865	0.015284	0.017499	0.0	5.6e-05	0.018171	0.018242	0.0	0.0
0.021505	0.012712	0.010033	0.00813	0.0	0.912821	0.34275	0.0	0.01107	0.0	0.160835	0.040541	0.013699	0.034591	0.057868	0.176034	0.0	0.0	0.032428	0.019773	0.024961	0.017664	0.201823	0.009968	0.005947	0.009072	0.0	0.021356	0.0	0.004298	0.017045	0.020072	0.0	1.1e-05	0.018678	0.018677	0.0	0.0
0.021505	0.020127	0.012263	0.009292	0.0	0.912821	0.34275	0.0	0.01178	0.000122	0.172125	0.040541	0.013699	0.032721	0.062228	0.187389	0.0	0.0	0.032083	0.018492	0.02147	0.014541	0.137946	0.008333	0.003498	0.007627	0.0	0.018381	0.0	0.002865	0.014116	0.01544	0.0	4.5e-05	0.017158	0.017229	0.0	0.0
0.032258	0.022246	0.013378	0.009292	0.0	0.907692	0.340866	0.0	0.011354	0.008244	0.093943	0.094595	0.027397	0.032141	0.059057	0.112335	0.0	0.0	0.038071	0.020904	0.02694	0.019155	0.227804	0.006186	0.006822	0.005663	0.0	0.022479	0.0	0.004298	0.017989	0.018013	0.000386	3.4e-05	0.018823	0.018894	0.0	0.0
0.021505	0.012712	0.011148	0.00813	0.0	0.910256	0.338983	0.0	0.012489	0.005399	0.132398	0.135135	0.041096	0.045378	0.058264	0.145263	0.0	0.0	0.035151	0.020817	0.024301	0.016371	0.174693	0.007949	0.004373	0.007223	0.0	0.020883	0.0	0.002865	0.015989	0.020072	0.0	3.4e-05	0.01904	0.019111	0.0	0.0
0.021505	0.019068	0.012263	0.00813	0.0	0.915385	0.339925	0.0	0.010786	0.0	0.093827	0.054054	0.013699	0.034086	0.056877	0.11101	0.0	0.0	0.030863	0.019369	0.024356	0.017524	0.207852	0.003974	0.005772	0.003554	0.0	0.020568	0.0	0.004298	0.016613	0.016984	0.0	2.2e-05	0.018388	0.01846	0.0	0.0
0.032258	0.03178	0.015608	0.009292	0.0	0.915385	0.339925	0.0	0.007664	0.0	0.126888	0.040541	0.013699	0.018862	0.04677	0.14197	0.0	0.0	0.035102	0.021089	0.025098	0.017206	0.259025	0.006923	0.004548	0.006298	0.0	0.021297	0.0	0.002865	0.016549	0.020072	0.0	1.1e-05	0.019547	0.019618	0.0	0.0
0.032258	0.016949	0.013378	0.009292	0.0	0.915385	0.339925	0.0	0.012347	0.0	0.114558	0.054054	0.013699	0.034498	0.064011	0.130616	0.0	0.0	0.041619	0.022676	0.028067	0.02013	0.302735	0.004295	0.007172	0.003929	0.0	0.023366	0.0	0.004298	0.018821	0.017499	0.0	4.5e-05	0.018895	0.018966	0.0	0.0
0.032258	0.010593	0.011148	0.00813	0.0	0.912821	0.339925	0.0	0.010786	0.0	0.094636	0.040541	0.013699	0.034072	0.056877	0.111956	0.0	0.0	0.040572	0.021887	0.026555	0.017644	0.297065	0.007372	0.004723	0.006732	0.0	0.022499	0.0	0.004298	0.017029	0.020587	0.0	1.1e-05	0.019909	0.019907	0.0	0.0
0.021505	0.044492	0.020067	0.011614	0.0	0.912821	0.338983	0.0	0.012489	0.0	0.110589	0.067568	0.013699	0.050821	0.056877	0.125052	0.0	0.0	0.040178	0.020176	0.024026	0.017007	0.249264	0.005994	0.005422	0.005489	0.0	0.020036	0.0	0.004298	0.015973	0.013381	0.0	5.6e-05	0.016796	0.016795	0.0	0.0
0.021505	0.025424	0.017837	0.011614	0.0	0.915385	0.339925	0.0	0.01107	0.0	0.131281	0.040541	0.013699	0.038271	0.056282	0.147988	0.0	0.0	0.034178	0.021913	0.028315	0.02007	0.30618	0.002115	0.006647	0.00208	0.0	0.023957	0.0	0.004298	0.019126	0.02316	0.0	2.2e-05	0.021284	0.021355	0.0	0.0
0.021505	0.029661	0.018952	0.011614	0.0	0.915385	0.340866	0.0	0.013199	0.000122	0.287415	0.054054	0.013699	0.034624	0.068767	0.299648	0.0	0.0	0.037418	0.020747	0.024356	0.016868	0.284289	0.005609	0.005073	0.005143	0.0	0.020548	0.0	0.004298	0.016069	0.01544	0.0	4.5e-05	0.018244	0.018242	0.0	0.0
0.021505	0.014831	0.015608	0.010453	0.0	0.915385	0.339925	0.0	0.014192	0.0	0.114095	0.054054	0.013699	0.038047	0.071542	0.130389	0.0	0.0	0.039574	0.022422	0.029332	0.020528	0.30661	0.003878	0.006997	0.003583	0.0	0.024627	0.0	0.004298	0.01943	0.022131	0.000386	3.4e-05	0.020995	0.020993	0.0	0.0
0.010753	0.009534	0.013378	0.010453	0.0	0.912821	0.339925	0.0	0.013199	0.002333	0.11055	0.094595	0.027397	0.032646	0.069164	0.127739	0.0	0.0	0.032576	0.020703	0.023641	0.01655	0.295055	0.006731	0.004723	0.006125	0.0	0.020056	0.0	0.004298	0.015845	0.016469	0.0	3.4e-05	0.018461	0.018532	0.0	0.0
0.021505	0.04661	0.026756	0.015099	0.0	0.912821	0.339925	0.0	0.013199	0.000122	0.110936	0.054054	0.013699	0.044214	0.063615	0.125998	0.0	0.0	0.034769	0.022308	0.02771	0.019872	0.288524	0.003429	0.006822	0.003207	0.0	0.023464	0.0	0.004298	0.018917	0.021101	0.0	4.5e-05	0.02056	0.020631	0.0	0.0
0.021505	0.029661	0.024526	0.015099	0.0	0.915385	0.340866	0.0	0.013199	0.0	0.10269	0.054054	0.013699	0.035629	0.068371	0.118429	0.0	0.0	0.036839	0.021983	0.025978	0.01834	0.321969	0.008718	0.006472	0.007859	0.0	0.022223	0.0	0.004298	0.017685	0.019043	0.0	3.4e-05	0.01904	0.019111	0.0	0.0
0.021505	0.040254	0.028986	0.01626	0.0	0.912821	0.339925	0.0	0.013909	0.0	0.185381	0.027027	0.013699	0.036275	0.071145	0.201241	0.0	0.0	0.036753	0.020238	0.025016	0.017843	0.321395	0.003205	0.006122	0.002976	0.0	0.021277	0.0	0.004298	0.017077	0.016469	0.0	4.5e-05	0.018099	0.01817	0.0	0.0
0.032258	0.033898	0.028986	0.01626	0.0	0.912821	0.339925	0.0	0.013057	0.0	0.14365	0.054054	0.013699	0.032988	0.069164	0.158472	0.0	0.0	0.043874	0.024791	0.031971	0.022338	0.334458	0.004006	0.007347	0.003727	0.0	0.026932	0.0	0.004298	0.021254	0.026248	0.000386	3.4e-05	0.02266	0.022731	0.0	0.0
0.021505	0.026483	0.024526	0.015099	0.0	0.912821	0.338983	0.0	0.013767	0.0	0.112477	0.067568	0.013699	0.037696	0.069758	0.12861	0.0	0.0	0.034966	0.021176	0.023944	0.017306	0.29082	0.007532	0.005947	0.006934	0.0	0.020056	0.0	0.004298	0.016293	0.013381	0.0	4.5e-05	0.017592	0.017591	0.0	0.0
0.021505	0.018008	0.023411	0.015099	0.0	0.915385	0.339925	0.0	0.012347	0.0	0.111552	0.054054	0.013699	0.033956	0.065002	0.126339	0.0	0.0	0.036038	0.023448	0.030294	0.021522	0.329793	0.005224	0.006997	0.004883	0.0	0.025592	0.0	0.004298	0.020486	0.025733	0.0	3.4e-05	0.02266	0.022731	0.0	0.0
0.021505	0.006356	0.017837	0.012776	0.0	0.917949	0.340866	0.0	0.013767	0.0	0.082807	0.054054	0.013699	0.039941	0.068569	0.100185	0.0	0.0	0.041201	0.022299	0.025758	0.0183	0.335391	0.003333	0.006297	0.003178	0.0	0.021396	0.0	0.004298	0.017125	0.013381	0.0	3.4e-05	0.017882	0.017953	0.0	0.0
0.032258	0.014831	0.016722	0.012776	0.0	0.915385	0.339925	0.0	0.014334	0.0	0.142841	0.040541	0.013699	0.035938	0.073524	0.158245	0.0	0.0	0.040609	0.024554	0.031641	0.022278	0.335247	0.003333	0.007521	0.003091	0.0	0.026853	0.0	0.002865	0.021318	0.027277	0.0	3.4e-05	0.022805	0.022803	0.0	0.0
0.021505	0.013771	0.015608	0.012776	0.0	0.915385	0.339925	0.0	0.017031	0.0	0.098335	0.054054	0.013699	0.042288	0.083036	0.114644	0.0	0.0	0.036235	0.021211	0.023806	0.016888	0.317591	0.005449	0.005422	0.005056	0.0	0.020095	0.0	0.002865	0.016069	0.013896	0.0	3.4e-05	0.017665	0.017736	0.0	0.0
0.032258	0.026483	0.016722	0.012776	0.0	0.917949	0.34275	0.0	0.013909	0.0	0.13051	0.054054	0.013699	0.033586	0.072929	0.145377	0.0	0.0	0.051205	0.027624	0.033703	0.02381	0.344506	0.008141	0.008571	0.007483	0.0	0.027996	0.0	0.004298	0.022294	0.02316	0.0	3.4e-05	0.022008	0.022079	0.0	0.0
0.021505	0.016949	0.014493	0.012776	0.0	0.917949	0.343691	0.0	0.013341	0.000244	0.095022	0.040541	0.013699	0.048067	0.062029	0.111843	0.0	0.0	0.037763	0.023019	0.026638	0.018976	0.350032	0.006923	0.006297	0.006385	0.0	0.022341	0.0	0.002865	0.017909	0.016984	0.0	2.2e-05	0.019474	0.019545	0.0	0.0
0.021505	0.010593	0.012263	0.011614	0.0	0.915385	0.34275	0.0	0.017031	0.0	0.143419	0.054054	0.013699	0.06029	0.072136	0.159305	0.0	0.0	0.039907	0.023843	0.026665	0.019136	0.302232	0.004872	0.006472	0.004536	0.0	0.022243	0.0	0.004298	0.017941	0.01544	0.0	3.4e-05	0.018823	0.018821	0.0	0.0
0.032258	0.009534	0.011148	0.011614	0.0	0.912821	0.341808	0.0	0.01547	0.000244	0.111167	0.054054	0.013699	0.039529	0.077091	0.127929	0.0	0.0	0.042827	0.026598	0.032905	0.023472	0.350535	0.006635	0.008046	0.006038	0.0	0.027621	0.0	0.004298	0.022166	0.025733	0.0	3.4e-05	0.023094	0.023165	0.0	0.0
0.032258	0.039195	0.017837	0.013937	0.0	0.907692	0.339925	0.0	0.014476	0.000244	0.113864	0.067568	0.013699	0.034615	0.075704	0.131146	0.0	0.0	0.039611	0.023282	0.026583	0.019235	0.341276	0.004263	0.006997	0.003929	0.0	0.022144	0.0	0.004298	0.017989	0.014411	0.0	2.2e-05	0.018606	0.018604	0.0	0.0
0.032258	0.044492	0.022297	0.015099	0.0	0.907692	0.338983	0.0	0.016037	0.000122	0.094559	0.054054	0.013699	0.041582	0.078676	0.109799	0.0	0.0	0.04316	0.026598	0.032933	0.023372	0.353262	0.005897	0.008046	0.005432	0.0	0.027661	0.0	0.002865	0.022102	0.026248	0.0	2.2e-05	0.023384	0.023454	0.0	0.0
0.032258	0.029661	0.020067	0.013937	0.0	0.912821	0.339925	0.0	0.012915	0.0	0.111205	0.067568	0.013699	0.033451	0.067578	0.126301	0.0	0.0	0.038354	0.024106	0.02639	0.019394	0.372138	0.004167	0.006822	0.003929	0.0	0.021987	0.0	0.004298	0.018101	0.014411	0.0	5.6e-05	0.018606	0.018604	0.0	0.0
0.032258	0.022246	0.018952	0.013937	0.0	0.915385	0.340866	0.0	0.016321	0.0	0.136637	0.054054	0.013699	0.046318	0.076893	0.151962	0.0	0.0	0.043492	0.026992	0.034197	0.024387	0.357927	0.007404	0.008396	0.006818	0.0	0.028646	0.0	0.004298	0.022983	0.027792	0.000386	3.4e-05	0.024325	0.024323	0.0	0.0
0.021505	0.014831	0.015608	0.012776	0.0	0.915385	0.340866	0.0	0.017599	0.0	0.123883	0.054054	0.013699	0.041544	0.086405	0.140305	0.0	0.0	0.038884	0.024352	0.027297	0.019891	0.385631	0.004455	0.006997	0.004132	0.0	0.022755	0.0	0.004298	0.018597	0.01544	0.000386	2.2e-05	0.01933	0.019401	0.0	0.0
0.021505	0.044492	0.022297	0.015099	0.0	0.915385	0.338983	0.0	0.016605	0.0	0.173204	0.054054	0.013699	0.030388	0.089378	0.187389	0.0	0.0	0.046806	0.026624	0.032053	0.022457	0.342783	0.006026	0.007172	0.005547	0.0	0.026853	0.0	0.004298	0.021222	0.02316	0.0	2.2e-05	0.02266	0.022731	0.0	0.0
0.032258	0.038136	0.022297	0.015099	0.0	0.915385	0.338983	0.0	0.014334	0.0	0.127928	0.054054	0.013699	0.037154	0.073127	0.143825	0.0	0.0	0.050059	0.028291	0.035215	0.025759	0.418718	0.003942	0.01032	0.003669	0.0	0.029059	0.0	0.004298	0.023815	0.022645	0.0	1.1e-05	0.022515	0.022586	0.0	0.0
0.032258	0.021186	0.018952	0.013937	0.0	0.915385	0.338983	0.0	0.017173	0.0	0.111475	0.054054	0.013699	0.048623	0.079667	0.127512	0.0	0.0	0.046277	0.027475	0.031696	0.022298	0.395177	0.004904	0.007347	0.004449	0.0	0.026538	0.0	0.004298	0.021062	0.022645	0.0	3.4e-05	0.02237	0.022441	0.0	0.0
0.032258	0.007415	0.014493	0.011614	0.0	0.915385	0.339925	0.0	0.016321	0.0	0.114904	0.054054	0.013699	0.043013	0.079073	0.130464	0.0	0.0	0.041102	0.025124	0.031064	0.022736	0.361085	0.005609	0.008396	0.005172	0.0	0.025927	0.0	0.004298	0.021286	0.021101	0.0	3.4e-05	0.021791	0.021789	0.0	0.0
0.032258	0.003178	0.010033	0.010453	0.0	0.915385	0.340866	0.0	0.016463	0.000122	0.113209	0.040541	0.013699	0.044878	0.07828	0.129897	0.0	0.0	0.046351	0.026089	0.030679	0.021403	0.386708	0.005833	0.006822	0.005374	0.0	0.025612	0.0	0.004298	0.020166	0.020587	0.0	3.4e-05	0.021646	0.021717	0.0	0.0
0.032258	0.008475	0.008919	0.010453	0.0	0.915385	0.341808	0.0	0.017457	0.0	0.097834	0.054054	0.013699	0.040095	0.086405	0.114492	0.0	0.0	0.042568	0.026975	0.03318	0.024267	0.38678	0.007564	0.009096	0.006905	0.0	0.027759	0.0	0.004298	0.022759	0.023675	0.0	1.1e-05	0.023167	0.023237	0.0	0.0
0.032258	0.020127	0.011148	0.010453	0.0	0.912821	0.340866	0.0	0.014192	0.0	0.15336	0.040541	0.013699	0.028377	0.078082	0.168919	0.0	0.0	0.0455	0.024712	0.029689	0.021602	0.412115	0.008237	0.008221	0.007512	0.0	0.024646	0.0	0.004298	0.020118	0.016469	0.000386	4.5e-05	0.019836	0.019907	0.0	0.0
0.032258	0.038136	0.016722	0.012776	0.0	0.912821	0.340866	0.0	0.018308	0.0	0.094482	0.067568	0.013699	0.050302	0.083829	0.11048	0.0	0.0	0.047903	0.028694	0.0345	0.024486	0.400345	0.003462	0.008221	0.003236	0.0	0.028882	0.0	0.004298	0.023079	0.025733	0.0	3.4e-05	0.023963	0.023961	0.0	0.0
0.032258	0.027542	0.016722	0.012776	0.0	0.915385	0.341808	0.0	0.017599	0.0	0.115675	0.054054	0.013699	0.046538	0.08264	0.131108	0.0	0.0	0.040523	0.025984	0.030046	0.022159	0.410393	0.003301	0.008221	0.00312	0.0	0.02508	0.0	0.004298	0.02071	0.019043	0.0	2.2e-05	0.021067	0.021066	0.0	0.0
0.032258	0.029661	0.017837	0.012776	0.0	0.915385	0.340866	0.0	0.017741	0.0	0.126927	0.040541	0.013699	0.042274	0.08482	0.143447	0.0	0.0	0.050626	0.026624	0.032905	0.022796	0.347161	0.004263	0.007521	0.003958	0.0	0.027483	0.0	0.004298	0.02151	0.022645	0.0	3.4e-05	0.022515	0.022586	0.0	0.0
0.032258	0.016949	0.015608	0.012776	0.0	0.915385	0.339925	0.0	0.018308	0.0	0.114866	0.067568	0.027397	0.049526	0.084225	0.130313	0.0	0.0	0.050527	0.026992	0.03461	0.025083	0.428623	0.008333	0.010145	0.007599	0.0	0.028941	0.0	0.004298	0.023559	0.02316	0.0	3.4e-05	0.022153	0.022224	0.0	0.0
0.032258	0.022246	0.017837	0.012776	0.0	0.915385	0.340866	0.0	0.016463	0.000122	0.095484	0.094595	0.027397	0.040908	0.080856	0.111578	0.0	0.0	0.040498	0.024913	0.029689	0.020886	0.371995	0.007821	0.006647	0.007165	0.0	0.025099	0.0	0.002865	0.019926	0.022645	0.0	2.2e-05	0.022298	0.022369	0.0	0.0
0.032258	0.025424	0.017837	0.013937	0.0	0.915385	0.34275	0.0	0.018308	0.0	0.112246	0.040541	0.013699	0.054585	0.081054	0.128496	0.0	0.0	0.049911	0.02665	0.0345	0.024964	0.392234	0.002468	0.00962	0.002369	0.0	0.028567	0.0	0.004298	0.023223	0.022645	0.000386	3.4e-05	0.022443	0.022513	0.0	0.0
0.032258	0.009534	0.013378	0.012776	0.0	0.915385	0.343691	0.0	0.01845	0.000244	0.135057	0.054054	0.013699	0.049577	0.08482	0.150978	0.0	0.0	0.042346	0.026019	0.031393	0.022497	0.415345	0.003974	0.007521	0.00364	0.0	0.0264	0.0	0.004298	0.02127	0.022645	0.0	5.6e-05	0.022877	0.022875	0.0	0.0
0.032258	0.021186	0.016722	0.012776	0.0	0.912821	0.34275	0.0	0.018308	0.0	0.13918	0.054054	0.013699	0.04687	0.085811	0.155028	0.0	0.0	0.043098	0.025571	0.032108	0.023432	0.401278	0.004295	0.008921	0.004016	0.0	0.026735	0.0	0.004298	0.021862	0.021101	0.0	3.4e-05	0.022153	0.022151	0.0	0.0
0.032258	0.01589	0.014493	0.012776	0.0	0.910256	0.341808	0.0	0.016747	0.0	0.173821	0.040541	0.013699	0.043293	0.080856	0.18966	0.0	0.0	0.048026	0.027554	0.032795	0.023034	0.371995	0.007083	0.007696	0.006472	0.0	0.027424	0.0	0.004298	0.021734	0.02316	0.000386	3.4e-05	0.022949	0.022948	0.0	0.0
0.021505	0.044492	0.018952	0.013937	0.0	0.910256	0.340866	0.0	0.015612	0.0	0.095099	0.067568	0.013699	0.030023	0.084423	0.11048	0.0	0.0	0.047632	0.026492	0.030266	0.02198	0.353477	0.009679	0.008046	0.008783	0.0	0.025001	0.0	0.004298	0.020374	0.01544	0.000386	4.5e-05	0.020271	0.020342	0.0	0.0
0.021505	0.028602	0.018952	0.013937	0.0	0.912821	0.340866	0.0	0.021856	0.0	0.125655	0.054054	0.013699	0.063385	0.090765	0.140948	0.0	0.0	0.043049	0.027966	0.035544	0.025879	0.431206	0.004135	0.00962	0.003814	0.0	0.029907	0.0	0.004298	0.024423	0.028307	0.0	4.5e-05	0.024976	0.025047	0.0	0.0
0.032258	0.0625	0.0301	0.017422	0.0	0.917949	0.34275	0.0	0.018734	0.0	0.118334	0.040541	0.013699	0.050826	0.085612	0.132622	0.0	0.0	0.048445	0.02758	0.031421	0.022776	0.363597	0.007436	0.008221	0.006847	0.0	0.026085	0.0	0.004298	0.021222	0.018013	0.0	3.4e-05	0.020995	0.021066	0.0	0.0
0.032258	0.03178	0.026756	0.01626	0.0	0.912821	0.341808	0.0	0.018024	0.000122	0.110859	0.054054	0.013699	0.045145	0.085811	0.130805	0.0	0.0	0.045932	0.028843	0.035544	0.026734	0.45281	0.003718	0.01102	0.003438	0.0	0.029414	0.0	0.004298	0.024711	0.022645	0.0	4.5e-05	0.023384	0.023382	0.0	0.0
0.032258	0.01589	0.022297	0.015099	0.0	0.910256	0.340866	0.0	0.014476	0.0	0.09849	0.040541	0.013699	0.031725	0.077091	0.112751	0.0	0.0	0.039402	0.028221	0.032576	0.02373	0.449078	0.005417	0.008046	0.00494	0.0	0.027483	0.0	0.004298	0.022454	0.024704	0.0	2.2e-05	0.023963	0.023961	0.0	0.0
0.032258	0.032839	0.023411	0.01626	0.0	0.912821	0.340866	0.0	0.017741	0.000122	0.127312	0.067568	0.013699	0.041689	0.087	0.143598	0.0	0.0	0.052548	0.029457	0.037634	0.027928	0.478935	0.004071	0.011545	0.003785	0.0	0.031089	0.0	0.004298	0.025815	0.024189	0.000386	4.5e-05	0.023891	0.023889	0.0	0.0
0.032258	0.038136	0.024526	0.01626	0.0	0.910256	0.339925	0.0	0.018592	0.000122	0.078992	0.040541	0.013699	0.052743	0.083234	0.095454	0.0	0.0	0.048544	0.02858	0.034417	0.024466	0.473408	0.007756	0.008921	0.007165	0.0	0.028823	0.0	0.004298	0.023047	0.024704	0.000386	3.4e-05	0.024108	0.024178	0.0	0.0
0.032258	0.070975	0.036789	0.019744	0.0	0.912821	0.340866	0.0	0.018734	0.0	0.146732	0.067568	0.013699	0.048025	0.087198	0.161765	0.0	0.0	0.048507	0.028826	0.0345	0.02568	0.434364	0.004231	0.010495	0.004016	0.0	0.028468	0.0	0.004298	0.023703	0.020072	0.0	3.4e-05	0.022587	0.022658	0.0	0.0
0.032258	0.041314	0.033445	0.019744	0.0	0.915385	0.339925	0.0	0.017457	0.000244	0.11267	0.094595	0.027397	0.047225	0.081649	0.128193	0.0	0.0	0.054408	0.031133	0.039146	0.028246	0.510299	0.003365	0.01067	0.003236	0.0	0.032507	0.0	0.004298	0.026344	0.027792	0.0	3.4e-05	0.026062	0.026133	0.0	0.0
0.021505	0.022246	0.027871	0.018583	0.0	0.915385	0.339925	0.0	0.01916	0.000122	0.114596	0.054054	0.013699	0.047263	0.089972	0.131335	0.0	0.0	0.042309	0.027054	0.029607	0.02198	0.399627	0.004006	0.007871	0.003756	0.0	0.024646	0.0	0.004298	0.02047	0.015955	0.0	2.2e-05	0.020705	0.020776	0.0	0.0
0.032258	0.028602	0.027871	0.019744	0.0	0.912821	0.339925	0.0	0.020011	0.0	0.078838	0.054054	0.013699	0.052378	0.090369	0.095946	0.0	0.0	0.053916	0.033151	0.040658	0.029817	0.459054	0.004808	0.011719	0.004507	0.0	0.033709	0.0	0.004298	0.027704	0.029336	0.0	4.5e-05	0.026859	0.026929	0.0	0.0
0.032258	0.021186	0.024526	0.018583	0.0	0.912821	0.339925	0.0	0.021714	0.0	0.149545	0.094595	0.027397	0.062071	0.090963	0.163166	0.0	0.0	0.04778	0.027019	0.031668	0.023154	0.451518	0.007692	0.008746	0.007078	0.0	0.026163	0.0	0.004298	0.021446	0.018013	0.0	2.2e-05	0.021284	0.021355	0.0	0.0
0.032258	0.018008	0.023411	0.017422	0.0	0.915385	0.34275	0.0	0.020295	0.000244	0.137138	0.081081	0.027397	0.060467	0.086009	0.153931	0.0	0.0	0.046942	0.031159	0.038348	0.027848	0.443408	0.004519	0.01032	0.004132	0.0	0.03229	0.0	0.004298	0.026296	0.03088	0.0	4.5e-05	0.027221	0.027291	0.0	0.0
0.032258	0.010593	0.018952	0.01626	0.0	0.912821	0.343691	0.0	0.014902	0.000122	0.174245	0.054054	0.013699	0.028424	0.082243	0.189433	0.0	0.0	0.04109	0.026001	0.030569	0.022756	0.47305	0.005929	0.009446	0.005489	0.0	0.025927	0.0	0.004298	0.02159	0.020072	0.0	2.2e-05	0.021357	0.021355	0.0	0.0
0.032258	0.039195	0.024526	0.018583	0.0	0.912821	0.34275	0.0	0.019869	0.0	0.144883	0.054054	0.013699	0.053257	0.088981	0.160176	0.0	0.0	0.056454	0.032168	0.040768	0.029559	0.482882	0.005481	0.011719	0.005172	0.0	0.033985	0.0	0.004298	0.027656	0.029851	0.0	3.4e-05	0.026642	0.02664	0.0	0.0
0.032258	0.027542	0.023411	0.018583	0.0	0.912821	0.34275	0.0	0.019728	0.0	0.110781	0.067568	0.013699	0.045949	0.093143	0.126717	0.0	0.0	0.048864	0.029466	0.034142	0.025819	0.505419	0.01141	0.010495	0.010459	0.0	0.028173	0.0	0.004298	0.023767	0.018013	0.000386	3.4e-05	0.022443	0.022513	0.0	0.0
0.032258	0.016949	0.020067	0.01626	0.0	0.915385	0.343691	0.0	0.018308	0.0	0.097411	0.054054	0.013699	0.049741	0.084027	0.113168	0.0	0.0	0.051821	0.030229	0.034775	0.025918	0.478361	0.008429	0.01032	0.007772	0.0	0.028705	0.0	0.004298	0.023911	0.019043	0.0	4.5e-05	0.022732	0.022731	0.0	0.0
0.032258	0.029661	0.023411	0.017422	0.0	0.912821	0.343691	0.0	0.020153	0.000122	0.131165	0.054054	0.013699	0.061571	0.084621	0.147572	0.0	0.0	0.048815	0.032782	0.039778	0.029539	0.490849	0.007083	0.011545	0.00653	0.0	0.033118	0.0	0.004298	0.027528	0.029336	0.0	4.5e-05	0.026931	0.026929	0.0	0.0
0.032258	0.027542	0.023411	0.017422	0.0	0.910256	0.34275	0.0	0.019728	0.000244	0.094636	0.054054	0.013699	0.049446	0.090765	0.111691	0.0	0.0	0.038404	0.026431	0.029827	0.022497	0.420584	0.007756	0.009096	0.007107	0.0	0.025356	0.0	0.004298	0.021334	0.018528	0.000386	3.4e-05	0.021357	0.021428	0.0	0.0
0.043011	0.056144	0.03456	0.022067	0.0	0.912821	0.34275	0.0	0.018166	0.0	0.131936	0.067568	0.013699	0.047347	0.085018	0.146058	0.0	0.0	0.054704	0.03544	0.047228	0.035108	0.579057	0.004135	0.014693	0.003843	0.0	0.039383	0.0	0.004298	0.032729	0.038085	0.0	3.4e-05	0.031854	0.031924	0.0	0.0
0.043011	0.084746	0.046823	0.026713	0.0	0.912821	0.34275	0.0	0.019728	0.000122	0.112207	0.067568	0.027397	0.05062	0.089774	0.129897	0.0	0.0	0.057821	0.038124	0.047667	0.036282	0.723821	0.009712	0.015743	0.008956	0.0	0.039521	0.0	0.005731	0.033546	0.03088	0.000386	3.4e-05	0.032288	0.032358	0.0	0.0
0.043011	0.039195	0.039019	0.02439	0.0	0.912821	0.341808	0.0	0.021573	0.0	0.112477	0.067568	0.013699	0.053575	0.096512	0.126907	0.0	0.0	0.058413	0.039642	0.048877	0.036202	0.655925	0.009583	0.014518	0.008754	0.0	0.04092	0.0	0.004298	0.033898	0.034997	0.0	4.5e-05	0.035546	0.035544	0.0	0.0
0.043011	0.022246	0.03233	0.023229	0.0	0.915385	0.34275	0.0	0.021998	0.0	0.11764	0.040541	0.013699	0.062258	0.092549	0.133606	0.0	0.0	0.053312	0.034712	0.039201	0.029061	0.570803	0.011699	0.011195	0.010719	0.0	0.032783	0.0	0.004298	0.027192	0.021101	0.0	3.4e-05	0.029393	0.029463	0.0	0.0
0.043011	0.042373	0.037904	0.025552	0.0	0.912821	0.34275	0.0	0.021573	0.0	0.289457	0.054054	0.013699	0.052027	0.097701	0.303206	0.0	0.0	0.050798	0.038475	0.044011	0.032682	0.532046	0.005224	0.012244	0.004883	0.0	0.037117	0.0	0.004298	0.030809	0.031395	0.0	4.5e-05	0.033664	0.033734	0.0	0.0
0.043011	0.01589	0.0301	0.023229	0.0	0.912821	0.343691	0.0	0.017741	0.000122	0.115829	0.067568	0.013699	0.040759	0.08799	0.130994	0.0	0.0	0.049566	0.03523	0.039503	0.029817	0.539295	0.008077	0.011719	0.007483	0.0	0.033138	0.0	0.004298	0.027896	0.022645	0.000386	4.5e-05	0.029899	0.02997	0.0	0.0
0.043011	0.029661	0.0301	0.023229	0.0	0.912821	0.343691	0.0	0.023843	0.000122	0.11213	0.067568	0.027397	0.057737	0.103646	0.129102	0.0	0.0	0.060224	0.038721	0.043626	0.032144	0.550061	0.006154	0.012244	0.005692	0.0	0.036684	0.0	0.004298	0.030265	0.027792	0.0	4.5e-05	0.031564	0.031562	0.0	0.0
0.043011	0.026483	0.028986	0.023229	0.0	0.910256	0.34275	0.0	0.021998	0.0	0.112361	0.054054	0.013699	0.056839	0.095719	0.128269	0.0	0.0	0.049295	0.035317	0.042224	0.032204	0.580133	0.009231	0.013993	0.008523	0.0	0.035778	0.0	0.004298	0.030377	0.027792	0.0	2.2e-05	0.03113	0.0312	0.0	0.0
0.053763	0.026483	0.026756	0.023229	0.0	0.910256	0.343691	0.0	0.023985	0.0	0.121224	0.067568	0.027397	0.067373	0.097503	0.137315	0.0	0.0	0.058585	0.038756	0.042912	0.031747	0.537214	0.006218	0.011719	0.005807	0.0	0.035994	0.0	0.004298	0.029801	0.026763	0.0	2.2e-05	0.031275	0.031345	0.0	0.0
0.053763	0.060381	0.03456	0.025552	0.0	0.912821	0.344633	0.0	0.023559	0.000122	0.096255	0.067568	0.027397	0.061243	0.099485	0.111843	0.0	0.0	0.060396	0.03894	0.045523	0.033974	0.59054	0.00625	0.014343	0.005749	0.0	0.038043	0.0	0.004298	0.031721	0.028307	0.0	4.5e-05	0.031347	0.031417	0.0	0.0
0.053763	0.026483	0.028986	0.02439	0.0	0.912821	0.34275	0.0	0.024411	0.0	0.219752	0.094595	0.027397	0.061697	0.10325	0.233602	0.0	0.0	0.05707	0.038239	0.042774	0.031607	0.591904	0.009936	0.012594	0.009216	0.0	0.036132	0.0	0.004298	0.029881	0.027277	0.000386	3.4e-05	0.031202	0.031273	0.0	0.0
0.053763	0.018008	0.024526	0.023229	0.0	0.912821	0.341808	0.0	0.025688	0.0	0.113556	0.067568	0.027397	0.070894	0.102061	0.130162	0.0	0.0	0.058832	0.041379	0.047035	0.035427	0.577621	0.011346	0.014168	0.010372	0.0	0.039304	0.0	0.004298	0.03305	0.030365	0.000386	2.2e-05	0.033447	0.033517	0.0	0.0
0.043011	0.049788	0.0301	0.02439	0.0	0.912821	0.341808	0.0	0.028527	0.0	0.079878	0.121622	0.041096	0.059378	0.122275	0.096363	0.0	0.0	0.050909	0.03673	0.039228	0.029678	0.586234	0.007853	0.011719	0.00731	0.0	0.032744	0.0	0.004298	0.027624	0.020072	0.000386	2.2e-05	0.029248	0.029318	0.0	0.0
0.043011	0.033898	0.028986	0.02439	0.0	0.912821	0.341808	0.0	0.025688	0.0	0.149545	0.094595	0.027397	0.065213	0.105628	0.164604	0.0	0.0	0.054519	0.038853	0.043929	0.032682	0.545755	0.005192	0.012419	0.004912	0.0	0.036861	0.0	0.004298	0.030665	0.028307	0.000386	4.5e-05	0.032795	0.032865	0.0	0.0
0.032258	0.012712	0.022297	0.022067	0.0	0.912821	0.340866	0.0	0.023701	0.0	0.111937	0.067568	0.027397	0.055156	0.105034	0.128193	0.0	0.0	0.051193	0.036291	0.042582	0.032125	0.566066	0.009904	0.013469	0.009072	0.0	0.035856	0.0	0.004298	0.030185	0.026763	0.0	3.4e-05	0.031564	0.031635	0.0	0.0
0.043011	0.012712	0.020067	0.019744	0.0	0.912821	0.339925	0.0	0.021998	0.0	0.115906	0.081081	0.027397	0.036667	0.112564	0.131941	0.0	0.0	0.055776	0.039467	0.043901	0.032582	0.5253	0.007885	0.012244	0.007338	0.0	0.036901	0.0	0.004298	0.030633	0.028307	0.000386	3.4e-05	0.032868	0.032938	0.0	0.0
0.043011	0.019068	0.020067	0.019744	0.0	0.915385	0.340866	0.0	0.02654	0.000122	0.113248	0.067568	0.013699	0.058213	0.114943	0.128383	0.0	0.0	0.059411	0.039493	0.045413	0.034034	0.56865	0.008333	0.013993	0.007743	0.0	0.037728	0.0	0.004298	0.031577	0.026763	0.0	3.4e-05	0.032144	0.032214	0.0	0.0
0.053763	0.029661	0.022297	0.019744	0.0	0.912821	0.340866	0.0	0.028243	0.000122	0.129046	0.121622	0.041096	0.061211	0.119501	0.14655	0.0	0.0	0.057735	0.040239	0.045056	0.033616	0.586091	0.006859	0.012944	0.006298	0.0	0.037649	0.0	0.004298	0.031385	0.027277	0.0	3.4e-05	0.033157	0.033155	0.0	0.0
0.043011	0.022246	0.021182	0.019744	0.0	0.910256	0.339925	0.0	0.03023	0.000122	0.100108	0.108108	0.041096	0.07117	0.120095	0.115211	0.0	0.0	0.057797	0.038502	0.044561	0.033358	0.567358	0.007147	0.013644	0.006558	0.0	0.037157	0.0	0.004298	0.031081	0.026248	0.0	3.4e-05	0.031999	0.032069	0.0	0.0
0.043011	0.026483	0.021182	0.019744	0.0	0.912821	0.340866	0.0	0.029236	0.000244	0.128661	0.108108	0.041096	0.064998	0.12069	0.144885	0.0	0.0	0.058092	0.039984	0.042692	0.031409	0.527596	0.011891	0.011195	0.010921	0.0	0.035797	0.0	0.004298	0.02948	0.025733	0.000386	3.4e-05	0.031999	0.032069	0.0	0.0
0.043011	0.013771	0.017837	0.019744	0.0	0.912821	0.340866	0.0	0.030372	0.0	0.0998	0.121622	0.041096	0.06316	0.127229	0.115325	0.0	0.0	0.057723	0.039353	0.044149	0.033457	0.539654	0.009391	0.013644	0.008639	0.0	0.036763	0.0	0.004298	0.031065	0.024189	0.0	2.2e-05	0.031782	0.031852	0.0	0.0
0.043011	0.012712	0.015608	0.018583	0.0	0.912821	0.340866	0.0	0.034062	0.0	0.130086	0.108108	0.041096	0.086352	0.12287	0.146096	0.0	0.0	0.058252	0.042642	0.046898	0.035049	0.588459	0.011699	0.013294	0.010834	0.0	0.039284	0.0	0.004298	0.032793	0.030365	0.000386	3.4e-05	0.03446	0.03453	0.0	0.0
0.043011	0.043432	0.022297	0.019744	0.0	0.912821	0.341808	0.0	0.038745	0.000122	0.080379	0.175676	0.054795	0.048581	0.180341	0.096817	0.0	0.0	0.058203	0.037703	0.041427	0.03117	0.542956	0.0075	0.012069	0.006905	0.0	0.034517	0.0	0.004298	0.029	0.021616	0.0	2.2e-05	0.029972	0.030042	0.0	0.0
0.053763	0.020127	0.017837	0.018583	0.0	0.912821	0.34275	0.0	0.031507	0.000122	0.154477	0.108108	0.041096	0.0773	0.119897	0.169978	0.0	0.0	0.056256	0.041361	0.048767	0.036282	0.569152	0.008365	0.014343	0.007714	0.0	0.041018	0.0	0.004298	0.034122	0.035512	0.0	1.1e-05	0.036198	0.036268	0.0	0.0
0.043011	0.024364	0.018952	0.018583	0.0	0.915385	0.344633	0.0	0.031791	0.000122	0.157213	0.121622	0.041096	0.065297	0.130995	0.171568	0.0	0.0	0.058511	0.042212	0.044699	0.033955	0.576688	0.009615	0.013644	0.008812	0.0	0.037137	0.0	0.004298	0.031449	0.024189	0.0	3.4e-05	0.031782	0.031852	0.0	0.0
0.043011	0.012712	0.015608	0.017422	0.0	0.915385	0.345574	0.0	0.029946	0.000244	0.132861	0.135135	0.054795	0.069833	0.119699	0.149578	0.0	0.0	0.057895	0.042642	0.047365	0.035964	0.624417	0.009647	0.014518	0.00887	0.0	0.039541	0.0	0.004298	0.033466	0.029851	0.000386	3.4e-05	0.034098	0.034168	0.0	0.0
0.043011	0.026483	0.016722	0.01626	0.0	0.912821	0.344633	0.0	0.030088	0.000244	0.141222	0.108108	0.041096	0.063792	0.125446	0.156504	0.0	0.0	0.060889	0.040475	0.045221	0.033517	0.588028	0.01016	0.012944	0.009303	0.0	0.037886	0.0	0.004298	0.031401	0.027792	0.0	3.4e-05	0.032795	0.032865	0.0	0.0
0.043011	0.037076	0.022297	0.018583	0.0	0.912821	0.344633	0.0	0.030656	0.0	0.096601	0.108108	0.041096	0.071619	0.121482	0.113281	0.0	0.0	0.053731	0.040256	0.045496	0.03479	0.579846	0.009263	0.014343	0.008668	0.0	0.037984	0.0	0.004298	0.032345	0.027277	0.0	2.2e-05	0.03323	0.0333	0.0	0.0
0.043011	0.056144	0.027871	0.019744	0.0	0.912821	0.344633	0.0	0.03023	0.0	0.132321	0.081081	0.027397	0.075191	0.116924	0.147496	0.0	0.0	0.060544	0.041546	0.046073	0.034512	0.607766	0.00984	0.013469	0.009014	0.0	0.038477	0.0	0.004298	0.032201	0.028307	0.000386	3.4e-05	0.033519	0.033589	0.0	0.0
0.043011	0.026483	0.023411	0.018583	0.0	0.912821	0.343691	0.0	0.029095	0.0	0.11267	0.081081	0.027397	0.071642	0.114744	0.128686	0.0	0.0	0.060409	0.041914	0.044918	0.034531	0.610852	0.010929	0.014518	0.010025	0.0	0.037117	0.0	0.004298	0.031769	0.022131	0.0	2.2e-05	0.030985	0.031055	0.0	0.0
0.043011	0.059322	0.0301	0.019744	0.0	0.912821	0.343691	0.0	0.029662	0.0	0.115444	0.094595	0.041096	0.066429	0.121681	0.131941	0.0	0.0	0.06132	0.042897	0.049729	0.037177	0.652049	0.011378	0.015393	0.010314	0.0	0.041826	0.0	0.004298	0.034922	0.034483	0.000386	4.5e-05	0.035691	0.035688	0.0	0.0
0.032258	0.041314	0.0301	0.022067	0.0	0.910256	0.343691	0.0	0.024695	0.0	0.123767	0.108108	0.027397	0.042816	0.120095	0.139889	0.0	0.0	0.061702	0.039326	0.043407	0.032682	0.551927	0.011731	0.013469	0.010777	0.0	0.036349	0.0	0.004298	0.030537	0.022645	0.0	2.2e-05	0.030406	0.030476	0.0	0.0
0.043011	0.029661	0.028986	0.022067	0.0	0.907692	0.34275	0.0	0.031223	0.0	0.127428	0.108108	0.041096	0.069398	0.125446	0.144203	0.0	0.0	0.064598	0.043248	0.050499	0.037177	0.593196	0.005288	0.014518	0.00494	0.0	0.042181	0.0	0.004298	0.034778	0.035512	0.0	3.4e-05	0.035691	0.035761	0.0	0.0
0.032258	0.075212	0.043478	0.026713	0.0	0.907692	0.340866	0.0	0.029804	0.0	0.116947	0.121622	0.041096	0.071993	0.117519	0.132016	0.0	0.0	0.055985	0.04023	0.041537	0.031468	0.680399	0.011442	0.012419	0.010488	0.0	0.034812	0.0	0.004298	0.0294	0.021101	0.000386	2.2e-05	0.030189	0.030259	0.0	0.0
0.032258	0.032839	0.035674	0.025552	0.0	0.910256	0.340866	0.0	0.028385	0.0	0.11267	0.067568	0.027397	0.065536	0.116726	0.128231	0.0	0.0	0.056232	0.040923	0.047585	0.035327	0.66303	0.010994	0.013644	0.010025	0.0	0.040132	0.0	0.004298	0.033322	0.034483	0.000386	3.4e-05	0.035401	0.035471	0.0	0.0
0.032258	0.050847	0.044593	0.029036	0.0	0.910256	0.340866	0.0	0.034772	0.0	0.112477	0.148649	0.054795	0.072811	0.136544	0.129178	0.0	0.0	0.057353	0.03894	0.042279	0.032105	0.682265	0.009167	0.013119	0.008407	0.0	0.035088	0.0	0.004298	0.029705	0.021101	0.000386	4.5e-05	0.030117	0.030187	0.0	0.0
0.032258	0.029661	0.040134	0.027875	0.0	0.910256	0.340866	0.0	0.029804	0.0	0.115945	0.135135	0.041096	0.064914	0.12287	0.130881	0.0	0.0	0.062786	0.042054	0.0483	0.035944	0.672073	0.01234	0.013993	0.011354	0.0	0.040329	0.0	0.004298	0.033562	0.031909	0.0	1.1e-05	0.034605	0.034675	0.0	0.0
0.032258	0.033898	0.037904	0.027875	0.0	0.910256	0.340866	0.0	0.028527	0.0	0.113286	0.094595	0.027397	0.06576	0.117321	0.130616	0.0	0.0	0.0567	0.03773	0.042224	0.031846	0.66504	0.009487	0.012594	0.008639	0.0	0.035147	0.0	0.004298	0.029593	0.02316	0.0	3.4e-05	0.030261	0.030332	0.0	0.0
0.043011	0.025424	0.033445	0.025552	0.0	0.907692	0.341808	0.0	0.028527	0.0	0.104847	0.108108	0.041096	0.071544	0.112366	0.120662	0.0	0.0	0.060803	0.03994	0.044204	0.032682	0.615086	0.008269	0.012594	0.007599	0.0	0.037038	0.0	0.004298	0.030649	0.026763	0.0	2.2e-05	0.031854	0.031924	0.0	0.0
0.043011	0.039195	0.036789	0.027875	0.0	0.910256	0.34275	0.0	0.03321	0.0	0.128699	0.121622	0.041096	0.072821	0.130598	0.144014	0.0	0.0	0.059558	0.041747	0.047558	0.036143	0.694179	0.009615	0.014868	0.008783	0.0	0.039659	0.0	0.004298	0.033594	0.029851	0.000386	4.5e-05	0.033519	0.033589	0.0	0.0
0.043011	0.022246	0.031215	0.025552	0.0	0.912821	0.341808	0.0	0.035907	0.0	0.200986	0.121622	0.054795	0.08055	0.134166	0.214488	0.0	0.0	0.062749	0.039019	0.042994	0.032085	0.685638	0.008942	0.012594	0.008205	0.0	0.035659	0.0	0.004298	0.029737	0.021616	0.0	2.2e-05	0.030044	0.030114	0.0	0.0
0.043011	0.032839	0.031215	0.025552	0.0	0.912821	0.341808	0.0	0.022992	0.0	0.100069	0.081081	0.027397	0.047772	0.107214	0.117142	0.0	0.0	0.064327	0.044905	0.051324	0.03855	0.703079	0.012212	0.015393	0.011123	0.0	0.042831	0.0	0.004298	0.035914	0.034997	0.0	4.5e-05	0.036053	0.036123	0.0	0.0
0.043011	0.01589	0.024526	0.023229	0.0	0.910256	0.341808	0.0	0.037042	0.0	0.128622	0.108108	0.041096	0.078712	0.140111	0.144582	0.0	0.0	0.05638	0.038853	0.040905	0.030553	0.673078	0.009455	0.011545	0.008668	0.0	0.034123	0.0	0.004298	0.028472	0.021101	0.000386	2.2e-05	0.029755	0.029825	0.0	0.0
0.043011	0.013771	0.021182	0.022067	0.0	0.910256	0.341808	0.0	0.034488	0.0	0.119798	0.108108	0.041096	0.081424	0.12822	0.135385	0.0	0.0	0.069834	0.045037	0.052726	0.038947	0.68815	0.00609	0.015393	0.005692	0.0	0.043796	0.0	0.004298	0.036202	0.034997	0.000386	2.2e-05	0.036343	0.036412	0.0	0.0
0.043011	0.026483	0.022297	0.022067	0.0	0.910256	0.340866	0.0	0.033636	0.0	0.112631	0.094595	0.027397	0.074191	0.130995	0.129215	0.0	0.0	0.058462	0.040853	0.044231	0.033875	0.744779	0.007244	0.013993	0.006703	0.0	0.036644	0.0	0.004298	0.031257	0.022131	0.0	4.5e-05	0.031275	0.031345	0.0	0.0
0.043011	0.04661	0.026756	0.023229	0.0	0.910256	0.339925	0.0	0.038178	0.0	0.080418	0.121622	0.041096	0.075346	0.14784	0.09659	0.0	0.0	0.060174	0.042677	0.04753	0.035486	0.690017	0.007692	0.013993	0.007136	0.0	0.039698	0.0	0.004298	0.03313	0.029851	0.000386	1.1e-05	0.034026	0.034096	0.0	0.0
0.043011	0.058263	0.031215	0.025552	0.0	0.910256	0.339925	0.0	0.03392	0.0	0.148351	0.121622	0.041096	0.071624	0.134166	0.163658	0.0	0.0	0.061875	0.0418	0.0483	0.037018	0.756908	0.009615	0.016092	0.008899	0.0	0.039915	0.0	0.004298	0.034074	0.026763	0.000386	3.4e-05	0.03294	0.03301	0.0	0.0
0.053763	0.041314	0.033445	0.026713	0.0	0.910256	0.340866	0.0	0.034488	0.0	0.113787	0.135135	0.054795	0.07845	0.130598	0.130351	0.0	0.0	0.065189	0.043581	0.047283	0.034969	0.684418	0.011763	0.013119	0.010806	0.0	0.039403	0.0	0.004298	0.032617	0.028821	0.0	2.2e-05	0.033447	0.033517	0.0	0.0
0.043011	0.033898	0.03233	0.025552	0.0	0.910256	0.341808	0.0	0.03463	0.0	0.116369	0.108108	0.041096	0.085983	0.12505	0.131373	0.0	0.0	0.058018	0.040151	0.045881	0.034929	0.678318	0.010096	0.014518	0.009303	0.0	0.03828	0.0	0.004298	0.032489	0.027277	0.000386	4.5e-05	0.032578	0.032576	0.0	0.0
0.043011	0.033898	0.031215	0.025552	0.0	0.910256	0.34275	0.0	0.038745	0.000122	0.096524	0.121622	0.041096	0.07399	0.151209	0.114038	0.0	0.0	0.065337	0.043888	0.04852	0.036143	0.718438	0.006603	0.014343	0.006183	0.0	0.040407	0.0	0.004298	0.033658	0.029851	0.0	2.2e-05	0.034026	0.034096	0.0	0.0
0.043011	0.047669	0.033445	0.025552	0.0	0.910256	0.343691	0.0	0.038036	0.0	0.128506	0.148649	0.054795	0.069244	0.153191	0.14356	0.0	0.0	0.062725	0.043493	0.04863	0.037157	0.753176	0.008526	0.015743	0.00783	0.0	0.04023	0.0	0.004298	0.03425	0.027792	0.0	2.2e-05	0.03323	0.0333	0.0	0.0
0.043011	0.040254	0.03233	0.025552	0.0	0.910256	0.343691	0.0	0.032785	0.0	0.11606	0.121622	0.041096	0.046912	0.15438	0.132016	0.0	0.0	0.053965	0.039756	0.043352	0.032264	0.696978	0.006987	0.011894	0.006443	0.0	0.036467	0.0	0.004298	0.030329	0.028307	0.000386	3.4e-05	0.032723	0.03272	0.0	0.0
0.043011	0.052966	0.035674	0.026713	0.0	0.933333	0.352166	0.0	0.036758	0.0	0.119837	0.135135	0.054795	0.079175	0.138922	0.125355	0.0	0.0	0.066631	0.043467	0.048245	0.036501	0.672791	0.008974	0.015043	0.008292	0.0	0.039856	0.0	0.004298	0.033626	0.026763	0.000386	3.4e-05	0.032433	0.032431	0.0	0.0
0.043011	0.069915	0.042363	0.029036	0.0	0.946154	0.353107	0.0	0.032926	0.000244	0.040613	0.081081	0.027397	0.082888	0.121284	0.062034	0.0	0.0	0.061283	0.043107	0.046211	0.03477	0.695543	0.009872	0.013644	0.009014	0.0	0.038398	0.0	0.004298	0.032281	0.026248	0.0	2.2e-05	0.032578	0.032648	0.0	0.0
0.043011	0.029661	0.03456	0.026713	0.0	0.930769	0.345574	0.0	0.032785	0.0	0.130356	0.081081	0.027397	0.071698	0.129608	0.149048	0.0	0.0	0.060618	0.04159	0.044424	0.03292	0.617527	0.009712	0.012419	0.008928	0.0	0.037117	0.0	0.004298	0.030761	0.026763	0.000386	4.5e-05	0.032071	0.032141	0.0	0.0
0.043011	0.014831	0.028986	0.02439	0.0	0.925641	0.343691	0.0	0.030656	0.0	0.187616	0.094595	0.027397	0.075551	0.118312	0.201733	0.0	0.0	0.062947	0.042572	0.047805	0.036441	0.687792	0.011538	0.015218	0.010661	0.0	0.03958	0.0	0.004298	0.03361	0.027277	0.000386	3.4e-05	0.032578	0.032648	0.0	0.0
0.043011	0.019068	0.024526	0.023229	0.0	0.925641	0.34275	0.0	0.042293	0.0	0.116253	0.135135	0.054795	0.069978	0.169837	0.132281	0.0	0.0	0.061591	0.042169	0.046101	0.034074	0.676452	0.011154	0.012769	0.010257	0.0	0.038555	0.0	0.004298	0.031897	0.029851	0.000386	3.4e-05	0.032868	0.032938	0.0	0.0
0.043011	0.013771	0.021182	0.022067	0.0	0.925641	0.34275	0.0	0.035339	0.000122	0.098913	0.121622	0.041096	0.079184	0.133373	0.115931	0.0	0.0	0.059324	0.040221	0.046265	0.034909	0.667767	0.010769	0.014168	0.009852	0.0	0.038437	0.0	0.004298	0.032377	0.028307	0.000386	2.2e-05	0.032216	0.032286	0.0	0.0
0.043011	0.039195	0.026756	0.02439	0.0	0.928205	0.341808	0.0	0.032926	0.000122	0.116215	0.121622	0.041096	0.078572	0.124851	0.130275	0.0	0.0	0.069822	0.045484	0.050526	0.037475	0.716142	0.006218	0.014693	0.005749	0.0	0.041924	0.0	0.004298	0.034778	0.031395	0.000386	2.2e-05	0.034388	0.034458	0.0	0.0
0.043011	0.057203	0.03233	0.025552	0.0	0.928205	0.341808	0.0	0.029946	0.000489	0.112939	0.094595	0.027397	0.044079	0.143678	0.13001	0.0	0.0	0.064499	0.041949	0.047997	0.036361	0.71162	0.008045	0.015043	0.007338	0.0	0.039678	0.0	0.004298	0.033514	0.027792	0.000386	3.4e-05	0.03265	0.03272	0.0	0.0
0.043011	0.036017	0.0301	0.025552	0.0	0.928205	0.34275	0.0	0.032643	0.000122	0.128429	0.094595	0.027397	0.068089	0.132184	0.143787	0.0	0.0	0.066618	0.044098	0.04742	0.035029	0.703797	0.009647	0.013469	0.008754	0.0	0.039442	0.0	0.004298	0.032601	0.028307	0.000386	2.2e-05	0.033085	0.033155	0.0	0.0
0.043011	0.048729	0.035674	0.026713	0.0	0.928205	0.341808	0.0	0.038745	0.0	0.116099	0.121622	0.041096	0.074607	0.150416	0.13247	0.0	0.0	0.058893	0.040309	0.043324	0.033059	0.656858	0.009231	0.013644	0.008407	0.0	0.035955	0.0	0.004298	0.030585	0.022131	0.000386	3.4e-05	0.030551	0.030549	0.0	0.0
0.043011	0.043432	0.03456	0.026713	0.0	0.925641	0.340866	0.0	0.03392	0.0	0.112939	0.121622	0.041096	0.070305	0.135355	0.128648	0.0	0.0	0.058856	0.041625	0.047722	0.035307	0.648676	0.009391	0.013469	0.008552	0.0	0.039935	0.0	0.004298	0.033066	0.032939	0.0	3.4e-05	0.034677	0.034747	0.0	0.0
0.032258	0.127119	0.054627	0.033682	0.0	0.925641	0.340866	0.0	0.032643	0.000122	0.116715	0.094595	0.041096	0.081588	0.121482	0.132508	0.0	0.0	0.060778	0.038625	0.042939	0.032463	0.61279	0.009679	0.012944	0.008812	0.0	0.035581	0.0	0.004298	0.030009	0.021616	0.000386	3.4e-05	0.029827	0.029897	0.0	0.0
0.043011	0.081568	0.054627	0.034843	0.0	0.925641	0.340866	0.0	0.031081	0.0	0.096756	0.094595	0.027397	0.068481	0.125644	0.11313	0.0	0.0	0.058597	0.042265	0.048822	0.03666	0.675303	0.011923	0.014868	0.010863	0.0	0.04088	0.0	0.004298	0.034266	0.033453	0.0	3.4e-05	0.035112	0.035182	0.0	0.0
0.043011	0.100636	0.068004	0.04065	0.0	0.925641	0.341808	0.0	0.03023	0.0	0.305333	0.094595	0.027397	0.074485	0.117519	0.318459	0.0	0.0	0.065916	0.042835	0.046101	0.035049	0.731501	0.006603	0.014518	0.006067	0.0	0.037846	0.0	0.004298	0.032105	0.021616	0.000386	5.6e-05	0.030768	0.030838	0.0	0.0
0.043011	0.048729	0.056856	0.038328	0.0	0.923077	0.340866	0.0	0.030514	0.000244	0.115868	0.108108	0.041096	0.070109	0.121681	0.133	0.0	0.0	0.065275	0.043695	0.050801	0.038032	0.701428	0.008077	0.015393	0.007483	0.0	0.04222	0.0	0.004298	0.035306	0.033453	0.000386	4.5e-05	0.034822	0.034892	0.0	0.0
0.043011	0.034958	0.051282	0.037166	0.0	0.925641	0.340866	0.0	0.035907	0.000122	0.09691	0.121622	0.041096	0.067738	0.14566	0.111351	0.0	0.0	0.05431	0.0388	0.040795	0.030891	0.645374	0.006603	0.011894	0.006038	0.0	0.034024	0.0	0.004298	0.028744	0.022645	0.000386	2.2e-05	0.029537	0.029608	0.0	0.0
0.043011	0.042373	0.051282	0.037166	0.0	0.928205	0.340866	0.0	0.035055	0.000122	0.136136	0.094595	0.041096	0.085254	0.127626	0.151433	0.0	0.0	0.059521	0.041353	0.046183	0.035347	0.662312	0.006923	0.015218	0.006356	0.0	0.038477	0.0	0.004298	0.032793	0.026248	0.0	1.1e-05	0.031782	0.031852	0.0	0.0
0.053763	0.03178	0.046823	0.036005	0.0	0.925641	0.340866	0.0	0.033494	0.0	0.141839	0.094595	0.027397	0.072409	0.132184	0.1587	0.0	0.0	0.060174	0.041546	0.04676	0.034691	0.685064	0.007404	0.013119	0.006818	0.0	0.039048	0.0	0.004298	0.032393	0.030365	0.0	2.2e-05	0.033664	0.033734	0.0	0.0
0.043011	0.011653	0.036789	0.033682	0.0	0.925641	0.340866	0.0	0.030372	0.000122	0.170815	0.081081	0.027397	0.071451	0.119897	0.185307	0.0	0.0	0.058363	0.040177	0.042252	0.032065	0.617383	0.006699	0.013119	0.006096	0.0	0.03499	0.0	0.004298	0.029609	0.021101	0.0	3.4e-05	0.029755	0.029825	0.0	0.0
0.053763	0.022246	0.03456	0.03252	0.0	0.925641	0.339925	0.0	0.033778	0.0	0.117871	0.121622	0.041096	0.072428	0.133175	0.134363	0.0	0.0	0.06477	0.044458	0.050307	0.037515	0.65492	0.009423	0.014868	0.008581	0.0	0.041885	0.0	0.004298	0.034906	0.033453	0.0	1.1e-05	0.035257	0.035326	0.0	0.0
0.043011	0.03178	0.03456	0.03252	0.0	0.928205	0.339925	0.0	0.024269	0.000244	0.097526	0.081081	0.027397	0.0543	0.108006	0.111654	0.0	0.0	0.056762	0.039686	0.041482	0.031369	0.639489	0.008494	0.012244	0.007801	0.0	0.034438	0.0	0.004298	0.029064	0.020587	0.000386	3.4e-05	0.02961	0.029608	0.0	0.0
0.053763	0.041314	0.035674	0.033682	0.0	0.930769	0.340866	0.0	0.034346	0.0	0.134402	0.108108	0.041096	0.083547	0.12604	0.150449	0.0	0.0	0.05553	0.042098	0.04819	0.036302	0.657719	0.009135	0.014693	0.008379	0.0	0.040585	0.0	0.004298	0.034122	0.034997	0.0	3.4e-05	0.035184	0.035182	0.0	0.0
0.043011	0.058263	0.043478	0.036005	0.0	0.928205	0.341808	0.0	0.030372	0.000244	0.111783	0.094595	0.027397	0.068524	0.122275	0.129215	0.0	0.0	0.063476	0.039335	0.043517	0.032682	0.681763	0.008301	0.013818	0.007512	0.0	0.036526	0.0	0.004298	0.030617	0.023675	0.0	3.4e-05	0.029899	0.02997	0.0	0.0
0.043011	0.038136	0.039019	0.034843	0.0	0.925641	0.341808	0.0	0.030656	0.0	0.112708	0.094595	0.027397	0.070048	0.122473	0.12808	0.0	0.0	0.06063	0.043449	0.050884	0.038211	0.683342	0.010673	0.015743	0.00965	0.0	0.042594	0.0	0.004298	0.035706	0.035512	0.0	3.4e-05	0.035981	0.03605	0.0	0.0
0.043011	0.051907	0.044593	0.037166	0.0	0.925641	0.341808	0.0	0.02952	0.000122	0.131473	0.108108	0.041096	0.065185	0.121879	0.148897	0.0	0.0	0.052967	0.038616	0.040877	0.031389	0.693462	0.0075	0.012769	0.006847	0.0	0.034202	0.0	0.004298	0.029224	0.021616	0.000386	3.4e-05	0.029393	0.029463	0.0	0.0
0.043011	0.082627	0.060201	0.042973	0.0	0.923077	0.340866	0.0	0.031507	0.000122	0.112747	0.121622	0.041096	0.068743	0.126833	0.127474	0.0	0.0	0.057316	0.042204	0.045303	0.034213	0.60468	0.006506	0.012944	0.006096	0.0	0.037886	0.0	0.004298	0.031913	0.028821	0.000386	4.5e-05	0.033012	0.03301	0.0	0.0
0.043011	0.040254	0.051282	0.04065	0.0	0.925641	0.340866	0.0	0.03094	0.0	0.115405	0.108108	0.041096	0.076561	0.11851	0.131108	0.0	0.0	0.055406	0.039203	0.044094	0.033457	0.621474	0.013077	0.013644	0.011932	0.0	0.036763	0.0	0.004298	0.031097	0.025733	0.000386	2.2e-05	0.031564	0.031635	0.0	0.0
0.043011	0.022246	0.043478	0.038328	0.0	0.930769	0.34275	0.0	0.030656	0.0	0.115367	0.108108	0.041096	0.073644	0.119302	0.129783	0.0	0.0	0.063834	0.040344	0.044506	0.0329	0.574248	0.012788	0.012769	0.011672	0.0	0.03692	0.0	0.004298	0.030537	0.024704	0.000386	3.4e-05	0.031202	0.031273	0.0	0.0
0.043011	0.029661	0.041249	0.037166	0.0	0.930769	0.344633	0.0	0.029378	0.000122	0.112323	0.135135	0.041096	0.064297	0.122077	0.130124	0.0	0.0	0.057193	0.042502	0.046348	0.035128	0.604895	0.0125	0.013993	0.011441	0.0	0.038595	0.0	0.004298	0.032633	0.028821	0.0	3.4e-05	0.033085	0.033155	0.0	0.0
0.043011	0.029661	0.039019	0.036005	0.0	0.920513	0.341808	0.0	0.024695	0.0	0.116137	0.094595	0.027397	0.042119	0.120491	0.134401	0.0	0.0	0.058314	0.038975	0.040877	0.030752	0.60023	0.010865	0.011894	0.009939	0.0	0.033886	0.0	0.004298	0.028472	0.020072	0.000386	4.5e-05	0.029103	0.029173	0.0	0.0
0.043011	0.028602	0.036789	0.036005	0.0	0.920513	0.340866	0.0	0.031933	0.000122	0.112477	0.108108	0.041096	0.070235	0.127229	0.126604	0.0	0.0	0.061702	0.043212	0.050059	0.037595	0.639848	0.011154	0.015043	0.01017	0.0	0.041708	0.0	0.004298	0.03497	0.034483	0.000386	5.6e-05	0.035112	0.035182	0.0	0.0
0.043011	0.051907	0.044593	0.038328	0.0	0.925641	0.340866	0.0	0.030372	0.000122	0.104963	0.081081	0.027397	0.076959	0.115735	0.119829	0.0	0.0	0.052856	0.037853	0.040218	0.030673	0.622623	0.008686	0.012069	0.008003	0.0	0.033551	0.0	0.004298	0.028504	0.021101	0.000386	3.4e-05	0.029248	0.029318	0.0	0.0
0.043011	0.052966	0.046823	0.038328	0.0	0.925641	0.341808	0.0	0.030372	0.0	0.170006	0.067568	0.027397	0.076356	0.116528	0.187275	0.0	0.0	0.062589	0.042528	0.04786	0.035526	0.600373	0.009199	0.014168	0.008494	0.0	0.04023	0.0	0.004298	0.033386	0.031909	0.0	2.2e-05	0.033664	0.033662	0.0	0.0
0.043011	0.045551	0.044593	0.038328	0.0	0.923077	0.339925	0.0	0.032217	0.000122	0.159487	0.094595	0.041096	0.077997	0.122275	0.173725	0.0	0.0	0.067185	0.04223	0.046183	0.03483	0.660375	0.011538	0.014343	0.010574	0.0	0.038024	0.0	0.004298	0.032025	0.02316	0.0	2.2e-05	0.030551	0.030621	0.0	0.0
0.043011	0.04661	0.044593	0.038328	0.0	0.923077	0.338983	0.0	0.031791	0.000122	0.115945	0.094595	0.027397	0.065821	0.1304	0.132168	0.0	0.0	0.062232	0.041958	0.045743	0.033974	0.614512	0.011603	0.013119	0.010574	0.0	0.038063	0.0	0.004298	0.031609	0.027277	0.000386	5.6e-05	0.032361	0.032431	0.0	0.0
0.043011	0.029661	0.040134	0.037166	0.0	0.925641	0.338983	0.0	0.034913	0.0	0.096293	0.108108	0.041096	0.066134	0.143282	0.112032	0.0	0.0	0.056404	0.03994	0.045358	0.034512	0.620685	0.011314	0.014343	0.010372	0.0	0.037669	0.0	0.004298	0.031961	0.026763	0.0	2.2e-05	0.031926	0.031997	0.0	0.0
0.032258	0.048729	0.042363	0.037166	0.0	0.925641	0.338983	0.0	0.029804	0.0	0.116099	0.067568	0.027397	0.076225	0.114546	0.131713	0.0	0.0	0.061123	0.041668	0.045468	0.033855	0.598722	0.012468	0.012944	0.011326	0.0	0.037984	0.0	0.004298	0.031609	0.028307	0.000386	3.4e-05	0.032506	0.032503	0.0	0.0
0.043011	0.041314	0.040134	0.036005	0.0	0.928205	0.340866	0.0	0.035055	0.000122	0.098605	0.108108	0.041096	0.069347	0.140706	0.113622	0.0	0.0	0.060236	0.040274	0.046788	0.035685	0.631451	0.013974	0.015218	0.012741	0.0	0.038674	0.0	0.004298	0.032857	0.026763	0.0	5.6e-05	0.032071	0.032141	0.0	0.0
0.043011	0.014831	0.031215	0.03252	0.0	0.928205	0.341808	0.0	0.032926	0.000122	0.144998	0.121622	0.041096	0.06447	0.136346	0.161765	0.0	0.0	0.056367	0.040651	0.043764	0.032701	0.616091	0.011378	0.012069	0.010343	0.0	0.036704	0.0	0.004298	0.030649	0.028307	0.0	4.5e-05	0.032288	0.032358	0.0	0.0
0.043011	0.025424	0.0301	0.03252	0.0	0.925641	0.34275	0.0	0.030656	0.000122	0.142571	0.081081	0.027397	0.071853	0.121284	0.158435	0.0	0.0	0.060926	0.042125	0.046485	0.035188	0.600876	0.010513	0.014343	0.00965	0.0	0.038437	0.0	0.004298	0.032457	0.026763	0.000386	3.4e-05	0.031999	0.032069	0.0	0.0
0.043011	0.009534	0.023411	0.029036	0.0	0.925641	0.34275	0.0	0.029804	0.0	0.112014	0.067568	0.027397	0.069412	0.119699	0.128458	0.0	0.0	0.054421	0.037168	0.041015	0.030513	0.59621	0.007821	0.011195	0.007165	0.0	0.034359	0.0	0.004298	0.028584	0.024704	0.000386	5.6e-05	0.030117	0.030187	0.0	0.0
0.043011	0.007415	0.018952	0.027875	0.0	0.923077	0.341808	0.0	0.029236	0.0	0.116947	0.094595	0.027397	0.072245	0.114943	0.132735	0.0	0.0	0.057624	0.039116	0.042472	0.031707	0.546329	0.011314	0.012594	0.010285	0.0	0.035659	0.0	0.004298	0.029737	0.025219	0.0	2.2e-05	0.030189	0.030259	0.0	0.0
0.043011	0.006356	0.015608	0.025552	0.0	0.917949	0.34275	0.0	0.025546	0.000244	0.111937	0.081081	0.027397	0.056507	0.111574	0.1316	0.0	0.0	0.043628	0.035019	0.039998	0.030891	0.58566	0.008013	0.012769	0.007338	0.0	0.033492	0.0	0.004298	0.028776	0.024704	0.0	1.1e-05	0.030334	0.030404	0.0	0.0
0.043011	0.01589	0.016722	0.02439	0.0	0.905128	0.341808	0.0	0.031649	0.000122	0.096139	0.081081	0.027397	0.064975	0.10979	0.115098	0.0	0.0	0.060076	0.041204	0.045166	0.033795	0.562119	0.007917	0.013294	0.007223	0.0	0.037551	0.0	0.004298	0.031385	0.027277	0.000386	4.5e-05	0.032071	0.032141	0.0	0.0
0.043011	0.045551	0.024526	0.025552	0.0	0.905128	0.340866	0.0	0.027533	0.000244	0.131936	0.121622	0.041096	0.040193	0.161118	0.145225	0.0	0.0	0.053989	0.038396	0.043214	0.032801	0.597933	0.0125	0.013644	0.011412	0.0	0.036191	0.0	0.004298	0.030617	0.026763	0.000386	3.4e-05	0.030913	0.030911	0.0	0.0
0.043011	0.097458	0.036789	0.030197	0.0	0.917949	0.339925	0.0	0.028953	0.0	0.114982	0.108108	0.041096	0.064484	0.119897	0.125658	0.0	0.0	0.065152	0.042976	0.046046	0.034094	0.606115	0.006122	0.012944	0.005663	0.0	0.038299	0.0	0.004298	0.031721	0.026763	0.000386	3.4e-05	0.031782	0.031852	0.0	0.0
0.043011	0.039195	0.031215	0.027875	0.0	0.925641	0.34275	0.0	0.026398	0.000122	0.120453	0.054054	0.013699	0.065999	0.108403	0.138753	0.0	0.0	0.060544	0.040204	0.044864	0.033835	0.603675	0.006186	0.013469	0.005721	0.0	0.037157	0.0	0.004298	0.031289	0.025733	0.000386	2.2e-05	0.030985	0.031055	0.0	0.0
0.032258	0.029661	0.028986	0.026713	0.0	0.920513	0.34275	0.0	0.029378	0.000122	0.125116	0.094595	0.027397	0.06381	0.122473	0.14163	0.0	0.0	0.058696	0.041739	0.044369	0.0329	0.594129	0.012628	0.012419	0.011528	0.0	0.036999	0.0	0.004298	0.030697	0.027277	0.000386	4.5e-05	0.032071	0.032069	0.0	0.0
0.043011	0.019068	0.024526	0.02439	0.0	0.920513	0.34275	0.0	0.032075	0.002211	0.142031	0.162162	0.054795	0.061038	0.135553	0.156164	0.0	0.0	0.063218	0.040212	0.04632	0.03479	0.631594	0.011603	0.014868	0.010545	0.0	0.038555	0.0	0.004298	0.032345	0.026248	0.000386	3.4e-05	0.031275	0.031345	0.0	0.0
0.043011	0.024364	0.024526	0.02439	0.0	0.923077	0.34275	0.0	0.029095	0.000244	0.161799	0.067568	0.027397	0.069122	0.116528	0.177283	0.0	0.0	0.055714	0.041405	0.044286	0.033099	0.616665	0.012019	0.012419	0.010979	0.0	0.037098	0.0	0.004298	0.030985	0.028821	0.000386	4.5e-05	0.032288	0.032286	0.0	0.0
0.032258	0.03178	0.024526	0.02439	0.0	0.923077	0.341808	0.0	0.028669	0.000122	0.095715	0.081081	0.027397	0.060547	0.122077	0.111729	0.0	0.0	0.058721	0.036572	0.039805	0.029678	0.532907	0.008654	0.011545	0.007859	0.0	0.03298	0.0	0.004298	0.02748	0.019557	0.000386	3.4e-05	0.027945	0.028015	0.0	0.0
0.043011	0.014831	0.021182	0.023229	0.0	0.925641	0.34275	0.0	0.029095	0.000489	0.135982	0.108108	0.041096	0.074855	0.112366	0.150865	0.0	0.0	0.069366	0.0453	0.051324	0.038052	0.591904	0.013526	0.015218	0.012308	0.0	0.042515	0.0	0.004298	0.035258	0.033968	0.000386	3.4e-05	0.034677	0.034747	0.0	0.0
0.043011	0.016949	0.020067	0.022067	0.0	0.923077	0.34275	0.0	0.026824	0.000122	0.112014	0.108108	0.041096	0.059705	0.114943	0.128988	0.0	0.0	0.056306	0.038984	0.040355	0.030692	0.574392	0.011122	0.011719	0.010112	0.0	0.033394	0.0	0.004298	0.028328	0.020072	0.0	3.4e-05	0.028234	0.028232	0.0	0.0
0.043011	0.006356	0.014493	0.019744	0.0	0.917949	0.34275	0.0	0.025972	0.0	0.096139	0.081081	0.027397	0.061402	0.109988	0.11453	0.0	0.0	0.059238	0.041844	0.04808	0.036123	0.598507	0.009519	0.014518	0.008812	0.0	0.040013	0.0	0.004298	0.033562	0.031909	0.000386	3.4e-05	0.033736	0.033806	0.0	0.0
0.043011	0.014831	0.015608	0.019744	0.0	0.915385	0.340866	0.0	0.025404	0.0	0.115675	0.081081	0.027397	0.05755	0.110186	0.130199	0.0	0.0	0.063341	0.0408	0.042939	0.032383	0.598866	0.010577	0.012944	0.00965	0.0	0.035384	0.0	0.004298	0.029785	0.020072	0.0	3.4e-05	0.028958	0.029029	0.0	0.0
0.032258	0.018008	0.016722	0.019744	0.0	0.920513	0.340866	0.0	0.027675	0.000244	0.129354	0.094595	0.027397	0.058232	0.119897	0.144393	0.0	0.0	0.067493	0.041739	0.046265	0.034392	0.589249	0.013429	0.014168	0.01225	0.0	0.038161	0.0	0.004298	0.031721	0.025219	0.000386	2.2e-05	0.030551	0.030621	0.0	0.0
0.032258	0.023305	0.018952	0.019744	0.0	0.920513	0.340866	0.0	0.027675	0.000489	0.099145	0.108108	0.041096	0.070567	0.10979	0.115703	0.0	0.0	0.055751	0.039449	0.04162	0.030832	0.547405	0.010128	0.011719	0.009216	0.0	0.035305	0.0	0.004298	0.02924	0.027792	0.000386	2.2e-05	0.030189	0.030187	0.0	0.0
0.043011	0.024364	0.018952	0.019744	0.0	0.920513	0.340866	0.0	0.030798	0.000122	0.11213	0.108108	0.041096	0.06115	0.1304	0.128156	0.0	0.0	0.063871	0.040291	0.043379	0.032841	0.572095	0.010609	0.013469	0.009765	0.0	0.035837	0.0	0.004298	0.030265	0.021616	0.0	1.1e-05	0.028886	0.028956	0.0	0.0
0.043011	0.013771	0.015608	0.018583	0.0	0.920513	0.340866	0.0	0.025688	0.0	0.128429	0.081081	0.027397	0.057821	0.111375	0.143863	0.0	0.0	0.064511	0.041511	0.04753	0.035208	0.59456	0.011891	0.013818	0.010892	0.0	0.039403	0.0	0.004298	0.032665	0.030365	0.000386	1.1e-05	0.03265	0.03272	0.0	0.0
0.043011	0.013771	0.015608	0.017422	0.0	0.920513	0.340866	0.0	0.026824	0.000122	0.115675	0.094595	0.027397	0.060607	0.113952	0.132054	0.0	0.0	0.057981	0.03794	0.040932	0.031031	0.553865	0.009391	0.012419	0.008668	0.0	0.033807	0.0	0.004298	0.0286	0.020072	0.000386	3.4e-05	0.028089	0.028087	0.0	0.0
0.032258	0.028602	0.017837	0.018583	0.0	0.920513	0.340866	0.0	0.026824	0.000244	0.132013	0.094595	0.027397	0.05884	0.115141	0.147421	0.0	0.0	0.05893	0.041467	0.04698	0.035148	0.590756	0.008718	0.013993	0.008032	0.0	0.039127	0.0	0.004298	0.032713	0.032939	0.0	3.4e-05	0.032795	0.032865	0.0	0.0
0.032258	0.051907	0.026756	0.019744	0.0	0.923077	0.34275	0.0	0.028811	0.000489	0.089935	0.094595	0.027397	0.072713	0.112961	0.104954	0.0	0.0	0.057538	0.038037	0.040548	0.030911	0.554224	0.006346	0.012244	0.005894	0.0	0.033512	0.0	0.004298	0.028472	0.019557	0.000386	2.2e-05	0.028017	0.028087	0.0	0.0
0.032258	0.019068	0.021182	0.018583	0.0	0.923077	0.344633	0.0	0.027817	0.000122	0.133246	0.081081	0.027397	0.05942	0.119501	0.150751	0.0	0.0	0.065226	0.041344	0.047667	0.03479	0.57188	0.006891	0.013469	0.006385	0.0	0.0396	0.0	0.004298	0.032393	0.031909	0.000386	2.2e-05	0.032795	0.032865	0.0	0.0
0.043011	0.019068	0.018952	0.018583	0.0	0.920513	0.344633	0.0	0.027391	0.0	0.171278	0.067568	0.027397	0.062824	0.114744	0.186102	0.0	0.0	0.051833	0.037265	0.038348	0.029479	0.563195	0.009936	0.011894	0.009159	0.0	0.031798	0.0	0.004298	0.027208	0.019043	0.0	2.2e-05	0.027076	0.027146	0.0	0.0
0.043011	0.027542	0.021182	0.018583	0.0	0.920513	0.343691	0.0	0.026256	0.0	0.161105	0.081081	0.027397	0.055553	0.116132	0.176791	0.0	0.0	0.05824	0.039774	0.045551	0.033776	0.568363	0.009808	0.012944	0.009014	0.0	0.038024	0.0	0.004298	0.031545	0.031395	0.000386	3.4e-05	0.032361	0.032358	0.0	0.0
0.032258	0.03178	0.023411	0.018583	0.0	0.917949	0.341808	0.0	0.026256	0.000244	0.110936	0.094595	0.027397	0.05755	0.11415	0.12668	0.0	0.0	0.058462	0.035642	0.039256	0.028962	0.537573	0.006538	0.011195	0.006038	0.0	0.032448	0.0	0.004298	0.026808	0.020072	0.000386	4.5e-05	0.026714	0.026784	0.0	0.0
0.032258	0.041314	0.024526	0.019744	0.0	0.917949	0.341808	0.0	0.033778	0.0	0.117332	0.121622	0.041096	0.068659	0.136544	0.133265	0.0	0.0	0.061283	0.037124	0.041537	0.029956	0.461494	0.009551	0.010845	0.008639	0.0	0.034812	0.0	0.004298	0.0282	0.026248	0.0	3.4e-05	0.02932	0.02939	0.0	0.0
0.043011	0.026483	0.023411	0.019744	0.0	0.917949	0.341808	0.0	0.028953	0.000366	0.095946	0.081081	0.027397	0.073784	0.112366	0.112221	0.0	0.0	0.058215	0.0383	0.043489	0.03296	0.545539	0.009455	0.013644	0.008639	0.0	0.035876	0.0	0.004298	0.030345	0.024704	0.000386	3.4e-05	0.029248	0.029318	0.0	0.0
0.032258	0.009534	0.017837	0.017422	0.0	0.920513	0.34275	0.0	0.023701	0.000244	0.127273	0.094595	0.027397	0.030552	0.127626	0.142765	0.0	0.0	0.055	0.035712	0.039036	0.029121	0.479868	0.011474	0.01102	0.010517	0.0	0.032428	0.0	0.004298	0.027032	0.022131	0.000386	4.5e-05	0.027583	0.027581	0.0	0.0
0.043011	0.068856	0.03456	0.023229	0.0	0.917949	0.341808	0.0	0.025688	0.0	0.117062	0.081081	0.027397	0.058017	0.111375	0.133909	0.0	0.0	0.063513	0.040949	0.046568	0.034392	0.516113	0.011827	0.013644	0.010719	0.0	0.038634	0.0	0.004298	0.031929	0.029851	0.0	3.4e-05	0.031492	0.031562	0.0	0.0
0.043011	0.034958	0.031215	0.022067	0.0	0.917949	0.34275	0.0	0.03023	0.0	0.112284	0.081081	0.027397	0.057938	0.131391	0.127474	0.0	0.0	0.059546	0.038975	0.040355	0.030792	0.56219	0.010481	0.012244	0.009563	0.0	0.033197	0.0	0.004298	0.028232	0.018528	0.000386	2.2e-05	0.027004	0.027002	0.0	0.0
0.043011	0.034958	0.031215	0.023229	0.0	0.920513	0.34275	0.0	0.027391	0.000122	0.116638	0.067568	0.027397	0.076477	0.104637	0.132962	0.0	0.0	0.05909	0.038703	0.045881	0.033736	0.519701	0.008173	0.013119	0.007483	0.0	0.038181	0.0	0.004298	0.031433	0.031395	0.0	4.5e-05	0.032144	0.032214	0.0	0.0
0.043011	0.04661	0.03233	0.02439	0.0	0.920513	0.34275	0.0	0.026682	0.0	0.112862	0.067568	0.027397	0.056652	0.116726	0.128231	0.0	0.0	0.055973	0.035809	0.037909	0.028365	0.535491	0.011891	0.011195	0.010863	0.0	0.031483	0.0	0.004298	0.026328	0.019557	0.0	2.2e-05	0.026135	0.026205	0.0	0.0
0.043011	0.087924	0.044593	0.029036	0.0	0.920513	0.34275	0.0	0.032785	0.0	0.288032	0.108108	0.041096	0.067224	0.1304	0.301086	0.0	0.0	0.066815	0.040002	0.044424	0.032045	0.479509	0.010545	0.011545	0.009563	0.0	0.036881	0.0	0.004298	0.029881	0.028307	0.0	3.4e-05	0.030117	0.030187	0.0	0.0
0.043011	0.052966	0.042363	0.029036	0.0	0.920513	0.343691	0.0	0.027959	0.000244	0.100031	0.135135	0.041096	0.054202	0.124653	0.117028	0.0	0.0	0.054236	0.034484	0.039448	0.029678	0.492356	0.005769	0.012069	0.005403	0.0	0.032822	0.0	0.004298	0.027576	0.022645	0.0	3.4e-05	0.027438	0.027508	0.0	0.0
0.032258	0.033898	0.039019	0.027875	0.0	0.917949	0.344633	0.0	0.027533	0.000122	0.128391	0.108108	0.027397	0.056745	0.120293	0.144658	0.0	0.0	0.05394	0.035431	0.038816	0.028325	0.552214	0.007212	0.010495	0.006472	0.0	0.032941	0.0	0.004298	0.026952	0.026763	0.0	4.5e-05	0.027945	0.028015	0.0	0.0
0.032258	0.020127	0.03233	0.026713	0.0	0.920513	0.345574	0.0	0.025688	0.0	0.084194	0.094595	0.027397	0.060846	0.108799	0.098823	0.0	0.0	0.063218	0.037949	0.043901	0.032841	0.615732	0.005962	0.013644	0.005605	0.0	0.036329	0.0	0.004298	0.030377	0.025219	0.000386	3.4e-05	0.028596	0.028594	0.0	0.0
0.032258	0.007415	0.024526	0.023229	0.0	0.917949	0.345574	0.0	0.026966	0.000366	0.132051	0.081081	0.027397	0.056741	0.117519	0.150638	0.0	0.0	0.055308	0.036265	0.040575	0.030076	0.634537	0.008365	0.011195	0.007627	0.0	0.033867	0.0	0.004298	0.028072	0.026248	0.000386	1.1e-05	0.028886	0.028956	0.0	0.0
0.043011	0.027542	0.026756	0.02439	0.0	0.912821	0.34275	0.0	0.024411	0.0	0.215282	0.094595	0.027397	0.055918	0.107015	0.228152	0.0	0.0	0.055	0.035396	0.040438	0.030155	0.593052	0.011667	0.012419	0.010574	0.0	0.034004	0.0	0.004298	0.028344	0.025733	0.0	2.2e-05	0.027655	0.027725	0.0	0.0
0.043011	0.018008	0.023411	0.023229	0.0	0.915385	0.341808	0.0	0.024695	0.000244	0.115637	0.121622	0.041096	0.056497	0.107808	0.132016	0.0	0.0	0.058277	0.036519	0.040355	0.029539	0.586162	0.006763	0.010495	0.00627	0.0	0.033827	0.0	0.004298	0.027752	0.025733	0.0	3.4e-05	0.028596	0.028667	0.0	0.0
0.032258	0.011653	0.020067	0.022067	0.0	0.917949	0.341808	0.0	0.029946	0.000122	0.114249	0.094595	0.027397	0.057222	0.1304	0.128988	0.0	0.0	0.052819	0.035089	0.040438	0.030573	0.590828	0.008782	0.012419	0.008119	0.0	0.033571	0.0	0.004298	0.028328	0.023675	0.0	2.2e-05	0.028234	0.028305	0.0	0.0
0.032258	0.019068	0.020067	0.019744	0.0	0.920513	0.34275	0.0	0.026256	0.0	0.112631	0.094595	0.027397	0.066293	0.107015	0.129291	0.0	0.0	0.056786	0.035914	0.040548	0.029638	0.590684	0.012212	0.01137	0.011094	0.0	0.034044	0.0	0.004298	0.02788	0.026248	0.0	3.4e-05	0.028524	0.028594	0.0	0.0
0.032258	0.036017	0.023411	0.022067	0.0	0.917949	0.340866	0.0	0.027108	0.0	0.099029	0.121622	0.041096	0.0525	0.121879	0.114833	0.0	0.0	0.058758	0.03573	0.038953	0.028823	0.565923	0.006667	0.011195	0.006183	0.0	0.032685	0.0	0.004298	0.027064	0.021616	0.0	2.2e-05	0.026424	0.026495	0.0	0.0
0.032258	0.019068	0.020067	0.019744	0.0	0.917949	0.338983	0.0	0.025688	0.0	0.111937	0.081081	0.027397	0.055796	0.112961	0.12808	0.0	0.0	0.057513	0.035098	0.041015	0.030494	0.583794	0.010577	0.012244	0.009708	0.0	0.033965	0.0	0.004298	0.028248	0.023675	0.0	1.1e-05	0.027945	0.028015	0.0	0.0
0.043011	0.019068	0.020067	0.019744	0.0	0.915385	0.339925	0.0	0.023559	0.000244	0.131782	0.054054	0.013699	0.052967	0.10543	0.14848	0.0	0.0	0.053447	0.035703	0.038431	0.028047	0.503912	0.011474	0.009271	0.010517	0.0	0.032133	0.0	0.004298	0.02628	0.024189	0.000386	3.4e-05	0.028162	0.028232	0.0	0.0
0.032258	0.012712	0.016722	0.019744	0.0	0.920513	0.34275	0.0	0.024837	0.000244	0.131435	0.094595	0.027397	0.052991	0.111574	0.14409	0.0	0.0	0.05893	0.036221	0.042939	0.032343	0.578842	0.010929	0.013469	0.010025	0.0	0.035502	0.0	0.004298	0.029849	0.025219	0.0	4.5e-05	0.028741	0.028739	0.0	0.0
0.032258	0.016949	0.016722	0.019744	0.0	0.920513	0.343691	0.0	0.025546	0.0	0.111783	0.081081	0.027397	0.060219	0.10543	0.130237	0.0	0.0	0.059472	0.038344	0.042307	0.031369	0.64559	0.007628	0.011719	0.007021	0.0	0.035088	0.0	0.004298	0.029096	0.025733	0.0	2.2e-05	0.029103	0.029173	0.0	0.0
0.032258	0.036017	0.021182	0.019744	0.0	0.915385	0.34275	0.0	0.024127	0.0	0.115945	0.081081	0.027397	0.054295	0.107412	0.132433	0.0	0.0	0.062713	0.037107	0.043929	0.033059	0.644728	0.005962	0.013644	0.005547	0.0	0.036132	0.0	0.004298	0.030361	0.024704	0.0	2.2e-05	0.028451	0.028449	0.0	0.0
0.032258	0.037076	0.023411	0.019744	0.0	0.917949	0.343691	0.0	0.026114	0.000122	0.111937	0.081081	0.027397	0.066331	0.106619	0.127437	0.0	0.0	0.059324	0.035931	0.04074	0.029539	0.596426	0.008045	0.01067	0.007425	0.0	0.034162	0.0	0.004298	0.0278	0.026248	0.000386	4.5e-05	0.028524	0.028522	0.0	0.0
0.043011	0.036017	0.024526	0.019744	0.0	0.915385	0.343691	0.0	0.017315	0.0	0.115521	0.081081	0.027397	0.030968	0.092747	0.132357	0.0	0.0	0.057094	0.033326	0.038843	0.028902	0.554224	0.01	0.01137	0.009188	0.0	0.032093	0.0	0.004298	0.026712	0.021101	0.0	2.2e-05	0.026424	0.026495	0.0	0.0
0.043011	0.056144	0.035674	0.025552	0.0	0.915385	0.343691	0.0	0.023559	0.000122	0.095638	0.094595	0.027397	0.05416	0.104836	0.110897	0.0	0.0	0.063353	0.037914	0.044589	0.032582	0.581354	0.01016	0.012594	0.009303	0.0	0.037058	0.0	0.004298	0.030361	0.029851	0.000386	4.5e-05	0.030189	0.030259	0.0	0.0
0.043011	0.043432	0.03456	0.02439	0.0	0.917949	0.345574	0.0	0.026682	0.0	0.11818	0.094595	0.027397	0.06613	0.108997	0.134401	0.0	0.0	0.053891	0.033809	0.036507	0.027251	0.524797	0.010897	0.01032	0.009881	0.0	0.030123	0.0	0.004298	0.025143	0.017499	0.0	4.5e-05	0.025556	0.025626	0.0	0.0
0.043011	0.047669	0.035674	0.025552	0.0	0.917949	0.344633	0.0	0.029946	0.000489	0.161529	0.108108	0.041096	0.060823	0.127229	0.175391	0.0	0.0	0.058351	0.037361	0.043956	0.032164	0.560899	0.007949	0.012069	0.00731	0.0	0.036644	0.0	0.004298	0.030057	0.031395	0.0	2.2e-05	0.030841	0.030838	0.0	0.0
0.043011	0.068856	0.044593	0.029036	0.0	0.920513	0.343691	0.0	0.027533	0.0	0.142417	0.081081	0.027397	0.064689	0.113555	0.158018	0.0	0.0	0.050441	0.033545	0.035379	0.026635	0.546688	0.006827	0.009795	0.006241	0.0	0.029375	0.0	0.004298	0.024679	0.017499	0.000386	3.4e-05	0.025266	0.025337	0.0	0.0
0.043011	0.056144	0.042363	0.029036	0.0	0.917949	0.343691	0.0	0.030514	0.000122	0.130048	0.094595	0.027397	0.063656	0.127031	0.147156	0.0	0.0	0.058585	0.038282	0.044424	0.033099	0.544104	0.011955	0.013119	0.010892	0.0	0.036841	0.0	0.004298	0.030697	0.028821	0.0	2.2e-05	0.030117	0.030187	0.0	0.0
0.043011	0.045551	0.043478	0.030197	0.0	0.917949	0.343691	0.0	0.026682	0.0	0.1292	0.067568	0.027397	0.059256	0.114744	0.144355	0.0	0.0	0.056712	0.037528	0.038486	0.028783	0.577263	0.007404	0.01067	0.006761	0.0	0.031798	0.0	0.004298	0.026584	0.019557	0.0	4.5e-05	0.026352	0.026422	0.0	0.0
0.032258	0.054025	0.044593	0.030197	0.0	0.917949	0.343691	0.0	0.026682	0.0	0.11186	0.067568	0.027397	0.070459	0.106025	0.127966	0.0	0.0	0.058462	0.035914	0.041262	0.030772	0.57676	0.010545	0.012419	0.009621	0.0	0.034162	0.0	0.004298	0.028504	0.024189	0.000386	1.1e-05	0.027583	0.027653	0.0	0.0
0.032258	0.060381	0.050167	0.033682	0.0	0.917949	0.343691	0.0	0.029946	0.000122	0.09953	0.067568	0.027397	0.079334	0.112366	0.115666	0.0	0.0	0.059756	0.037124	0.041702	0.030573	0.586665	0.008301	0.011195	0.007541	0.0	0.034714	0.0	0.004298	0.028504	0.026763	0.000386	5.6e-05	0.028741	0.028811	0.0	0.0
0.032258	0.029661	0.042363	0.03252	0.0	0.917949	0.344633	0.0	0.02725	0.0	0.127582	0.081081	0.027397	0.056194	0.119501	0.143787	0.0	0.0	0.051821	0.033098	0.036094	0.026893	0.499031	0.008686	0.01032	0.007974	0.0	0.029887	0.0	0.004298	0.024903	0.018013	0.000386	3.4e-05	0.025266	0.025337	0.0	0.0
0.032258	0.010593	0.033445	0.029036	0.0	0.912821	0.343691	0.0	0.029378	0.0	0.109394	0.081081	0.027397	0.066737	0.119699	0.12702	0.0	0.0	0.060593	0.039203	0.045908	0.033895	0.568722	0.00641	0.013294	0.005894	0.0	0.038102	0.0	0.004298	0.031481	0.031395	0.000386	3.4e-05	0.03113	0.0312	0.0	0.0
0.032258	0.021186	0.031215	0.029036	0.0	0.912821	0.343691	0.0	0.028101	0.0	0.144459	0.094595	0.027397	0.057564	0.122077	0.158397	0.0	0.0	0.051649	0.032887	0.035627	0.026814	0.542381	0.006314	0.01032	0.005807	0.0	0.029473	0.0	0.004298	0.024759	0.017499	0.000386	4.5e-05	0.024976	0.025047	0.0	0.0
0.043011	0.026483	0.0301	0.027875	0.0	0.912821	0.341808	0.0	0.024837	0.000122	0.112785	0.108108	0.027397	0.051176	0.113159	0.130502	0.0	0.0	0.05516	0.038344	0.044396	0.03298	0.556879	0.012051	0.013119	0.01095	0.0	0.036979	0.0	0.004298	0.030729	0.031395	0.0	2.2e-05	0.030913	0.030983	0.0	0.0
0.032258	0.014831	0.024526	0.025552	0.0	0.915385	0.340866	0.0	0.025263	0.0	0.115637	0.094595	0.027397	0.053645	0.112961	0.129556	0.0	0.0	0.048765	0.032782	0.034665	0.026316	0.541161	0.012949	0.00997	0.011701	0.0	0.028823	0.0	0.004298	0.024391	0.017499	0.0	4.5e-05	0.024832	0.02483	0.0	0.0
0.043011	0.020127	0.022297	0.02439	0.0	0.917949	0.340866	0.0	0.028953	0.000244	0.111937	0.094595	0.027397	0.063675	0.120491	0.12808	0.0	0.0	0.061715	0.037353	0.044286	0.031985	0.526448	0.009006	0.011719	0.008321	0.0	0.036802	0.0	0.004298	0.029833	0.03088	0.0	2.2e-05	0.030334	0.030404	0.0	0.0
0.043011	0.026483	0.022297	0.02439	0.0	0.915385	0.339925	0.0	0.024553	0.000122	0.083076	0.067568	0.027397	0.053926	0.109394	0.099845	0.0	0.0	0.053965	0.032949	0.035902	0.026336	0.523218	0.007628	0.00997	0.006876	0.0	0.029788	0.0	0.004298	0.024487	0.017499	0.0	3.4e-05	0.024832	0.024902	0.0	0.0
0.043011	0.029661	0.023411	0.02439	0.0	0.915385	0.339925	0.0	0.028953	0.0	0.14523	0.108108	0.027397	0.054356	0.129013	0.160554	0.0	0.0	0.05569	0.03737	0.041592	0.030692	0.509438	0.012179	0.011545	0.011152	0.0	0.034655	0.0	0.004298	0.028632	0.027277	0.0	3.4e-05	0.029031	0.029101	0.0	0.0
0.043011	0.010593	0.017837	0.022067	0.0	0.917949	0.341808	0.0	0.025546	0.0	0.11606	0.067568	0.027397	0.06245	0.107412	0.132016	0.0	0.0	0.053521	0.033756	0.038816	0.029141	0.571951	0.005962	0.011545	0.005461	0.0	0.032133	0.0	0.004298	0.026936	0.022131	0.0	3.4e-05	0.026786	0.026857	0.0	0.0
0.032258	0.013771	0.016722	0.019744	0.0	0.917949	0.341808	0.0	0.024695	0.000244	0.128584	0.094595	0.027397	0.055431	0.108601	0.144203	0.0	0.0	0.05118	0.03394	0.038019	0.027808	0.500251	0.005962	0.009795	0.005489	0.0	0.031759	0.0	0.004298	0.026039	0.024189	0.000386	2.2e-05	0.027655	0.027725	0.0	0.0
0.032258	0.009534	0.014493	0.019744	0.0	0.915385	0.341808	0.0	0.024979	0.000244	0.186421	0.081081	0.027397	0.054234	0.111375	0.202074	0.0	0.0	0.061123	0.035335	0.042389	0.031687	0.538075	0.009904	0.012944	0.009043	0.0	0.034911	0.0	0.004298	0.02916	0.024189	0.000386	3.4e-05	0.027945	0.028015	0.0	0.0
0.043011	0.057203	0.031215	0.025552	0.0	0.915385	0.341808	0.0	0.018308	0.000122	0.116831	0.067568	0.013699	0.032815	0.09671	0.132395	0.0	0.0	0.04709	0.033001	0.036287	0.027689	0.564703	0.008878	0.01102	0.008147	0.0	0.030123	0.0	0.004298	0.025607	0.019557	0.0	2.2e-05	0.026207	0.026278	0.0	0.0
0.043011	0.029661	0.027871	0.02439	0.0	0.915385	0.341808	0.0	0.029095	0.000244	0.09795	0.121622	0.041096	0.060883	0.123266	0.113773	0.0	0.0	0.050737	0.036124	0.041427	0.030991	0.543386	0.011506	0.012244	0.010488	0.0	0.034576	0.0	0.004298	0.028904	0.027792	0.0	4.5e-05	0.029393	0.029463	0.0	0.0
0.032258	0.022246	0.024526	0.023229	0.0	0.915385	0.341808	0.0	0.027108	0.000244	0.096678	0.081081	0.027397	0.067079	0.110384	0.112978	0.0	0.0	0.056133	0.034028	0.038074	0.028644	0.575971	0.007564	0.011545	0.006992	0.0	0.031384	0.0	0.004298	0.02636	0.018528	0.000386	5.6e-05	0.0257	0.025771	0.0	0.0
0.043011	0.028602	0.024526	0.023229	0.0	0.917949	0.341808	0.0	0.026398	0.0	0.148582	0.081081	0.027397	0.054136	0.117915	0.163771	0.0	0.0	0.065349	0.044695	0.05509	0.041235	0.678389	0.012147	0.016967	0.011066	0.0	0.045825	0.0	0.004298	0.038331	0.040659	0.0	2.2e-05	0.038732	0.038801	0.0	0.0
0.043011	0.047669	0.028986	0.02439	0.0	0.917949	0.339925	0.0	0.026256	0.0	0.112708	0.081081	0.027397	0.053524	0.117321	0.128723	0.0	0.0	0.057821	0.037984	0.043352	0.032721	0.752099	0.013141	0.013294	0.011961	0.0	0.036113	0.0	0.004298	0.030409	0.02316	0.000386	2.2e-05	0.031926	0.031997	0.0	0.0
0.043011	0.028602	0.024526	0.023229	0.0	0.915385	0.338983	0.0	0.027391	0.000122	0.09953	0.108108	0.027397	0.058171	0.118708	0.117331	0.0	0.0	0.059201	0.038475	0.043489	0.031747	0.571951	0.010994	0.011545	0.010054	0.0	0.036487	0.0	0.004298	0.029849	0.026763	0.0	2.2e-05	0.033012	0.033082	0.0	0.0
0.032258	0.0625	0.035674	0.026713	0.0	0.915385	0.338041	0.0	0.025972	0.000122	0.129778	0.067568	0.027397	0.05934	0.111375	0.143825	0.0	0.0	0.053004	0.036958	0.041867	0.031528	0.547621	0.008974	0.012419	0.008205	0.0	0.035068	0.0	0.004298	0.029448	0.023675	0.0	2.2e-05	0.031926	0.031924	0.0	0.0
0.043011	0.044492	0.033445	0.025552	0.0	0.917949	0.338983	0.0	0.026114	0.000122	0.11344	0.094595	0.027397	0.067523	0.105628	0.129329	0.0	0.0	0.068787	0.041721	0.046953	0.034213	0.557956	0.011058	0.012769	0.010112	0.0	0.039028	0.0	0.004298	0.031897	0.027792	0.0	2.2e-05	0.033736	0.033806	0.0	0.0
0.043011	0.045551	0.035674	0.026713	0.0	0.917949	0.340866	0.0	0.024979	0.000122	0.118295	0.108108	0.041096	0.061477	0.10543	0.13406	0.0	0.0	0.061037	0.037791	0.044479	0.03302	0.62657	0.009199	0.013294	0.008407	0.0	0.036881	0.0	0.004298	0.030633	0.024189	0.0	3.4e-05	0.031999	0.032069	0.0	0.0
0.043011	0.020127	0.0301	0.02439	0.0	0.917949	0.34275	0.0	0.028101	0.000366	0.112477	0.094595	0.027397	0.067616	0.113753	0.128913	0.0	0.0	0.056663	0.036484	0.04052	0.029022	0.519989	0.013141	0.00997	0.011932	0.0	0.0343	0.0	0.004298	0.02764	0.025733	0.0	3.4e-05	0.031709	0.031779	0.0	0.0
0.043011	0.050847	0.03456	0.026713	0.0	0.917949	0.343691	0.0	0.018592	0.000122	0.083963	0.094595	0.027397	0.033235	0.098098	0.10064	0.0	0.0	0.063711	0.039326	0.045523	0.033955	0.575253	0.007308	0.013644	0.006732	0.0	0.037689	0.0	0.004298	0.031433	0.024704	0.0	3.4e-05	0.032071	0.032069	0.0	0.0
0.043011	0.032839	0.031215	0.025552	0.0	0.917949	0.343691	0.0	0.029236	0.0	0.148312	0.108108	0.027397	0.060135	0.124653	0.163885	0.0	0.0	0.052043	0.03701	0.039998	0.029121	0.546831	0.00891	0.009795	0.008119	0.0	0.033807	0.0	0.004298	0.027608	0.026248	0.0	3.4e-05	0.031854	0.031924	0.0	0.0
0.043011	0.028602	0.027871	0.02439	0.0	0.915385	0.343691	0.0	0.028811	0.000244	0.118026	0.108108	0.041096	0.069071	0.115537	0.133682	0.0	0.0	0.063772	0.0383	0.043791	0.032721	0.534415	0.009359	0.013119	0.008668	0.0	0.036349	0.0	0.004298	0.030377	0.022645	0.0	2.2e-05	0.031202	0.0312	0.0	0.0
0.053763	0.042373	0.031215	0.025552	0.0	0.915385	0.343691	0.0	0.03023	0.000244	0.166538	0.081081	0.027397	0.076402	0.115933	0.182204	0.0	0.0	0.057772	0.038853	0.044561	0.033159	0.615517	0.008974	0.012769	0.008147	0.0	0.037255	0.0	0.004298	0.030985	0.026763	0.000386	3.4e-05	0.033519	0.033589	0.0	0.0
0.043011	0.01589	0.024526	0.023229	0.0	0.915385	0.343691	0.0	0.021005	0.0	0.141993	0.081081	0.027397	0.049933	0.096314	0.15711	0.0	0.0	0.056096	0.036835	0.040328	0.029579	0.495945	0.012917	0.01067	0.011788	0.0	0.033768	0.0	0.004298	0.027752	0.022645	0.000386	3.4e-05	0.031058	0.031128	0.0	0.0
0.043011	0.028602	0.026756	0.023229	0.0	0.915385	0.343691	0.0	0.02583	0.000244	0.145345	0.108108	0.027397	0.054211	0.114546	0.160857	0.0	0.0	0.055616	0.038203	0.043324	0.032483	0.555803	0.013237	0.013119	0.012077	0.0	0.036172	0.0	0.004298	0.030297	0.025219	0.000386	4.5e-05	0.032071	0.032141	0.0	0.0
0.043011	0.029661	0.026756	0.023229	0.0	0.912821	0.341808	0.0	0.024979	0.000122	0.097179	0.094595	0.027397	0.055127	0.110583	0.114946	0.0	0.0	0.051759	0.037589	0.041675	0.030712	0.550563	0.009038	0.01102	0.008234	0.0	0.035127	0.0	0.004298	0.028984	0.026763	0.0	2.2e-05	0.033012	0.033082	0.0	0.0
0.032258	0.01589	0.022297	0.022067	0.0	0.912821	0.340866	0.0	0.023418	0.0	0.128352	0.067568	0.013699	0.062015	0.098494	0.142311	0.0	0.0	0.05017	0.035844	0.04074	0.030533	0.514964	0.011987	0.011719	0.010921	0.0	0.034379	0.0	0.004298	0.028776	0.024704	0.0	3.4e-05	0.031637	0.031707	0.0	0.0
0.043011	0.012712	0.018952	0.019744	0.0	0.915385	0.339925	0.0	0.025404	0.000122	0.118064	0.067568	0.027397	0.059855	0.108403	0.134401	0.0	0.0	0.060088	0.038835	0.043709	0.032025	0.552645	0.012853	0.011894	0.01173	0.0	0.036743	0.0	0.004298	0.030153	0.027277	0.0	2.2e-05	0.033012	0.03301	0.0	0.0
0.043011	0.020127	0.018952	0.019744	0.0	0.915385	0.339925	0.0	0.024269	0.000489	0.095677	0.081081	0.027397	0.054089	0.107808	0.111919	0.0	0.0	0.057304	0.038221	0.042967	0.032304	0.564415	0.009038	0.012594	0.008321	0.0	0.035758	0.0	0.004298	0.030009	0.023675	0.000386	3.4e-05	0.031854	0.031924	0.0	0.0
0.043011	0.023305	0.018952	0.019744	0.0	0.912821	0.34275	0.0	0.02654	0.0	0.139219	0.094595	0.027397	0.055473	0.117321	0.156845	0.0	0.0	0.054482	0.037002	0.040795	0.029638	0.528314	0.008141	0.010145	0.007512	0.0	0.034458	0.0	0.004298	0.028088	0.026248	0.0	2.2e-05	0.032361	0.032431	0.0	0.0
0.032258	0.008475	0.014493	0.018583	0.0	0.912821	0.345574	0.0	0.023843	0.0	0.112747	0.081081	0.027397	0.055244	0.10543	0.126452	0.0	0.0	0.050022	0.034168	0.036369	0.027032	0.478935	0.009647	0.009795	0.008754	0.0	0.030498	0.0	0.004298	0.025351	0.017499	0.0	3.4e-05	0.028741	0.028739	0.0	0.0
0.043011	0.023305	0.018952	0.019744	0.0	0.917949	0.346516	0.0	0.028101	0.0	0.114249	0.081081	0.027397	0.076005	0.10761	0.130086	0.0	0.0	0.058758	0.039002	0.045771	0.033517	0.523505	0.008173	0.012419	0.007483	0.0	0.038437	0.0	0.004298	0.031545	0.031395	0.000386	5.6e-05	0.034533	0.034603	0.0	0.0
0.043011	0.047669	0.024526	0.019744	0.0	0.917949	0.347458	0.0	0.024837	0.0	0.09795	0.054054	0.013699	0.06281	0.104043	0.114454	0.0	0.0	0.053201	0.036256	0.038101	0.028624	0.487404	0.012019	0.01067	0.010979	0.0	0.031936	0.0	0.004298	0.026792	0.019043	0.0	4.5e-05	0.02932	0.02939	0.0	0.0
0.043011	0.045551	0.024526	0.022067	0.0	0.917949	0.349341	0.0	0.020153	0.0	0.150778	0.081081	0.027397	0.04528	0.095719	0.165058	0.0	0.0	0.054655	0.037379	0.044424	0.032821	0.529965	0.009487	0.012419	0.008696	0.0	0.037373	0.0	0.004298	0.030889	0.03088	0.0	2.2e-05	0.033881	0.033951	0.0	0.0
0.043011	0.029661	0.024526	0.022067	0.0	0.910256	0.347458	0.0	0.026114	0.000366	0.272079	0.108108	0.027397	0.053355	0.116726	0.291246	0.0	0.0	0.060027	0.037467	0.040383	0.030056	0.527166	0.007244	0.011195	0.006645	0.0	0.033571	0.0	0.004298	0.027944	0.019043	0.0	3.4e-05	0.02961	0.02968	0.0	0.0
0.032258	0.028602	0.024526	0.019744	0.0	0.907692	0.343691	0.0	0.023701	0.000122	0.112747	0.094595	0.027397	0.050195	0.108799	0.124106	0.0	0.0	0.059263	0.039037	0.044451	0.03292	0.544032	0.012083	0.012419	0.011037	0.0	0.037452	0.0	0.004298	0.031017	0.028821	0.0	5.6e-05	0.033012	0.033082	0.0	0.0
0.032258	0.044492	0.027871	0.022067	0.0	0.915385	0.343691	0.0	0.028385	0.0	0.116677	0.094595	0.027397	0.065073	0.117321	0.132622	0.0	0.0	0.051747	0.034905	0.038596	0.028564	0.509223	0.007115	0.010145	0.006587	0.0	0.032428	0.0	0.004298	0.02684	0.021616	0.0	1.1e-05	0.030117	0.030187	0.0	0.0
0.032258	0.058263	0.033445	0.02439	0.0	0.915385	0.344633	0.0	0.025121	0.0	0.145499	0.094595	0.027397	0.064428	0.104043	0.16116	0.0	0.0	0.057772	0.037616	0.041317	0.030871	0.500251	0.01141	0.012069	0.010401	0.0	0.034596	0.0	0.004298	0.028872	0.022645	0.000386	4.5e-05	0.030189	0.030259	0.0	0.0
0.043011	0.042373	0.03233	0.02439	0.0	0.912821	0.343691	0.0	0.024837	0.0	0.172588	0.094595	0.027397	0.059289	0.106421	0.187616	0.0	0.0	0.058006	0.038967	0.044644	0.03298	0.563339	0.010577	0.012594	0.009592	0.0	0.037728	0.0	0.004298	0.031193	0.029851	0.0	1.1e-05	0.033447	0.033517	0.0	0.0
0.043011	0.034958	0.031215	0.02439	0.0	0.915385	0.345574	0.0	0.025546	0.0	0.116947	0.067568	0.027397	0.069015	0.102656	0.132092	0.0	0.0	0.062232	0.036712	0.03997	0.029598	0.504916	0.007917	0.01137	0.007281	0.0	0.033512	0.0	0.004298	0.027752	0.019557	0.0	3.4e-05	0.028669	0.028739	0.0	0.0
0.043011	0.054025	0.035674	0.025552	0.0	0.915385	0.346516	0.0	0.022566	0.0	0.080186	0.067568	0.013699	0.049853	0.103646	0.09712	0.0	0.0	0.061	0.03923	0.045441	0.03292	0.541448	0.007308	0.011719	0.006703	0.0	0.038161	0.0	0.004298	0.031033	0.031395	0.000386	3.4e-05	0.034098	0.034096	0.0	0.0
0.032258	0.059322	0.041249	0.027875	0.0	0.917949	0.347458	0.0	0.023843	0.000122	0.146424	0.081081	0.027397	0.063301	0.099088	0.16116	0.0	0.0	0.050774	0.034589	0.036727	0.02749	0.486112	0.008878	0.01032	0.008119	0.0	0.030675	0.0	0.004298	0.025639	0.016984	0.000386	1.1e-05	0.028307	0.028377	0.0	0.0
0.043011	0.041314	0.037904	0.026713	0.0	0.915385	0.346516	0.0	0.026398	0.000244	0.115714	0.121622	0.041096	0.052621	0.11851	0.132622	0.0	0.0	0.053423	0.038212	0.044231	0.032642	0.479437	0.014872	0.012244	0.013492	0.0	0.037196	0.0	0.004298	0.030713	0.03088	0.000386	3.4e-05	0.034026	0.034096	0.0	0.0
0.043011	0.025424	0.033445	0.025552	0.0	0.912821	0.347458	0.0	0.02725	0.0	0.097989	0.108108	0.041096	0.05963	0.116726	0.115287	0.0	0.0	0.053386	0.035668	0.038238	0.028803	0.527668	0.009679	0.010845	0.008841	0.0	0.031936	0.0	0.004298	0.026856	0.018013	0.0	3.4e-05	0.028741	0.028811	0.0	0.0
0.043011	0.042373	0.035674	0.026713	0.0	0.910256	0.346516	0.0	0.025404	0.000122	0.148004	0.094595	0.027397	0.053795	0.113555	0.163658	0.0	0.0	0.060088	0.039563	0.045633	0.033338	0.507859	0.007917	0.012069	0.007252	0.0	0.038221	0.0	0.004298	0.031305	0.031395	0.000386	3.4e-05	0.033954	0.034023	0.0	0.0
0.043011	0.025424	0.031215	0.025552	0.0	0.910256	0.344633	0.0	0.024695	0.0	0.080533	0.067568	0.027397	0.051896	0.11197	0.095909	0.0	0.0	0.053263	0.035002	0.036864	0.027291	0.499677	0.010128	0.00997	0.009216	0.0	0.03097	0.0	0.004298	0.025655	0.018013	0.0	2.2e-05	0.028234	0.028232	0.0	0.0
0.043011	0.040254	0.03456	0.026713	0.0	0.912821	0.344633	0.0	0.026114	0.0	0.144305	0.081081	0.027397	0.057666	0.113159	0.160062	0.0	0.0	0.049763	0.03458	0.038074	0.027669	0.425321	0.009776	0.008921	0.00887	0.0	0.032212	0.0	0.004298	0.026264	0.024704	0.0	3.4e-05	0.030551	0.030621	0.0	0.0
0.043011	0.027542	0.0301	0.02439	0.0	0.912821	0.34275	0.0	0.023276	0.000122	0.09953	0.081081	0.027397	0.051943	0.105034	0.115514	0.0	0.0	0.044761	0.032615	0.037524	0.028166	0.449365	0.011635	0.01067	0.010632	0.0	0.031621	0.0	0.004298	0.026504	0.023675	0.0	2.2e-05	0.029755	0.029752	0.0	0.0
0.043011	0.092161	0.042363	0.029036	0.0	0.915385	0.34275	0.0	0.023559	0.000122	0.096178	0.094595	0.027397	0.049156	0.108601	0.112146	0.0	0.0	0.054039	0.035984	0.039668	0.02926	0.457619	0.0075	0.010845	0.006992	0.0	0.033374	0.0	0.004298	0.027576	0.023675	0.0	3.4e-05	0.030261	0.030332	0.0	0.0
0.043011	0.0625	0.041249	0.029036	0.0	0.912821	0.341808	0.0	0.016747	0.000122	0.148582	0.081081	0.013699	0.032127	0.08918	0.166042	0.0	0.0	0.047854	0.035493	0.040905	0.030513	0.487763	0.010321	0.011719	0.00939	0.0	0.034576	0.0	0.004298	0.028824	0.027277	0.0	2.2e-05	0.031492	0.031562	0.0	0.0
0.032258	0.057203	0.043478	0.030197	0.0	0.910256	0.339925	0.0	0.024837	0.000122	0.112246	0.081081	0.027397	0.056661	0.108601	0.126415	0.0	0.0	0.05622	0.035098	0.037139	0.026953	0.467451	0.01109	0.00962	0.01017	0.0	0.031325	0.0	0.004298	0.025527	0.019043	0.0	3.4e-05	0.028234	0.028305	0.0	0.0
0.043011	0.040254	0.039019	0.029036	0.0	0.915385	0.341808	0.0	0.025688	0.000122	0.102959	0.054054	0.013699	0.069571	0.102656	0.118921	0.0	0.0	0.061246	0.038932	0.045496	0.033358	0.485897	0.010897	0.012419	0.009939	0.0	0.037964	0.0	0.004298	0.031193	0.028821	0.0	4.5e-05	0.03323	0.0333	0.0	0.0
0.043011	0.040254	0.039019	0.030197	0.0	0.915385	0.343691	0.0	0.022708	0.000244	0.16176	0.094595	0.027397	0.050699	0.103448	0.177472	0.0	0.0	0.054445	0.036449	0.038321	0.028743	0.522501	0.007724	0.01067	0.007165	0.0	0.031896	0.0	0.004298	0.026744	0.018013	0.0	1.1e-05	0.028669	0.028739	0.0	0.0
0.043011	0.064619	0.050167	0.033682	0.0	0.912821	0.34275	0.0	0.019586	0.000122	0.171586	0.081081	0.027397	0.030561	0.105232	0.186443	0.0	0.0	0.061197	0.039212	0.044616	0.032682	0.482667	0.012308	0.012069	0.01121	0.0	0.037314	0.0	0.004298	0.030633	0.028307	0.0	3.4e-05	0.033085	0.033155	0.0	0.0
0.043011	0.032839	0.043478	0.03252	0.0	0.912821	0.34275	0.0	0.028953	0.000122	0.115521	0.094595	0.027397	0.050031	0.132778	0.131676	0.0	0.0	0.052708	0.036984	0.039805	0.030036	0.514534	0.01	0.011719	0.009101	0.0	0.033216	0.0	0.004298	0.027976	0.020587	0.000386	2.2e-05	0.029682	0.029752	0.0	0.0
0.032258	0.028602	0.037904	0.031359	0.0	0.915385	0.34275	0.0	0.022566	0.000244	0.114288	0.081081	0.027397	0.0512	0.102656	0.129632	0.0	0.0	0.05707	0.037168	0.041317	0.030056	0.474557	0.014071	0.01067	0.012799	0.0	0.034871	0.0	0.004298	0.028456	0.026248	0.0	2.2e-05	0.03113	0.0312	0.0	0.0
0.032258	0.022246	0.03456	0.030197	0.0	0.915385	0.343691	0.0	0.025546	0.000122	0.111937	0.094595	0.027397	0.059237	0.109394	0.128837	0.0	0.0	0.054987	0.035677	0.041262	0.030494	0.488983	0.010417	0.011894	0.009476	0.0	0.034733	0.0	0.004298	0.028728	0.024704	0.0	2.2e-05	0.030768	0.030838	0.0	0.0
0.032258	0.029661	0.033445	0.030197	0.0	0.912821	0.34275	0.0	0.024837	0.000244	0.117679	0.094595	0.027397	0.052673	0.111772	0.13319	0.0	0.0	0.06132	0.03823	0.042142	0.030513	0.436661	0.006731	0.01032	0.006183	0.0	0.035226	0.0	0.004298	0.028648	0.024704	0.0	3.4e-05	0.031275	0.031345	0.0	0.0
0.032258	0.040254	0.03456	0.030197	0.0	0.912821	0.343691	0.0	0.024269	0.000122	0.079339	0.108108	0.027397	0.050947	0.110384	0.095984	0.0	0.0	0.053398	0.035598	0.04063	0.030036	0.457403	0.009487	0.011195	0.00861	0.0	0.034004	0.0	0.004298	0.028136	0.024189	0.0	4.5e-05	0.030841	0.030838	0.0	0.0
0.043011	0.042373	0.03456	0.030197	0.0	0.910256	0.34275	0.0	0.024127	0.000244	0.159063	0.067568	0.027397	0.052144	0.108997	0.175353	0.0	0.0	0.058708	0.037721	0.042444	0.030911	0.510658	0.006955	0.01067	0.006356	0.0	0.035541	0.0	0.004298	0.029016	0.026763	0.0	2.2e-05	0.031854	0.031924	0.0	0.0
0.043011	0.040254	0.03456	0.030197	0.0	0.910256	0.34275	0.0	0.024411	0.000122	0.112554	0.081081	0.027397	0.0574	0.106223	0.127664	0.0	0.0	0.051636	0.03587	0.041757	0.031229	0.50628	0.011506	0.012244	0.010459	0.0	0.034911	0.0	0.004298	0.02916	0.025733	0.0	3.4e-05	0.031275	0.031345	0.0	0.0
0.043011	0.027542	0.031215	0.029036	0.0	0.912821	0.34275	0.0	0.024695	0.0	0.113132	0.067568	0.027397	0.057264	0.107412	0.128799	0.0	0.0	0.052252	0.038458	0.040768	0.030175	0.493863	0.007885	0.01067	0.00731	0.0	0.034379	0.0	0.004298	0.028472	0.025733	0.000386	4.5e-05	0.031637	0.031635	0.0	0.0
0.032258	0.033898	0.031215	0.029036	0.0	0.912821	0.341808	0.0	0.022992	0.000366	0.132167	0.094595	0.027397	0.051251	0.104439	0.148026	0.0	0.0	0.056503	0.036458	0.039173	0.029101	0.461853	0.011827	0.01102	0.010806	0.0	0.032625	0.0	0.004298	0.027128	0.018528	0.0	3.4e-05	0.029031	0.029029	0.0	0.0
0.043011	0.039195	0.031215	0.029036	0.0	0.912821	0.341808	0.0	0.022566	0.000122	0.112631	0.081081	0.027397	0.05293	0.101268	0.128686	0.0	0.0	0.049776	0.0383	0.043269	0.032383	0.497452	0.009936	0.012419	0.009101	0.0	0.036467	0.0	0.004298	0.030489	0.029336	0.000386	4.5e-05	0.033736	0.033806	0.0	0.0
0.043011	0.033898	0.031215	0.029036	0.0	0.912821	0.34275	0.0	0.023276	0.0	0.09953	0.108108	0.027397	0.046561	0.109394	0.115666	0.0	0.0	0.057809	0.038151	0.040025	0.029937	0.480155	0.008718	0.01137	0.007974	0.0	0.033315	0.0	0.004298	0.027832	0.018528	0.0	5.6e-05	0.029465	0.029535	0.0	0.0
0.043011	0.022246	0.027871	0.027875	0.0	0.915385	0.343691	0.0	0.027391	0.0	0.131512	0.094595	0.027397	0.064301	0.113357	0.146172	0.0	0.0	0.054174	0.040256	0.042582	0.032383	0.515036	0.007147	0.012594	0.006645	0.0	0.035462	0.0	0.004298	0.030073	0.02316	0.000386	3.4e-05	0.03142	0.03149	0.0	0.0
0.032258	0.029661	0.027871	0.026713	0.0	0.917949	0.345574	0.0	0.025263	0.000122	0.117409	0.121622	0.041096	0.054814	0.111772	0.134249	0.0	0.0	0.053065	0.03751	0.041207	0.030454	0.484461	0.009936	0.01137	0.009072	0.0	0.034674	0.0	0.004298	0.02868	0.025219	0.0	2.2e-05	0.031854	0.031924	0.0	0.0
0.032258	0.010593	0.021182	0.02439	0.0	0.915385	0.346516	0.0	0.022708	0.000366	0.129431	0.054054	0.013699	0.054548	0.100476	0.14515	0.0	0.0	0.057747	0.040818	0.044259	0.033577	0.524941	0.012853	0.013644	0.011643	0.0	0.036822	0.0	0.004298	0.031145	0.025219	0.000386	3.4e-05	0.031709	0.031779	0.0	0.0
0.032258	0.004237	0.016722	0.022067	0.0	0.912821	0.344633	0.0	0.023276	0.000122	0.172395	0.094595	0.027397	0.050232	0.106421	0.187767	0.0	0.0	0.058992	0.040388	0.043544	0.032164	0.534558	0.010064	0.011894	0.009216	0.0	0.036447	0.0	0.004298	0.030121	0.025219	0.000386	2.2e-05	0.032433	0.032503	0.0	0.0
0.043011	0.012712	0.015608	0.019744	0.0	0.912821	0.344633	0.0	0.022992	0.0	0.128622	0.067568	0.013699	0.05105	0.104439	0.144166	0.0	0.0	0.055369	0.038791	0.042472	0.032324	0.627216	0.009199	0.013119	0.008523	0.0	0.035285	0.0	0.004298	0.029945	0.022131	0.0	2.2e-05	0.030913	0.030983	0.0	0.0
0.043011	0.018008	0.015608	0.019744	0.0	0.910256	0.344633	0.0	0.023843	0.000122	0.116215	0.108108	0.027397	0.050835	0.108799	0.133719	0.0	0.0	0.066667	0.040818	0.046156	0.033696	0.638054	0.010545	0.012769	0.009679	0.0	0.038418	0.0	0.004298	0.031449	0.027277	0.0	2.2e-05	0.033157	0.033227	0.0	0.0
0.043011	0.020127	0.015608	0.019744	0.0	0.910256	0.344633	0.0	0.025404	0.000244	0.11317	0.094595	0.027397	0.056441	0.111574	0.127853	0.0	0.0	0.050343	0.036423	0.037799	0.028763	0.588531	0.012244	0.01102	0.011152	0.0	0.03168	0.0	0.004298	0.026856	0.018013	0.000386	3.4e-05	0.029103	0.029101	0.0	0.0
0.053763	0.025424	0.018952	0.019744	0.0	0.912821	0.344633	0.0	0.023701	0.0	0.116754	0.081081	0.027397	0.050723	0.108403	0.132584	0.0	0.0	0.067062	0.042563	0.049482	0.036182	0.624776	0.008205	0.013993	0.007512	0.0	0.041215	0.0	0.004298	0.033786	0.031909	0.0	1.1e-05	0.035257	0.035326	0.0	0.0
0.043011	0.029661	0.022297	0.022067	0.0	0.910256	0.343691	0.0	0.024127	0.000122	0.095985	0.094595	0.027397	0.050938	0.110186	0.114	0.0	0.0	0.054704	0.038274	0.039448	0.029937	0.636905	0.013654	0.011894	0.012395	0.0	0.03298	0.0	0.004298	0.027896	0.018528	0.0	3.4e-05	0.029248	0.029246	0.0	0.0
0.043011	0.029661	0.023411	0.022067	0.0	0.910256	0.341808	0.0	0.023559	0.000244	0.128815	0.081081	0.027397	0.049699	0.108403	0.142349	0.0	0.0	0.055838	0.039853	0.045496	0.033815	0.628508	0.012885	0.013119	0.011672	0.0	0.038378	0.0	0.004298	0.031881	0.031395	0.000386	4.5e-05	0.034026	0.034096	0.0	0.0
0.043011	0.025424	0.021182	0.022067	0.0	0.915385	0.34275	0.0	0.023276	0.000122	0.116446	0.067568	0.027397	0.051644	0.10543	0.132925	0.0	0.0	0.054963	0.040449	0.04151	0.032144	0.668916	0.012019	0.013818	0.010863	0.0	0.034891	0.0	0.004298	0.030057	0.020072	0.000386	2.2e-05	0.029682	0.02968	0.0	0.0
0.043011	0.009534	0.016722	0.019744	0.0	0.912821	0.34275	0.0	0.022708	0.000122	0.096062	0.067568	0.013699	0.057704	0.098494	0.112713	0.0	0.0	0.060273	0.04244	0.047365	0.035148	0.675447	0.011827	0.013644	0.010748	0.0	0.039678	0.0	0.004298	0.032937	0.031395	0.000386	2.2e-05	0.03446	0.03453	0.0	0.0
0.043011	0.01589	0.015608	0.018583	0.0	0.910256	0.341808	0.0	0.022708	0.000122	0.132244	0.094595	0.027397	0.051223	0.103448	0.14795	0.0	0.0	0.049505	0.036291	0.037524	0.028743	0.622838	0.008301	0.011195	0.007483	0.0	0.031424	0.0	0.004298	0.026792	0.018013	0.0	3.4e-05	0.028451	0.028522	0.0	0.0
0.043011	0.037076	0.020067	0.019744	0.0	0.912821	0.34275	0.0	0.023276	0.000122	0.111514	0.094595	0.027397	0.047113	0.109394	0.127361	0.0	0.0	0.052696	0.036405	0.038898	0.029161	0.551999	0.012212	0.01137	0.011123	0.0	0.032487	0.0	0.004298	0.027192	0.019557	0.0	3.4e-05	0.02932	0.029318	0.0	0.0
0.043011	0.04661	0.023411	0.019744	0.0	0.912821	0.34275	0.0	0.021856	0.000244	0.11317	0.108108	0.027397	0.046795	0.102656	0.129329	0.0	0.0	0.05739	0.040581	0.045413	0.033875	0.623914	0.012532	0.013469	0.011383	0.0	0.037945	0.0	0.004298	0.031641	0.028307	0.000386	2.2e-05	0.03323	0.033227	0.0	0.0
0.043011	0.09322	0.036789	0.025552	0.0	0.910256	0.341808	0.0	0.028811	0.0	0.135596	0.081081	0.027397	0.069777	0.115339	0.151433	0.0	0.0	0.055801	0.038756	0.03975	0.030175	0.604536	0.008365	0.012419	0.007541	0.0	0.03363	0.0	0.004298	0.028424	0.020587	0.0	4.5e-05	0.028379	0.028377	0.0	0.0
0.043011	0.04661	0.03233	0.02439	0.0	0.912821	0.343691	0.0	0.024979	0.000244	0.119837	0.094595	0.041096	0.067196	0.101665	0.134325	0.0	0.0	0.066618	0.043063	0.049894	0.036998	0.714204	0.013301	0.016267	0.012019	0.0	0.042929	0.0	0.004298	0.03561	0.037056	0.0	3.4e-05	0.034315	0.034385	0.0	0.0
0.043011	0.033898	0.0301	0.023229	0.0	0.912821	0.345574	0.0	0.022992	0.000244	0.149545	0.081081	0.027397	0.053944	0.102656	0.167102	0.0	0.0	0.051131	0.036335	0.037826	0.028723	0.703797	0.007885	0.012594	0.007136	0.0	0.033019	0.0	0.004298	0.027912	0.022645	0.0	2.2e-05	0.028017	0.028015	0.0	0.0
0.043011	0.075212	0.039019	0.026713	0.0	0.910256	0.344633	0.0	0.017599	0.0	0.173166	0.067568	0.013699	0.035541	0.090369	0.187389	0.0	0.0	0.059743	0.042142	0.04841	0.036023	0.718725	0.007949	0.016092	0.007165	0.0	0.041924	0.0	0.004298	0.034858	0.037571	0.000386	3.4e-05	0.034605	0.034675	0.0	0.0
0.032258	0.059322	0.040134	0.027875	0.0	0.912821	0.344633	0.0	0.024269	0.000122	0.111937	0.081081	0.027397	0.052752	0.109394	0.12755	0.0	0.0	0.06137	0.039563	0.04129	0.03117	0.691883	0.007436	0.012769	0.00679	0.0	0.034635	0.0	0.004298	0.02916	0.019557	0.0	3.4e-05	0.028958	0.029029	0.0	0.0
0.032258	0.058263	0.041249	0.029036	0.0	0.912821	0.343691	0.0	0.025263	0.000122	0.116715	0.108108	0.041096	0.050985	0.114943	0.13266	0.0	0.0	0.053669	0.040467	0.044341	0.033199	0.629082	0.010801	0.012594	0.009881	0.0	0.037275	0.0	0.004298	0.031177	0.029336	0.0	2.2e-05	0.033302	0.033372	0.0	0.0
0.032258	0.045551	0.041249	0.029036	0.0	0.910256	0.343691	0.0	0.020437	0.000122	0.095754	0.081081	0.027397	0.061136	0.086009	0.112259	0.0	0.0	0.055283	0.038274	0.040795	0.030971	0.619967	0.009327	0.012419	0.008465	0.0	0.033926	0.0	0.004298	0.028728	0.019557	0.000386	3.4e-05	0.029537	0.029608	0.0	0.0
0.032258	0.039195	0.040134	0.029036	0.0	0.910256	0.343691	0.0	0.023134	0.002711	0.133516	0.094595	0.027397	0.056488	0.100476	0.1492	0.0	0.0	0.061542	0.041712	0.044479	0.0329	0.60023	0.009679	0.012419	0.00887	0.0	0.037216	0.0	0.004298	0.030809	0.026763	0.000386	1.1e-05	0.031999	0.032069	0.0	0.0
0.032258	0.034958	0.036789	0.027875	0.0	0.910256	0.343691	0.0	0.023559	0.0	0.113016	0.081081	0.027397	0.049638	0.108601	0.12914	0.0	0.0	0.055603	0.039712	0.043984	0.033557	0.656355	0.008333	0.014168	0.00757	0.0	0.036861	0.0	0.004298	0.031353	0.025733	0.0	4.5e-05	0.031347	0.031417	0.0	0.0
0.032258	0.020127	0.031215	0.026713	0.0	0.912821	0.345574	0.0	0.022992	0.000244	0.097642	0.094595	0.027397	0.054094	0.102061	0.112259	0.0	0.0	0.063045	0.040177	0.042994	0.031309	0.640996	0.008846	0.012419	0.00809	0.0	0.037334	0.0	0.004298	0.030489	0.030365	0.0	3.4e-05	0.031058	0.031055	0.0	0.0
0.032258	0.011653	0.024526	0.02439	0.0	0.915385	0.346516	0.0	0.028385	0.0	0.132514	0.094595	0.027397	0.05805	0.12287	0.149427	0.0	0.0	0.057242	0.04087	0.044341	0.033795	0.677672	0.006891	0.015393	0.00627	0.0	0.03828	0.0	0.004298	0.032473	0.029336	0.0	1.1e-05	0.030913	0.030983	0.0	0.0
0.032258	0.020127	0.024526	0.023229	0.0	0.912821	0.347458	0.0	0.024837	0.000122	0.096871	0.067568	0.027397	0.059911	0.106223	0.113395	0.0	0.0	0.061653	0.040011	0.042362	0.031488	0.667337	0.013462	0.012944	0.012221	0.0	0.035659	0.0	0.004298	0.029641	0.022645	0.000386	3.4e-05	0.029537	0.029608	0.0	0.0
0.032258	0.034958	0.027871	0.02439	0.0	0.910256	0.346516	0.0	0.026966	0.000122	0.131743	0.094595	0.027397	0.053673	0.120491	0.147421	0.0	0.0	0.053312	0.039107	0.044479	0.033	0.631522	0.011474	0.012944	0.010545	0.0	0.037472	0.0	0.004298	0.031081	0.030365	0.0	2.2e-05	0.033085	0.033155	0.0	0.0
0.032258	0.036017	0.0301	0.025552	0.0	0.905128	0.347458	0.0	0.023559	0.000244	0.080572	0.081081	0.027397	0.053472	0.105034	0.10045	0.0	0.0	0.052412	0.036089	0.038981	0.0293	0.590971	0.014135	0.01137	0.012857	0.0	0.032487	0.0	0.004298	0.027288	0.019557	0.0	4.5e-05	0.028958	0.028956	0.0	0.0
0.032258	0.055085	0.037904	0.027875	0.0	0.905128	0.347458	0.0	0.024127	0.0	0.128198	0.108108	0.027397	0.049348	0.111177	0.140797	0.0	0.0	0.058302	0.039344	0.043984	0.032264	0.561903	0.011827	0.011894	0.010806	0.0	0.036743	0.0	0.004298	0.030201	0.026763	0.0	3.4e-05	0.032288	0.032358	0.0	0.0
0.043011	0.037076	0.035674	0.027875	0.0	0.910256	0.346516	0.0	0.022992	0.000244	0.398158	0.067568	0.013699	0.049783	0.10543	0.408804	0.0	0.0	0.058092	0.039511	0.043132	0.032602	0.588674	0.011474	0.013294	0.010459	0.0	0.035778	0.0	0.004298	0.030185	0.022131	0.000386	2.2e-05	0.030768	0.030838	0.0	0.0
0.043011	0.041314	0.036789	0.027875	0.0	0.910256	0.347458	0.0	0.022424	0.000122	0.557683	0.081081	0.027397	0.058097	0.09671	0.566065	0.0	0.0	0.056651	0.041002	0.042472	0.031568	0.54152	0.010064	0.01137	0.009245	0.0	0.035541	0.0	0.004298	0.029529	0.024189	0.0	2.2e-05	0.031854	0.031924	0.0	0.0
0.032258	0.047669	0.035674	0.027875	0.0	0.907692	0.343691	0.0	0.026682	0.0	0.175324	0.081081	0.027397	0.067069	0.108601	0.191741	0.0	0.0	0.061801	0.040098	0.044754	0.033716	0.651547	0.009968	0.015393	0.009043	0.0	0.038516	0.0	0.004298	0.032345	0.028307	0.0	3.4e-05	0.030551	0.030621	0.0	0.0
0.032258	0.068856	0.043478	0.030197	0.0	0.907692	0.339925	0.0	0.024127	0.0	0.141762	0.094595	0.027397	0.058905	0.103845	0.156164	0.0	0.0	0.05962	0.041449	0.043352	0.032304	0.678389	0.007468	0.013294	0.006761	0.0	0.037669	0.0	0.004298	0.031353	0.029851	0.000386	4.5e-05	0.030913	0.030983	0.0	0.0
0.043011	0.036017	0.037904	0.029036	0.0	0.910256	0.339925	0.0	0.020011	0.0	0.112862	0.081081	0.027397	0.044453	0.096116	0.128799	0.0	0.0	0.058733	0.041098	0.044396	0.033994	0.678246	0.006795	0.015218	0.006183	0.0	0.038299	0.0	0.004298	0.032617	0.028821	0.0	2.2e-05	0.030768	0.030838	0.0	0.0
0.043011	0.049788	0.044593	0.03252	0.0	0.910256	0.339925	0.0	0.023843	0.000122	0.114519	0.081081	0.027397	0.054431	0.105826	0.130578	0.0	0.0	0.063094	0.041151	0.044011	0.032164	0.63102	0.014872	0.012419	0.013435	0.0	0.037452	0.0	0.004298	0.030681	0.028307	0.000386	4.5e-05	0.031782	0.031852	0.0	0.0
0.043011	0.026483	0.036789	0.030197	0.0	0.910256	0.339925	0.0	0.025688	0.000122	0.115444	0.067568	0.027397	0.06223	0.107808	0.131259	0.0	0.0	0.056909	0.040037	0.044341	0.033696	0.610493	0.012692	0.013993	0.011614	0.0	0.036782	0.0	0.004298	0.031177	0.023675	0.0	2.2e-05	0.031275	0.031345	0.0	0.0
0.043011	0.029661	0.035674	0.030197	0.0	0.910256	0.340866	0.0	0.022992	0.000122	0.116947	0.067568	0.027397	0.052088	0.103845	0.133265	0.0	0.0	0.071941	0.046177	0.049427	0.03656	0.671284	0.011891	0.014343	0.010921	0.0	0.04088	0.0	0.004298	0.033834	0.027792	0.000386	2.2e-05	0.033664	0.033662	0.0	0.0
0.043011	0.032839	0.033445	0.029036	0.0	0.907692	0.339925	0.0	0.02583	0.000122	0.0961	0.081081	0.027397	0.052186	0.116726	0.112297	0.0	0.0	0.062971	0.04137	0.04217	0.031846	0.616665	0.010833	0.012769	0.00991	0.0	0.034753	0.0	0.004298	0.029304	0.017499	0.000386	2.2e-05	0.029175	0.029246	0.0	0.0
0.043011	0.045551	0.035674	0.030197	0.0	0.910256	0.341808	0.0	0.028385	0.000855	0.130973	0.121622	0.041096	0.05221	0.127824	0.146323	0.0	0.0	0.055086	0.042511	0.046568	0.035267	0.633604	0.010705	0.013993	0.009823	0.0	0.038812	0.0	0.004298	0.032777	0.029851	0.000386	3.4e-05	0.033881	0.033951	0.0	0.0
0.043011	0.041314	0.033445	0.029036	0.0	0.912821	0.343691	0.0	0.022992	0.0	0.118334	0.081081	0.027397	0.050054	0.105826	0.133795	0.0	0.0	0.059645	0.040616	0.041592	0.030931	0.591115	0.010353	0.011894	0.009419	0.0	0.034477	0.0	0.004298	0.02868	0.020072	0.000386	2.2e-05	0.02961	0.029608	0.0	0.0
0.043011	0.023305	0.028986	0.026713	0.0	0.910256	0.343691	0.0	0.024127	0.0	0.125308	0.054054	0.013699	0.06302	0.100674	0.142008	0.0	0.0	0.05824	0.039756	0.043984	0.033219	0.580062	0.009776	0.013818	0.009043	0.0	0.036467	0.0	0.004298	0.030745	0.023675	0.0	3.4e-05	0.030913	0.030983	0.0	0.0
0.043011	0.041314	0.031215	0.027875	0.0	0.907692	0.34275	0.0	0.022708	0.000244	0.116099	0.067568	0.027397	0.052953	0.102259	0.131865	0.0	0.0	0.06068	0.041967	0.044231	0.032801	0.632527	0.009006	0.012594	0.008321	0.0	0.036782	0.0	0.004298	0.030521	0.025219	0.0	2.2e-05	0.031637	0.031707	0.0	0.0
0.043011	0.028602	0.028986	0.026713	0.0	0.910256	0.34275	0.0	0.022992	0.000244	0.111976	0.081081	0.027397	0.055642	0.10107	0.127777	0.0	0.0	0.055764	0.039703	0.043379	0.03288	0.603603	0.007724	0.013294	0.007107	0.0	0.036014	0.0	0.004298	0.030473	0.024189	0.0	3.4e-05	0.030841	0.030911	0.0	0.0
0.043011	0.073093	0.036789	0.029036	0.0	0.953846	0.358757	0.0	0.025972	0.000122	0.065082	0.108108	0.041096	0.059223	0.111574	0.05946	0.0	0.0	0.055985	0.039765	0.041702	0.030712	0.586665	0.014583	0.011894	0.013232	0.0	0.035462	0.0	0.004298	0.02924	0.027277	0.0	1.1e-05	0.030985	0.030983	0.0	0.0
0.043011	0.056144	0.039019	0.030197	0.0	0.964103	0.358757	0.0	0.025263	0.0	0.05225	0.094595	0.027397	0.059284	0.108601	0.087317	0.0	0.0	0.057217	0.038528	0.041125	0.030971	0.562334	0.010737	0.012594	0.009708	0.0	0.034379	0.0	0.004298	0.028904	0.020587	0.0	1.1e-05	0.028958	0.029029	0.0	0.0
0.053763	0.038136	0.035674	0.029036	0.0	0.930769	0.34275	0.0	0.027959	0.000122	0.102035	0.081081	0.027397	0.067775	0.113357	0.11718	0.0	0.0	0.061936	0.042607	0.047228	0.034989	0.601952	0.011699	0.013644	0.01069	0.0	0.039442	0.0	0.004298	0.032681	0.030365	0.000386	3.4e-05	0.033736	0.033806	0.0	0.0
0.043011	0.041314	0.03456	0.029036	0.0	0.928205	0.34275	0.0	0.025688	0.000122	0.206535	0.081081	0.027397	0.05949	0.110384	0.223988	0.0	0.0	0.059953	0.038809	0.039888	0.030016	0.572885	0.010865	0.012594	0.009823	0.0	0.034202	0.0	0.004298	0.028712	0.022131	0.000386	4.5e-05	0.027655	0.027653	0.0	0.0
0.043011	0.034958	0.03233	0.027875	0.0	0.925641	0.341808	0.0	0.027959	0.0	0.142109	0.094595	0.027397	0.064914	0.115339	0.155407	0.0	0.0	0.061123	0.043063	0.047585	0.035486	0.646164	0.012596	0.015568	0.011354	0.0	0.041077	0.0	0.004298	0.034202	0.035512	0.000386	2.2e-05	0.032868	0.032938	0.0	0.0
0.043011	0.012712	0.024526	0.025552	0.0	0.928205	0.341808	0.0	0.024695	0.000366	0.096216	0.081081	0.027397	0.057283	0.107214	0.112524	0.0	0.0	0.058955	0.039853	0.041427	0.031369	0.694179	0.010545	0.014343	0.009534	0.0	0.035719	0.0	0.004298	0.030137	0.024189	0.0	4.5e-05	0.027728	0.027798	0.0	0.0
0.043011	0.013771	0.023411	0.02439	0.0	0.928205	0.341808	0.0	0.025404	0.000855	0.135018	0.094595	0.027397	0.059392	0.108799	0.150297	0.0	0.0	0.061924	0.043388	0.049069	0.036978	0.687935	0.013782	0.016092	0.012539	0.0	0.041885	0.0	0.004298	0.035194	0.036027	0.000386	4.5e-05	0.033664	0.033662	0.0	0.0
0.043011	0.036017	0.026756	0.02439	0.0	0.928205	0.34275	0.0	0.017741	0.000733	0.111514	0.081081	0.027397	0.034049	0.092549	0.128496	0.0	0.0	0.055024	0.038844	0.039503	0.029976	0.653126	0.009712	0.012069	0.008841	0.0	0.032941	0.0	0.004298	0.027896	0.019043	0.0	3.4e-05	0.027872	0.027943	0.0	0.0
0.043011	0.042373	0.028986	0.025552	0.0	0.925641	0.34275	0.0	0.027675	0.000244	0.099992	0.108108	0.041096	0.060313	0.118113	0.11665	0.0	0.0	0.06079	0.042484	0.046485	0.034571	0.575899	0.010224	0.013294	0.009303	0.0	0.038753	0.0	0.004298	0.032217	0.029851	0.0	2.2e-05	0.032723	0.032793	0.0	0.0
0.043011	0.023305	0.024526	0.023229	0.0	0.925641	0.34275	0.0	0.025121	0.0	0.128275	0.094595	0.027397	0.056699	0.109592	0.143484	0.0	0.0	0.045919	0.038388	0.038074	0.029559	0.596426	0.007372	0.011719	0.006761	0.0	0.031798	0.0	0.004298	0.027448	0.019043	0.0	4.5e-05	0.028451	0.028522	0.0	0.0
0.032258	0.024364	0.023411	0.023229	0.0	0.923077	0.340866	0.0	0.02583	0.000244	0.138679	0.094595	0.027397	0.062188	0.108403	0.156202	0.0	0.0	0.052092	0.039239	0.039036	0.029837	0.546042	0.014038	0.011719	0.01277	0.0	0.03233	0.0	0.004298	0.027512	0.018528	0.000386	3.4e-05	0.028017	0.028087	0.0	0.0
0.043011	0.050847	0.035674	0.027875	0.0	0.923077	0.339925	0.0	0.037326	0.0	0.115598	0.135135	0.054795	0.069622	0.149623	0.129935	0.0	0.0	0.059829	0.040563	0.046375	0.034094	0.578555	0.013077	0.013469	0.011903	0.0	0.039028	0.0	0.004298	0.032121	0.032939	0.000386	4.5e-05	0.033085	0.033082	0.0	0.0
0.043011	0.077331	0.046823	0.03252	0.0	0.928205	0.340866	0.0	0.028953	0.000122	0.097796	0.081081	0.027397	0.065756	0.118708	0.11313	0.0	0.0	0.066729	0.04123	0.042912	0.032085	0.558961	0.013045	0.012769	0.011874	0.0	0.035384	0.0	0.004298	0.029577	0.019557	0.0	4.5e-05	0.028451	0.028522	0.0	0.0
0.053763	0.032839	0.039019	0.030197	0.0	0.925641	0.340866	0.0	0.017315	0.000122	0.117371	0.054054	0.013699	0.034358	0.089972	0.13565	0.0	0.0	0.062503	0.04337	0.04808	0.035645	0.596641	0.014038	0.014168	0.012799	0.0	0.040112	0.0	0.004298	0.033274	0.031909	0.000386	3.4e-05	0.033447	0.033517	0.0	0.0
0.043011	0.049788	0.041249	0.031359	0.0	0.925641	0.339925	0.0	0.027675	0.001844	0.112747	0.108108	0.041096	0.068388	0.111177	0.126452	0.0	0.0	0.058154	0.040677	0.039888	0.030175	0.587741	0.013654	0.011545	0.012452	0.0	0.033019	0.0	0.004298	0.027864	0.018013	0.0	1.1e-05	0.0278	0.02787	0.0	0.0
0.053763	0.038136	0.039019	0.031359	0.0	0.928205	0.339925	0.0	0.026966	0.000366	0.128429	0.121622	0.041096	0.053201	0.12069	0.145188	0.0	0.0	0.059694	0.041835	0.047063	0.035049	0.585014	0.014295	0.013818	0.012886	0.0	0.039363	0.0	0.004298	0.032777	0.031909	0.0	3.4e-05	0.033447	0.033517	0.0	0.0
0.053763	0.03178	0.035674	0.030197	0.0	0.925641	0.339925	0.0	0.025688	0.000855	0.100416	0.121622	0.041096	0.058237	0.111177	0.116233	0.0	0.0	0.053608	0.038405	0.038706	0.029399	0.617455	0.010929	0.012769	0.009939	0.0	0.033551	0.0	0.004298	0.028376	0.02316	0.000386	3.4e-05	0.027366	0.027436	0.0	0.0
0.053763	0.058263	0.043478	0.03252	0.0	0.928205	0.340866	0.0	0.027533	0.0	0.116523	0.081081	0.027397	0.065994	0.112961	0.131978	0.0	0.0	0.058363	0.040484	0.044644	0.033079	0.621474	0.009006	0.014343	0.008205	0.0	0.038733	0.0	0.004298	0.032089	0.032939	0.000386	2.2e-05	0.031492	0.03149	0.0	0.0
0.053763	0.070975	0.052397	0.037166	0.0	0.925641	0.340866	0.0	0.025972	0.000244	0.161375	0.094595	0.027397	0.061342	0.10979	0.178078	0.0	0.0	0.065127	0.041283	0.045276	0.034034	0.689371	0.010833	0.015743	0.009881	0.0	0.038812	0.0	0.004298	0.032537	0.027792	0.0	5.6e-05	0.029755	0.029825	0.0	0.0
0.053763	0.058263	0.051282	0.037166	0.0	0.925641	0.340866	0.0	0.025121	0.000122	0.141685	0.108108	0.027397	0.057573	0.109195	0.156315	0.0	0.0	0.066384	0.042598	0.046733	0.034651	0.663102	0.013814	0.015568	0.012423	0.0	0.04025	0.0	0.004298	0.03337	0.032424	0.000386	3.4e-05	0.031637	0.031635	0.0	0.0
0.053763	0.067797	0.055741	0.039489	0.0	0.923077	0.338983	0.0	0.03023	0.000122	0.141531	0.094595	0.027397	0.058237	0.130797	0.158775	0.0	0.0	0.057464	0.039116	0.044534	0.033955	0.733439	0.013494	0.016092	0.012192	0.0	0.038496	0.0	0.004298	0.032665	0.030365	0.000386	4.5e-05	0.030479	0.030549	0.0	0.0
0.053763	0.03178	0.046823	0.036005	0.0	0.925641	0.338983	0.0	0.026256	0.002345	0.086467	0.121622	0.041096	0.062758	0.109592	0.099391	0.0	0.0	0.067345	0.043572	0.04731	0.035267	0.708103	0.00766	0.015568	0.006992	0.0	0.040664	0.0	0.004298	0.03385	0.031909	0.000386	2.2e-05	0.031637	0.031707	0.0	0.0
0.053763	0.059322	0.050167	0.038328	0.0	0.930769	0.339925	0.0	0.026114	0.0	0.146193	0.108108	0.041096	0.069174	0.104637	0.163279	0.0	0.0	0.059706	0.043011	0.047365	0.03664	0.750592	0.009936	0.017842	0.009014	0.0	0.040664	0.0	0.004298	0.034922	0.031395	0.000386	4.5e-05	0.031637	0.031707	0.0	0.0
0.043011	0.039195	0.045708	0.036005	0.0	0.925641	0.339925	0.0	0.024837	0.0	0.099723	0.054054	0.013699	0.060084	0.106223	0.116536	0.0	0.0	0.0644	0.043081	0.044781	0.033736	0.718151	0.011154	0.014518	0.01017	0.0	0.038063	0.0	0.004298	0.031993	0.026248	0.000386	3.4e-05	0.030334	0.030404	0.0	0.0
0.043011	0.023305	0.037904	0.033682	0.0	0.925641	0.339925	0.0	0.030372	0.000122	0.113093	0.067568	0.027397	0.086058	0.10979	0.128269	0.0	0.0	0.058733	0.044704	0.049124	0.038072	0.704658	0.008974	0.016967	0.008176	0.0	0.041077	0.0	0.004298	0.035402	0.03088	0.000386	4.5e-05	0.033664	0.033734	0.0	0.0
0.043011	0.012712	0.031215	0.03252	0.0	0.928205	0.339925	0.0	0.023985	0.000122	0.128506	0.081081	0.027397	0.054599	0.106619	0.144544	0.0	0.0	0.059485	0.041212	0.043379	0.033318	0.703725	0.009199	0.013993	0.008494	0.0	0.035896	0.0	0.004298	0.030697	0.021101	0.000386	3.4e-05	0.030189	0.030187	0.0	0.0
0.053763	0.038136	0.033445	0.03252	0.0	0.925641	0.339925	0.0	0.025688	0.0	0.116369	0.094595	0.027397	0.053856	0.114744	0.133227	0.0	0.0	0.064191	0.044695	0.047228	0.035486	0.636977	0.012468	0.014343	0.011383	0.0	0.039284	0.0	0.004298	0.032969	0.027277	0.0	2.2e-05	0.03265	0.032648	0.0	0.0
0.053763	0.013771	0.026756	0.030197	0.0	0.925641	0.339925	0.0	0.025972	0.0	0.112785	0.081081	0.027397	0.062347	0.109195	0.127853	0.0	0.0	0.047977	0.040581	0.042939	0.033298	0.606474	0.011923	0.013818	0.010863	0.0	0.035837	0.0	0.004298	0.030905	0.024704	0.0	2.2e-05	0.031492	0.031562	0.0	0.0
0.053763	0.010593	0.022297	0.027875	0.0	0.925641	0.339925	0.0	0.017599	0.0	0.11633	0.081081	0.013699	0.029182	0.095719	0.132697	0.0	0.0	0.066889	0.046177	0.047613	0.035745	0.582574	0.008077	0.013818	0.007483	0.0	0.039422	0.0	0.004298	0.03305	0.026248	0.000386	5.6e-05	0.032723	0.032793	0.0	0.0
0.053763	0.022246	0.022297	0.026713	0.0	0.928205	0.340866	0.0	0.024127	0.000244	0.117178	0.081081	0.027397	0.057821	0.104439	0.131903	0.0	0.0	0.058351	0.042616	0.04643	0.035665	0.640207	0.010096	0.015393	0.009274	0.0	0.038398	0.0	0.004298	0.032857	0.025733	0.000386	3.4e-05	0.031854	0.031924	0.0	0.0
0.053763	0.038136	0.026756	0.027875	0.0	0.928205	0.341808	0.0	0.027959	0.000244	0.096139	0.094595	0.027397	0.063745	0.116528	0.113773	0.0	0.0	0.069169	0.044142	0.04797	0.035546	0.636977	0.013526	0.013993	0.012395	0.0	0.039698	0.0	0.004298	0.032921	0.026763	0.000386	2.2e-05	0.032506	0.032576	0.0	0.0
0.053763	0.013771	0.020067	0.025552	0.0	0.923077	0.341808	0.0	0.031507	0.000122	0.135982	0.108108	0.041096	0.063633	0.131589	0.152568	0.0	0.0	0.05516	0.042318	0.045688	0.035188	0.630733	0.015256	0.015043	0.013926	0.0	0.037984	0.0	0.004298	0.032585	0.026763	0.0	2.2e-05	0.031637	0.031707	0.0	0.0
0.053763	0.014831	0.018952	0.023229	0.0	0.925641	0.34275	0.0	0.029662	0.000366	0.134595	0.135135	0.054795	0.072461	0.116132	0.147875	0.0	0.0	0.063809	0.044818	0.046843	0.035168	0.650901	0.009679	0.013818	0.00887	0.0	0.03893	0.0	0.004298	0.032633	0.026763	0.000386	4.5e-05	0.032506	0.032576	0.0	0.0
0.043011	0.038136	0.024526	0.025552	0.0	0.928205	0.343691	0.0	0.030656	0.000122	0.150085	0.094595	0.027397	0.065475	0.12604	0.167367	0.0	0.0	0.061135	0.042247	0.044259	0.033875	0.636116	0.011667	0.014343	0.010719	0.0	0.036546	0.0	0.004298	0.031177	0.021616	0.0	2.2e-05	0.030117	0.030114	0.0	0.0
0.053763	0.084746	0.042363	0.031359	0.0	0.923077	0.34275	0.0	0.020153	0.0	0.154477	0.094595	0.027397	0.039319	0.100872	0.1696	0.0	0.0	0.064844	0.045791	0.050169	0.037853	0.657719	0.007276	0.015393	0.00679	0.0	0.041511	0.0	0.004298	0.034954	0.03088	0.000386	4.5e-05	0.034098	0.034168	0.0	0.0
0.043011	0.045551	0.036789	0.029036	0.0	0.923077	0.34275	0.0	0.026398	0.0	0.130318	0.067568	0.027397	0.061374	0.111772	0.146096	0.0	0.0	0.059805	0.040826	0.042252	0.031965	0.606043	0.007372	0.013294	0.006818	0.0	0.03493	0.0	0.004298	0.02948	0.019557	0.000386	2.2e-05	0.02932	0.029318	0.0	0.0
0.053763	0.034958	0.03456	0.029036	0.0	0.923077	0.34275	0.0	0.025688	0.0	0.116561	0.067568	0.027397	0.059677	0.110186	0.132016	0.0	0.0	0.066655	0.045949	0.04896	0.036899	0.636403	0.012244	0.014868	0.011297	0.0	0.040526	0.0	0.004298	0.034106	0.029336	0.000386	3.4e-05	0.033012	0.033082	0.0	0.0
0.053763	0.019068	0.028986	0.026713	0.0	0.920513	0.340866	0.0	0.026114	0.000122	0.112438	0.067568	0.027397	0.065007	0.10761	0.13001	0.0	0.0	0.058992	0.046002	0.046128	0.035546	0.615374	0.011699	0.014343	0.010574	0.0	0.038221	0.0	0.004298	0.032777	0.023675	0.000386	5.6e-05	0.032506	0.032576	0.0	0.0
0.053763	0.092161	0.050167	0.034843	0.0	0.920513	0.339925	0.0	0.028385	0.000489	0.117139	0.121622	0.041096	0.061328	0.120293	0.131789	0.0	0.0	0.067062	0.052713	0.059296	0.045889	0.786981	0.010256	0.019766	0.009448	0.0	0.049234	0.0	0.005731	0.042396	0.0386	0.0	3.4e-05	0.042062	0.042131	0.0	0.0
0.043011	0.064619	0.046823	0.033682	0.0	0.925641	0.338983	0.0	0.03023	0.000122	0.096678	0.054054	0.027397	0.079259	0.113753	0.111389	0.0	0.0	0.068084	0.050371	0.050966	0.03853	0.739324	0.009647	0.015043	0.008899	0.0	0.042496	0.0	0.004298	0.035834	0.027277	0.000386	2.2e-05	0.037356	0.037426	0.0	0.0
0.043011	0.0625	0.049052	0.036005	0.0	0.928205	0.339925	0.0	0.027391	0.000489	0.113556	0.081081	0.027397	0.066013	0.112168	0.130729	0.0	0.0	0.064364	0.049493	0.051763	0.04022	0.73552	0.00984	0.018191	0.009043	0.0	0.043776	0.0	0.004298	0.037787	0.029336	0.000386	3.4e-05	0.03627	0.036268	0.0	0.0
0.053763	0.110169	0.059086	0.039489	0.0	0.928205	0.339925	0.0	0.035907	0.000244	0.13313	0.135135	0.041096	0.061103	0.1522	0.148102	0.0	0.0	0.065965	0.050748	0.051873	0.039305	0.804206	0.009968	0.017317	0.009188	0.0	0.04484	0.0	0.004298	0.037851	0.034997	0.000386	3.4e-05	0.037429	0.037498	0.0	0.0
0.053763	0.084746	0.060201	0.04065	0.0	0.928205	0.340866	0.0	0.02654	0.0	0.097372	0.081081	0.027397	0.069604	0.106421	0.113697	0.0	0.0	0.062331	0.046634	0.044864	0.033895	0.669131	0.012244	0.014168	0.011152	0.0	0.038871	0.0	0.004298	0.032713	0.025219	0.0	4.5e-05	0.033085	0.033155	0.0	0.0
0.053763	0.056144	0.055741	0.04065	0.0	0.920513	0.339925	0.0	0.025688	0.000122	0.131974	0.067568	0.027397	0.061515	0.108601	0.150865	0.0	0.0	0.068626	0.052809	0.055035	0.041951	0.68772	0.014487	0.017492	0.013261	0.0	0.046338	0.0	0.004298	0.039339	0.034483	0.000386	6.7e-05	0.039456	0.039525	0.0	0.0
0.053763	0.020127	0.045708	0.037166	0.0	0.920513	0.339925	0.0	0.028527	0.000122	0.113633	0.081081	0.027397	0.066812	0.116528	0.127437	0.0	0.0	0.056146	0.045414	0.045331	0.035248	0.622264	0.011186	0.014518	0.010257	0.0	0.037866	0.0	0.004298	0.032713	0.021101	0.0	3.4e-05	0.034243	0.034313	0.0	0.0
0.053763	0.056144	0.052397	0.04065	0.0	0.925641	0.339925	0.0	0.031507	0.0	0.08142	0.121622	0.041096	0.058704	0.135949	0.096779	0.0	0.0	0.067407	0.050967	0.054925	0.041553	0.656427	0.012051	0.016792	0.011008	0.0	0.045845	0.0	0.004298	0.038699	0.033968	0.0	1.1e-05	0.040107	0.040177	0.0	0.0
0.043011	0.059322	0.056856	0.042973	0.0	0.925641	0.340866	0.0	0.028243	0.0	0.149777	0.081081	0.027397	0.064502	0.116726	0.166496	0.0	0.0	0.055394	0.045818	0.044671	0.034571	0.639848	0.016026	0.013644	0.01459	0.0	0.037413	0.0	0.004298	0.032185	0.021101	0.000386	4.5e-05	0.034243	0.034313	0.0	0.0
0.053763	0.0625	0.060201	0.045296	0.0	0.928205	0.34275	0.0	0.028527	0.000122	0.12026	0.067568	0.027397	0.073732	0.111177	0.133303	0.0	0.0	0.074171	0.05438	0.057921	0.043721	0.672935	0.013429	0.017492	0.01225	0.0	0.04815	0.0	0.004298	0.04054	0.034997	0.000386	2.2e-05	0.041121	0.04119	0.0	0.0
0.043011	0.037076	0.052397	0.042973	0.0	0.925641	0.343691	0.0	0.030656	0.000244	0.28599	0.108108	0.041096	0.071577	0.121086	0.30313	0.0	0.0	0.063969	0.047853	0.047722	0.036461	0.679538	0.010449	0.014518	0.009737	0.0	0.039738	0.0	0.004298	0.03385	0.021616	0.0	3.4e-05	0.035763	0.035761	0.0	0.0
0.053763	0.047669	0.052397	0.044135	0.0	0.923077	0.343691	0.0	0.018876	0.0	0.145808	0.094595	0.027397	0.031052	0.10107	0.159267	0.0	0.0	0.066976	0.051923	0.053028	0.04034	0.655135	0.012628	0.016092	0.011614	0.0	0.044367	0.0	0.004298	0.037627	0.03088	0.000386	2.2e-05	0.039238	0.039236	0.0	0.0
0.053763	0.032839	0.046823	0.041812	0.0	0.925641	0.34275	0.0	0.032217	0.0	0.17621	0.081081	0.027397	0.069894	0.128815	0.190682	0.0	0.0	0.063168	0.05052	0.051269	0.039345	0.709754	0.012821	0.016267	0.01173	0.0	0.043047	0.0	0.004298	0.036779	0.027792	0.000386	2.2e-05	0.037573	0.037643	0.0	0.0
0.053763	0.082627	0.061315	0.047619	0.0	0.925641	0.34275	0.0	0.028811	0.000244	0.100724	0.081081	0.027397	0.0706	0.114546	0.117634	0.0	0.0	0.067665	0.051529	0.051214	0.039445	0.69016	0.014615	0.016792	0.013348	0.0	0.042988	0.0	0.004298	0.036827	0.025733	0.000386	4.5e-05	0.037139	0.037209	0.0	0.0
0.043011	0.097458	0.069119	0.051103	0.0	0.925641	0.343691	0.0	0.027108	0.000366	0.132976	0.081081	0.027397	0.071156	0.107214	0.148102	0.0	0.0	0.06376	0.051862	0.053138	0.040181	0.688653	0.016154	0.016267	0.014735	0.0	0.044801	0.0	0.004298	0.037771	0.032424	0.000386	3.4e-05	0.040035	0.040104	0.0	0.0
0.043011	0.056144	0.06243	0.049942	0.0	0.920513	0.341808	0.0	0.029662	0.000244	0.098104	0.094595	0.027397	0.063619	0.123266	0.117747	0.0	0.0	0.061949	0.050757	0.048602	0.037615	0.634393	0.014968	0.015043	0.013666	0.0	0.040545	0.0	0.004298	0.034906	0.022131	0.000386	4.5e-05	0.03627	0.03634	0.0	0.0
0.053763	0.064619	0.060201	0.04878	0.0	0.920513	0.340866	0.0	0.028385	0.0	0.133631	0.108108	0.041096	0.063684	0.11851	0.146134	0.0	0.0	0.067173	0.054792	0.055447	0.04205	0.78289	0.010833	0.016092	0.009997	0.0	0.046456	0.0	0.004298	0.039275	0.034483	0.000386	3.4e-05	0.041555	0.041624	0.0	0.0
0.053763	0.066737	0.060201	0.049942	0.0	0.923077	0.339925	0.0	0.02725	0.000244	0.129316	0.094595	0.027397	0.06173	0.115141	0.145907	0.0	0.0	0.063033	0.050055	0.047915	0.036779	0.78088	0.009231	0.014693	0.008581	0.0	0.039954	0.0	0.004298	0.034138	0.020587	0.000386	3.4e-05	0.036053	0.03605	0.0	0.0
0.053763	0.052966	0.056856	0.04878	0.0	0.923077	0.339925	0.0	0.026682	0.0	0.117563	0.081081	0.027397	0.066775	0.108799	0.133114	0.0	0.0	0.06652	0.053994	0.055887	0.042747	0.81813	0.012179	0.017142	0.011297	0.0	0.046791	0.0	0.004298	0.039851	0.033968	0.0	3.4e-05	0.041555	0.041624	0.0	0.0
0.053763	0.055085	0.055741	0.04878	0.0	0.923077	0.338983	0.0	0.028527	0.000122	0.11186	0.121622	0.041096	0.068121	0.115537	0.127929	0.0	0.0	0.073727	0.056301	0.052781	0.040678	0.852078	0.009167	0.016267	0.008552	0.0	0.043757	0.0	0.004298	0.037515	0.02316	0.000386	2.2e-05	0.037429	0.037498	0.0	0.0
0.053763	0.045551	0.052397	0.047619	0.0	0.925641	0.340866	0.0	0.029236	0.000489	0.098682	0.094595	0.027397	0.068874	0.117717	0.114417	0.0	0.0	0.068257	0.051783	0.051901	0.038768	0.771262	0.009808	0.014693	0.008956	0.0	0.043678	0.0	0.004298	0.036459	0.028821	0.000386	5.6e-05	0.039456	0.039525	0.0	0.0
0.053763	0.068856	0.055741	0.04878	0.0	0.925641	0.341808	0.0	0.02952	0.000122	0.133207	0.081081	0.027397	0.067121	0.120293	0.14954	0.0	0.0	0.064425	0.050151	0.051928	0.039962	0.810019	0.009808	0.017842	0.008956	0.0	0.044821	0.0	0.004298	0.038315	0.031909	0.000386	2.2e-05	0.038152	0.038222	0.0	0.0
0.053763	0.056144	0.054627	0.047619	0.0	0.923077	0.340866	0.0	0.018308	0.000366	0.113248	0.108108	0.027397	0.040656	0.090369	0.129329	0.0	0.0	0.066261	0.052204	0.051873	0.039186	0.836288	0.011026	0.016267	0.010054	0.0	0.04484	0.0	0.004298	0.037739	0.033453	0.000386	3.4e-05	0.038876	0.038874	0.0	0.0
0.053763	0.058263	0.053512	0.047619	0.0	0.923077	0.339925	0.0	0.032643	0.0	0.118565	0.135135	0.054795	0.077356	0.124653	0.134174	0.0	0.0	0.064635	0.050529	0.052066	0.040141	0.822221	0.012821	0.016967	0.011759	0.0	0.043796	0.0	0.004298	0.037563	0.028821	0.000386	2.2e-05	0.038225	0.038294	0.0	0.0
0.053763	0.063559	0.054627	0.047619	0.0	0.923077	0.340866	0.0	0.031365	0.000366	0.119259	0.094595	0.027397	0.077249	0.119501	0.135347	0.0	0.0	0.071349	0.052344	0.052698	0.039624	0.786981	0.014199	0.015218	0.012972	0.0	0.043993	0.0	0.004298	0.036939	0.027792	0.000386	2.2e-05	0.039166	0.039236	0.0	0.0
0.053763	0.034958	0.046823	0.045296	0.0	0.923077	0.341808	0.0	0.020579	0.000244	0.171894	0.081081	0.027397	0.041072	0.10107	0.187502	0.0	0.0	0.068639	0.053669	0.053935	0.041533	0.799397	0.010417	0.016967	0.00965	0.0	0.044899	0.0	0.004298	0.038459	0.027277	0.000386	1.1e-05	0.039166	0.039236	0.0	0.0
0.053763	0.041314	0.044593	0.044135	0.0	0.923077	0.340866	0.0	0.036191	0.000244	0.130048	0.121622	0.041096	0.079928	0.135751	0.144998	0.0	0.0	0.066335	0.050809	0.050334	0.038112	0.802842	0.010577	0.014693	0.009737	0.0	0.042141	0.0	0.004298	0.035578	0.025219	0.000386	3.4e-05	0.038152	0.038222	0.0	0.0
0.053763	0.042373	0.045708	0.045296	0.0	0.917949	0.338983	0.0	0.031933	0.000366	0.129624	0.121622	0.041096	0.069029	0.128617	0.147913	0.0	0.0	0.063193	0.050581	0.050416	0.03841	0.743774	0.009936	0.015043	0.009159	0.0	0.042358	0.0	0.004298	0.035946	0.026763	0.000386	1.1e-05	0.03837	0.038439	0.0	0.0
0.053763	0.027542	0.041249	0.042973	0.0	0.917949	0.3371	0.0	0.028811	0.000244	0.117525	0.135135	0.041096	0.065695	0.11851	0.130919	0.0	0.0	0.065312	0.050037	0.051104	0.039087	0.763655	0.010929	0.016092	0.009997	0.0	0.042811	0.0	0.004298	0.036475	0.025733	0.0	2.2e-05	0.038008	0.038077	0.0	0.0
0.053763	0.038136	0.041249	0.042973	0.0	0.923077	0.3371	0.0	0.02952	0.000244	0.115059	0.081081	0.027397	0.073251	0.112168	0.130994	0.0	0.0	0.06769	0.053739	0.051791	0.038987	0.712194	0.013846	0.014518	0.012626	0.0	0.043422	0.0	0.004298	0.036475	0.028307	0.0	4.5e-05	0.039528	0.039525	0.0	0.0
0.053763	0.051907	0.044593	0.044135	0.0	0.925641	0.338041	0.0	0.032217	0.000244	0.115251	0.121622	0.041096	0.069127	0.129211	0.13001	0.0	0.0	0.074577	0.055266	0.055695	0.042727	0.804421	0.011731	0.017667	0.010748	0.0	0.046141	0.0	0.004298	0.039435	0.027277	0.000386	4.5e-05	0.039311	0.03938	0.0	0.0
0.053763	0.075212	0.049052	0.045296	0.0	0.925641	0.338983	0.0	0.034204	0.000244	0.117679	0.094595	0.027397	0.066242	0.140111	0.134968	0.0	0.0	0.070598	0.053037	0.052616	0.039723	0.817125	0.014135	0.015743	0.012915	0.0	0.044229	0.0	0.004298	0.037259	0.027792	0.0	2.2e-05	0.038659	0.038729	0.0	0.0
0.053763	0.045551	0.045708	0.044135	0.0	0.920513	0.338983	0.0	0.028385	0.0	0.139642	0.081081	0.027397	0.067462	0.114943	0.15711	0.0	0.0	0.068491	0.054695	0.054705	0.042806	0.855379	0.009231	0.019591	0.008436	0.0	0.046672	0.0	0.004298	0.040492	0.03088	0.000386	2.2e-05	0.038152	0.038222	0.0	0.0
0.053763	0.126059	0.065775	0.051103	0.0	0.920513	0.338983	0.0	0.03023	0.000244	0.117024	0.081081	0.027397	0.070062	0.120888	0.13107	0.0	0.0	0.064105	0.050906	0.049647	0.037078	0.815689	0.013782	0.013993	0.012597	0.0	0.042279	0.0	0.004298	0.035242	0.029336	0.000386	4.5e-05	0.038152	0.038222	0.0	0.0
0.043011	0.049788	0.053512	0.047619	0.0	0.923077	0.338983	0.0	0.019586	0.000122	0.098567	0.067568	0.013699	0.040777	0.096908	0.114568	0.0	0.0	0.065916	0.050406	0.051076	0.038967	0.703366	0.014455	0.015568	0.013204	0.0	0.042417	0.0	0.004298	0.036074	0.025219	0.000386	2.2e-05	0.037429	0.037498	0.0	0.0
0.043011	0.03178	0.046823	0.045296	0.0	0.925641	0.339925	0.0	0.031649	0.000122	0.131281	0.081081	0.027397	0.075528	0.121879	0.146096	0.0	0.0	0.071374	0.052327	0.051873	0.03849	0.718151	0.008974	0.014168	0.008292	0.0	0.043343	0.0	0.004298	0.035962	0.028307	0.000386	3.4e-05	0.03837	0.038367	0.0	0.0
0.043011	0.029661	0.042363	0.042973	0.0	0.925641	0.340866	0.0	0.034346	0.0	0.117602	0.108108	0.041096	0.067761	0.139318	0.134703	0.0	0.0	0.067973	0.052309	0.050554	0.039345	0.763296	0.009647	0.016267	0.008841	0.0	0.041747	0.0	0.004298	0.036138	0.020587	0.000386	3.4e-05	0.036343	0.036412	0.0	0.0
0.043011	0.040254	0.041249	0.042973	0.0	0.923077	0.340866	0.0	0.029236	0.000122	0.11317	0.108108	0.041096	0.061594	0.123464	0.129215	0.0	0.0	0.065053	0.052757	0.053605	0.040479	0.752458	0.009808	0.015568	0.009043	0.0	0.044919	0.0	0.004298	0.037835	0.032939	0.000386	4.5e-05	0.040035	0.040032	0.0	0.0
0.043011	0.037076	0.040134	0.041812	0.0	0.923077	0.340866	0.0	0.02952	0.000122	0.117794	0.108108	0.027397	0.062969	0.123662	0.134022	0.0	0.0	0.06339	0.047906	0.0472	0.036182	0.713701	0.009744	0.014693	0.009043	0.0	0.039284	0.0	0.004298	0.03353	0.020587	0.000386	1.1e-05	0.035112	0.035182	0.0	0.0
0.043011	0.020127	0.033445	0.039489	0.0	0.925641	0.34275	0.0	0.029662	0.000122	0.119297	0.108108	0.041096	0.071867	0.116924	0.133568	0.0	0.0	0.077017	0.053748	0.054952	0.040996	0.749587	0.011538	0.015743	0.010632	0.0	0.045687	0.0	0.004298	0.038091	0.029851	0.000386	3.4e-05	0.038876	0.038946	0.0	0.0
0.043011	0.021186	0.0301	0.037166	0.0	0.923077	0.343691	0.0	0.031081	0.0	0.142263	0.108108	0.041096	0.069735	0.124455	0.159949	0.0	0.0	0.069957	0.049774	0.048795	0.03656	0.715711	0.011442	0.013818	0.010517	0.0	0.040703	0.0	0.004298	0.034058	0.02316	0.000386	2.2e-05	0.035836	0.035906	0.0	0.0
0.043011	0.050847	0.039019	0.039489	0.0	0.917949	0.34275	0.0	0.027817	0.000244	0.175092	0.081081	0.027397	0.064315	0.114943	0.189925	0.0	0.0	0.059386	0.048178	0.049812	0.038311	0.722529	0.010929	0.015743	0.010112	0.0	0.041491	0.0	0.004298	0.03553	0.026248	0.000386	1.1e-05	0.037139	0.037209	0.0	0.0
0.053763	0.054025	0.040134	0.04065	0.0	0.917949	0.341808	0.0	0.026966	0.0	0.09691	0.094595	0.027397	0.05106	0.122671	0.113584	0.0	0.0	0.063612	0.048792	0.04753	0.035407	0.696117	0.007981	0.012769	0.007338	0.0	0.040013	0.0	0.004298	0.033322	0.026763	0.0	3.4e-05	0.036343	0.036412	0.0	0.0
0.053763	0.043432	0.039019	0.039489	0.0	0.920513	0.34275	0.0	0.038036	0.0	0.118989	0.121622	0.041096	0.077108	0.145264	0.134287	0.0	0.0	0.06068	0.048634	0.047283	0.036521	0.666547	0.013205	0.015043	0.012106	0.0	0.0396	0.0	0.004298	0.034026	0.022645	0.0	2.2e-05	0.034967	0.035037	0.0	0.0
0.053763	0.024364	0.033445	0.037166	0.0	0.920513	0.34275	0.0	0.026256	0.000122	0.114904	0.081081	0.027397	0.064376	0.108601	0.130654	0.0	0.0	0.061357	0.049686	0.049894	0.037615	0.682337	0.012596	0.013993	0.011586	0.0	0.041905	0.0	0.004298	0.035242	0.029851	0.0	3.4e-05	0.038225	0.038294	0.0	0.0
0.043011	0.033898	0.03456	0.037166	0.0	0.920513	0.341808	0.0	0.027959	0.000122	0.113132	0.081081	0.027397	0.072746	0.109195	0.12948	0.0	0.0	0.064745	0.048493	0.047008	0.036063	0.64803	0.010288	0.014518	0.009476	0.0	0.03895	0.0	0.004298	0.033258	0.019043	0.000386	3.4e-05	0.034243	0.034241	0.0	0.0
0.053763	0.033898	0.03233	0.036005	0.0	0.920513	0.340866	0.0	0.020721	0.000244	0.134017	0.094595	0.027397	0.04125	0.101467	0.14901	0.0	0.0	0.069797	0.051783	0.054265	0.040638	0.712122	0.010641	0.015743	0.009823	0.0	0.045234	0.0	0.004298	0.037819	0.032424	0.000386	4.5e-05	0.039311	0.03938	0.0	0.0
0.043011	0.025424	0.028986	0.033682	0.0	0.923077	0.34275	0.0	0.026256	0.000244	0.09768	0.094595	0.027397	0.061136	0.110979	0.113735	0.0	0.0	0.061296	0.044353	0.044699	0.033915	0.676739	0.014487	0.013294	0.013348	0.0	0.037196	0.0	0.004298	0.031465	0.019043	0.0	3.4e-05	0.033447	0.033517	0.0	0.0
0.053763	0.009534	0.022297	0.031359	0.0	0.923077	0.343691	0.0	0.02654	0.001857	0.133631	0.108108	0.041096	0.063684	0.110186	0.149956	0.0	0.0	0.06355	0.048739	0.052121	0.039007	0.684921	0.014679	0.015393	0.013377	0.0	0.043619	0.0	0.004298	0.036459	0.032424	0.000386	1.1e-05	0.038442	0.038512	0.0	0.0
0.053763	0.047669	0.028986	0.03252	0.0	0.920513	0.343691	0.0	0.025546	0.000122	0.080225	0.094595	0.027397	0.058709	0.110384	0.097044	0.0	0.0	0.057402	0.045835	0.044011	0.033935	0.673222	0.009551	0.013469	0.00887	0.0	0.037038	0.0	0.004298	0.031769	0.020072	0.0	3.4e-05	0.033085	0.033155	0.0	0.0
0.043011	0.042373	0.0301	0.03252	0.0	0.917949	0.34275	0.0	0.028811	0.000366	0.146077	0.108108	0.041096	0.075215	0.110781	0.162182	0.0	0.0	0.065423	0.050827	0.053303	0.0403	0.69138	0.009647	0.015743	0.008783	0.0	0.044525	0.0	0.004298	0.037563	0.032424	0.000386	4.5e-05	0.038732	0.038801	0.0	0.0
0.043011	0.082627	0.037904	0.034843	0.0	0.920513	0.34275	0.0	0.033068	0.000855	0.083963	0.135135	0.041096	0.064605	0.13694	0.099012	0.0	0.0	0.056996	0.045081	0.042637	0.032662	0.695974	0.010545	0.013644	0.009708	0.0	0.037117	0.0	0.004298	0.031609	0.024189	0.000386	1.1e-05	0.031999	0.032069	0.0	0.0
0.043011	0.075212	0.043478	0.037166	0.0	0.920513	0.341808	0.0	0.027391	0.000122	0.113363	0.081081	0.027397	0.061945	0.115141	0.130691	0.0	0.0	0.060729	0.046932	0.046183	0.034631	0.599655	0.013333	0.013294	0.012221	0.0	0.039127	0.0	0.004298	0.032761	0.026248	0.0	3.4e-05	0.034967	0.035037	0.0	0.0
0.043011	0.027542	0.03456	0.033682	0.0	0.917949	0.340866	0.0	0.027391	0.000122	0.169004	0.081081	0.027397	0.064615	0.113159	0.18368	0.0	0.0	0.056183	0.044616	0.045908	0.035009	0.640278	0.008397	0.014168	0.007714	0.0	0.038713	0.0	0.004298	0.032873	0.026763	0.0	3.4e-05	0.034098	0.034168	0.0	0.0
0.043011	0.014831	0.028986	0.031359	0.0	0.917949	0.340866	0.0	0.030372	0.000244	0.118912	0.094595	0.027397	0.07391	0.117915	0.134817	0.0	0.0	0.059595	0.044853	0.044039	0.033636	0.602168	0.011058	0.013469	0.010112	0.0	0.036684	0.0	0.004298	0.031225	0.019043	0.000386	4.5e-05	0.032723	0.032793	0.0	0.0
0.053763	0.013771	0.024526	0.030197	0.0	0.915385	0.340866	0.0	0.026114	0.000244	0.102343	0.094595	0.027397	0.0742	0.101268	0.120207	0.0	0.0	0.061074	0.048353	0.050142	0.037794	0.650973	0.008429	0.014693	0.007772	0.0	0.04224	0.0	0.004298	0.035514	0.032424	0.000386	2.2e-05	0.037356	0.037426	0.0	0.0
0.053763	0.005297	0.020067	0.026713	0.0	0.915385	0.339925	0.0	0.026824	0.0	0.220523	0.094595	0.027397	0.061482	0.113555	0.233602	0.0	0.0	0.059558	0.043888	0.043489	0.033119	0.661451	0.011603	0.013119	0.010603	0.0	0.036152	0.0	0.004298	0.030713	0.019043	0.000386	5.6e-05	0.031926	0.031997	0.0	0.0
0.053763	0.020127	0.020067	0.026713	0.0	0.920513	0.339925	0.0	0.023559	0.000244	0.11502	0.081081	0.027397	0.05559	0.103448	0.129367	0.0	0.0	0.062244	0.047906	0.049812	0.037276	0.645087	0.008462	0.014168	0.007887	0.0	0.041727	0.0	0.004298	0.03489	0.03088	0.0	2.2e-05	0.036849	0.036919	0.0	0.0
0.043011	0.045551	0.0301	0.029036	0.0	0.923077	0.341808	0.0	0.026398	0.000244	0.118873	0.094595	0.027397	0.063039	0.110583	0.135082	0.0	0.0	0.058376	0.042125	0.041372	0.031369	0.620469	0.007788	0.011894	0.007194	0.0	0.034458	0.0	0.004298	0.029144	0.017499	0.0	2.2e-05	0.030841	0.030838	0.0	0.0
0.043011	0.049788	0.033445	0.030197	0.0	0.920513	0.34275	0.0	0.025688	0.0	0.111668	0.067568	0.027397	0.057002	0.11197	0.128307	0.0	0.0	0.063168	0.04587	0.047613	0.035228	0.582646	0.010641	0.013119	0.00965	0.0	0.039836	0.0	0.004298	0.032969	0.028307	0.000386	3.4e-05	0.035401	0.035471	0.0	0.0
0.043011	0.040254	0.031215	0.029036	0.0	0.920513	0.34275	0.0	0.025404	0.000122	0.093365	0.094595	0.027397	0.067191	0.10325	0.109496	0.0	0.0	0.059805	0.045195	0.044809	0.034154	0.613149	0.013782	0.013294	0.012539	0.0	0.037236	0.0	0.004298	0.031657	0.021101	0.0	1.1e-05	0.03265	0.03272	0.0	0.0
0.043011	0.014831	0.024526	0.026713	0.0	0.917949	0.341808	0.0	0.026682	0.000244	0.099954	0.081081	0.027397	0.055712	0.117519	0.117444	0.0	0.0	0.058795	0.044519	0.045303	0.033955	0.561975	0.015192	0.012769	0.013897	0.0	0.038201	0.0	0.004298	0.031977	0.026763	0.000386	4.5e-05	0.034171	0.034168	0.0	0.0
0.043011	0.03178	0.026756	0.026713	0.0	0.915385	0.341808	0.0	0.019728	0.000366	0.145769	0.121622	0.027397	0.035297	0.101665	0.161311	0.0	0.0	0.06116	0.045309	0.046898	0.035884	0.629154	0.010513	0.014518	0.009621	0.0	0.03889	0.0	0.004298	0.033146	0.023675	0.000386	3.4e-05	0.033447	0.033517	0.0	0.0
0.043011	0.040254	0.027871	0.026713	0.0	0.917949	0.341808	0.0	0.03321	0.000122	0.117293	0.094595	0.027397	0.066223	0.135949	0.131259	0.0	0.0	0.056577	0.044616	0.043462	0.032463	0.573674	0.010128	0.01137	0.009303	0.0	0.036447	0.0	0.004298	0.030425	0.024704	0.0	3.4e-05	0.033374	0.033444	0.0	0.0
0.043011	0.0625	0.037904	0.030197	0.0	0.920513	0.34275	0.0	0.023559	0.000122	0.113479	0.081081	0.027397	0.050428	0.10761	0.130502	0.0	0.0	0.056281	0.043125	0.043434	0.03298	0.571018	0.011346	0.013469	0.010372	0.0	0.037038	0.0	0.004298	0.031321	0.025733	0.000386	3.4e-05	0.031709	0.031779	0.0	0.0
0.043011	0.036017	0.033445	0.029036	0.0	0.920513	0.341808	0.0	0.026398	0.0	0.11344	0.081081	0.027397	0.071979	0.104043	0.128686	0.0	0.0	0.062528	0.046923	0.045798	0.034333	0.640207	0.013365	0.013993	0.012163	0.0	0.039777	0.0	0.004298	0.033258	0.03088	0.000386	3.4e-05	0.033012	0.03301	0.0	0.0
0.043011	0.038136	0.033445	0.029036	0.0	0.920513	0.340866	0.0	0.022282	0.0	0.292116	0.081081	0.027397	0.049633	0.102656	0.305401	0.0	0.0	0.053534	0.042791	0.042967	0.032841	0.630948	0.0125	0.014518	0.011383	0.0	0.037393	0.0	0.004298	0.031785	0.027792	0.000386	3.4e-05	0.031347	0.031345	0.0	0.0
0.043011	0.018008	0.027871	0.026713	0.0	0.915385	0.339925	0.0	0.024553	0.0	0.112284	0.054054	0.013699	0.052958	0.110583	0.130578	0.0	0.0	0.064758	0.044309	0.045358	0.033875	0.631881	0.00859	0.013119	0.007974	0.0	0.037787	0.0	0.004298	0.031545	0.023675	0.0	2.2e-05	0.031926	0.031997	0.0	0.0
0.032258	0.048729	0.035674	0.029036	0.0	0.915385	0.338983	0.0	0.023276	0.000122	0.08404	0.081081	0.027397	0.055791	0.102457	0.098558	0.0	0.0	0.053373	0.040923	0.040713	0.030494	0.532979	0.01375	0.011195	0.012568	0.0	0.034241	0.0	0.004298	0.028648	0.022131	0.0	6.7e-05	0.03142	0.03149	0.0	0.0
0.043011	0.024364	0.0301	0.027875	0.0	0.917949	0.339925	0.0	0.026398	0.000244	0.149314	0.108108	0.027397	0.05314	0.118113	0.165512	0.0	0.0	0.059521	0.041168	0.044204	0.033179	0.543889	0.014263	0.013644	0.012943	0.0	0.036999	0.0	0.004298	0.031001	0.024189	0.0	2.2e-05	0.03142	0.03149	0.0	0.0
0.032258	0.008475	0.023411	0.02439	0.0	0.920513	0.339925	0.0	0.025546	0.0	0.185997	0.067568	0.027397	0.066967	0.103845	0.198403	0.0	0.0	0.049887	0.039695	0.040548	0.030215	0.502476	0.011186	0.01102	0.010228	0.0	0.034576	0.0	0.004298	0.028808	0.025733	0.0	2.2e-05	0.032216	0.032286	0.0	0.0
0.032258	0.027542	0.024526	0.02439	0.0	0.923077	0.340866	0.0	0.023985	0.0	0.133901	0.067568	0.027397	0.055843	0.105628	0.150411	0.0	0.0	0.055554	0.04066	0.043407	0.03298	0.542668	0.01141	0.013294	0.010401	0.0	0.036211	0.0	0.004298	0.030665	0.02316	0.0	4.5e-05	0.031637	0.031635	0.0	0.0
0.043011	0.024364	0.022297	0.023229	0.0	0.917949	0.341808	0.0	0.026398	0.0	0.112361	0.094595	0.027397	0.057292	0.114943	0.129745	0.0	0.0	0.049209	0.039765	0.040025	0.029758	0.534774	0.008301	0.010495	0.007656	0.0	0.033827	0.0	0.004298	0.028104	0.024189	0.000386	2.2e-05	0.031854	0.031924	0.0	0.0
0.032258	0.012712	0.018952	0.022067	0.0	0.915385	0.341808	0.0	0.02952	0.000244	0.099877	0.094595	0.027397	0.077188	0.112763	0.11612	0.0	0.0	0.057723	0.042256	0.043819	0.033159	0.570947	0.009199	0.013644	0.008436	0.0	0.03692	0.0	0.004298	0.031145	0.025219	0.000386	2.2e-05	0.031347	0.031417	0.0	0.0
0.043011	0.022246	0.021182	0.023229	0.0	0.915385	0.341808	0.0	0.020863	0.000122	0.129662	0.067568	0.013699	0.037261	0.099683	0.144998	0.0	0.0	0.049012	0.04044	0.039668	0.02938	0.529175	0.013173	0.01032	0.011932	0.0	0.033729	0.0	0.004298	0.027944	0.024704	0.0	3.4e-05	0.03142	0.03149	0.0	0.0
0.043011	0.016949	0.018952	0.022067	0.0	0.917949	0.34275	0.0	0.022708	0.0	0.112169	0.067568	0.013699	0.052537	0.10761	0.128004	0.0	0.0	0.053965	0.03937	0.03953	0.029718	0.465872	0.009808	0.010845	0.009014	0.0	0.03298	0.0	0.004298	0.027672	0.019557	0.000386	3.4e-05	0.02961	0.02968	0.0	0.0
0.043011	0.009534	0.015608	0.019744	0.0	0.917949	0.341808	0.0	0.025404	0.000122	0.118141	0.081081	0.027397	0.065438	0.104241	0.13406	0.0	0.0	0.060914	0.042695	0.045166	0.033119	0.499533	0.01	0.011894	0.009216	0.0	0.037807	0.0	0.004298	0.031065	0.027792	0.000386	5.6e-05	0.033157	0.033155	0.0	0.0
0.032258	0.091102	0.035674	0.026713	0.0	0.917949	0.34275	0.0	0.028527	0.000244	0.111899	0.081081	0.027397	0.073363	0.111574	0.128686	0.0	0.0	0.050478	0.03751	0.036122	0.027072	0.444843	0.01234	0.009795	0.01121	0.0	0.030281	0.0	0.004298	0.025367	0.016469	0.0	2.2e-05	0.027583	0.027581	0.0	0.0
0.043011	0.082627	0.042363	0.029036	0.0	0.917949	0.34275	0.0	0.020863	0.000122	0.117139	0.081081	0.027397	0.038921	0.104241	0.132092	0.0	0.0	0.061739	0.043844	0.047475	0.035188	0.510658	0.013141	0.013469	0.01199	0.0	0.039777	0.0	0.004298	0.032969	0.03088	0.0	4.5e-05	0.034171	0.034241	0.0	0.0
0.043011	0.050847	0.040134	0.029036	0.0	0.915385	0.340866	0.0	0.026966	0.000122	0.128892	0.067568	0.027397	0.054599	0.119501	0.146626	0.0	0.0	0.053595	0.039142	0.038816	0.029579	0.517405	0.010449	0.01137	0.009621	0.0	0.032212	0.0	0.004298	0.027352	0.016469	0.000386	2.2e-05	0.028234	0.028305	0.0	0.0
0.032258	0.027542	0.03456	0.027875	0.0	0.915385	0.338983	0.0	0.024837	0.000122	0.113787	0.081081	0.027397	0.064624	0.102656	0.127891	0.0	0.0	0.052745	0.037967	0.0403	0.030135	0.496232	0.007788	0.010845	0.007165	0.0	0.03367	0.0	0.004298	0.028136	0.022645	0.0	2.2e-05	0.030261	0.030332	0.0	0.0
0.043011	0.097458	0.050167	0.03252	0.0	0.917949	0.338983	0.0	0.023701	0.0	0.115983	0.054054	0.013699	0.058073	0.102457	0.132811	0.0	0.0	0.054433	0.037765	0.038403	0.028206	0.484605	0.010641	0.011195	0.009737	0.0	0.033729	0.0	0.004298	0.027736	0.026248	0.0	2.2e-05	0.028741	0.028811	0.0	0.0
0.043011	0.04661	0.043478	0.031359	0.0	0.915385	0.339925	0.0	0.024979	0.000122	0.096524	0.081081	0.027397	0.059602	0.106817	0.113168	0.0	0.0	0.058893	0.039274	0.042417	0.031806	0.567071	0.0075	0.013818	0.006847	0.0	0.036644	0.0	0.004298	0.030649	0.027277	0.000386	2.2e-05	0.029175	0.029173	0.0	0.0
0.043011	0.032839	0.039019	0.030197	0.0	0.915385	0.339925	0.0	0.025121	0.000122	0.132437	0.108108	0.041096	0.056222	0.110186	0.147723	0.0	0.0	0.050306	0.037651	0.037771	0.027669	0.514247	0.01	0.010845	0.009159	0.0	0.033374	0.0	0.004298	0.027368	0.027792	0.000386	2.2e-05	0.029031	0.029101	0.0	0.0
0.043011	0.050847	0.042363	0.03252	0.0	0.915385	0.340866	0.0	0.024553	0.0	0.118411	0.081081	0.027397	0.056516	0.10761	0.134211	0.0	0.0	0.054655	0.038414	0.038046	0.028743	0.490131	0.013365	0.012594	0.012106	0.0	0.033177	0.0	0.004298	0.027912	0.022131	0.0	3.4e-05	0.027221	0.027291	0.0	0.0
0.043011	0.045551	0.042363	0.03252	0.0	0.917949	0.34275	0.0	0.029378	0.0	0.111205	0.108108	0.041096	0.065634	0.12069	0.126717	0.0	0.0	0.053743	0.039212	0.042307	0.03111	0.530252	0.01016	0.012594	0.009245	0.0	0.037058	0.0	0.004298	0.030521	0.033453	0.0	2.2e-05	0.031347	0.031345	0.0	0.0
0.032258	0.052966	0.044593	0.033682	0.0	0.917949	0.341808	0.0	0.028527	0.000122	0.1875	0.067568	0.027397	0.06887	0.114744	0.20268	0.0	0.0	0.051254	0.035563	0.035544	0.026654	0.472188	0.011763	0.011195	0.010719	0.0	0.031207	0.0	0.004298	0.026104	0.021101	0.0	3.4e-05	0.02628	0.02635	0.0	0.0
0.043011	0.025424	0.036789	0.031359	0.0	0.917949	0.341808	0.0	0.025972	0.0	0.129662	0.081081	0.027397	0.058578	0.112168	0.144166	0.0	0.0	0.05362	0.040274	0.043764	0.032542	0.540587	0.009327	0.013644	0.008465	0.0	0.038181	0.0	0.004298	0.031721	0.034483	0.0	3.4e-05	0.031782	0.031852	0.0	0.0
0.043011	0.024364	0.033445	0.031359	0.0	0.917949	0.34275	0.0	0.026114	0.0	0.11687	0.054054	0.013699	0.061398	0.110186	0.134363	0.0	0.0	0.05017	0.035554	0.036149	0.02745	0.541448	0.010962	0.012069	0.009968	0.0	0.031542	0.0	0.002865	0.02668	0.020587	0.000386	2.2e-05	0.026135	0.026205	0.0	0.0
0.043011	0.029661	0.031215	0.030197	0.0	0.915385	0.343691	0.0	0.027533	0.000244	0.097912	0.094595	0.027397	0.060173	0.117519	0.114	0.0	0.0	0.061813	0.042274	0.046733	0.034313	0.518768	0.012564	0.012944	0.011499	0.0	0.039166	0.0	0.004298	0.032217	0.031909	0.0	3.4e-05	0.033085	0.033155	0.0	0.0
0.043011	0.028602	0.0301	0.029036	0.0	0.915385	0.343691	0.0	0.029662	0.000244	0.112862	0.094595	0.027397	0.074092	0.115339	0.12861	0.0	0.0	0.04842	0.036502	0.036397	0.02745	0.487404	0.012532	0.010495	0.011499	0.0	0.030399	0.0	0.004298	0.025591	0.017499	0.000386	4.5e-05	0.027366	0.027364	0.0	0.0
0.043011	0.037076	0.0301	0.029036	0.0	0.915385	0.34275	0.0	0.029804	0.0	0.132051	0.108108	0.041096	0.061	0.126437	0.148291	0.0	0.0	0.050761	0.038607	0.040493	0.030235	0.459341	0.008397	0.011195	0.007772	0.0	0.034024	0.0	0.004298	0.028392	0.025733	0.0	3.4e-05	0.030696	0.030693	0.0	0.0
0.043011	0.024364	0.027871	0.027875	0.0	0.907692	0.340866	0.0	0.025688	0.0	0.138718	0.067568	0.027397	0.062356	0.108006	0.156769	0.0	0.0	0.046511	0.034931	0.035517	0.026475	0.443982	0.009808	0.00962	0.008985	0.0	0.02971	0.0	0.004298	0.024743	0.018528	0.000386	4.5e-05	0.027221	0.027219	0.0	0.0
0.032258	0.024364	0.026756	0.027875	0.0	0.910256	0.340866	0.0	0.028953	0.0	0.11606	0.081081	0.027397	0.065166	0.119699	0.12895	0.0	0.0	0.046425	0.035563	0.035187	0.026515	0.38843	0.01016	0.009795	0.009361	0.0	0.029394	0.0	0.004298	0.024711	0.016984	0.0	2.2e-05	0.026859	0.026857	0.0	0.0
0.043011	0.01589	0.022297	0.025552	0.0	0.915385	0.341808	0.0	0.026256	0.000244	0.097603	0.108108	0.041096	0.058527	0.113357	0.114492	0.0	0.0	0.057834	0.039125	0.043022	0.031508	0.450728	0.008878	0.011545	0.008176	0.0	0.035876	0.0	0.002865	0.029448	0.026763	0.000386	4.5e-05	0.030913	0.030983	0.0	0.0
0.043011	0.006356	0.016722	0.023229	0.0	0.915385	0.341808	0.0	0.02725	0.000122	0.129046	0.081081	0.027397	0.072512	0.106817	0.143257	0.0	0.0	0.046363	0.034317	0.034885	0.026316	0.434652	0.009423	0.00997	0.008696	0.0	0.029158	0.0	0.004298	0.024551	0.016984	0.000386	2.2e-05	0.026424	0.026495	0.0	0.0
0.053763	0.034958	0.023411	0.02439	0.0	0.917949	0.343691	0.0	0.019302	0.000244	0.085465	0.067568	0.013699	0.037846	0.097899	0.102986	0.0	0.0	0.065275	0.048572	0.056107	0.042508	0.650901	0.008494	0.017842	0.007801	0.0	0.046968	0.0	0.005731	0.039675	0.039115	0.000386	3.4e-05	0.041048	0.041045	0.0	0.0
0.032258	0.036017	0.024526	0.02439	0.0	0.915385	0.344633	0.0	0.023559	0.000122	0.128429	0.081081	0.027397	0.055768	0.103448	0.144166	0.0	0.0	0.04619	0.036326	0.037029	0.027908	0.58889	0.01125	0.01032	0.010343	0.0	0.031286	0.0	0.004298	0.026296	0.018528	0.0	4.5e-05	0.030623	0.030693	0.0	0.0
0.043011	0.016949	0.020067	0.023229	0.0	0.915385	0.344633	0.0	0.029378	0.000122	0.135288	0.108108	0.027397	0.055188	0.130202	0.150562	0.0	0.0	0.060495	0.043432	0.047145	0.03473	0.477499	0.011955	0.012419	0.011008	0.0	0.03956	0.0	0.004298	0.032633	0.031395	0.0	3.4e-05	0.035691	0.035688	0.0	0.0
0.043011	0.011653	0.016722	0.019744	0.0	0.915385	0.346516	0.0	0.025263	0.000244	0.117062	0.094595	0.027397	0.054992	0.111772	0.13319	0.0	0.0	0.052215	0.03844	0.037744	0.028226	0.494007	0.008622	0.00997	0.008003	0.0	0.03166	0.0	0.004298	0.026456	0.017499	0.0	3.4e-05	0.029682	0.029752	0.0	0.0
0.043011	0.004237	0.012263	0.019744	0.0	0.912821	0.346516	0.0	0.026682	0.000489	0.171162	0.094595	0.027397	0.065106	0.10979	0.187237	0.0	0.0	0.04656	0.039379	0.039091	0.028942	0.415417	0.012179	0.00962	0.011123	0.0	0.033216	0.0	0.004298	0.027512	0.024189	0.0	3.4e-05	0.032578	0.032648	0.0	0.0
0.032258	0.025424	0.017837	0.019744	0.0	0.912821	0.345574	0.0	0.028811	0.002345	0.129277	0.108108	0.041096	0.055539	0.126437	0.144014	0.0	0.0	0.052412	0.039633	0.04217	0.031846	0.49128	0.009391	0.012419	0.008639	0.0	0.035285	0.0	0.004298	0.029737	0.02316	0.0	3.4e-05	0.032071	0.032141	0.0	0.0
0.032258	0.019068	0.016722	0.019744	0.0	0.912821	0.345574	0.0	0.025404	0.0	0.112708	0.094595	0.027397	0.056418	0.111574	0.130351	0.0	0.0	0.05415	0.039896	0.04118	0.030334	0.416134	0.007179	0.010845	0.006703	0.0	0.03497	0.0	0.004298	0.02884	0.024704	0.0	2.2e-05	0.032216	0.032286	0.0	0.0
0.032258	0.028602	0.020067	0.019744	0.0	0.907692	0.34275	0.0	0.026398	0.000122	0.112978	0.108108	0.041096	0.068921	0.106223	0.12967	0.0	0.0	0.053694	0.039081	0.042005	0.031528	0.49171	0.013558	0.012769	0.012423	0.0	0.035561	0.0	0.004298	0.029785	0.024704	0.0	2.2e-05	0.031637	0.031707	0.0	0.0
0.032258	0.01589	0.016722	0.019744	0.0	0.910256	0.34275	0.0	0.028811	0.000244	0.134171	0.108108	0.027397	0.058597	0.124059	0.148102	0.0	0.0	0.049012	0.037563	0.038403	0.028305	0.475418	0.007885	0.00962	0.007252	0.0	0.032665	0.0	0.004298	0.026936	0.023675	0.0	3.4e-05	0.031564	0.031635	0.0	0.0
0.032258	0.028602	0.017837	0.018583	0.0	0.915385	0.34275	0.0	0.024127	0.0	0.098798	0.054054	0.013699	0.071638	0.095323	0.114492	0.0	0.0	0.056897	0.04137	0.042609	0.032125	0.48561	0.007821	0.012244	0.00731	0.0	0.035935	0.0	0.004298	0.030233	0.024189	0.0	2.2e-05	0.031347	0.031417	0.0	0.0
0.032258	0.016949	0.015608	0.017422	0.0	0.915385	0.341808	0.0	0.01916	0.0	0.117062	0.094595	0.027397	0.034489	0.100079	0.133	0.0	0.0	0.049998	0.039265	0.038513	0.02922	0.467595	0.013205	0.01067	0.012077	0.0	0.03229	0.0	0.004298	0.027304	0.018528	0.0	3.4e-05	0.030406	0.030476	0.0	0.0
0.032258	0.016949	0.014493	0.017422	0.0	0.915385	0.341808	0.0	0.027391	0.0	0.129239	0.081081	0.027397	0.070838	0.108997	0.145036	0.0	0.0	0.060359	0.041212	0.043077	0.031727	0.45525	0.011699	0.01137	0.010661	0.0	0.035994	0.0	0.004298	0.029673	0.024189	0.0	3.4e-05	0.032144	0.032214	0.0	0.0
0.032258	0.010593	0.012263	0.015099	0.0	0.915385	0.34275	0.0	0.024979	0.000122	0.112824	0.067568	0.027397	0.061776	0.105232	0.129556	0.0	0.0	0.04449	0.035265	0.035599	0.026535	0.431924	0.013814	0.00962	0.012568	0.0	0.030242	0.0	0.004298	0.025191	0.019043	0.0	3.4e-05	0.028741	0.028811	0.0	0.0
0.032258	0.021186	0.012263	0.015099	0.0	0.912821	0.34275	0.0	0.024695	0.000489	0.099838	0.108108	0.027397	0.059312	0.105628	0.115779	0.0	0.0	0.046917	0.037642	0.037744	0.027848	0.381253	0.008782	0.009446	0.008119	0.0	0.032212	0.0	0.004298	0.0266	0.023675	0.0	3.4e-05	0.030985	0.031055	0.0	0.0
0.032258	0.012712	0.011148	0.012776	0.0	0.915385	0.34275	0.0	0.027391	0.000122	0.113132	0.067568	0.027397	0.075958	0.105034	0.128572	0.0	0.0	0.058992	0.038326	0.042554	0.031588	0.557238	0.008365	0.012419	0.007656	0.0	0.035403	0.0	0.004298	0.029384	0.022645	0.000386	2.2e-05	0.03113	0.0312	0.0	0.0
0.032258	0.052966	0.022297	0.017422	0.0	0.917949	0.343691	0.0	0.023701	0.0	0.116677	0.054054	0.013699	0.060738	0.100476	0.131903	0.0	0.0	0.050885	0.038774	0.039118	0.028743	0.548267	0.010897	0.009446	0.009997	0.0	0.033079	0.0	0.004298	0.027208	0.023675	0.000386	3.4e-05	0.031347	0.031345	0.0	0.0
0.043011	0.019068	0.017837	0.015099	0.0	0.912821	0.34275	0.0	0.019586	0.0	0.112592	0.054054	0.013699	0.045173	0.093341	0.1316	0.0	0.0	0.055677	0.03837	0.041455	0.030852	0.543171	0.009038	0.012069	0.008321	0.0	0.034556	0.0	0.004298	0.028744	0.021616	0.0	4.5e-05	0.030623	0.030693	0.0	0.0
0.043011	0.032839	0.021182	0.01626	0.0	0.910256	0.341808	0.0	0.02583	0.0	0.132745	0.108108	0.041096	0.061131	0.109592	0.146626	0.0	0.0	0.04879	0.037221	0.037799	0.027569	0.511017	0.010417	0.009096	0.009534	0.0	0.031956	0.0	0.004298	0.02612	0.023675	0.0	4.5e-05	0.030551	0.030549	0.0	0.0
0.043011	0.027542	0.020067	0.015099	0.0	0.912821	0.34275	0.0	0.024837	0.000122	0.138602	0.081081	0.027397	0.05833	0.107015	0.154423	0.0	0.0	0.050022	0.038826	0.04074	0.03113	0.540013	0.009038	0.012244	0.00835	0.0	0.034103	0.0	0.004298	0.029032	0.022131	0.0	4.5e-05	0.030985	0.030983	0.0	0.0
0.043011	0.038136	0.023411	0.01626	0.0	0.912821	0.34275	0.0	0.026398	0.000122	0.100917	0.108108	0.041096	0.059878	0.112961	0.116536	0.0	0.0	0.044527	0.036572	0.037304	0.027729	0.536353	0.009679	0.009446	0.008928	0.0	0.03166	0.0	0.004298	0.026296	0.02316	0.0	2.2e-05	0.030913	0.030911	0.0	0.0
0.043011	0.032839	0.024526	0.017422	0.0	0.912821	0.341808	0.0	0.02952	0.0	0.204377	0.067568	0.027397	0.058962	0.126833	0.218803	0.0	0.0	0.049135	0.035642	0.03527	0.026098	0.444197	0.011474	0.008921	0.010517	0.0	0.029611	0.0	0.004298	0.024519	0.015955	0.0	3.4e-05	0.028162	0.02816	0.0	0.0
0.053763	0.027542	0.023411	0.01626	0.0	0.910256	0.340866	0.0	0.023701	0.0	0.11267	0.054054	0.013699	0.054276	0.105232	0.130427	0.0	0.0	0.057254	0.040186	0.043901	0.032721	0.528027	0.012564	0.012594	0.011499	0.0	0.036684	0.0	0.004298	0.030553	0.026248	0.000386	3.4e-05	0.032506	0.032576	0.0	0.0
0.043011	0.022246	0.022297	0.01626	0.0	0.910256	0.339925	0.0	0.023843	0.0	0.113093	0.081081	0.027397	0.055735	0.105232	0.12755	0.0	0.0	0.050269	0.035677	0.036452	0.026833	0.50628	0.014199	0.009446	0.012943	0.0	0.030675	0.0	0.004298	0.025287	0.019043	0.0	4.5e-05	0.028596	0.028667	0.0	0.0
0.043011	0.03178	0.024526	0.017422	0.0	0.915385	0.341808	0.0	0.025121	0.0	0.119182	0.081081	0.027397	0.054188	0.111574	0.134514	0.0	0.0	0.056762	0.039703	0.043242	0.032025	0.52774	0.011731	0.012244	0.010777	0.0	0.036132	0.0	0.004298	0.029945	0.026248	0.0	2.2e-05	0.032071	0.032141	0.0	0.0
0.053763	0.037076	0.027871	0.018583	0.0	0.912821	0.341808	0.0	0.02725	0.000366	0.128969	0.081081	0.027397	0.065082	0.112168	0.145717	0.0	0.0	0.04932	0.036221	0.036754	0.027231	0.534774	0.007051	0.009795	0.006501	0.0	0.030951	0.0	0.004298	0.025639	0.019043	0.000386	5.6e-05	0.029031	0.029101	0.0	0.0
0.053763	0.034958	0.027871	0.018583	0.0	0.912821	0.341808	0.0	0.04428	0.0	0.116099	0.108108	0.041096	0.052495	0.200159	0.131789	0.0	0.0	0.049653	0.036151	0.039448	0.029479	0.515467	0.009327	0.01137	0.008523	0.0	0.033	0.0	0.004298	0.027544	0.022131	0.0	3.4e-05	0.029972	0.030042	0.0	0.0
0.043011	0.012712	0.022297	0.01626	0.0	0.912821	0.34275	0.0	0.023985	0.0	0.112631	0.108108	0.027397	0.053281	0.107214	0.12895	0.0	0.0	0.056195	0.037949	0.039448	0.028644	0.543171	0.006763	0.00962	0.006241	0.0	0.033157	0.0	0.004298	0.027	0.022645	0.0	2.2e-05	0.030261	0.030259	0.0	0.0
0.032258	0.020127	0.020067	0.01626	0.0	0.912821	0.34275	0.0	0.028385	0.000122	0.112246	0.081081	0.027397	0.079591	0.106817	0.128118	0.0	0.0	0.037689	0.032826	0.033455	0.025381	0.444054	0.01109	0.009271	0.01017	0.0	0.02835	0.0	0.004298	0.023975	0.018528	0.000386	4.5e-05	0.028089	0.02816	0.0	0.0
0.032258	0.025424	0.020067	0.01626	0.0	0.912821	0.341808	0.0	0.023843	0.0	0.117409	0.108108	0.041096	0.054178	0.106025	0.133076	0.0	0.0	0.055345	0.038072	0.041015	0.029897	0.476279	0.008654	0.01032	0.007945	0.0	0.034399	0.0	0.004298	0.028136	0.025219	0.0	2.2e-05	0.031202	0.031273	0.0	0.0
0.032258	0.03178	0.022297	0.01626	0.0	0.912821	0.341808	0.0	0.024553	0.0	0.112284	0.081081	0.027397	0.060084	0.104637	0.128383	0.0	0.0	0.050712	0.03423	0.034225	0.025222	0.44068	0.00984	0.008571	0.009043	0.0	0.028685	0.0	0.004298	0.023655	0.01544	0.0	3.4e-05	0.026714	0.026712	0.0	0.0
0.043011	0.047669	0.028986	0.018583	0.0	0.912821	0.34275	0.0	0.019018	0.0	0.276087	0.108108	0.027397	0.033722	0.099683	0.28924	0.0	0.0	0.056959	0.03844	0.043846	0.031886	0.506567	0.007917	0.011719	0.007281	0.0	0.03692	0.0	0.004298	0.030105	0.030365	0.000386	3.4e-05	0.03294	0.03301	0.0	0.0
0.032258	0.036017	0.028986	0.018583	0.0	0.907692	0.340866	0.0	0.023559	0.0	0.12816	0.081081	0.027397	0.052757	0.105826	0.146247	0.0	0.0	0.041546	0.032721	0.032246	0.024009	0.458982	0.012564	0.008396	0.011499	0.0	0.027227	0.0	0.004298	0.022663	0.01544	0.0	4.5e-05	0.026352	0.026422	0.0	0.0
0.043011	0.016949	0.023411	0.017422	0.0	0.907692	0.339925	0.0	0.022282	0.0	0.113787	0.067568	0.027397	0.052528	0.100079	0.127664	0.0	0.0	0.052067	0.03751	0.041455	0.030175	0.473624	0.008558	0.010495	0.007859	0.0	0.03495	0.0	0.004298	0.028552	0.029336	0.000386	3.4e-05	0.031854	0.031924	0.0	0.0
0.032258	0.029661	0.024526	0.018583	0.0	0.912821	0.341808	0.0	0.02214	0.0	0.119682	0.067568	0.013699	0.051873	0.099881	0.135385	0.0	0.0	0.037985	0.030528	0.031284	0.023532	0.450944	0.013558	0.008571	0.012423	0.0	0.026419	0.0	0.004298	0.022166	0.01544	0.000386	4.5e-05	0.026062	0.026133	0.0	0.0
0.043011	0.03178	0.024526	0.017422	0.0	0.912821	0.341808	0.0	0.025972	0.0	0.112592	0.108108	0.041096	0.062623	0.108997	0.129026	0.0	0.0	0.047459	0.037791	0.039943	0.030135	0.474987	0.008718	0.011195	0.008061	0.0	0.033532	0.0	0.004298	0.028248	0.025219	0.0	2.2e-05	0.030334	0.030332	0.0	0.0
0.032258	0.022246	0.022297	0.017422	0.0	0.912821	0.341808	0.0	0.025404	0.0	0.174129	0.094595	0.027397	0.049722	0.117122	0.188676	0.0	0.0	0.048026	0.033914	0.035847	0.026575	0.51195	0.010417	0.009795	0.009476	0.0	0.030478	0.0	0.004298	0.025255	0.021101	0.0	2.2e-05	0.027655	0.027653	0.0	0.0
0.032258	0.021186	0.021182	0.01626	0.0	0.912821	0.339925	0.0	0.024979	0.0	0.124884	0.067568	0.027397	0.058377	0.107808	0.140873	0.0	0.0	0.041447	0.031747	0.0334	0.024984	0.460059	0.007949	0.009446	0.007252	0.0	0.028409	0.0	0.004298	0.023735	0.019043	0.0	4.5e-05	0.026786	0.026857	0.0	0.0
0.032258	0.023305	0.021182	0.01626	0.0	0.907692	0.338041	0.0	0.028243	0.0	0.129855	0.108108	0.041096	0.058896	0.121482	0.147496	0.0	0.0	0.042445	0.034703	0.038156	0.028385	0.486327	0.007949	0.01067	0.007338	0.0	0.032665	0.0	0.004298	0.02716	0.027792	0.000386	4.5e-05	0.030044	0.030114	0.0	0.0
0.032258	0.025424	0.021182	0.01626	0.0	0.907692	0.338983	0.0	0.02285	0.0	0.117448	0.094595	0.027397	0.052266	0.103448	0.132092	0.0	0.0	0.046252	0.033738	0.033813	0.025242	0.439604	0.00859	0.008921	0.007887	0.0	0.02837	0.0	0.004298	0.023671	0.016469	0.0	4.5e-05	0.026424	0.026422	0.0	0.0
0.043011	0.038136	0.024526	0.017422	0.0	0.910256	0.339925	0.0	0.022708	0.0	0.113671	0.054054	0.013699	0.054347	0.100872	0.128572	0.0	0.0	0.04847	0.03716	0.04085	0.030016	0.47427	0.011314	0.01102	0.010401	0.0	0.034674	0.0	0.004298	0.02852	0.030365	0.0	2.2e-05	0.031564	0.031635	0.0	0.0
0.032258	0.013771	0.018952	0.015099	0.0	0.912821	0.340866	0.0	0.023985	0.0	0.100146	0.067568	0.027397	0.057236	0.104637	0.11699	0.0	0.0	0.051624	0.034194	0.03439	0.025322	0.458552	0.012115	0.009096	0.011066	0.0	0.028744	0.0	0.004298	0.023719	0.01544	0.0	2.2e-05	0.026062	0.026061	0.0	0.0
0.043011	0.01589	0.018952	0.015099	0.0	0.910256	0.339925	0.0	0.02214	0.0	0.128044	0.067568	0.013699	0.050246	0.101467	0.143711	0.0	0.0	0.048125	0.035949	0.040163	0.029618	0.467308	0.006026	0.01067	0.005605	0.0	0.033886	0.0	0.004298	0.027992	0.027277	0.0	4.5e-05	0.031275	0.031345	0.0	0.0
0.043011	0.03178	0.022297	0.01626	0.0	0.910256	0.339925	0.0	0.023559	0.0	0.129431	0.121622	0.041096	0.049933	0.108006	0.145301	0.0	0.0	0.048839	0.034502	0.035077	0.026197	0.490347	0.007308	0.009795	0.006761	0.0	0.029296	0.0	0.004298	0.024439	0.016469	0.0	3.4e-05	0.026497	0.026495	0.0	0.0
0.043011	0.019068	0.018952	0.013937	0.0	0.910256	0.339925	0.0	0.015754	0.0	0.115675	0.081081	0.013699	0.02214	0.090369	0.131448	0.0	0.0	0.056195	0.037396	0.040438	0.028982	0.45769	0.010256	0.00997	0.009448	0.0	0.033886	0.0	0.004298	0.027304	0.025733	0.0	2.2e-05	0.030334	0.030332	0.0	0.0
0.043011	0.025424	0.021182	0.015099	0.0	0.910256	0.339925	0.0	0.023276	0.0	0.080071	0.094595	0.027397	0.056049	0.103845	0.096741	0.0	0.0	0.051722	0.034458	0.036644	0.027192	0.476925	0.012115	0.01032	0.011094	0.0	0.030517	0.0	0.004298	0.025319	0.018013	0.0	3.4e-05	0.026859	0.026929	0.0	0.0
0.043011	0.024364	0.021182	0.015099	0.0	0.910256	0.339925	0.0	0.025688	0.0	0.148621	0.081081	0.027397	0.063179	0.107015	0.164188	0.0	0.0	0.04932	0.03494	0.036232	0.026436	0.436015	0.011699	0.008746	0.010748	0.0	0.030576	0.0	0.004298	0.024999	0.022131	0.000386	4.5e-05	0.028089	0.02816	0.0	0.0
0.043011	0.060381	0.03233	0.018583	0.0	0.910256	0.339925	0.0	0.023134	0.0	0.096756	0.054054	0.013699	0.061052	0.097899	0.113054	0.0	0.0	0.050959	0.036177	0.038706	0.0293	0.476854	0.007244	0.01102	0.006674	0.0	0.032192	0.0	0.004298	0.027192	0.021101	0.0	2.2e-05	0.028089	0.02816	0.0	0.0
0.032258	0.029661	0.026756	0.017422	0.0	0.912821	0.341808	0.0	0.018308	0.0	0.113748	0.067568	0.013699	0.040539	0.090369	0.128913	0.0	0.0	0.046646	0.037703	0.036342	0.02745	0.495299	0.008269	0.009795	0.007627	0.0	0.030399	0.0	0.004298	0.025607	0.019043	0.0	3.4e-05	0.02751	0.027581	0.0	0.0
0.043011	0.052966	0.033445	0.019744	0.0	0.912821	0.34275	0.0	0.024269	0.0	0.137908	0.054054	0.013699	0.052888	0.108799	0.154385	0.0	0.0	0.058918	0.038967	0.042802	0.031767	0.521998	0.006474	0.012244	0.006009	0.0	0.035561	0.0	0.004298	0.029529	0.025219	0.0	3.4e-05	0.030044	0.030114	0.0	0.0
0.032258	0.028602	0.028986	0.018583	0.0	0.910256	0.34275	0.0	0.022566	0.0	0.141569	0.067568	0.013699	0.056119	0.09889	0.156996	0.0	0.0	0.045057	0.035317	0.03505	0.026674	0.509151	0.00766	0.00997	0.007078	0.0	0.029296	0.0	0.004298	0.024871	0.017499	0.0	3.4e-05	0.026859	0.026929	0.0	0.0
0.032258	0.025424	0.027871	0.018583	0.0	0.912821	0.34275	0.0	0.023418	0.0	0.17621	0.067568	0.027397	0.055997	0.102656	0.190303	0.0	0.0	0.047817	0.037247	0.039393	0.029399	0.465155	0.009391	0.010495	0.008639	0.0	0.033197	0.0	0.004298	0.027704	0.025733	0.0	3.4e-05	0.029899	0.029897	0.0	0.0
0.032258	0.009534	0.021182	0.01626	0.0	0.910256	0.34275	0.0	0.02214	0.0	0.111976	0.067568	0.013699	0.046964	0.104043	0.129178	0.0	0.0	0.04842	0.033887	0.03362	0.024824	0.443192	0.009103	0.008921	0.008321	0.0	0.028153	0.0	0.004298	0.023287	0.01544	0.000386	3.4e-05	0.025411	0.025481	0.0	0.0
0.032258	0.011653	0.018952	0.01626	0.0	0.910256	0.343691	0.0	0.021856	0.0	0.111899	0.094595	0.027397	0.047567	0.101863	0.127588	0.0	0.0	0.0464	0.034931	0.036232	0.026475	0.41757	0.007147	0.008921	0.006616	0.0	0.030714	0.0	0.004298	0.025159	0.023675	0.0	2.2e-05	0.028307	0.028377	0.0	0.0
0.032258	0.004237	0.014493	0.013937	0.0	0.910256	0.343691	0.0	0.021289	0.0	0.101225	0.067568	0.013699	0.050966	0.09671	0.117936	0.0	0.0	0.045698	0.034528	0.036644	0.02755	0.454174	0.008558	0.010495	0.007887	0.0	0.030636	0.0	0.004298	0.025719	0.020587	0.0	2.2e-05	0.02751	0.027581	0.0	0.0
0.032258	0.045551	0.023411	0.01626	0.0	0.910256	0.343691	0.0	0.022424	0.0	0.112554	0.067568	0.027397	0.056007	0.098296	0.128193	0.0	0.0	0.053669	0.035212	0.037414	0.026953	0.417354	0.008397	0.008921	0.007714	0.0	0.031384	0.0	0.004298	0.025399	0.022131	0.0	3.4e-05	0.028234	0.028305	0.0	0.0
0.043011	0.026483	0.020067	0.015099	0.0	0.907692	0.34275	0.0	0.028243	0.0	0.115945	0.081081	0.027397	0.068491	0.113753	0.133265	0.0	0.0	0.048494	0.034212	0.037909	0.028266	0.474413	0.009808	0.011195	0.009014	0.0	0.03164	0.0	0.004298	0.026376	0.021616	0.000386	2.2e-05	0.0278	0.02787	0.0	0.0
0.043011	0.047669	0.024526	0.017422	0.0	0.907692	0.340866	0.0	0.019444	0.0	0.153244	0.054054	0.013699	0.041217	0.095918	0.166723	0.0	0.0	0.04831	0.035361	0.036342	0.026316	0.453025	0.008269	0.008571	0.00757	0.0	0.030576	0.0	0.004298	0.024855	0.022645	0.0	3.4e-05	0.028307	0.028377	0.0	0.0
0.043011	0.03178	0.023411	0.01626	0.0	0.910256	0.340866	0.0	0.027675	0.0	0.113325	0.108108	0.041096	0.067827	0.112168	0.130351	0.0	0.0	0.05484	0.039905	0.045881	0.03489	0.566569	0.009936	0.014693	0.009159	0.0	0.038378	0.0	0.004298	0.032537	0.028307	0.0	3.4e-05	0.033809	0.033879	0.0	0.0
0.032258	0.022246	0.021182	0.015099	0.0	0.910256	0.341808	0.0	0.021431	0.000122	0.117062	0.081081	0.027397	0.046243	0.10107	0.132281	0.0	0.0	0.047324	0.037081	0.039421	0.028962	0.583937	0.010801	0.010145	0.00991	0.0	0.033394	0.0	0.004298	0.027496	0.025733	0.0	2.2e-05	0.031926	0.031997	0.0	0.0
0.032258	0.018008	0.018952	0.015099	0.0	0.910256	0.340866	0.0	0.018592	0.0	0.112053	0.067568	0.013699	0.043517	0.09017	0.128042	0.0	0.0	0.041681	0.034221	0.036039	0.027192	0.468384	0.009135	0.01032	0.00835	0.0	0.030419	0.0	0.004298	0.025607	0.020587	0.0	3.4e-05	0.029031	0.029101	0.0	0.0
0.032258	0.010593	0.015608	0.012776	0.0	0.910256	0.341808	0.0	0.025404	0.000122	0.117293	0.121622	0.041096	0.066359	0.103845	0.133341	0.0	0.0	0.046252	0.036247	0.038046	0.028286	0.474844	0.011731	0.010145	0.010748	0.0	0.032133	0.0	0.004298	0.026712	0.02316	0.0	3.4e-05	0.030189	0.030259	0.0	0.0
0.032258	0.024364	0.018952	0.013937	0.0	0.910256	0.34275	0.0	0.020863	0.0	0.112438	0.108108	0.027397	0.047632	0.097503	0.128496	0.0	0.0	0.045796	0.035072	0.037084	0.027649	0.456757	0.012756	0.00997	0.011643	0.0	0.031325	0.0	0.004298	0.026104	0.021616	0.0	2.2e-05	0.029682	0.029752	0.0	0.0
0.032258	0.019068	0.016722	0.012776	0.0	0.910256	0.341808	0.0	0.023701	0.0	0.080764	0.121622	0.041096	0.051882	0.107214	0.097309	0.0	0.0	0.049345	0.036721	0.040822	0.030235	0.479653	0.00766	0.010845	0.007021	0.0	0.034339	0.0	0.004298	0.028456	0.027277	0.0	2.2e-05	0.031492	0.03149	0.0	0.0
0.032258	0.084746	0.031215	0.018583	0.0	0.912821	0.343691	0.0	0.022282	0.0	0.15363	0.067568	0.027397	0.052593	0.100476	0.168502	0.0	0.0	0.045845	0.036317	0.035654	0.026475	0.442977	0.008109	0.009271	0.007396	0.0	0.030261	0.0	0.004298	0.025111	0.020072	0.000386	4.5e-05	0.028451	0.028522	0.0	0.0
0.032258	0.041314	0.027871	0.017422	0.0	0.910256	0.343691	0.0	0.023418	0.0	0.154786	0.054054	0.013699	0.061674	0.098494	0.170811	0.0	0.0	0.044392	0.03601	0.038403	0.028843	0.453025	0.009679	0.010845	0.00887	0.0	0.032448	0.0	0.004298	0.027208	0.024189	0.0	3.4e-05	0.030334	0.030404	0.0	0.0
0.021505	0.036017	0.027871	0.017422	0.0	0.910256	0.343691	0.0	0.022282	0.0	0.132283	0.067568	0.027397	0.056577	0.097701	0.147496	0.0	0.0	0.04194	0.034782	0.034775	0.025461	0.428049	0.008494	0.008221	0.007772	0.0	0.029611	0.0	0.004298	0.024295	0.021616	0.000386	3.4e-05	0.029031	0.029029	0.0	0.0
0.032258	0.020127	0.023411	0.01626	0.0	0.910256	0.34275	0.0	0.020153	0.0	0.142494	0.162162	0.041096	0.038201	0.101665	0.157867	0.0	0.0	0.051057	0.036633	0.039311	0.02936	0.456327	0.011474	0.011195	0.010517	0.0	0.032862	0.0	0.004298	0.027448	0.022131	0.000386	4.5e-05	0.029827	0.029825	0.0	0.0
0.032258	0.026483	0.023411	0.01626	0.0	0.910256	0.34275	0.0	0.023701	0.0	0.1124	0.081081	0.027397	0.059008	0.101665	0.128837	0.0	0.0	0.047878	0.035826	0.038183	0.027888	0.483241	0.013526	0.00962	0.012337	0.0	0.03235	0.0	0.004298	0.026488	0.024189	0.0	3.4e-05	0.030841	0.030911	0.0	0.0
0.032258	0.096398	0.045708	0.02439	0.0	0.910256	0.34275	0.0	0.023418	0.0	0.118642	0.081081	0.027397	0.059738	0.100277	0.134249	0.0	0.0	0.048026	0.034545	0.035489	0.026396	0.44147	0.006442	0.00962	0.005894	0.0	0.029788	0.0	0.004298	0.024775	0.017499	0.0	5.6e-05	0.027655	0.027653	0.0	0.0
0.043011	0.059322	0.043478	0.02439	0.0	0.910256	0.34275	0.0	0.023701	0.0	0.111976	0.081081	0.027397	0.067373	0.096314	0.128572	0.0	0.0	0.049258	0.036554	0.0403	0.02934	0.437738	0.008173	0.010145	0.007454	0.0	0.034083	0.0	0.004298	0.027832	0.027792	0.000386	3.4e-05	0.031926	0.031997	0.0	0.0
0.043011	0.044492	0.041249	0.02439	0.0	0.910256	0.34275	0.0	0.017173	0.0	0.099838	0.054054	0.013699	0.041839	0.084423	0.115703	0.0	0.0	0.049554	0.035159	0.035957	0.026833	0.42647	0.010769	0.010145	0.009852	0.0	0.030064	0.0	0.004298	0.025063	0.016469	0.000386	4.5e-05	0.027366	0.027436	0.0	0.0
0.043011	0.026483	0.035674	0.023229	0.0	0.912821	0.34275	0.0	0.022424	0.000122	0.129162	0.067568	0.013699	0.045935	0.106223	0.144317	0.0	0.0	0.047398	0.036624	0.03986	0.029061	0.440824	0.009327	0.00997	0.008494	0.0	0.033906	0.0	0.004298	0.027704	0.028821	0.0	4.5e-05	0.031926	0.031997	0.0	0.0
0.043011	0.026483	0.031215	0.023229	0.0	0.95641	0.358757	0.0	0.021998	0.000122	0.111668	0.081081	0.027397	0.046482	0.103646	0.105938	0.0	0.0	0.048248	0.032949	0.034857	0.025799	0.433862	0.010513	0.009446	0.009621	0.0	0.029197	0.0	0.004298	0.024199	0.017499	0.0	3.4e-05	0.026859	0.026857	0.0	0.0
0.043011	0.009534	0.024526	0.019744	0.0	0.964103	0.359699	0.0	0.022566	0.0	0.021424	0.081081	0.027397	0.053365	0.100872	0.057303	0.0	0.0	0.050527	0.035765	0.040822	0.030056	0.460418	0.010385	0.011195	0.009448	0.0	0.0343	0.0	0.004298	0.02828	0.026763	0.0	3.4e-05	0.030913	0.030983	0.0	0.0
0.032258	0.01589	0.023411	0.019744	0.0	0.925641	0.34275	0.0	0.022992	0.0	0.095754	0.081081	0.027397	0.062641	0.096512	0.112411	0.0	0.0	0.042987	0.033923	0.0334	0.024785	0.422379	0.01141	0.008396	0.010401	0.0	0.028153	0.0	0.004298	0.023367	0.016984	0.0	3.4e-05	0.027366	0.027436	0.0	0.0
0.043011	0.03178	0.026756	0.022067	0.0	0.925641	0.34275	0.0	0.023701	0.000366	0.131743	0.094595	0.027397	0.055576	0.104043	0.147534	0.0	0.0	0.045377	0.035159	0.037716	0.027987	0.417642	0.010385	0.01032	0.009448	0.0	0.032251	0.0	0.004298	0.026744	0.025219	0.0	1.1e-05	0.029465	0.029535	0.0	0.0
0.032258	0.04661	0.031215	0.023229	0.0	0.925641	0.34275	0.0	0.023276	0.0	0.096293	0.067568	0.027397	0.054964	0.102854	0.112183	0.0	0.0	0.046572	0.034651	0.036617	0.026913	0.422091	0.012115	0.009446	0.011123	0.0	0.03101	0.0	0.004298	0.025511	0.022131	0.000386	2.2e-05	0.028958	0.029029	0.0	0.0
0.032258	0.03178	0.028986	0.023229	0.0	0.925641	0.34275	0.0	0.025404	0.0	0.132398	0.094595	0.027397	0.063432	0.106025	0.148707	0.0	0.0	0.043837	0.033668	0.034665	0.0257	0.373717	0.010801	0.008746	0.009881	0.0	0.029316	0.0	0.004298	0.024295	0.020587	0.0	4.5e-05	0.028162	0.028232	0.0	0.0
0.043011	0.023305	0.024526	0.022067	0.0	0.928205	0.343691	0.0	0.022992	0.000122	0.138718	0.067568	0.027397	0.058835	0.098692	0.15219	0.0	0.0	0.052104	0.036203	0.041015	0.030235	0.454963	0.006506	0.01102	0.006038	0.0	0.034438	0.0	0.004298	0.028424	0.026248	0.0	2.2e-05	0.03113	0.0312	0.0	0.0
0.043011	0.022246	0.023411	0.019744	0.0	0.928205	0.343691	0.0	0.025546	0.000122	0.146771	0.081081	0.027397	0.070857	0.100872	0.163998	0.0	0.0	0.047065	0.033212	0.034417	0.025362	0.425178	0.006378	0.008921	0.005923	0.0	0.028981	0.0	0.004298	0.023927	0.016984	0.0	3.4e-05	0.027221	0.027291	0.0	0.0
0.032258	0.024364	0.023411	0.019744	0.0	0.925641	0.343691	0.0	0.020579	0.0	0.129123	0.067568	0.027397	0.047604	0.095918	0.145566	0.0	0.0	0.052043	0.037186	0.041977	0.030712	0.45202	0.008878	0.011195	0.008147	0.0	0.03564	0.0	0.004298	0.029224	0.029851	0.0	2.2e-05	0.032578	0.032576	0.0	0.0
0.032258	0.056144	0.031215	0.02439	0.0	0.923077	0.341808	0.0	0.023843	0.000122	0.157637	0.081081	0.027397	0.053566	0.106619	0.172401	0.0	0.0	0.050367	0.033317	0.035434	0.026117	0.451949	0.009135	0.009446	0.008379	0.0	0.02969	0.0	0.004298	0.024503	0.016984	0.0	4.5e-05	0.02751	0.027508	0.0	0.0
0.032258	0.074153	0.042363	0.029036	0.0	0.925641	0.340866	0.0	0.027817	0.0	0.096871	0.094595	0.027397	0.071535	0.109988	0.111994	0.0	0.0	0.05362	0.037844	0.042774	0.03111	0.421804	0.011378	0.01102	0.010372	0.0	0.036034	0.0	0.004298	0.029416	0.029851	0.0	4.5e-05	0.032795	0.032865	0.0	0.0
0.032258	0.097458	0.054627	0.033682	0.0	0.928205	0.341808	0.0	0.016889	0.000122	0.115829	0.081081	0.013699	0.031744	0.09017	0.131789	0.0	0.0	0.038515	0.031905	0.031558	0.023691	0.402498	0.009135	0.008046	0.008407	0.0	0.026754	0.0	0.004298	0.022422	0.015955	0.0	4.5e-05	0.026569	0.026567	0.0	0.0
0.032258	0.050847	0.047938	0.03252	0.0	0.928205	0.34275	0.0	0.025404	0.0	0.112592	0.094595	0.027397	0.061412	0.10761	0.128534	0.0	0.0	0.053509	0.035984	0.038431	0.027569	0.363741	0.010577	0.008921	0.009708	0.0	0.032389	0.0	0.004298	0.026136	0.023675	0.0	3.4e-05	0.030261	0.030332	0.0	0.0
0.032258	0.033898	0.043478	0.031359	0.0	0.928205	0.343691	0.0	0.023276	0.0	0.133631	0.094595	0.027397	0.053636	0.104241	0.149881	0.0	0.0	0.049037	0.035572	0.037936	0.028146	0.411254	0.012372	0.01032	0.011354	0.0	0.031837	0.0	0.004298	0.02644	0.021616	0.0	2.2e-05	0.029248	0.029318	0.0	0.0
0.032258	0.03178	0.040134	0.031359	0.0	0.925641	0.34275	0.0	0.023701	0.000489	0.095985	0.081081	0.027397	0.055834	0.103845	0.112827	0.0	0.0	0.049702	0.035124	0.036067	0.025958	0.365966	0.012692	0.008221	0.011586	0.0	0.030399	0.0	0.004298	0.024583	0.020587	0.0	3.4e-05	0.028886	0.028956	0.0	0.0
0.032258	0.022246	0.035674	0.030197	0.0	0.925641	0.34275	0.0	0.02285	0.0	0.128969	0.094595	0.027397	0.055834	0.100277	0.144128	0.0	0.0	0.048839	0.034993	0.039256	0.028982	0.442905	0.006346	0.01102	0.005894	0.0	0.033374	0.0	0.004298	0.027592	0.026248	0.0	2.2e-05	0.030334	0.030404	0.0	0.0
0.032258	0.020127	0.031215	0.029036	0.0	0.928205	0.34275	0.0	0.026256	0.000122	0.117563	0.094595	0.027397	0.053622	0.117519	0.133	0.0	0.0	0.043098	0.034063	0.034747	0.0257	0.413192	0.012724	0.008921	0.011557	0.0	0.029513	0.0	0.004298	0.024423	0.020072	0.0	3.4e-05	0.028741	0.028811	0.0	0.0
0.043011	0.011653	0.026756	0.026713	0.0	0.925641	0.34275	0.0	0.024979	0.0	0.095638	0.094595	0.027397	0.057877	0.108403	0.113962	0.0	0.0	0.049123	0.035493	0.040135	0.029817	0.4269	0.00859	0.01102	0.007859	0.0	0.033532	0.0	0.004298	0.027848	0.026248	0.0	2.2e-05	0.030189	0.030259	0.0	0.0
0.043011	0.025424	0.026756	0.026713	0.0	0.923077	0.341808	0.0	0.024553	0.0	0.116022	0.094595	0.027397	0.052818	0.110583	0.130389	0.0	0.0	0.040695	0.03187	0.032823	0.024267	0.409675	0.012051	0.007871	0.011066	0.0	0.027602	0.0	0.004298	0.022823	0.019557	0.000386	4.5e-05	0.027076	0.027146	0.0	0.0
0.043011	0.09428	0.046823	0.03252	0.0	0.923077	0.341808	0.0	0.024269	0.0	0.304948	0.081081	0.027397	0.051798	0.10979	0.318989	0.0	0.0	0.052881	0.035712	0.039585	0.028843	0.409101	0.008333	0.01032	0.007627	0.0	0.033335	0.0	0.004298	0.02724	0.024704	0.0	2.2e-05	0.030044	0.030114	0.0	0.0
0.032258	0.034958	0.036789	0.030197	0.0	0.925641	0.34275	0.0	0.023985	0.0	0.113402	0.108108	0.027397	0.048502	0.111177	0.12755	0.0	0.0	0.044909	0.03301	0.035132	0.026296	0.438455	0.007468	0.009795	0.006992	0.0	0.029591	0.0	0.004298	0.024743	0.019043	0.0	3.4e-05	0.027728	0.027798	0.0	0.0
0.043011	0.023305	0.03233	0.029036	0.0	0.928205	0.343691	0.0	0.024837	0.0	0.120183	0.094595	0.027397	0.049091	0.114744	0.136293	0.0	0.0	0.046252	0.033809	0.036452	0.026416	0.358717	0.007212	0.008746	0.006645	0.0	0.030892	0.0	0.004298	0.025127	0.02316	0.0	4.5e-05	0.02961	0.029608	0.0	0.0
0.043011	0.021186	0.0301	0.027875	0.0	0.928205	0.344633	0.0	0.024127	0.000122	0.126464	0.094595	0.027397	0.055857	0.106223	0.142765	0.0	0.0	0.04603	0.034116	0.037579	0.027967	0.42446	0.007788	0.010145	0.007165	0.0	0.031581	0.0	0.004298	0.02628	0.022645	0.0	2.2e-05	0.029248	0.029318	0.0	0.0
0.043011	0.028602	0.031215	0.027875	0.0	0.925641	0.343691	0.0	0.026824	0.0	0.15783	0.067568	0.027397	0.071044	0.106421	0.173196	0.0	0.0	0.052449	0.03601	0.039091	0.028484	0.415991	0.010128	0.009795	0.009274	0.0	0.033079	0.0	0.004298	0.027016	0.024704	0.000386	2.2e-05	0.030261	0.030332	0.0	0.0
0.032258	0.026483	0.028986	0.027875	0.0	0.925641	0.343691	0.0	0.023559	0.000122	0.146424	0.081081	0.027397	0.052434	0.106025	0.162106	0.0	0.0	0.045316	0.033905	0.037194	0.027709	0.46659	0.009359	0.010845	0.008581	0.0	0.031699	0.0	0.004298	0.026392	0.023675	0.000386	2.2e-05	0.028886	0.028884	0.0	0.0
0.032258	0.050847	0.033445	0.027875	0.0	0.925641	0.343691	0.0	0.022708	0.0	0.112747	0.067568	0.027397	0.05243	0.102656	0.128156	0.0	0.0	0.053287	0.035221	0.037634	0.027032	0.412259	0.011538	0.008746	0.010574	0.0	0.031877	0.0	0.004298	0.025735	0.023675	0.0	3.4e-05	0.02961	0.02968	0.0	0.0
0.032258	0.041314	0.03456	0.029036	0.0	0.925641	0.344633	0.0	0.021856	0.000122	0.116793	0.067568	0.013699	0.049587	0.100277	0.133454	0.0	0.0	0.049492	0.033887	0.038266	0.028484	0.413263	0.010321	0.010845	0.009448	0.0	0.031857	0.0	0.004298	0.02652	0.022131	0.0	2.2e-05	0.028669	0.028739	0.0	0.0
0.043011	0.043432	0.037904	0.030197	0.0	0.923077	0.344633	0.0	0.023985	0.000122	0.111706	0.081081	0.027397	0.05596	0.105628	0.128534	0.0	0.0	0.050749	0.03301	0.036369	0.026396	0.420225	0.009583	0.009271	0.008783	0.0	0.030222	0.0	0.004298	0.024615	0.021101	0.0	2.2e-05	0.027293	0.027364	0.0	0.0
0.043011	0.01589	0.0301	0.027875	0.0	0.923077	0.344633	0.0	0.022708	0.0	0.11371	0.067568	0.027397	0.048493	0.105826	0.128837	0.0	0.0	0.042445	0.031054	0.03406	0.025183	0.35965	0.010641	0.008746	0.009765	0.0	0.028784	0.0	0.004298	0.023815	0.021101	0.0	2.2e-05	0.027583	0.027581	0.0	0.0
0.043011	0.041314	0.03233	0.027875	0.0	0.920513	0.34275	0.0	0.023843	0.000122	0.11529	0.108108	0.027397	0.04968	0.109592	0.132773	0.0	0.0	0.048913	0.034414	0.038623	0.028504	0.421948	0.011987	0.010845	0.010921	0.0	0.032842	0.0	0.004298	0.027112	0.025733	0.0	4.5e-05	0.029755	0.029825	0.0	0.0
0.043011	0.049788	0.033445	0.029036	0.0	0.920513	0.341808	0.0	0.024269	0.000122	0.112515	0.094595	0.027397	0.05005	0.111574	0.126944	0.0	0.0	0.045131	0.03273	0.034307	0.025242	0.373143	0.009872	0.008221	0.009043	0.0	0.029	0.0	0.004298	0.023911	0.019043	0.0	3.4e-05	0.027728	0.027798	0.0	0.0
0.043011	0.111229	0.050167	0.033682	0.0	0.923077	0.341808	0.0	0.027108	0.0	0.131936	0.108108	0.027397	0.046674	0.127428	0.147875	0.0	0.0	0.043147	0.035317	0.038431	0.028683	0.401708	0.009647	0.01032	0.00887	0.0	0.032468	0.0	0.004298	0.02708	0.025733	0.0	3.4e-05	0.030551	0.030621	0.0	0.0
0.043011	0.064619	0.047938	0.033682	0.0	0.920513	0.340866	0.0	0.023276	0.000122	0.096178	0.067568	0.027397	0.054898	0.103052	0.114265	0.0	0.0	0.050897	0.033861	0.036369	0.026416	0.385129	0.010641	0.009271	0.009708	0.0	0.030813	0.0	0.004298	0.025127	0.021101	0.0	3.4e-05	0.027945	0.027943	0.0	0.0
0.043011	0.044492	0.043478	0.033682	0.0	0.925641	0.340866	0.0	0.021998	0.0	0.131396	0.067568	0.013699	0.048408	0.101863	0.14269	0.0	0.0	0.046178	0.035388	0.037634	0.028146	0.402785	0.010609	0.010495	0.009708	0.0	0.031759	0.0	0.004298	0.026536	0.022131	0.0	2.2e-05	0.028813	0.028884	0.0	0.0
0.043011	0.022246	0.035674	0.031359	0.0	0.928205	0.34275	0.0	0.023843	0.000366	0.115868	0.081081	0.027397	0.049947	0.109394	0.134476	0.0	0.0	0.052942	0.035124	0.037029	0.026277	0.382832	0.010609	0.008046	0.009737	0.0	0.031305	0.0	0.004298	0.024999	0.02316	0.0	2.2e-05	0.029103	0.029173	0.0	0.0
0.032258	0.022246	0.031215	0.030197	0.0	0.925641	0.343691	0.0	0.02285	0.0	0.079994	0.067568	0.027397	0.047684	0.106817	0.096022	0.0	0.0	0.047546	0.033668	0.036589	0.026973	0.362018	0.009551	0.00962	0.008812	0.0	0.030675	0.0	0.004298	0.025319	0.020587	0.0	2.2e-05	0.028307	0.028377	0.0	0.0
0.032258	0.040254	0.039019	0.03252	0.0	0.925641	0.343691	0.0	0.022424	0.000122	0.137986	0.081081	0.027397	0.048661	0.104043	0.153174	0.0	0.0	0.044971	0.0353	0.038183	0.028047	0.481734	0.012115	0.00962	0.011037	0.0	0.03229	0.0	0.004298	0.026584	0.025219	0.0	2.2e-05	0.030768	0.030838	0.0	0.0
0.032258	0.025424	0.033445	0.031359	0.0	0.925641	0.344633	0.0	0.025404	0.0	0.1586	0.108108	0.041096	0.053673	0.113357	0.174255	0.0	0.0	0.043837	0.031221	0.033345	0.024844	0.453025	0.010032	0.009096	0.009303	0.0	0.028114	0.0	0.004298	0.023415	0.016984	0.0	4.5e-05	0.026859	0.026929	0.0	0.0
0.043011	0.020127	0.0301	0.030197	0.0	0.925641	0.344633	0.0	0.02285	0.0	0.170931	0.081081	0.027397	0.051864	0.103448	0.186291	0.0	0.0	0.049529	0.03623	0.041152	0.029956	0.482882	0.01125	0.010495	0.010228	0.0	0.034852	0.0	0.004298	0.028456	0.029336	0.0	4.5e-05	0.032216	0.032214	0.0	0.0
0.043011	0.014831	0.024526	0.027875	0.0	0.917949	0.341808	0.0	0.023559	0.000122	0.115559	0.094595	0.027397	0.046594	0.110781	0.134893	0.0	0.0	0.045377	0.032107	0.032411	0.023909	0.46171	0.009744	0.008571	0.008928	0.0	0.027838	0.0	0.004298	0.022967	0.017499	0.0	3.4e-05	0.025845	0.025916	0.0	0.0
0.032258	0.014831	0.022297	0.025552	0.0	0.920513	0.340866	0.0	0.02285	0.0	0.114365	0.067568	0.013699	0.046272	0.108205	0.125431	0.0	0.0	0.041509	0.03251	0.037386	0.027709	0.481878	0.009071	0.01032	0.008321	0.0	0.031877	0.0	0.004298	0.026424	0.026248	0.0	4.5e-05	0.030551	0.030621	0.0	0.0
0.032258	0.039195	0.024526	0.026713	0.0	0.928205	0.341808	0.0	0.02214	0.0	0.100532	0.081081	0.027397	0.046431	0.104439	0.116952	0.0	0.0	0.052314	0.032019	0.035242	0.025401	0.463791	0.009615	0.008571	0.00887	0.0	0.029513	0.0	0.004298	0.023895	0.019043	0.0	2.2e-05	0.027366	0.027436	0.0	0.0
0.032258	0.014831	0.020067	0.023229	0.0	0.928205	0.343691	0.0	0.023134	0.000244	0.131127	0.081081	0.027397	0.053902	0.10325	0.147231	0.0	0.0	0.049936	0.035107	0.040163	0.029598	0.484246	0.010417	0.010845	0.009563	0.0	0.033689	0.0	0.004298	0.027784	0.025733	0.0	4.5e-05	0.03113	0.0312	0.0	0.0
0.032258	0.044492	0.026756	0.025552	0.0	0.928205	0.344633	0.0	0.021714	0.000122	0.096139	0.067568	0.027397	0.045117	0.103646	0.112978	0.0	0.0	0.055936	0.03458	0.037909	0.027351	0.502333	0.013462	0.00962	0.012308	0.0	0.03168	0.0	0.004298	0.025671	0.020072	0.000386	4.5e-05	0.028524	0.028594	0.0	0.0
0.032258	0.01589	0.021182	0.023229	0.0	0.907692	0.345574	0.0	0.021998	0.000122	0.145885	0.081081	0.027397	0.049993	0.100872	0.170962	0.0	0.0	0.045365	0.033019	0.035215	0.025819	0.454389	0.011635	0.008746	0.010661	0.0	0.02969	0.0	0.004298	0.024391	0.020587	0.0	2.2e-05	0.028307	0.028377	0.0	0.0
0.032258	0.038136	0.024526	0.02439	0.0	0.894872	0.344633	0.0	0.018166	0.000122	0.108547	0.121622	0.027397	0.030631	0.097701	0.121191	0.0	0.0	0.046659	0.033423	0.037441	0.02751	0.460992	0.012276	0.009795	0.01121	0.0	0.03164	0.0	0.004298	0.026023	0.023675	0.0	3.4e-05	0.029827	0.029825	0.0	0.0
0.032258	0.044492	0.028986	0.025552	0.0	0.910256	0.343691	0.0	0.023843	0.000122	0.117371	0.081081	0.027397	0.052214	0.107808	0.128648	0.0	0.0	0.043492	0.031756	0.032988	0.024307	0.417067	0.009199	0.008046	0.008465	0.0	0.027799	0.0	0.004298	0.022935	0.01544	0.0	4.5e-05	0.026859	0.026929	0.0	0.0
0.043011	0.024364	0.024526	0.02439	0.0	0.920513	0.343691	0.0	0.025121	0.000244	0.129393	0.108108	0.027397	0.061126	0.106421	0.145263	0.0	0.0	0.048076	0.035519	0.040163	0.02926	0.438886	0.010994	0.01032	0.009997	0.0	0.033867	0.0	0.004298	0.027672	0.027792	0.0	2.2e-05	0.031782	0.031852	0.0	0.0
0.043011	0.029661	0.026756	0.02439	0.0	0.923077	0.344633	0.0	0.023985	0.000122	0.097719	0.067568	0.013699	0.056451	0.105034	0.112448	0.0	0.0	0.043911	0.032756	0.033455	0.025043	0.472332	0.010032	0.008921	0.009188	0.0	0.028114	0.0	0.004298	0.023511	0.01544	0.0	5.6e-05	0.026786	0.026857	0.0	0.0
0.043011	0.019068	0.022297	0.023229	0.0	0.923077	0.345574	0.0	0.023701	0.000122	0.132398	0.094595	0.027397	0.050349	0.108799	0.149843	0.0	0.0	0.053718	0.036107	0.042197	0.030752	0.489055	0.013429	0.01137	0.01225	0.0	0.035541	0.0	0.004298	0.029048	0.028821	0.0	2.2e-05	0.031709	0.031779	0.0	0.0
0.043011	0.043432	0.028986	0.02439	0.0	0.920513	0.344633	0.0	0.028953	0.0	0.11398	0.108108	0.041096	0.06454	0.119699	0.129367	0.0	0.0	0.0498	0.031896	0.03428	0.025123	0.505562	0.012981	0.00962	0.011874	0.0	0.029099	0.0	0.004298	0.023895	0.018013	0.0	4.5e-05	0.025918	0.025988	0.0	0.0
0.032258	0.040254	0.028986	0.02439	0.0	0.920513	0.345574	0.0	0.025263	0.0	0.119451	0.067568	0.027397	0.056474	0.110583	0.135158	0.0	0.0	0.047041	0.034607	0.039695	0.029201	0.491639	0.012276	0.010845	0.011268	0.0	0.033945	0.0	0.004298	0.027944	0.029851	0.0	2.2e-05	0.030551	0.030549	0.0	0.0
0.032258	0.029661	0.027871	0.02439	0.0	0.917949	0.346516	0.0	0.025263	0.0	0.171008	0.067568	0.027397	0.071413	0.099683	0.187237	0.0	0.0	0.044207	0.030887	0.03439	0.025819	0.51396	0.010769	0.010145	0.00991	0.0	0.029099	0.0	0.004298	0.024391	0.019043	0.0	2.2e-05	0.026497	0.026495	0.0	0.0
0.032258	0.018008	0.023411	0.022067	0.0	0.917949	0.345574	0.0	0.021147	0.000122	0.141184	0.081081	0.027397	0.04535	0.100476	0.155899	0.0	0.0	0.045969	0.033493	0.036259	0.026495	0.457834	0.009776	0.008921	0.008985	0.0	0.030714	0.0	0.004298	0.025159	0.024189	0.0	3.4e-05	0.029031	0.029029	0.0	0.0
0.032258	0.038136	0.026756	0.023229	0.0	0.917949	0.345574	0.0	0.024269	0.000122	0.116369	0.121622	0.041096	0.052214	0.10979	0.133682	0.0	0.0	0.05187	0.034247	0.039695	0.029579	0.515539	0.011346	0.012244	0.010401	0.0	0.03296	0.0	0.004298	0.027464	0.022131	0.0	2.2e-05	0.028596	0.028667	0.0	0.0
0.043011	0.019068	0.022297	0.022067	0.0	0.915385	0.343691	0.0	0.016747	0.002333	0.114134	0.121622	0.027397	0.031468	0.088981	0.128875	0.0	0.0	0.055456	0.034352	0.038019	0.027569	0.509797	0.010577	0.00997	0.00965	0.0	0.031837	0.0	0.004298	0.025927	0.022645	0.0	1.1e-05	0.028162	0.02816	0.0	0.0
0.043011	0.040254	0.027871	0.02439	0.0	0.915385	0.34275	0.0	0.022424	0.0	0.100185	0.054054	0.013699	0.052841	0.100476	0.117974	0.0	0.0	0.055172	0.035756	0.041097	0.030454	0.5492	0.01	0.011894	0.009216	0.0	0.034221	0.0	0.004298	0.028376	0.024704	0.0	4.5e-05	0.029175	0.029173	0.0	0.0
0.043011	0.065678	0.035674	0.026713	0.0	0.915385	0.341808	0.0	0.023701	0.0	0.128044	0.067568	0.027397	0.05905	0.101863	0.142765	0.0	0.0	0.052363	0.032528	0.036039	0.026078	0.492859	0.008622	0.009096	0.007974	0.0	0.030104	0.0	0.004298	0.024439	0.020072	0.0	2.2e-05	0.027221	0.027219	0.0	0.0
0.032258	0.040254	0.033445	0.025552	0.0	0.917949	0.340866	0.0	0.022992	0.0	0.079724	0.094595	0.027397	0.053701	0.102854	0.09553	0.0	0.0	0.046572	0.031694	0.036699	0.026734	0.451518	0.007821	0.009446	0.007252	0.0	0.030951	0.0	0.004298	0.025287	0.024704	0.0	5.6e-05	0.028741	0.028811	0.0	0.0
0.032258	0.034958	0.03233	0.025552	0.0	0.917949	0.340866	0.0	0.028243	0.000489	0.13209	0.121622	0.041096	0.067088	0.114744	0.148367	0.0	0.0	0.038552	0.029571	0.031393	0.023213	0.420584	0.010737	0.008046	0.009765	0.0	0.026557	0.0	0.004298	0.021974	0.018013	0.0	3.4e-05	0.025845	0.025916	0.0	0.0
0.032258	0.044492	0.036789	0.026713	0.0	0.917949	0.340866	0.0	0.023559	0.0	0.128892	0.081081	0.027397	0.056292	0.101268	0.144393	0.0	0.0	0.053879	0.034844	0.038953	0.028087	0.447858	0.01109	0.00997	0.01017	0.0	0.032665	0.0	0.004298	0.026472	0.024189	0.0	4.5e-05	0.029031	0.029029	0.0	0.0
0.032258	0.100636	0.06243	0.037166	0.0	0.920513	0.341808	0.0	0.017173	0.0	0.099299	0.081081	0.013699	0.033184	0.092945	0.114719	0.0	0.0	0.046338	0.033151	0.037249	0.027967	0.490275	0.013622	0.011195	0.012423	0.0	0.031443	0.0	0.004298	0.02636	0.02316	0.0	2.2e-05	0.027945	0.028015	0.0	0.0
0.043011	0.056144	0.055741	0.036005	0.0	0.920513	0.341808	0.0	0.024837	0.0	0.112901	0.081081	0.027397	0.048212	0.115537	0.129253	0.0	0.0	0.045661	0.032001	0.035297	0.025302	0.4208	0.010417	0.007871	0.009563	0.0	0.029946	0.0	0.004298	0.024135	0.024189	0.0	2.2e-05	0.028379	0.028449	0.0	0.0
0.043011	0.059322	0.056856	0.038328	0.0	0.920513	0.34275	0.0	0.023985	0.000244	0.112323	0.108108	0.027397	0.059616	0.102457	0.128837	0.0	0.0	0.048076	0.033633	0.038266	0.028604	0.458911	0.012276	0.011195	0.011268	0.0	0.031975	0.0	0.004298	0.026712	0.022645	0.0	3.4e-05	0.028596	0.028667	0.0	0.0
0.043011	0.091102	0.06243	0.039489	0.0	0.920513	0.343691	0.0	0.029946	0.000122	0.133554	0.148649	0.054795	0.06554	0.123266	0.148367	0.0	0.0	0.052819	0.033896	0.037249	0.026635	0.473337	0.010705	0.008571	0.009737	0.0	0.031345	0.0	0.004298	0.025191	0.022645	0.000386	4.5e-05	0.028669	0.028667	0.0	0.0
0.032258	0.054025	0.055741	0.038328	0.0	0.920513	0.343691	0.0	0.02583	0.0	0.132591	0.094595	0.027397	0.052345	0.116528	0.148291	0.0	0.0	0.044626	0.033431	0.037551	0.028007	0.451662	0.010128	0.010495	0.009188	0.0	0.031443	0.0	0.004298	0.026232	0.023675	0.0	3.4e-05	0.028596	0.028667	0.0	0.0
0.032258	0.044492	0.051282	0.037166	0.0	0.917949	0.344633	0.0	0.020863	0.000122	0.121185	0.081081	0.027397	0.041568	0.102259	0.137958	0.0	0.0	0.053916	0.033624	0.037304	0.026416	0.494151	0.011058	0.00962	0.010054	0.0	0.032685	0.0	0.004298	0.026088	0.027792	0.0	2.2e-05	0.028451	0.028522	0.0	0.0
0.032258	0.038136	0.045708	0.036005	0.0	0.917949	0.345574	0.0	0.024837	0.000489	0.11687	0.094595	0.027397	0.065279	0.102259	0.132697	0.0	0.0	0.048716	0.033423	0.037881	0.028266	0.532333	0.010064	0.012594	0.009159	0.0	0.033138	0.0	0.004298	0.027592	0.025733	0.0	3.4e-05	0.0278	0.02787	0.0	0.0
0.032258	0.021186	0.039019	0.033682	0.0	0.917949	0.344633	0.0	0.025404	0.0	0.172781	0.094595	0.027397	0.070782	0.100674	0.187692	0.0	0.0	0.048605	0.035431	0.037964	0.02755	0.513888	0.011474	0.00962	0.010517	0.0	0.032409	0.0	0.004298	0.026392	0.025733	0.0	2.2e-05	0.029537	0.029608	0.0	0.0
0.032258	0.025424	0.035674	0.033682	0.0	0.915385	0.34275	0.0	0.025972	0.000244	0.128198	0.121622	0.041096	0.061066	0.109988	0.145036	0.0	0.0	0.049702	0.031835	0.034802	0.02568	0.442044	0.011538	0.009446	0.010603	0.0	0.02904	0.0	0.004298	0.023991	0.016469	0.0	2.2e-05	0.026424	0.026495	0.0	0.0
0.043011	0.016949	0.031215	0.031359	0.0	0.915385	0.341808	0.0	0.025121	0.000122	0.113363	0.081081	0.027397	0.062291	0.105628	0.127853	0.0	0.0	0.051846	0.035493	0.0403	0.02938	0.457475	0.012308	0.01067	0.011297	0.0	0.033827	0.0	0.004298	0.027672	0.026248	0.0	3.4e-05	0.030406	0.030476	0.0	0.0
0.043011	0.022246	0.0301	0.031359	0.0	0.920513	0.343691	0.0	0.025688	0.0	0.131666	0.094595	0.027397	0.063848	0.106619	0.147194	0.0	0.0	0.045661	0.035045	0.036562	0.02741	0.470609	0.00641	0.00997	0.005952	0.0	0.030695	0.0	0.004298	0.025703	0.020587	0.000386	2.2e-05	0.028307	0.028377	0.0	0.0
0.043011	0.025424	0.028986	0.030197	0.0	0.920513	0.34275	0.0	0.026824	0.000489	0.096987	0.094595	0.027397	0.068023	0.108403	0.112827	0.0	0.0	0.049135	0.034212	0.03964	0.029598	0.486184	0.0075	0.01102	0.006963	0.0	0.033216	0.0	0.004298	0.027736	0.025219	0.0	3.4e-05	0.029827	0.029897	0.0	0.0
0.032258	0.029661	0.0301	0.030197	0.0	0.920513	0.343691	0.0	0.024695	0.000244	0.11267	0.067568	0.027397	0.060509	0.105034	0.128988	0.0	0.0	0.053176	0.035861	0.038458	0.028206	0.498959	0.01016	0.010145	0.00939	0.0	0.032192	0.0	0.004298	0.026456	0.022131	0.0	4.5e-05	0.028741	0.028739	0.0	0.0
0.043011	0.041314	0.0301	0.030197	0.0	0.920513	0.345574	0.0	0.027817	0.000244	0.117024	0.081081	0.027397	0.068874	0.11197	0.132962	0.0	0.0	0.054113	0.036265	0.04041	0.030215	0.494581	0.013173	0.011719	0.012048	0.0	0.03361	0.0	0.004298	0.028088	0.02316	0.0	2.2e-05	0.029031	0.029101	0.0	0.0
0.043011	0.014831	0.023411	0.027875	0.0	0.920513	0.346516	0.0	0.026682	0.0	0.128584	0.162162	0.054795	0.056526	0.116528	0.14496	0.0	0.0	0.049653	0.036195	0.037579	0.027311	0.47671	0.012179	0.009271	0.011181	0.0	0.031601	0.0	0.004298	0.025767	0.022645	0.0	1.1e-05	0.029031	0.029101	0.0	0.0
0.043011	0.026483	0.023411	0.026713	0.0	0.917949	0.345574	0.0	0.02285	0.000122	0.100455	0.094595	0.027397	0.056526	0.100079	0.116536	0.0	0.0	0.045316	0.033265	0.035352	0.026296	0.424962	0.010321	0.009446	0.009476	0.0	0.029631	0.0	0.004298	0.024647	0.019557	0.0	2.2e-05	0.027366	0.027436	0.0	0.0
0.043011	0.033898	0.024526	0.026713	0.0	0.917949	0.345574	0.0	0.024837	0.000122	0.111783	0.094595	0.027397	0.056441	0.108997	0.127891	0.0	0.0	0.047743	0.036142	0.039366	0.029022	0.442331	0.012724	0.01032	0.011614	0.0	0.033236	0.0	0.004298	0.027416	0.026763	0.0	3.4e-05	0.030768	0.030838	0.0	0.0
0.032258	0.039195	0.024526	0.025552	0.0	0.917949	0.344633	0.0	0.024979	0.000366	0.12893	0.081081	0.027397	0.057666	0.108403	0.144544	0.0	0.0	0.045464	0.031247	0.033153	0.024785	0.402928	0.010417	0.008921	0.009592	0.0	0.027779	0.0	0.004298	0.023207	0.015955	0.0	3.4e-05	0.025628	0.025626	0.0	0.0
0.032258	0.022246	0.022297	0.02439	0.0	0.915385	0.344633	0.0	0.026966	0.000244	0.115675	0.121622	0.041096	0.055085	0.119302	0.133341	0.0	0.0	0.042568	0.035721	0.039558	0.029559	0.443049	0.010673	0.01102	0.009823	0.0	0.033571	0.0	0.004298	0.028008	0.029336	0.0	3.4e-05	0.030768	0.030838	0.0	0.0
0.032258	0.012712	0.018952	0.023229	0.0	0.912821	0.34275	0.0	0.023559	0.000122	0.11317	0.067568	0.027397	0.053832	0.105034	0.129253	0.0	0.0	0.04608	0.032545	0.033538	0.025063	0.46781	0.010064	0.009271	0.009188	0.0	0.028488	0.0	0.004298	0.023783	0.018528	0.0	1.1e-05	0.025556	0.025554	0.0	0.0
0.043011	0.016949	0.017837	0.022067	0.0	0.915385	0.343691	0.0	0.024553	0.000122	0.296547	0.081081	0.027397	0.057138	0.106619	0.308505	0.0	0.0	0.044774	0.035405	0.039723	0.02934	0.49006	0.00984	0.011894	0.009014	0.0	0.034832	0.0	0.004298	0.028792	0.033453	0.0	3.4e-05	0.030406	0.030476	0.0	0.0
0.032258	0.104873	0.037904	0.029036	0.0	0.917949	0.344633	0.0	0.027959	0.000366	0.095985	0.108108	0.041096	0.063151	0.116924	0.111502	0.0	0.0	0.043369	0.031738	0.031723	0.023412	0.484892	0.012404	0.009446	0.011268	0.0	0.028173	0.0	0.004298	0.023239	0.020072	0.0	3.4e-05	0.024832	0.024902	0.0	0.0
0.043011	0.045551	0.033445	0.026713	0.0	0.917949	0.343691	0.0	0.018876	0.0	0.21559	0.108108	0.027397	0.029799	0.102061	0.230271	0.0	0.0	0.048901	0.036019	0.04008	0.029579	0.470394	0.006923	0.01067	0.006414	0.0	0.033788	0.0	0.004298	0.027912	0.027792	0.0	3.4e-05	0.030334	0.030404	0.0	0.0
0.032258	0.032839	0.031215	0.026713	0.0	0.917949	0.34275	0.0	0.02725	0.000122	0.115714	0.108108	0.041096	0.068285	0.10979	0.131032	0.0	0.0	0.046609	0.033589	0.03472	0.02558	0.448145	0.006731	0.008921	0.00627	0.0	0.029079	0.0	0.004298	0.023991	0.018528	0.0	4.5e-05	0.026642	0.026712	0.0	0.0
0.032258	0.021186	0.026756	0.02439	0.0	0.920513	0.343691	0.0	0.025972	0.000244	0.113556	0.094595	0.027397	0.059593	0.110979	0.128383	0.0	0.0	0.0438	0.032773	0.033895	0.024924	0.390153	0.011026	0.008221	0.010112	0.0	0.028528	0.0	0.002865	0.023495	0.018528	0.0	4.5e-05	0.027004	0.027074	0.0	0.0
0.043011	0.007415	0.021182	0.022067	0.0	0.920513	0.343691	0.0	0.028385	0.0	0.117139	0.094595	0.027397	0.062267	0.119501	0.134287	0.0	0.0	0.050922	0.034537	0.039558	0.028843	0.424029	0.012949	0.010495	0.011903	0.0	0.033236	0.0	0.004298	0.027176	0.025733	0.0	4.5e-05	0.029755	0.029825	0.0	0.0
0.032258	0.010593	0.017837	0.019744	0.0	0.917949	0.34275	0.0	0.029095	0.0	0.112053	0.094595	0.027397	0.070366	0.116132	0.128345	0.0	0.0	0.044847	0.031414	0.032218	0.023671	0.367114	0.011474	0.008396	0.010545	0.0	0.027345	0.0	0.004298	0.022486	0.016984	0.000386	5.6e-05	0.025049	0.025119	0.0	0.0
0.043011	0.04661	0.026756	0.02439	0.0	0.920513	0.34275	0.0	0.029662	0.000122	0.113402	0.081081	0.027397	0.06965	0.11851	0.128421	0.0	0.0	0.053386	0.037528	0.043022	0.031588	0.479724	0.007404	0.012244	0.006905	0.0	0.036566	0.0	0.004298	0.030057	0.03088	0.0	4.5e-05	0.03142	0.03149	0.0	0.0
0.043011	0.034958	0.024526	0.023229	0.0	0.915385	0.34275	0.0	0.028953	0.0	0.131358	0.094595	0.027397	0.062581	0.121482	0.149881	0.0	0.0	0.051156	0.033396	0.034335	0.025143	0.468313	0.006923	0.008746	0.006443	0.0	0.028843	0.0	0.004298	0.023671	0.016984	0.0	2.2e-05	0.025556	0.025626	0.0	0.0
0.032258	0.044492	0.028986	0.02439	0.0	0.915385	0.343691	0.0	0.030372	0.0	0.096756	0.108108	0.041096	0.067013	0.123662	0.110745	0.0	0.0	0.051981	0.036291	0.042527	0.030951	0.466159	0.008782	0.011719	0.008032	0.0	0.036349	0.0	0.004298	0.029657	0.032939	0.0	2.2e-05	0.031709	0.031779	0.0	0.0
0.032258	0.029661	0.024526	0.023229	0.0	0.917949	0.343691	0.0	0.030656	0.000244	0.115675	0.108108	0.041096	0.065587	0.12604	0.132092	0.0	0.0	0.049258	0.033098	0.035709	0.026615	0.504773	0.008654	0.01032	0.007974	0.0	0.029985	0.0	0.004298	0.024983	0.018528	0.0	3.4e-05	0.026135	0.026205	0.0	0.0
0.032258	0.03178	0.024526	0.023229	0.0	0.917949	0.344633	0.0	0.032643	0.000122	0.128352	0.081081	0.027397	0.086885	0.117122	0.144809	0.0	0.0	0.049431	0.034545	0.038568	0.027868	0.429053	0.007692	0.009446	0.007107	0.0	0.032507	0.0	0.004298	0.026376	0.026248	0.0	2.2e-05	0.029827	0.029897	0.0	0.0
0.032258	0.024364	0.024526	0.023229	0.0	0.917949	0.344633	0.0	0.030656	0.0	0.096293	0.081081	0.027397	0.070006	0.12287	0.111654	0.0	0.0	0.055197	0.037291	0.038843	0.028942	0.457475	0.011186	0.010845	0.010285	0.0	0.032271	0.0	0.004298	0.026872	0.020072	0.0	2.2e-05	0.027655	0.027653	0.0	0.0
0.032258	0.024364	0.023411	0.023229	0.0	0.915385	0.343691	0.0	0.032217	0.0	0.132398	0.094595	0.041096	0.072372	0.127031	0.149351	0.0	0.0	0.048716	0.034712	0.036287	0.026197	0.407091	0.009936	0.008221	0.00913	0.0	0.030576	0.0	0.004298	0.024791	0.022645	0.000386	2.2e-05	0.028379	0.028449	0.0	0.0
0.032258	0.03178	0.024526	0.023229	0.0	0.915385	0.343691	0.0	0.029095	0.000122	0.112438	0.135135	0.041096	0.048553	0.135355	0.127701	0.0	0.0	0.044096	0.034738	0.037304	0.028166	0.414125	0.010128	0.01067	0.009245	0.0	0.031207	0.0	0.004298	0.026296	0.022131	0.0	3.4e-05	0.028307	0.028377	0.0	0.0
0.043011	0.01589	0.021182	0.022067	0.0	0.917949	0.344633	0.0	0.040165	0.000244	0.123035	0.108108	0.041096	0.080456	0.150614	0.137996	0.0	0.0	0.047841	0.034221	0.036397	0.026296	0.392378	0.009808	0.008396	0.009043	0.0	0.030695	0.0	0.004298	0.024903	0.02316	0.0	2.2e-05	0.028669	0.028739	0.0	0.0
0.032258	0.026483	0.023411	0.023229	0.0	0.917949	0.345574	0.0	0.040307	0.000122	0.138178	0.135135	0.054795	0.084711	0.147047	0.154763	0.0	0.0	0.047989	0.033791	0.037606	0.028027	0.440034	0.011218	0.010495	0.010343	0.0	0.031443	0.0	0.004298	0.0262	0.022131	0.0	3.4e-05	0.028017	0.028015	0.0	0.0
0.043011	0.018008	0.021182	0.022067	0.0	0.915385	0.344633	0.0	0.032643	0.000122	0.157637	0.121622	0.041096	0.077001	0.12505	0.172666	0.0	0.0	0.046659	0.034589	0.035792	0.026694	0.46171	0.011538	0.009446	0.010545	0.0	0.029946	0.0	0.004298	0.024967	0.019557	0.000386	4.5e-05	0.027004	0.027002	0.0	0.0
0.043011	0.018008	0.021182	0.022067	0.0	0.915385	0.344633	0.0	0.036617	0.000366	0.099183	0.148649	0.054795	0.076547	0.140507	0.116423	0.0	0.0	0.048667	0.035826	0.040465	0.030215	0.453815	0.012244	0.01137	0.011326	0.0	0.033867	0.0	0.004298	0.02828	0.026763	0.0	4.5e-05	0.029827	0.029897	0.0	0.0
0.043011	0.014831	0.017837	0.019744	0.0	0.915385	0.343691	0.0	0.030656	0.000244	0.145076	0.094595	0.041096	0.073209	0.119897	0.159192	0.0	0.0	0.052449	0.033861	0.036012	0.026356	0.468384	0.012981	0.009446	0.011903	0.0	0.029966	0.0	0.004298	0.024567	0.018013	0.0	4.5e-05	0.026207	0.026278	0.0	0.0
0.043011	0.025424	0.018952	0.019744	0.0	0.917949	0.344633	0.0	0.031933	0.0	0.117409	0.108108	0.041096	0.07513	0.123662	0.133492	0.0	0.0	0.059928	0.037317	0.040135	0.02934	0.448791	0.008974	0.01032	0.008321	0.0	0.033295	0.0	0.004298	0.027272	0.021616	0.0	3.4e-05	0.028017	0.028087	0.0	0.0
0.032258	0.021186	0.017837	0.019744	0.0	0.915385	0.344633	0.0	0.031791	0.000366	0.09795	0.094595	0.027397	0.073288	0.124257	0.114189	0.0	0.0	0.042063	0.032835	0.036342	0.027351	0.467523	0.007083	0.01032	0.006558	0.0	0.030458	0.0	0.004298	0.025591	0.022131	0.000386	4.5e-05	0.027728	0.027798	0.0	0.0
0.032258	0.024364	0.017837	0.019744	0.0	0.915385	0.345574	0.0	0.031933	0.000366	0.111783	0.094595	0.041096	0.075738	0.122671	0.127815	0.0	0.0	0.047657	0.033616	0.036891	0.026933	0.407665	0.006955	0.009271	0.006443	0.0	0.031049	0.0	0.004298	0.025431	0.023675	0.0	3.4e-05	0.028307	0.028377	0.0	0.0
0.032258	0.023305	0.018952	0.019744	0.0	0.912821	0.346516	0.0	0.03321	0.000244	0.139989	0.121622	0.041096	0.075215	0.128419	0.157867	0.0	0.0	0.045747	0.034449	0.038596	0.02928	0.475992	0.008558	0.011719	0.007887	0.0	0.032212	0.0	0.004298	0.02724	0.02316	0.0	2.2e-05	0.028162	0.028232	0.0	0.0
0.032258	0.018008	0.016722	0.018583	0.0	0.910256	0.345574	0.0	0.031791	0.0	0.112284	0.108108	0.041096	0.076126	0.122275	0.127096	0.0	0.0	0.046055	0.032984	0.036039	0.026277	0.45726	0.006731	0.008746	0.00627	0.0	0.03036	0.0	0.004298	0.024823	0.02316	0.0	1.1e-05	0.028234	0.028305	0.0	0.0
0.043011	0.011653	0.014493	0.017422	0.0	0.917949	0.346516	0.0	0.034062	0.0	0.138486	0.081081	0.027397	0.082168	0.126437	0.151925	0.0	0.0	0.058967	0.037221	0.042115	0.031468	0.484748	0.011667	0.012594	0.010777	0.0	0.034674	0.0	0.004298	0.028968	0.023675	0.000386	2.2e-05	0.028307	0.028377	0.0	0.0
0.043011	0.020127	0.014493	0.01626	0.0	0.917949	0.347458	0.0	0.031933	0.000122	0.112207	0.067568	0.027397	0.078081	0.121284	0.129405	0.0	0.0	0.049073	0.034756	0.037991	0.027868	0.501902	0.010865	0.009795	0.009997	0.0	0.031837	0.0	0.004298	0.026152	0.024704	0.0	4.5e-05	0.028162	0.028232	0.0	0.0
0.043011	0.021186	0.014493	0.015099	0.0	0.915385	0.347458	0.0	0.033352	0.000366	0.112053	0.121622	0.041096	0.078562	0.126239	0.128345	0.0	0.0	0.046486	0.032256	0.035187	0.026416	0.436087	0.008622	0.01032	0.007974	0.0	0.029493	0.0	0.004298	0.024727	0.020072	0.0	2.2e-05	0.025338	0.025409	0.0	0.0
0.043011	0.007415	0.010033	0.013937	0.0	0.915385	0.348399	0.0	0.035055	0.0	0.115367	0.094595	0.041096	0.073218	0.137535	0.131486	0.0	0.0	0.046437	0.033238	0.037056	0.027192	0.431709	0.007692	0.00962	0.007078	0.0	0.031128	0.0	0.004298	0.025607	0.025733	0.0	5.6e-05	0.0278	0.027798	0.0	0.0
0.032258	0.003178	0.006689	0.012776	0.0	0.915385	0.348399	0.0	0.032643	0.0	0.112592	0.094595	0.027397	0.070394	0.130202	0.128345	0.0	0.0	0.038367	0.031107	0.031531	0.024029	0.371707	0.013333	0.009096	0.012221	0.0	0.026538	0.0	0.004298	0.022518	0.016984	0.0	2.2e-05	0.024108	0.024178	0.0	0.0
0.043011	0.010593	0.007804	0.011614	0.0	0.915385	0.348399	0.0	0.031649	0.000366	0.103923	0.108108	0.041096	0.070137	0.126239	0.119942	0.0	0.0	0.049616	0.033686	0.039008	0.028703	0.440034	0.011731	0.01067	0.010748	0.0	0.032547	0.0	0.004298	0.02684	0.025733	0.0	5.6e-05	0.028307	0.028377	0.0	0.0
0.043011	0.070975	0.021182	0.01626	0.0	0.917949	0.347458	0.0	0.032217	0.0	0.158909	0.067568	0.027397	0.079245	0.121086	0.173385	0.0	0.0	0.054026	0.034738	0.037331	0.027589	0.400632	0.011891	0.010145	0.010892	0.0	0.030833	0.0	0.004298	0.025511	0.020072	0.000386	4.5e-05	0.026062	0.026133	0.0	0.0
0.043011	0.045551	0.023411	0.01626	0.0	0.915385	0.343691	0.0	0.032075	0.000122	0.17147	0.094595	0.027397	0.073457	0.125248	0.187616	0.0	0.0	0.037849	0.032317	0.035187	0.026615	0.431781	0.008526	0.009795	0.007887	0.0	0.029532	0.0	0.004298	0.024919	0.02316	0.0	2.2e-05	0.027004	0.027074	0.0	0.0
0.043011	0.016949	0.017837	0.015099	0.0	0.912821	0.343691	0.0	0.031081	0.000489	0.116137	0.121622	0.041096	0.07824	0.117519	0.132205	0.0	0.0	0.048408	0.033563	0.035984	0.026754	0.412402	0.0075	0.009446	0.006934	0.0	0.030025	0.0	0.004298	0.024967	0.021101	0.0	3.4e-05	0.026062	0.026133	0.0	0.0
0.043011	0.022246	0.016722	0.013937	0.0	0.915385	0.344633	0.0	0.033636	0.0	0.114249	0.081081	0.027397	0.077726	0.127824	0.129707	0.0	0.0	0.049221	0.034379	0.038321	0.028982	0.45037	0.008397	0.011719	0.007743	0.0	0.031857	0.0	0.004298	0.026888	0.022645	0.0	3.4e-05	0.026786	0.026857	0.0	0.0
0.043011	0.012712	0.014493	0.012776	0.0	0.917949	0.345574	0.0	0.032785	0.000122	0.064658	0.121622	0.041096	0.072372	0.128815	0.081148	0.0	0.0	0.052326	0.035361	0.038019	0.027928	0.44348	0.009135	0.00997	0.008436	0.0	0.031739	0.0	0.004298	0.026104	0.02316	0.0	3.4e-05	0.027438	0.027436	0.0	0.0
0.043011	0.026483	0.017837	0.013937	0.0	0.917949	0.344633	0.0	0.031223	0.000122	0.147773	0.121622	0.041096	0.069697	0.12505	0.163923	0.0	0.0	0.052462	0.033107	0.035215	0.026237	0.399268	0.010064	0.009795	0.009274	0.0	0.029059	0.0	0.004298	0.024215	0.015955	0.0	2.2e-05	0.024325	0.024396	0.0	0.0
0.043011	0.048729	0.024526	0.01626	0.0	0.915385	0.34275	0.0	0.023418	0.000244	0.126888	0.067568	0.027397	0.059153	0.100674	0.142425	0.0	0.0	0.057513	0.036607	0.042774	0.03113	0.464222	0.005929	0.011719	0.005547	0.0	0.035482	0.0	0.004298	0.028984	0.028307	0.0	2.2e-05	0.029393	0.029463	0.0	0.0
0.043011	0.025424	0.021182	0.015099	0.0	0.915385	0.34275	0.0	0.0369	0.000366	0.116176	0.108108	0.041096	0.07521	0.142885	0.132849	0.0	0.0	0.058585	0.03501	0.037001	0.027072	0.442546	0.00734	0.01032	0.006818	0.0	0.030439	0.0	0.004298	0.024951	0.016984	0.000386	2.2e-05	0.024542	0.024613	0.0	0.0
0.043011	0.009534	0.015608	0.012776	0.0	0.915385	0.34275	0.0	0.034346	0.000122	0.097873	0.121622	0.041096	0.066153	0.140507	0.112676	0.0	0.0	0.056404	0.036703	0.042719	0.030891	0.45647	0.010288	0.011195	0.009448	0.0	0.035581	0.0	0.002865	0.028888	0.030365	0.0	4.5e-05	0.030044	0.030042	0.0	0.0
0.043011	0.010593	0.013378	0.012776	0.0	0.917949	0.344633	0.0	0.029236	0.0	0.12816	0.094595	0.027397	0.062721	0.122473	0.144506	0.0	0.0	0.050404	0.032615	0.0345	0.02562	0.449939	0.010385	0.009446	0.009534	0.0	0.028646	0.0	0.004298	0.023799	0.017499	0.0	3.4e-05	0.024253	0.024251	0.0	0.0
0.032258	0.004237	0.010033	0.010453	0.0	0.915385	0.344633	0.0	0.031365	0.000366	0.099723	0.108108	0.041096	0.064198	0.130004	0.116536	0.0	0.0	0.054002	0.035589	0.04074	0.030076	0.433431	0.010609	0.011195	0.009765	0.0	0.033847	0.0	0.004298	0.027976	0.026763	0.000386	5.6e-05	0.028524	0.028594	0.0	0.0
0.043011	0.011653	0.010033	0.010453	0.0	0.915385	0.345574	0.0	0.029378	0.000122	0.112169	0.067568	0.027397	0.075458	0.112961	0.127891	0.0	0.0	0.05654	0.035098	0.037496	0.02755	0.470466	0.01141	0.01067	0.010401	0.0	0.031168	0.0	0.004298	0.025655	0.019043	0.0	3.4e-05	0.025411	0.025481	0.0	0.0
0.043011	0.004237	0.006689	0.009292	0.0	0.915385	0.345574	0.0	0.029095	0.000122	0.131512	0.081081	0.027397	0.068182	0.117321	0.148102	0.0	0.0	0.050108	0.03494	0.038926	0.029121	0.486184	0.011859	0.012769	0.010892	0.0	0.033532	0.0	0.004298	0.028008	0.027792	0.0	2.2e-05	0.026931	0.027002	0.0	0.0
0.043011	0.007415	0.006689	0.009292	0.0	0.912821	0.344633	0.0	0.028669	0.000122	0.115059	0.135135	0.041096	0.059728	0.122671	0.130389	0.0	0.0	0.053299	0.03408	0.038733	0.028683	0.550707	0.006795	0.012594	0.006241	0.0	0.033689	0.0	0.004298	0.027896	0.029336	0.000386	5.6e-05	0.026424	0.026422	0.0	0.0
0.043011	0.051907	0.016722	0.011614	0.0	0.912821	0.345574	0.0	0.033494	0.000122	0.117563	0.108108	0.041096	0.068238	0.135553	0.133757	0.0	0.0	0.043973	0.032107	0.033455	0.025123	0.457116	0.011795	0.011195	0.010777	0.0	0.029473	0.0	0.004298	0.024695	0.02316	0.0	1.1e-05	0.024325	0.024396	0.0	0.0
0.043011	0.027542	0.014493	0.010453	0.0	0.912821	0.345574	0.0	0.031223	0.000366	0.165883	0.121622	0.041096	0.066957	0.127229	0.181333	0.0	0.0	0.050059	0.034931	0.040273	0.029758	0.505706	0.01266	0.012769	0.011557	0.0	0.035167	0.0	0.004298	0.029064	0.032939	0.0	5.6e-05	0.028451	0.028449	0.0	0.0
0.032258	0.043432	0.018952	0.012776	0.0	0.910256	0.343691	0.0	0.028385	0.000244	0.17016	0.067568	0.027397	0.081027	0.10543	0.185761	0.0	0.0	0.044342	0.0308	0.03351	0.025043	0.485466	0.009327	0.011195	0.00861	0.0	0.029493	0.0	0.004298	0.024615	0.02316	0.0	3.4e-05	0.024108	0.024178	0.0	0.0
0.043011	0.034958	0.020067	0.012776	0.0	0.907692	0.340866	0.0	0.028811	0.0	0.115405	0.094595	0.027397	0.066555	0.117717	0.13247	0.0	0.0	0.051168	0.034326	0.041235	0.030096	0.513314	0.010513	0.013119	0.009592	0.0	0.036093	0.0	0.004298	0.029529	0.034997	0.0	2.2e-05	0.02961	0.02968	0.0	0.0
0.032258	0.063559	0.03456	0.018583	0.0	0.910256	0.339925	0.0	0.028669	0.0	0.096293	0.067568	0.027397	0.063726	0.119104	0.110064	0.0	0.0	0.049874	0.031817	0.03428	0.025342	0.586449	0.009071	0.011195	0.008321	0.0	0.029926	0.0	0.004298	0.024743	0.021101	0.000386	4.5e-05	0.023963	0.024034	0.0	0.0
0.043011	0.039195	0.0301	0.018583	0.0	0.915385	0.340866	0.0	0.032643	0.000122	0.111706	0.094595	0.027397	0.063259	0.136346	0.12808	0.0	0.0	0.052141	0.034703	0.040603	0.02938	0.578339	0.00734	0.011894	0.006732	0.0	0.035541	0.0	0.004298	0.028856	0.034997	0.0	3.4e-05	0.029031	0.029101	0.0	0.0
0.043011	0.018008	0.024526	0.01626	0.0	0.915385	0.340866	0.0	0.027533	0.002834	0.117255	0.094595	0.027397	0.06404	0.113753	0.13266	0.0	0.0	0.048051	0.03301	0.03483	0.026257	0.606833	0.006506	0.011894	0.005923	0.0	0.03034	0.0	0.004298	0.025511	0.021616	0.000386	3.4e-05	0.024253	0.024323	0.0	0.0
0.043011	0.018008	0.023411	0.01626	0.0	0.915385	0.340866	0.0	0.025972	0.0	0.128083	0.054054	0.013699	0.068678	0.104241	0.144203	0.0	0.0	0.048531	0.03358	0.037441	0.02749	0.603244	0.005897	0.011545	0.005403	0.0	0.03298	0.0	0.004298	0.027112	0.029851	0.000386	5.6e-05	0.027438	0.027508	0.0	0.0
0.043011	0.006356	0.017837	0.013937	0.0	0.912821	0.339925	0.0	0.027533	0.0	0.115328	0.081081	0.027397	0.064685	0.113555	0.131638	0.0	0.0	0.048199	0.032993	0.037276	0.028007	0.613005	0.006314	0.012594	0.005836	0.0	0.032487	0.0	0.004298	0.027224	0.026248	0.0	2.2e-05	0.026207	0.026278	0.0	0.0
0.043011	0.016949	0.017837	0.013937	0.0	0.915385	0.340866	0.0	0.03023	0.0	0.111937	0.108108	0.041096	0.062165	0.127031	0.126944	0.0	0.0	0.056651	0.034659	0.038843	0.028107	0.573172	0.0075	0.01102	0.006905	0.0	0.033138	0.0	0.004298	0.026904	0.026248	0.000386	4.5e-05	0.027004	0.027074	0.0	0.0
0.043011	0.023305	0.018952	0.013937	0.0	0.917949	0.34275	0.0	0.032785	0.0	0.098143	0.094595	0.027397	0.061295	0.13912	0.114	0.0	0.0	0.057673	0.034282	0.041262	0.030653	0.591976	0.010032	0.012594	0.00913	0.0	0.033807	0.0	0.002865	0.02812	0.023675	0.0	2.2e-05	0.027148	0.027219	0.0	0.0
0.043011	0.021186	0.017837	0.013937	0.0	0.915385	0.343691	0.0	0.02725	0.000122	0.132167	0.067568	0.027397	0.059803	0.11633	0.149389	0.0	0.0	0.046264	0.034396	0.037304	0.027928	0.582287	0.010513	0.01067	0.00965	0.0	0.031384	0.0	0.004298	0.026232	0.022645	0.0	3.4e-05	0.028307	0.028377	0.0	0.0
0.064516	0.040254	0.023411	0.015099	0.0	0.912821	0.343691	0.0	0.031791	0.000122	0.289496	0.081081	0.027397	0.072989	0.124653	0.301919	0.0	0.0	0.061604	0.047985	0.057701	0.044676	0.77722	0.009103	0.019766	0.008321	0.0	0.04817	0.0	0.005731	0.041484	0.039629	0.0	3.4e-05	0.0417	0.041769	0.0	0.0
0.043011	0.028602	0.021182	0.013937	0.0	0.915385	0.344633	0.0	0.029378	0.000122	0.100416	0.135135	0.041096	0.060715	0.124653	0.116233	0.0	0.0	0.044811	0.037089	0.038266	0.02922	0.743846	0.010929	0.010845	0.010025	0.0	0.032271	0.0	0.004298	0.027448	0.019557	0.000386	2.2e-05	0.031564	0.031635	0.0	0.0
0.043011	0.03178	0.021182	0.013937	0.0	0.915385	0.344633	0.0	0.033068	0.0	0.113016	0.121622	0.041096	0.061342	0.139913	0.129102	0.0	0.0	0.059866	0.041905	0.04731	0.03483	0.621618	0.010769	0.013469	0.009823	0.0	0.039777	0.0	0.004298	0.032793	0.03088	0.0	4.5e-05	0.035401	0.035399	0.0	0.0
0.032258	0.097458	0.039019	0.019744	0.0	0.915385	0.345574	0.0	0.033068	0.000122	0.134248	0.121622	0.041096	0.065428	0.135949	0.149919	0.0	0.0	0.054445	0.037037	0.040658	0.030235	0.61322	0.013301	0.011719	0.012221	0.0	0.034261	0.0	0.004298	0.028488	0.021616	0.0	1.1e-05	0.031347	0.031417	0.0	0.0
0.043011	0.043432	0.03233	0.018583	0.0	0.915385	0.345574	0.0	0.028953	0.000244	0.175285	0.121622	0.041096	0.059873	0.12386	0.190947	0.0	0.0	0.056774	0.038081	0.041647	0.030096	0.534343	0.009936	0.010145	0.009072	0.0	0.035206	0.0	0.004298	0.028552	0.026763	0.000386	2.2e-05	0.032795	0.032865	0.0	0.0
0.043011	0.057203	0.041249	0.023229	0.0	0.912821	0.343691	0.0	0.027675	0.000244	0.141415	0.081081	0.027397	0.070651	0.109592	0.156656	0.0	0.0	0.05118	0.037195	0.041757	0.031428	0.579057	0.006731	0.012419	0.006212	0.0	0.035285	0.0	0.004298	0.029641	0.025219	0.0	3.4e-05	0.031854	0.031852	0.0	0.0
0.043011	0.044492	0.039019	0.023229	0.0	0.915385	0.344633	0.0	0.019586	0.000122	0.100956	0.067568	0.013699	0.039174	0.097701	0.116877	0.0	0.0	0.056306	0.038528	0.041977	0.030673	0.554224	0.010705	0.01067	0.009823	0.0	0.035285	0.0	0.004298	0.028904	0.025733	0.0	3.4e-05	0.032795	0.032865	0.0	0.0
0.043011	0.033898	0.037904	0.023229	0.0	0.915385	0.344633	0.0	0.02725	0.000122	0.112515	0.067568	0.027397	0.065648	0.111772	0.128761	0.0	0.0	0.046437	0.035195	0.04118	0.03113	0.592191	0.006699	0.012769	0.006183	0.0	0.034852	0.0	0.004298	0.029384	0.026763	0.0	3.4e-05	0.031999	0.031997	0.0	0.0
0.032258	0.012712	0.0301	0.022067	0.0	0.912821	0.344633	0.0	0.032075	0.000122	0.131743	0.094595	0.027397	0.067682	0.130202	0.147686	0.0	0.0	0.056293	0.038721	0.042224	0.030573	0.573889	0.010545	0.01032	0.009621	0.0	0.035521	0.0	0.004298	0.028888	0.026248	0.0	4.5e-05	0.033012	0.033082	0.0	0.0
0.032258	0.064619	0.039019	0.025552	0.0	0.912821	0.343691	0.0	0.026256	0.0	0.115983	0.094595	0.027397	0.057755	0.113753	0.131978	0.0	0.0	0.050416	0.035037	0.04085	0.030275	0.532405	0.012917	0.011545	0.011788	0.0	0.03432	0.0	0.004298	0.02844	0.024189	0.0	3.4e-05	0.032071	0.032069	0.0	0.0
0.043011	0.038136	0.03456	0.02439	0.0	0.915385	0.343691	0.0	0.029662	0.000244	0.096871	0.121622	0.041096	0.071675	0.116924	0.112335	0.0	0.0	0.055024	0.039168	0.041812	0.030454	0.536281	0.009872	0.00997	0.009101	0.0	0.035324	0.0	0.004298	0.028856	0.026248	0.000386	4.5e-05	0.033809	0.033879	0.0	0.0
0.043011	0.048729	0.036789	0.025552	0.0	0.912821	0.343691	0.0	0.029946	0.000122	0.116176	0.094595	0.027397	0.059555	0.12822	0.133265	0.0	0.0	0.049542	0.036335	0.039366	0.029897	0.553578	0.007244	0.011719	0.006674	0.0	0.033098	0.0	0.004298	0.028024	0.020587	0.0	4.5e-05	0.030841	0.030838	0.0	0.0
0.043011	0.033898	0.03233	0.02439	0.0	0.912821	0.343691	0.0	0.02725	0.0	0.129162	0.067568	0.013699	0.059135	0.117321	0.144241	0.0	0.0	0.055616	0.037967	0.043407	0.032065	0.596785	0.010897	0.012419	0.009968	0.0	0.036625	0.0	0.004298	0.030281	0.027792	0.0	3.4e-05	0.033012	0.03301	0.0	0.0
0.043011	0.037076	0.033445	0.02439	0.0	0.915385	0.343691	0.0	0.029236	0.0	0.113055	0.121622	0.041096	0.058195	0.126437	0.128648	0.0	0.0	0.057834	0.037037	0.040438	0.029419	0.51439	0.007596	0.00997	0.006992	0.0	0.034024	0.0	0.004298	0.027752	0.022645	0.0	4.5e-05	0.03142	0.03149	0.0	0.0
0.043011	0.029661	0.031215	0.02439	0.0	0.912821	0.34275	0.0	0.028527	0.000244	0.132861	0.108108	0.041096	0.059266	0.122275	0.150449	0.0	0.0	0.06031	0.03887	0.044341	0.0329	0.568578	0.007147	0.012594	0.006616	0.0	0.03694	0.0	0.004298	0.030649	0.024704	0.0	3.4e-05	0.032723	0.032793	0.0	0.0
0.032258	0.025424	0.0301	0.023229	0.0	0.910256	0.340866	0.0	0.027675	0.0	0.096255	0.067568	0.027397	0.065676	0.113555	0.111162	0.0	0.0	0.051168	0.03701	0.040658	0.029658	0.560611	0.010577	0.01032	0.009765	0.0	0.034379	0.0	0.004298	0.028136	0.025733	0.0	2.2e-05	0.032795	0.032865	0.0	0.0
0.032258	0.024364	0.027871	0.023229	0.0	0.912821	0.341808	0.0	0.025404	0.000122	0.133708	0.081081	0.027397	0.058129	0.109988	0.14954	0.0	0.0	0.046905	0.036028	0.040795	0.030852	0.516759	0.013878	0.011894	0.012741	0.0	0.0343	0.0	0.004298	0.028936	0.024704	0.0	3.4e-05	0.032288	0.032358	0.0	0.0
0.032258	0.040254	0.031215	0.02439	0.0	0.912821	0.341808	0.0	0.028527	0.0	0.112554	0.081081	0.027397	0.064549	0.118113	0.128496	0.0	0.0	0.06132	0.038642	0.043022	0.03111	0.549559	0.010513	0.010845	0.009679	0.0	0.036093	0.0	0.004298	0.029304	0.025733	0.0	2.2e-05	0.03265	0.03272	0.0	0.0
0.053763	0.040254	0.033445	0.025552	0.0	0.912821	0.34275	0.0	0.026114	0.0	0.117794	0.067568	0.027397	0.06339	0.108997	0.133719	0.0	0.0	0.045266	0.034668	0.038513	0.028902	0.529606	0.010192	0.011195	0.00939	0.0	0.032803	0.0	0.004298	0.02748	0.023675	0.0	2.2e-05	0.030841	0.030838	0.0	0.0
0.043011	0.014831	0.024526	0.023229	0.0	0.912821	0.34275	0.0	0.026114	0.000122	0.128622	0.108108	0.027397	0.055174	0.115537	0.144279	0.0	0.0	0.051661	0.036738	0.040383	0.029201	0.506567	0.013013	0.009795	0.011874	0.0	0.034399	0.0	0.004298	0.027928	0.027792	0.0	3.4e-05	0.032795	0.032865	0.0	0.0
0.043011	0.022246	0.023411	0.022067	0.0	0.912821	0.341808	0.0	0.028527	0.000122	0.187461	0.094595	0.041096	0.068467	0.115339	0.202188	0.0	0.0	0.051846	0.036238	0.038156	0.028445	0.493218	0.008878	0.01067	0.008176	0.0	0.032034	0.0	0.004298	0.026696	0.018013	0.0	2.2e-05	0.030044	0.030114	0.0	0.0
0.043011	0.025424	0.024526	0.022067	0.0	0.912821	0.34275	0.0	0.028953	0.000244	0.116985	0.121622	0.041096	0.055955	0.127229	0.133454	0.0	0.0	0.051032	0.036519	0.043407	0.031647	0.522142	0.011218	0.01102	0.010285	0.0	0.036723	0.0	0.004298	0.030009	0.031395	0.0	3.4e-05	0.03475	0.03482	0.0	0.0
0.032258	0.044492	0.0301	0.02439	0.0	0.912821	0.34275	0.0	0.026824	0.0	0.113864	0.081081	0.027397	0.071773	0.105826	0.128421	0.0	0.0	0.047644	0.034993	0.036204	0.027052	0.481375	0.013526	0.00962	0.012337	0.0	0.030439	0.0	0.004298	0.025399	0.018013	0.000386	3.4e-05	0.029248	0.029246	0.0	0.0
0.043011	0.024364	0.024526	0.023229	0.0	0.907692	0.343691	0.0	0.025263	0.000122	0.095484	0.067568	0.027397	0.054814	0.111772	0.115703	0.0	0.0	0.050663	0.03744	0.043984	0.032284	0.539798	0.009327	0.012244	0.008523	0.0	0.037452	0.0	0.004298	0.030793	0.031909	0.0	3.4e-05	0.03475	0.03482	0.0	0.0
0.032258	0.014831	0.021182	0.022067	0.0	0.905128	0.343691	0.0	0.026824	0.0	0.132861	0.108108	0.027397	0.055221	0.118906	0.145945	0.0	0.0	0.05192	0.034344	0.036946	0.027072	0.530324	0.010673	0.00962	0.009823	0.0	0.03101	0.0	0.004298	0.025463	0.018013	0.0	1.1e-05	0.029103	0.029173	0.0	0.0
0.043011	0.012712	0.017837	0.019744	0.0	0.912821	0.343691	0.0	0.026682	0.000122	0.112438	0.081081	0.027397	0.061963	0.112564	0.128345	0.0	0.0	0.046498	0.036756	0.041455	0.030911	0.49939	0.011571	0.01137	0.010574	0.0	0.035088	0.0	0.004298	0.02924	0.027792	0.0	2.2e-05	0.033447	0.033517	0.0	0.0
0.043011	0.019068	0.018952	0.019744	0.0	0.907692	0.343691	0.0	0.026682	0.000244	0.116831	0.108108	0.041096	0.061299	0.112763	0.135309	0.0	0.0	0.053263	0.036589	0.039915	0.029499	0.536281	0.008013	0.01067	0.007281	0.0	0.033374	0.0	0.004298	0.027608	0.021101	0.000386	5.6e-05	0.030841	0.030911	0.0	0.0
0.043011	0.043432	0.023411	0.019744	0.0	0.907692	0.34275	0.0	0.025121	0.000244	0.142031	0.094595	0.027397	0.060215	0.107214	0.155331	0.0	0.0	0.053743	0.03537	0.039393	0.028882	0.517764	0.009295	0.010145	0.008494	0.0	0.03298	0.0	0.004298	0.027096	0.021101	0.0	2.2e-05	0.030985	0.031055	0.0	0.0
0.043011	0.036017	0.023411	0.019744	0.0	0.912821	0.34275	0.0	0.024837	0.000122	0.113594	0.067568	0.027397	0.059181	0.106421	0.129253	0.0	0.0	0.059337	0.039291	0.044396	0.032403	0.517333	0.009519	0.011545	0.008696	0.0	0.037216	0.0	0.004298	0.030457	0.027277	0.000386	4.5e-05	0.033664	0.033734	0.0	0.0
0.032258	0.043432	0.024526	0.022067	0.0	0.912821	0.341808	0.0	0.025404	0.0	0.115752	0.094595	0.027397	0.058181	0.10979	0.1316	0.0	0.0	0.043837	0.032922	0.034555	0.025759	0.446996	0.008462	0.009271	0.007714	0.0	0.029316	0.0	0.004298	0.024423	0.018013	0.0	3.4e-05	0.028886	0.028956	0.0	0.0
0.043011	0.028602	0.023411	0.019744	0.0	0.915385	0.341808	0.0	0.028953	0.000244	0.113556	0.121622	0.041096	0.073237	0.112961	0.128837	0.0	0.0	0.050515	0.037651	0.043736	0.032045	0.506926	0.013077	0.012069	0.011846	0.0	0.037393	0.0	0.004298	0.030697	0.032939	0.0	2.2e-05	0.03475	0.03482	0.0	0.0
0.032258	0.024364	0.023411	0.019744	0.0	0.912821	0.341808	0.0	0.025546	0.0	0.116484	0.081081	0.027397	0.05617	0.112366	0.133341	0.0	0.0	0.050367	0.034361	0.036946	0.027371	0.512668	0.014455	0.00997	0.013232	0.0	0.030931	0.0	0.004298	0.025623	0.018013	0.0	3.4e-05	0.029031	0.029029	0.0	0.0
0.032258	0.054025	0.031215	0.02439	0.0	0.910256	0.340866	0.0	0.02654	0.0	0.11371	0.067568	0.027397	0.058891	0.114348	0.129859	0.0	0.0	0.052474	0.039546	0.046375	0.034571	0.546401	0.013686	0.013294	0.01251	0.0	0.03895	0.0	0.004298	0.032457	0.032424	0.0	2.2e-05	0.035474	0.035544	0.0	0.0
0.032258	0.037076	0.028986	0.023229	0.0	0.910256	0.341808	0.0	0.026114	0.000122	0.116793	0.094595	0.027397	0.061094	0.110781	0.132622	0.0	0.0	0.041435	0.033545	0.03461	0.026177	0.528529	0.013141	0.009446	0.01199	0.0	0.029335	0.0	0.004298	0.024743	0.018528	0.000386	1.1e-05	0.028958	0.029029	0.0	0.0
0.032258	0.068856	0.037904	0.026713	0.0	0.912821	0.340866	0.0	0.024837	0.000366	0.146386	0.067568	0.027397	0.058022	0.10761	0.161311	0.0	0.0	0.046227	0.038475	0.043269	0.032383	0.536568	0.007564	0.012069	0.006934	0.0	0.036841	0.0	0.004298	0.030793	0.031395	0.0	4.5e-05	0.034533	0.034603	0.0	0.0
0.032258	0.087924	0.049052	0.031359	0.0	0.912821	0.338983	0.0	0.02583	0.002223	0.170969	0.094595	0.027397	0.064596	0.106223	0.186367	0.0	0.0	0.041607	0.034458	0.036589	0.028087	0.559176	0.0075	0.010845	0.006905	0.0	0.030951	0.0	0.004298	0.026424	0.020072	0.0	2.2e-05	0.029972	0.030042	0.0	0.0
0.043011	0.051907	0.045708	0.031359	0.0	0.912821	0.338983	0.0	0.034062	0.000122	0.100339	0.108108	0.041096	0.060102	0.14566	0.115893	0.0	0.0	0.057809	0.039256	0.042444	0.030931	0.487476	0.01234	0.01102	0.011239	0.0	0.035719	0.0	0.004298	0.029192	0.025733	0.000386	4.5e-05	0.032578	0.032576	0.0	0.0
0.032258	0.023305	0.037904	0.029036	0.0	0.912821	0.338983	0.0	0.020579	0.0	0.129084	0.121622	0.027397	0.035737	0.106025	0.145112	0.0	0.0	0.051772	0.035756	0.041455	0.030891	0.546759	0.007949	0.012069	0.007338	0.0	0.03495	0.0	0.004298	0.029128	0.025733	0.0	2.2e-05	0.031492	0.031562	0.0	0.0
0.043011	0.027542	0.035674	0.029036	0.0	0.907692	0.338983	0.0	0.029378	0.000489	0.09849	0.094595	0.027397	0.063871	0.121879	0.11699	0.0	0.0	0.059534	0.040133	0.044231	0.033239	0.57554	0.007981	0.013469	0.007338	0.0	0.036802	0.0	0.004298	0.030873	0.024189	0.000386	5.6e-05	0.032071	0.032141	0.0	0.0
0.043011	0.023305	0.03233	0.026713	0.0	0.907692	0.338041	0.0	0.02583	0.000244	0.11764	0.081081	0.027397	0.057737	0.112168	0.131297	0.0	0.0	0.052622	0.037133	0.042939	0.032105	0.601091	0.013269	0.013294	0.012106	0.0	0.036408	0.0	0.004298	0.030393	0.028821	0.0	1.1e-05	0.031926	0.031924	0.0	0.0
0.032258	0.03178	0.033445	0.027875	0.0	0.912821	0.338983	0.0	0.030514	0.0	0.129971	0.135135	0.054795	0.074906	0.118113	0.146096	0.0	0.0	0.052092	0.037089	0.03997	0.029976	0.577406	0.008333	0.011195	0.007714	0.0	0.033551	0.0	0.004298	0.028104	0.022645	0.000386	2.2e-05	0.030406	0.030404	0.0	0.0
0.043011	0.032839	0.031215	0.026713	0.0	0.912821	0.339925	0.0	0.029662	0.000122	0.115906	0.081081	0.027397	0.074869	0.114546	0.131638	0.0	0.0	0.056195	0.039186	0.045001	0.033597	0.568004	0.007756	0.013119	0.007107	0.0	0.03763	0.0	0.004298	0.031401	0.029336	0.0	1.1e-05	0.033012	0.033082	0.0	0.0
0.043011	0.022246	0.027871	0.025552	0.0	0.912821	0.339925	0.0	0.022708	0.000122	0.096987	0.121622	0.027397	0.041021	0.111772	0.113622	0.0	0.0	0.060051	0.038537	0.04041	0.030116	0.563554	0.012692	0.011719	0.011672	0.0	0.033532	0.0	0.004298	0.02796	0.019043	0.0	1.1e-05	0.028958	0.029029	0.0	0.0
0.043011	0.03178	0.028986	0.025552	0.0	0.910256	0.339925	0.0	0.028101	0.000244	0.128622	0.094595	0.027397	0.05783	0.121879	0.144279	0.0	0.0	0.048063	0.03601	0.040328	0.029837	0.517189	0.006987	0.010845	0.006501	0.0	0.034241	0.0	0.004298	0.028328	0.028307	0.0	3.4e-05	0.031854	0.031852	0.0	0.0
0.032258	0.011653	0.023411	0.023229	0.0	0.910256	0.338983	0.0	0.028385	0.000122	0.116099	0.094595	0.027397	0.061487	0.119897	0.132168	0.0	0.0	0.056959	0.037721	0.042334	0.031548	0.543386	0.013846	0.012769	0.012597	0.0	0.035265	0.0	0.004298	0.029384	0.023675	0.0	4.5e-05	0.030334	0.030404	0.0	0.0
0.032258	0.012712	0.020067	0.022067	0.0	0.910256	0.339925	0.0	0.028953	0.000122	0.112207	0.094595	0.027397	0.070642	0.114943	0.128269	0.0	0.0	0.047287	0.035142	0.038623	0.028345	0.470466	0.013429	0.00997	0.01225	0.0	0.032704	0.0	0.004298	0.026904	0.025219	0.0	3.4e-05	0.031058	0.031055	0.0	0.0
0.032258	0.008475	0.016722	0.019744	0.0	0.912821	0.340866	0.0	0.032643	0.000122	0.084387	0.094595	0.027397	0.069922	0.1304	0.099883	0.0	0.0	0.057452	0.037563	0.043022	0.032045	0.538147	0.011282	0.013294	0.010285	0.0	0.036073	0.0	0.004298	0.030041	0.025733	0.0	1.1e-05	0.030623	0.030693	0.0	0.0
0.032258	0.025424	0.017837	0.019744	0.0	0.912821	0.340866	0.0	0.025404	0.000122	0.163648	0.081081	0.027397	0.062361	0.106817	0.17963	0.0	0.0	0.051316	0.037291	0.040355	0.029459	0.5403	0.006763	0.01067	0.006298	0.0	0.034359	0.0	0.004298	0.028104	0.028307	0.0	2.2e-05	0.030985	0.030983	0.0	0.0
0.032258	0.018008	0.015608	0.018583	0.0	0.910256	0.34275	0.0	0.027959	0.000122	0.102651	0.081081	0.027397	0.066625	0.113952	0.118883	0.0	0.0	0.047398	0.034519	0.038981	0.028982	0.490347	0.008686	0.010845	0.008061	0.0	0.032744	0.0	0.004298	0.027208	0.024189	0.0	5.6e-05	0.030334	0.030404	0.0	0.0
0.032258	0.027542	0.016722	0.018583	0.0	0.910256	0.34275	0.0	0.025972	0.000489	0.150586	0.081081	0.027397	0.061332	0.109592	0.165626	0.0	0.0	0.049234	0.036958	0.039448	0.029081	0.478576	0.009776	0.010145	0.008985	0.0	0.033354	0.0	0.004298	0.027528	0.025733	0.000386	3.4e-05	0.031058	0.031128	0.0	0.0
0.043011	0.021186	0.016722	0.018583	0.0	0.910256	0.341808	0.0	0.027817	0.000122	0.1875	0.054054	0.027397	0.07629	0.106421	0.20249	0.0	0.0	0.060211	0.039274	0.043901	0.0329	0.534199	0.008622	0.012944	0.007974	0.0	0.036388	0.0	0.004298	0.030457	0.024189	0.0	2.2e-05	0.031202	0.031273	0.0	0.0
0.032258	0.022246	0.017837	0.018583	0.0	0.910256	0.341808	0.0	0.026256	0.000122	0.115829	0.067568	0.027397	0.061889	0.110781	0.131713	0.0	0.0	0.050466	0.035984	0.039668	0.028763	0.524654	0.010256	0.009795	0.00939	0.0	0.033551	0.0	0.004298	0.02732	0.026763	0.0	3.4e-05	0.031637	0.031635	0.0	0.0
0.032258	0.022246	0.016722	0.017422	0.0	0.910256	0.341808	0.0	0.025688	0.000733	0.11267	0.094595	0.027397	0.060032	0.109394	0.129064	0.0	0.0	0.050182	0.035335	0.037441	0.027928	0.448862	0.013365	0.010495	0.012221	0.0	0.031305	0.0	0.004298	0.026104	0.019557	0.000386	3.4e-05	0.028813	0.028884	0.0	0.0
0.032258	0.011653	0.014493	0.01626	0.0	0.910256	0.341808	0.0	0.026682	0.0	0.11398	0.094595	0.027397	0.058817	0.114744	0.129821	0.0	0.0	0.054137	0.037045	0.043709	0.032045	0.500323	0.009199	0.012244	0.008465	0.0	0.036566	0.0	0.004298	0.030057	0.028307	0.000386	2.2e-05	0.032723	0.03272	0.0	0.0
0.043011	0.028602	0.017837	0.017422	0.0	0.912821	0.34275	0.0	0.026256	0.000122	0.117332	0.081081	0.027397	0.05755	0.11415	0.132092	0.0	0.0	0.062971	0.038554	0.043736	0.032383	0.526592	0.008045	0.012594	0.007425	0.0	0.036231	0.0	0.004298	0.030025	0.02316	0.0	3.4e-05	0.031275	0.031345	0.0	0.0
0.043011	0.021186	0.016722	0.01626	0.0	0.912821	0.344633	0.0	0.027533	0.000244	0.114673	0.121622	0.041096	0.066041	0.112564	0.131751	0.0	0.0	0.052375	0.035519	0.0414	0.030573	0.531759	0.009968	0.011719	0.009159	0.0	0.034694	0.0	0.004298	0.02868	0.025733	0.0	3.4e-05	0.031492	0.031562	0.0	0.0
0.032258	0.018008	0.016722	0.01626	0.0	0.910256	0.345574	0.0	0.027817	0.000122	0.100493	0.081081	0.027397	0.061716	0.117321	0.116763	0.0	0.0	0.049813	0.036826	0.039778	0.029399	0.515539	0.012756	0.01067	0.011586	0.0	0.033709	0.0	0.004298	0.02788	0.025733	0.0	3.4e-05	0.031202	0.0312	0.0	0.0
0.032258	0.025424	0.017837	0.015099	0.0	0.910256	0.345574	0.0	0.027533	0.000122	0.112477	0.121622	0.041096	0.057096	0.119897	0.128837	0.0	0.0	0.053028	0.035642	0.040905	0.030334	0.514247	0.009295	0.011719	0.008494	0.0	0.03428	0.0	0.004298	0.028456	0.024704	0.0	2.2e-05	0.030623	0.030621	0.0	0.0
0.043011	0.019068	0.016722	0.015099	0.0	0.910256	0.345574	0.0	0.025121	0.0	0.129354	0.094595	0.027397	0.06079	0.106817	0.144544	0.0	0.0	0.054938	0.035958	0.041317	0.029897	0.49494	0.012276	0.010495	0.011123	0.0	0.034753	0.0	0.004298	0.028232	0.026248	0.0	3.4e-05	0.031854	0.031924	0.0	0.0
0.043011	0.041314	0.022297	0.01626	0.0	0.910256	0.345574	0.0	0.026114	0.000122	0.115136	0.094595	0.027397	0.052504	0.117519	0.132205	0.0	0.0	0.04539	0.0333	0.037469	0.028286	0.465729	0.012788	0.01102	0.011672	0.0	0.03164	0.0	0.004298	0.026648	0.022131	0.0	4.5e-05	0.029465	0.029535	0.0	0.0
0.043011	0.044492	0.024526	0.017422	0.0	0.910256	0.346516	0.0	0.028953	0.000122	0.289303	0.094595	0.027397	0.070674	0.115339	0.301503	0.0	0.0	0.060914	0.039212	0.044836	0.032522	0.509223	0.011603	0.011719	0.010632	0.0	0.03761	0.0	0.004298	0.030617	0.029336	0.0	2.2e-05	0.033374	0.033444	0.0	0.0
0.032258	0.01589	0.018952	0.015099	0.0	0.910256	0.343691	0.0	0.028385	0.0	0.115791	0.094595	0.027397	0.054721	0.126239	0.132357	0.0	0.0	0.052092	0.035712	0.038376	0.028644	0.477428	0.012885	0.010845	0.011788	0.0	0.032034	0.0	0.004298	0.026744	0.019043	0.0	2.2e-05	0.029537	0.029608	0.0	0.0
0.032258	0.006356	0.013378	0.012776	0.0	0.905128	0.339925	0.0	0.025121	0.000122	0.113093	0.094595	0.027397	0.055777	0.110384	0.13001	0.0	0.0	0.054174	0.035958	0.043709	0.031806	0.495227	0.010545	0.01137	0.00965	0.0	0.036901	0.0	0.004298	0.030121	0.031909	0.0	2.2e-05	0.034098	0.034168	0.0	0.0
0.032258	0.009534	0.012263	0.012776	0.0	0.907692	0.339925	0.0	0.035055	0.000122	0.116908	0.135135	0.041096	0.055305	0.154776	0.131259	0.0	0.0	0.048273	0.03294	0.037469	0.028047	0.469389	0.011026	0.010845	0.010054	0.0	0.031502	0.0	0.004298	0.02636	0.019557	0.0	3.4e-05	0.029393	0.029463	0.0	0.0
0.043011	0.037076	0.018952	0.013937	0.0	0.910256	0.339925	0.0	0.025688	0.0	0.175208	0.094595	0.027397	0.056717	0.112366	0.19	0.0	0.0	0.053053	0.036852	0.043764	0.032105	0.494079	0.006891	0.011894	0.006356	0.0	0.036881	0.0	0.004298	0.030313	0.029851	0.0	4.5e-05	0.033954	0.033951	0.0	0.0
0.032258	0.018008	0.015608	0.012776	0.0	0.910256	0.339925	0.0	0.025972	0.000366	0.12527	0.067568	0.027397	0.06821	0.104637	0.141478	0.0	0.0	0.043258	0.033993	0.035627	0.026595	0.470394	0.006955	0.009446	0.006443	0.0	0.030123	0.0	0.004298	0.025143	0.019557	0.0	3.4e-05	0.029393	0.029463	0.0	0.0
0.043011	0.022246	0.015608	0.012776	0.0	0.910256	0.339925	0.0	0.025546	0.000122	0.131666	0.108108	0.041096	0.062847	0.106817	0.146626	0.0	0.0	0.057969	0.039721	0.046265	0.034691	0.52652	0.006731	0.013469	0.00627	0.0	0.038654	0.0	0.004298	0.032377	0.028821	0.000386	5.6e-05	0.034243	0.034241	0.0	0.0
0.043011	0.008475	0.011148	0.011614	0.0	0.910256	0.338983	0.0	0.023843	0.000122	0.113864	0.067568	0.013699	0.049699	0.10979	0.130502	0.0	0.0	0.054433	0.036581	0.040328	0.029797	0.542956	0.011603	0.01102	0.010632	0.0	0.033768	0.0	0.004298	0.027944	0.022131	0.0	2.2e-05	0.031202	0.031273	0.0	0.0
0.043011	0.006356	0.010033	0.010453	0.0	0.907692	0.338983	0.0	0.027533	0.000122	0.115405	0.081081	0.027397	0.058354	0.118906	0.131978	0.0	0.0	0.053534	0.034502	0.039091	0.028862	0.480514	0.008301	0.010845	0.007656	0.0	0.032783	0.0	0.004298	0.027096	0.021101	0.0	3.4e-05	0.030406	0.030404	0.0	0.0
0.043011	0.020127	0.013378	0.011614	0.0	0.907692	0.339925	0.0	0.026682	0.000244	0.115945	0.121622	0.041096	0.053098	0.120095	0.131941	0.0	0.0	0.05256	0.038905	0.044726	0.033179	0.500323	0.012308	0.012594	0.011268	0.0	0.03761	0.0	0.004298	0.031193	0.030365	0.0	3.4e-05	0.03446	0.034458	0.0	0.0
0.043011	0.007415	0.010033	0.010453	0.0	0.910256	0.339925	0.0	0.025546	0.0	0.097411	0.094595	0.027397	0.068472	0.103052	0.1126	0.0	0.0	0.049887	0.035545	0.038238	0.028862	0.475562	0.007468	0.010845	0.006847	0.0	0.032034	0.0	0.004298	0.026984	0.019557	0.0	5.6e-05	0.029755	0.029752	0.0	0.0
0.043011	0.022246	0.013378	0.011614	0.0	0.946154	0.350282	0.0	0.028385	0.000244	0.063194	0.094595	0.027397	0.052883	0.127229	0.063094	0.0	0.0	0.065608	0.039703	0.048107	0.03481	0.548769	0.008205	0.013119	0.007512	0.0	0.040407	0.0	0.004298	0.032809	0.033453	0.000386	2.2e-05	0.034822	0.034892	0.0	0.0
0.032258	0.028602	0.016722	0.012776	0.0	0.95641	0.350282	0.0	0.024269	0.0	0.102998	0.067568	0.027397	0.055212	0.107214	0.131827	0.0	0.0	0.04502	0.034642	0.036754	0.027689	0.500179	0.010481	0.010145	0.009534	0.0	0.03097	0.0	0.004298	0.026039	0.019557	0.0	3.4e-05	0.02961	0.02968	0.0	0.0
0.043011	0.101695	0.037904	0.019744	0.0	0.928205	0.339925	0.0	0.025121	0.000122	0.096062	0.081081	0.027397	0.055717	0.110384	0.112486	0.0	0.0	0.048593	0.036545	0.043269	0.031627	0.455824	0.013365	0.01137	0.012135	0.0	0.036644	0.0	0.004298	0.030041	0.031909	0.0	3.4e-05	0.034895	0.034892	0.0	0.0
0.032258	0.049788	0.03456	0.019744	0.0	0.925641	0.339925	0.0	0.024553	0.0	0.132707	0.067568	0.013699	0.053902	0.109394	0.149162	0.0	0.0	0.048839	0.035659	0.037524	0.028206	0.489055	0.009327	0.010495	0.008523	0.0	0.03164	0.0	0.004298	0.026552	0.019557	0.0	4.5e-05	0.02961	0.02968	0.0	0.0
0.043011	0.028602	0.0301	0.019744	0.0	0.925641	0.339925	0.0	0.025404	0.000122	0.096486	0.081081	0.027397	0.065784	0.104043	0.111691	0.0	0.0	0.052794	0.038186	0.042829	0.031488	0.476279	0.013429	0.01102	0.012279	0.0	0.036172	0.0	0.004298	0.029785	0.029336	0.0	4.5e-05	0.033881	0.033951	0.0	0.0
0.032258	0.018008	0.026756	0.018583	0.0	0.928205	0.339925	0.0	0.025121	0.000122	0.113286	0.067568	0.027397	0.05797	0.108799	0.12967	0.0	0.0	0.052967	0.036756	0.040932	0.030772	0.525443	0.009487	0.011719	0.008696	0.0	0.034241	0.0	0.004298	0.028744	0.02316	0.0	3.4e-05	0.031202	0.0312	0.0	0.0
0.043011	0.026483	0.027871	0.018583	0.0	0.928205	0.339925	0.0	0.028243	0.000122	0.11687	0.121622	0.041096	0.060593	0.120293	0.131903	0.0	0.0	0.062405	0.039616	0.044506	0.032383	0.473624	0.010417	0.011719	0.009534	0.0	0.037275	0.0	0.004298	0.030425	0.027277	0.000386	4.5e-05	0.033592	0.033589	0.0	0.0
0.043011	0.040254	0.027871	0.019744	0.0	0.930769	0.340866	0.0	0.026114	0.0	0.13471	0.081081	0.027397	0.056324	0.114348	0.150335	0.0	0.0	0.051008	0.038081	0.042252	0.031667	0.520993	0.006955	0.012244	0.006356	0.0	0.035462	0.0	0.004298	0.029705	0.024704	0.0	5.6e-05	0.032723	0.032793	0.0	0.0
0.043011	0.029661	0.024526	0.018583	0.0	0.930769	0.34275	0.0	0.024127	0.0	0.130048	0.081081	0.027397	0.053846	0.10761	0.145642	0.0	0.0	0.056737	0.038282	0.042087	0.031249	0.468887	0.012308	0.011894	0.011326	0.0	0.035206	0.0	0.004298	0.029224	0.022645	0.0	2.2e-05	0.032216	0.032214	0.0	0.0
0.043011	0.019068	0.023411	0.017422	0.0	0.930769	0.34275	0.0	0.029378	0.000366	0.188078	0.081081	0.027397	0.078446	0.111177	0.203815	0.0	0.0	0.054322	0.039782	0.045551	0.034213	0.526233	0.013205	0.013294	0.012048	0.0	0.03828	0.0	0.004298	0.032089	0.029851	0.0	3.4e-05	0.034677	0.034747	0.0	0.0
0.053763	0.028602	0.023411	0.017422	0.0	0.928205	0.341808	0.0	0.028243	0.0	0.079955	0.081081	0.027397	0.059022	0.121284	0.096855	0.0	0.0	0.055185	0.038519	0.04129	0.03107	0.530252	0.010673	0.012069	0.009823	0.0	0.034438	0.0	0.004298	0.028936	0.020587	0.0	2.2e-05	0.031347	0.031345	0.0	0.0
0.053763	0.042373	0.026756	0.018583	0.0	0.925641	0.340866	0.0	0.025972	0.000122	0.149777	0.067568	0.027397	0.063352	0.108403	0.165247	0.0	0.0	0.053484	0.041449	0.0472	0.035347	0.549917	0.011923	0.013644	0.010863	0.0	0.039757	0.0	0.004298	0.033242	0.032939	0.0	3.4e-05	0.03627	0.03634	0.0	0.0
0.043011	0.050847	0.028986	0.019744	0.0	0.928205	0.341808	0.0	0.026682	0.000244	0.115174	0.081081	0.027397	0.063347	0.111375	0.129972	0.0	0.0	0.060372	0.042028	0.043407	0.032741	0.587311	0.014423	0.012769	0.013088	0.0	0.036113	0.0	0.004298	0.030425	0.021101	0.0	3.4e-05	0.031709	0.031779	0.0	0.0
0.053763	0.025424	0.024526	0.019744	0.0	0.928205	0.341808	0.0	0.019869	0.000122	0.100994	0.081081	0.027397	0.041825	0.097305	0.118315	0.0	0.0	0.059509	0.040528	0.045166	0.033338	0.511663	0.014808	0.012244	0.013521	0.0	0.037846	0.0	0.004298	0.031257	0.027277	0.000386	3.4e-05	0.034315	0.034385	0.0	0.0
0.053763	0.020127	0.024526	0.018583	0.0	0.928205	0.341808	0.0	0.030372	0.000489	0.112901	0.108108	0.041096	0.064797	0.125248	0.128458	0.0	0.0	0.059263	0.040361	0.045386	0.034034	0.544319	0.008301	0.013119	0.007656	0.0	0.037846	0.0	0.004298	0.031705	0.025733	0.0	3.4e-05	0.033519	0.033589	0.0	0.0
0.053763	0.024364	0.024526	0.018583	0.0	0.928205	0.341808	0.0	0.024979	0.0	0.155788	0.067568	0.027397	0.061491	0.10543	0.171379	0.0	0.0	0.055875	0.042019	0.045248	0.033716	0.642001	0.008782	0.012594	0.008032	0.0	0.037945	0.0	0.004298	0.031593	0.027277	0.000386	3.4e-05	0.034677	0.034747	0.0	0.0
0.053763	0.032839	0.026756	0.019744	0.0	0.925641	0.340866	0.0	0.027817	0.000122	0.117756	0.081081	0.027397	0.058139	0.120491	0.134174	0.0	0.0	0.063797	0.043405	0.049097	0.036938	0.718295	0.01359	0.015568	0.012423	0.0	0.040683	0.0	0.004298	0.034186	0.026763	0.0	3.4e-05	0.034822	0.034892	0.0	0.0
0.053763	0.037076	0.028986	0.019744	0.0	0.925641	0.339925	0.0	0.028243	0.0	0.090899	0.067568	0.027397	0.07492	0.109195	0.105976	0.0	0.0	0.059226	0.041932	0.045001	0.03304	0.694897	0.014135	0.011894	0.012915	0.0	0.037728	0.0	0.004298	0.031033	0.026248	0.0	3.4e-05	0.034533	0.03453	0.0	0.0
0.053763	0.028602	0.027871	0.019744	0.0	0.928205	0.340866	0.0	0.026114	0.000489	0.139103	0.081081	0.027397	0.063156	0.109195	0.155331	0.0	0.0	0.053706	0.041072	0.045331	0.034551	0.65126	0.013429	0.013993	0.012279	0.0	0.037866	0.0	0.004298	0.032153	0.026248	0.0	2.2e-05	0.033592	0.033662	0.0	0.0
0.053763	0.084746	0.044593	0.026713	0.0	0.928205	0.340866	0.0	0.031365	0.000489	0.113363	0.067568	0.027397	0.084908	0.113952	0.129291	0.0	0.0	0.056934	0.040326	0.044561	0.03298	0.655781	0.012308	0.012244	0.011181	0.0	0.03757	0.0	0.004298	0.031113	0.027792	0.0	3.4e-05	0.034315	0.034385	0.0	0.0
0.043011	0.051907	0.041249	0.026713	0.0	0.928205	0.341808	0.0	0.027817	0.000122	0.112901	0.081081	0.027397	0.057451	0.120888	0.129253	0.0	0.0	0.058671	0.039651	0.044754	0.033517	0.647671	0.012564	0.013469	0.011441	0.0	0.037334	0.0	0.004298	0.031225	0.023675	0.0	3.4e-05	0.03323	0.0333	0.0	0.0
0.053763	0.057203	0.042363	0.027875	0.0	0.923077	0.340866	0.0	0.024695	0.0	0.117178	0.081081	0.027397	0.056072	0.108403	0.134779	0.0	0.0	0.057168	0.03994	0.044341	0.032721	0.620111	0.013045	0.011894	0.011903	0.0	0.037196	0.0	0.004298	0.030729	0.026248	0.0	2.2e-05	0.034098	0.034096	0.0	0.0
0.053763	0.056144	0.046823	0.030197	0.0	0.925641	0.341808	0.0	0.025688	0.000122	0.100724	0.094595	0.027397	0.054987	0.113952	0.114265	0.0	0.0	0.054569	0.040405	0.042389	0.031826	0.575755	0.011218	0.011719	0.010285	0.0	0.035541	0.0	0.004298	0.029785	0.022131	0.000386	3.4e-05	0.033157	0.033227	0.0	0.0
0.053763	0.04661	0.044593	0.030197	0.0	0.925641	0.340866	0.0	0.025404	0.0	0.158986	0.081081	0.027397	0.056923	0.110979	0.176148	0.0	0.0	0.056811	0.040493	0.045441	0.033776	0.61968	0.012212	0.012769	0.01121	0.0	0.038201	0.0	0.004298	0.031737	0.028307	0.0	1.1e-05	0.035039	0.035109	0.0	0.0
0.053763	0.042373	0.043478	0.030197	0.0	0.928205	0.340866	0.0	0.026398	0.000122	0.176248	0.081081	0.027397	0.063824	0.10979	0.188373	0.0	0.0	0.056774	0.040581	0.043984	0.03302	0.637623	0.013365	0.012594	0.012192	0.0	0.036763	0.0	0.004298	0.030825	0.024704	0.0	4.5e-05	0.033012	0.033082	0.0	0.0
0.043011	0.036017	0.041249	0.030197	0.0	0.930769	0.341808	0.0	0.028101	0.000122	0.095638	0.121622	0.041096	0.06143	0.119104	0.113773	0.0	0.0	0.055567	0.041247	0.044836	0.033815	0.642432	0.013013	0.013469	0.011874	0.0	0.03759	0.0	0.004298	0.031625	0.026248	0.0	3.4e-05	0.033374	0.033444	0.0	0.0
0.043011	0.029661	0.037904	0.029036	0.0	0.930769	0.34275	0.0	0.026966	0.0	0.133863	0.094595	0.027397	0.056932	0.117717	0.148443	0.0	0.0	0.064376	0.042669	0.045908	0.033557	0.626426	0.014519	0.012069	0.013261	0.0	0.038339	0.0	0.004298	0.031417	0.027277	0.0	2.2e-05	0.033881	0.033951	0.0	0.0
0.043011	0.09428	0.051282	0.033682	0.0	0.928205	0.341808	0.0	0.024837	0.000122	0.098721	0.067568	0.027397	0.057914	0.10761	0.115893	0.0	0.0	0.068922	0.042239	0.049152	0.0366	0.672863	0.009904	0.014868	0.00913	0.0	0.040683	0.0	0.004298	0.033882	0.026763	0.0	2.2e-05	0.034171	0.034241	0.0	0.0
0.043011	0.055085	0.046823	0.033682	0.0	0.928205	0.341808	0.0	0.024269	0.0	0.117602	0.081081	0.027397	0.053804	0.108403	0.133	0.0	0.0	0.061727	0.040923	0.044946	0.032801	0.652551	0.009615	0.011545	0.008812	0.0	0.037689	0.0	0.004298	0.030841	0.026763	0.0	4.5e-05	0.034315	0.034313	0.0	0.0
0.043011	0.042373	0.045708	0.033682	0.0	0.928205	0.34275	0.0	0.025121	0.000366	0.129393	0.094595	0.027397	0.066176	0.102656	0.145717	0.0	0.0	0.047004	0.037405	0.039036	0.029917	0.56664	0.015321	0.011545	0.014012	0.0	0.032862	0.0	0.004298	0.02804	0.020072	0.0	4.5e-05	0.03113	0.0312	0.0	0.0
0.043011	0.047669	0.045708	0.034843	0.0	0.925641	0.341808	0.0	0.024127	0.000122	0.113093	0.094595	0.027397	0.054365	0.107412	0.129405	0.0	0.0	0.059953	0.042958	0.04874	0.036302	0.624345	0.009071	0.013818	0.00835	0.0	0.04092	0.0	0.004298	0.034074	0.031909	0.0	2.2e-05	0.036487	0.036485	0.0	0.0
0.043011	0.024364	0.037904	0.03252	0.0	0.925641	0.341808	0.0	0.02285	0.000122	0.117332	0.094595	0.027397	0.055184	0.100674	0.133038	0.0	0.0	0.051895	0.037247	0.040135	0.030076	0.586449	0.013526	0.011545	0.012452	0.0	0.033748	0.0	0.004298	0.028248	0.020072	0.0	4.5e-05	0.03142	0.03149	0.0	0.0
0.043011	0.022246	0.03456	0.031359	0.0	0.928205	0.34275	0.0	0.026824	0.000122	0.081034	0.094595	0.027397	0.061239	0.113753	0.096173	0.0	0.0	0.050848	0.04087	0.045881	0.034074	0.581712	0.0125	0.013119	0.011383	0.0	0.039678	0.0	0.004298	0.032937	0.035512	0.0	3.4e-05	0.036415	0.036412	0.0	0.0
0.053763	0.023305	0.03233	0.031359	0.0	0.928205	0.343691	0.0	0.025688	0.000122	0.133169	0.121622	0.041096	0.063118	0.10761	0.150903	0.0	0.0	0.052338	0.038326	0.040355	0.030812	0.659585	0.010385	0.013294	0.009448	0.0	0.035305	0.0	0.004298	0.029977	0.024189	0.000386	3.4e-05	0.030985	0.030983	0.0	0.0
0.043011	0.099576	0.051282	0.037166	0.0	0.925641	0.34275	0.0	0.025263	0.0	0.129007	0.054054	0.027397	0.077955	0.095323	0.144203	0.0	0.0	0.060051	0.041361	0.04808	0.035944	0.699562	0.011026	0.015393	0.010083	0.0	0.041708	0.0	0.004298	0.03481	0.034483	0.0	2.2e-05	0.035401	0.035399	0.0	0.0
0.043011	0.044492	0.043478	0.034843	0.0	0.923077	0.340866	0.0	0.026256	0.000122	0.113363	0.067568	0.027397	0.074621	0.101665	0.130994	0.0	0.0	0.053423	0.041168	0.043187	0.032841	0.731214	0.010128	0.013818	0.009303	0.0	0.037767	0.0	0.004298	0.031945	0.029336	0.000386	5.6e-05	0.03294	0.03301	0.0	0.0
0.043011	0.041314	0.041249	0.034843	0.0	0.920513	0.339925	0.0	0.024837	0.0	0.136521	0.108108	0.027397	0.036892	0.126437	0.151092	0.0	0.0	0.059349	0.043055	0.047228	0.035526	0.70918	0.010449	0.015393	0.009621	0.0	0.040959	0.0	0.004298	0.034362	0.033453	0.0	2.2e-05	0.03475	0.03482	0.0	0.0
0.043011	0.021186	0.03456	0.03252	0.0	0.925641	0.340866	0.0	0.027817	0.000244	0.119297	0.094595	0.027397	0.063698	0.115537	0.133644	0.0	0.0	0.062441	0.042019	0.04665	0.03471	0.701859	0.013462	0.014343	0.012337	0.0	0.040171	0.0	0.004298	0.033386	0.029851	0.0	4.5e-05	0.034533	0.034603	0.0	0.0
0.043011	0.008475	0.026756	0.030197	0.0	0.928205	0.34275	0.0	0.028669	0.000244	0.151279	0.121622	0.041096	0.060523	0.121879	0.167556	0.0	0.0	0.050367	0.039326	0.041262	0.031508	0.609488	0.012532	0.012069	0.01147	0.0	0.034694	0.0	0.004298	0.029529	0.020587	0.0	4.5e-05	0.032868	0.032938	0.0	0.0
0.053763	0.034958	0.0301	0.030197	0.0	0.928205	0.34275	0.0	0.028243	0.000366	0.144343	0.081081	0.027397	0.077178	0.10761	0.158586	0.0	0.0	0.070253	0.046037	0.05476	0.041354	0.744133	0.010641	0.017492	0.009737	0.0	0.045412	0.0	0.004298	0.038267	0.034483	0.0	3.4e-05	0.038514	0.038584	0.0	0.0
0.043011	0.065678	0.043478	0.034843	0.0	0.925641	0.343691	0.0	0.027391	0.0	0.14234	0.067568	0.027397	0.064072	0.113952	0.160781	0.0	0.0	0.054569	0.039256	0.042609	0.032443	0.75741	0.008205	0.013119	0.007599	0.0	0.035502	0.0	0.004298	0.030137	0.022131	0.0	2.2e-05	0.031637	0.031707	0.0	0.0
0.043011	0.105932	0.061315	0.041812	0.0	0.920513	0.341808	0.0	0.02654	0.0	0.118835	0.108108	0.027397	0.050124	0.121879	0.133606	0.0	0.0	0.054741	0.040897	0.048877	0.03654	0.685567	0.008558	0.014868	0.007887	0.0	0.040998	0.0	0.004298	0.03425	0.035512	0.000386	3.4e-05	0.03656	0.03663	0.0	0.0
0.043011	0.044492	0.050167	0.038328	0.0	0.912821	0.34275	0.0	0.028385	0.000122	0.110704	0.108108	0.041096	0.062024	0.119501	0.132697	0.0	0.0	0.05755	0.038335	0.042307	0.031607	0.688438	0.008173	0.012594	0.007425	0.0	0.035206	0.0	0.004298	0.029384	0.022645	0.000386	3.4e-05	0.030696	0.030766	0.0	0.0
0.043011	0.059322	0.052397	0.039489	0.0	0.907692	0.34275	0.0	0.037042	0.000489	0.083654	0.135135	0.041096	0.061262	0.157154	0.096893	0.0	0.0	0.061628	0.043011	0.049812	0.036859	0.665112	0.009071	0.014518	0.008379	0.0	0.041688	0.0	0.004298	0.034506	0.034997	0.000386	3.4e-05	0.035619	0.035688	0.0	0.0
0.043011	0.038136	0.046823	0.038328	0.0	0.917949	0.341808	0.0	0.026256	0.0	0.128969	0.067568	0.027397	0.066967	0.106619	0.142387	0.0	0.0	0.051993	0.039475	0.040905	0.031389	0.661236	0.008109	0.012594	0.007396	0.0	0.034162	0.0	0.004298	0.029176	0.021616	0.0	2.2e-05	0.030044	0.030114	0.0	0.0
0.043011	0.028602	0.042363	0.037166	0.0	0.917949	0.339925	0.0	0.029662	0.000366	0.129239	0.121622	0.041096	0.066485	0.121284	0.147194	0.0	0.0	0.055209	0.038817	0.043681	0.032244	0.606833	0.013301	0.012244	0.01225	0.0	0.036644	0.0	0.004298	0.030297	0.028307	0.000386	4.5e-05	0.032795	0.032865	0.0	0.0
0.032258	0.092161	0.059086	0.042973	0.0	0.917949	0.338041	0.0	0.026398	0.0	0.117293	0.094595	0.027397	0.062029	0.111375	0.130729	0.0	0.0	0.059706	0.041309	0.045633	0.03475	0.639704	0.013718	0.014518	0.01251	0.0	0.037846	0.0	0.004298	0.032137	0.025219	0.000386	1.1e-05	0.031709	0.031779	0.0	0.0
0.043011	0.055085	0.053512	0.041812	0.0	0.923077	0.338041	0.0	0.02654	0.0	0.097295	0.081081	0.027397	0.059775	0.113357	0.113584	0.0	0.0	0.049739	0.039265	0.0414	0.031448	0.622623	0.011218	0.012944	0.010228	0.0	0.035778	0.0	0.004298	0.030249	0.028821	0.0	3.4e-05	0.030913	0.030911	0.0	0.0
0.043011	0.024364	0.044593	0.039489	0.0	0.923077	0.338983	0.0	0.026256	0.000366	0.133477	0.081081	0.027397	0.060972	0.110979	0.149124	0.0	0.0	0.058031	0.039993	0.04687	0.035685	0.730137	0.011859	0.016617	0.010806	0.0	0.040427	0.0	0.004298	0.034282	0.033453	0.000386	2.2e-05	0.032578	0.032576	0.0	0.0
0.043011	0.055085	0.050167	0.041812	0.0	0.920513	0.339925	0.0	0.029095	0.0	0.288918	0.081081	0.027397	0.072339	0.114546	0.303054	0.0	0.0	0.060877	0.038265	0.043187	0.031747	0.672791	0.010449	0.012069	0.009563	0.0	0.036605	0.0	0.004298	0.030137	0.027792	0.0	2.2e-05	0.030768	0.030838	0.0	0.0
0.032258	0.029661	0.043478	0.039489	0.0	0.920513	0.340866	0.0	0.026966	0.000366	0.096255	0.121622	0.041096	0.060313	0.115141	0.111237	0.0	0.0	0.057316	0.039274	0.045331	0.033457	0.587239	0.008622	0.012594	0.007887	0.0	0.038161	0.0	0.004298	0.031513	0.03088	0.0	3.4e-05	0.03323	0.033227	0.0	0.0
0.032258	0.022246	0.039019	0.038328	0.0	0.923077	0.340866	0.0	0.021856	0.000244	0.132514	0.081081	0.027397	0.050293	0.099881	0.148745	0.0	0.0	0.059201	0.039344	0.042939	0.032025	0.594273	0.012756	0.012419	0.011701	0.0	0.035778	0.0	0.004298	0.029833	0.023675	0.0	2.2e-05	0.030985	0.031055	0.0	0.0
0.032258	0.023305	0.033445	0.036005	0.0	0.925641	0.34275	0.0	0.026114	0.000977	0.119027	0.094595	0.027397	0.058471	0.112564	0.133	0.0	0.0	0.056897	0.040721	0.044891	0.033517	0.597502	0.013141	0.013119	0.01199	0.0	0.03759	0.0	0.004298	0.031369	0.027792	0.0	4.5e-05	0.03294	0.032938	0.0	0.0
0.043011	0.059322	0.041249	0.038328	0.0	0.923077	0.344633	0.0	0.026256	0.0	0.174938	0.094595	0.027397	0.058466	0.113555	0.193104	0.0	0.0	0.053189	0.037633	0.041235	0.03117	0.571521	0.010929	0.011894	0.009997	0.0	0.034399	0.0	0.004298	0.029016	0.022131	0.000386	2.2e-05	0.030696	0.030766	0.0	0.0
0.043011	0.032839	0.037904	0.036005	0.0	0.917949	0.34275	0.0	0.028527	0.000122	0.126079	0.081081	0.027397	0.069276	0.114348	0.140116	0.0	0.0	0.053509	0.039519	0.042252	0.03121	0.534199	0.008526	0.011195	0.00783	0.0	0.035581	0.0	0.004298	0.0294	0.026763	0.0	4.5e-05	0.03265	0.03272	0.0	0.0
0.043011	0.018008	0.031215	0.033682	0.0	0.917949	0.34275	0.0	0.028669	0.000366	0.114326	0.081081	0.027397	0.066859	0.116528	0.1316	0.0	0.0	0.049887	0.039256	0.042609	0.032483	0.574679	0.015962	0.012944	0.01459	0.0	0.035797	0.0	0.004298	0.030393	0.026248	0.0	3.4e-05	0.032288	0.032286	0.0	0.0
0.043011	0.010593	0.024526	0.031359	0.0	0.920513	0.34275	0.0	0.027675	0.000122	0.134402	0.081081	0.027397	0.062875	0.115933	0.147723	0.0	0.0	0.062885	0.040151	0.044836	0.032801	0.574033	0.013718	0.012069	0.012481	0.0	0.037846	0.0	0.004298	0.031033	0.027792	0.0	2.2e-05	0.03294	0.03301	0.0	0.0
0.032258	0.01589	0.024526	0.031359	0.0	0.923077	0.344633	0.0	0.029095	0.000122	0.097642	0.094595	0.027397	0.05899	0.125248	0.115136	0.0	0.0	0.054926	0.039958	0.043901	0.033318	0.586162	0.014135	0.013294	0.012943	0.0	0.036684	0.0	0.004298	0.031033	0.025219	0.0	2.2e-05	0.032361	0.032431	0.0	0.0
0.032258	0.028602	0.026756	0.031359	0.0	0.915385	0.34275	0.0	0.027675	0.000122	0.116407	0.094595	0.027397	0.057433	0.120293	0.135233	0.0	0.0	0.055456	0.04066	0.043214	0.031985	0.571951	0.013109	0.011545	0.012019	0.0	0.036349	0.0	0.004298	0.030105	0.026763	0.0	4.5e-05	0.03323	0.0333	0.0	0.0
0.043011	0.042373	0.031215	0.03252	0.0	0.915385	0.340866	0.0	0.027959	0.0	0.129431	0.121622	0.041096	0.070212	0.111574	0.142425	0.0	0.0	0.059977	0.042809	0.047145	0.035785	0.628005	0.008974	0.014693	0.008407	0.0	0.039225	0.0	0.004298	0.033194	0.026248	0.000386	6.7e-05	0.033592	0.033589	0.0	0.0
0.043011	0.044492	0.03233	0.03252	0.0	0.920513	0.341808	0.0	0.029662	0.000122	0.129239	0.108108	0.041096	0.059481	0.127229	0.145528	0.0	0.0	0.057686	0.039949	0.043379	0.032045	0.626785	0.013622	0.012944	0.012423	0.0	0.037689	0.0	0.004298	0.031145	0.029851	0.0	3.4e-05	0.032723	0.032793	0.0	0.0
0.043011	0.026483	0.028986	0.031359	0.0	0.920513	0.341808	0.0	0.027959	0.0	0.100763	0.094595	0.027397	0.065063	0.115537	0.116309	0.0	0.0	0.048384	0.038642	0.04019	0.030732	0.596713	0.009071	0.012244	0.008321	0.0	0.034339	0.0	0.004298	0.029224	0.023675	0.000386	2.2e-05	0.031347	0.031417	0.0	0.0
0.043011	0.026483	0.028986	0.031359	0.0	0.920513	0.341808	0.0	0.027533	0.000244	0.129123	0.108108	0.041096	0.05783	0.119501	0.144923	0.0	0.0	0.055505	0.042133	0.046183	0.034949	0.586952	0.011026	0.013644	0.010141	0.0	0.038693	0.0	0.004298	0.032665	0.028307	0.0	4.5e-05	0.03446	0.03453	0.0	0.0
0.043011	0.026483	0.028986	0.031359	0.0	0.917949	0.341808	0.0	0.024979	0.0	0.116137	0.081081	0.027397	0.059373	0.107015	0.134174	0.0	0.0	0.046659	0.037423	0.0403	0.030474	0.52451	0.014071	0.011545	0.012915	0.0	0.034142	0.0	0.004298	0.028792	0.023675	0.0	3.4e-05	0.032216	0.032286	0.0	0.0
0.053763	0.026483	0.028986	0.030197	0.0	0.915385	0.338983	0.0	0.028385	0.0	0.113594	0.094595	0.027397	0.071282	0.112168	0.128383	0.0	0.0	0.069008	0.044528	0.050252	0.037436	0.620828	0.010865	0.015043	0.009968	0.0	0.041865	0.0	0.004298	0.034874	0.029336	0.0	1.1e-05	0.034967	0.035037	0.0	0.0
0.043011	0.037076	0.028986	0.030197	0.0	0.917949	0.338041	0.0	0.025972	0.000366	0.096948	0.108108	0.041096	0.067528	0.10543	0.113016	0.0	0.0	0.054605	0.039335	0.042307	0.031826	0.618532	0.009199	0.012069	0.008465	0.0	0.035443	0.0	0.004298	0.029785	0.022645	0.0	5.6e-05	0.032506	0.032576	0.0	0.0
0.043011	0.044492	0.03233	0.031359	0.0	0.920513	0.338983	0.0	0.028527	0.0	0.116754	0.081081	0.027397	0.060495	0.121681	0.132168	0.0	0.0	0.052141	0.039467	0.044066	0.033537	0.596713	0.009615	0.013294	0.00887	0.0	0.03692	0.0	0.004298	0.031321	0.026248	0.0	3.4e-05	0.033519	0.033589	0.0	0.0
0.043011	0.063559	0.039019	0.033682	0.0	0.923077	0.338983	0.0	0.029804	0.0	0.119413	0.081081	0.027397	0.061229	0.126239	0.13406	0.0	0.0	0.063218	0.048441	0.05542	0.041593	0.718797	0.014038	0.016617	0.012799	0.0	0.046732	0.0	0.004298	0.039163	0.038085	0.0	3.4e-05	0.042207	0.042276	0.0	0.0
0.053763	0.051907	0.039019	0.033682	0.0	0.923077	0.338983	0.0	0.026114	0.000366	0.221524	0.081081	0.027397	0.058335	0.112564	0.236176	0.0	0.0	0.069785	0.04802	0.051818	0.039047	0.777291	0.009006	0.015743	0.008321	0.0	0.043343	0.0	0.004298	0.036459	0.025733	0.0	2.2e-05	0.039238	0.039236	0.0	0.0
0.043011	0.032839	0.035674	0.033682	0.0	0.923077	0.338983	0.0	0.031649	0.000122	0.114635	0.094595	0.041096	0.081831	0.117122	0.131032	0.0	0.0	0.057353	0.046142	0.048685	0.036202	0.644441	0.011859	0.012769	0.010834	0.0	0.041255	0.0	0.004298	0.034298	0.029851	0.0	1.1e-05	0.040397	0.040394	0.0	0.0
0.043011	0.045551	0.040134	0.034843	0.0	0.920513	0.338041	0.0	0.02952	0.000122	0.097256	0.094595	0.027397	0.064783	0.122077	0.113622	0.0	0.0	0.059287	0.043704	0.044891	0.034014	0.571234	0.014744	0.012594	0.013464	0.0	0.037767	0.0	0.004298	0.031897	0.020587	0.000386	4.5e-05	0.036415	0.036412	0.0	0.0
0.043011	0.027542	0.03456	0.03252	0.0	0.923077	0.338983	0.0	0.029662	0.000122	0.135635	0.081081	0.027397	0.063441	0.123464	0.149994	0.0	0.0	0.07454	0.049748	0.056107	0.041434	0.647025	0.015929	0.015917	0.014504	0.0	0.047066	0.0	0.004298	0.038907	0.035512	0.0	4.5e-05	0.041917	0.041986	0.0	0.0
0.043011	0.019068	0.0301	0.031359	0.0	0.928205	0.341808	0.0	0.025263	0.0	0.099992	0.094595	0.027397	0.057606	0.109592	0.115817	0.0	0.0	0.04911	0.04359	0.043626	0.033935	0.638915	0.009519	0.013119	0.008783	0.0	0.037058	0.0	0.004298	0.032009	0.022131	0.0	2.2e-05	0.036198	0.036195	0.0	0.0
0.053763	0.010593	0.024526	0.029036	0.0	0.925641	0.341808	0.0	0.027817	0.000122	0.134286	0.094595	0.027397	0.058073	0.120293	0.151281	0.0	0.0	0.062072	0.046116	0.051351	0.038112	0.629656	0.013269	0.014693	0.012077	0.0	0.044032	0.0	0.004298	0.036539	0.035512	0.0	3.4e-05	0.040903	0.040973	0.0	0.0
0.053763	0.076271	0.039019	0.033682	0.0	0.923077	0.34275	0.0	0.026824	0.0	0.097064	0.067568	0.027397	0.0662	0.10979	0.11347	0.0	0.0	0.051316	0.042669	0.045881	0.035327	0.722601	0.012692	0.014168	0.011557	0.0	0.040329	0.0	0.004298	0.034474	0.031909	0.0	3.4e-05	0.037501	0.037498	0.0	0.0
0.053763	0.054025	0.039019	0.033682	0.0	0.917949	0.341808	0.0	0.025972	0.0	0.156905	0.067568	0.027397	0.064633	0.107214	0.174482	0.0	0.0	0.053127	0.042783	0.047008	0.035128	0.6598	0.014103	0.013993	0.012857	0.0	0.041274	0.0	0.004298	0.034426	0.034483	0.0	2.2e-05	0.039166	0.039236	0.0	0.0
0.053763	0.034958	0.035674	0.03252	0.0	0.917949	0.341808	0.0	0.027533	0.000366	0.117949	0.094595	0.027397	0.061954	0.115933	0.131373	0.0	0.0	0.063218	0.043835	0.046238	0.034213	0.614584	0.010417	0.013469	0.009505	0.0	0.040506	0.0	0.004298	0.033514	0.028821	0.0	3.4e-05	0.037211	0.037281	0.0	0.0
0.053763	0.044492	0.036789	0.033682	0.0	0.923077	0.341808	0.0	0.028101	0.000122	0.066276	0.094595	0.027397	0.059948	0.120095	0.082624	0.0	0.0	0.058289	0.04273	0.045606	0.034273	0.613364	0.011122	0.013818	0.010112	0.0	0.039954	0.0	0.004298	0.033482	0.027792	0.0	3.4e-05	0.03779	0.037788	0.0	0.0
0.064516	0.018008	0.028986	0.031359	0.0	0.920513	0.340866	0.0	0.026256	0.000122	0.166037	0.067568	0.027397	0.05458	0.116528	0.182241	0.0	0.0	0.052314	0.043493	0.047063	0.035367	0.638269	0.014744	0.014518	0.013348	0.0	0.04157	0.0	0.004298	0.03481	0.033968	0.0	3.4e-05	0.039818	0.039887	0.0	0.0
0.053763	0.042373	0.033445	0.03252	0.0	0.920513	0.340866	0.0	0.028243	0.000244	0.097449	0.081081	0.027397	0.073765	0.109988	0.113319	0.0	0.0	0.052388	0.040765	0.04107	0.030593	0.544893	0.012596	0.011894	0.011499	0.0	0.036329	0.0	0.004298	0.030217	0.024189	0.0	3.4e-05	0.035184	0.035254	0.0	0.0
0.064516	0.03178	0.031215	0.031359	0.0	0.923077	0.34275	0.0	0.02725	0.000122	0.131473	0.094595	0.027397	0.057877	0.11851	0.146701	0.0	0.0	0.061838	0.045493	0.051214	0.037933	0.59822	0.012244	0.014518	0.011239	0.0	0.043934	0.0	0.004298	0.036394	0.035512	0.000386	2.2e-05	0.0417	0.041769	0.0	0.0
0.053763	0.064619	0.039019	0.033682	0.0	0.923077	0.34275	0.0	0.031507	0.0	0.118604	0.121622	0.041096	0.054707	0.139715	0.134439	0.0	0.0	0.04911	0.039721	0.040025	0.029917	0.545396	0.010064	0.010845	0.009188	0.0	0.034477	0.0	0.004298	0.028776	0.020587	0.0	4.5e-05	0.035184	0.035182	0.0	0.0
0.053763	0.023305	0.031215	0.031359	0.0	0.923077	0.343691	0.0	0.025688	0.000489	0.101996	0.108108	0.041096	0.057896	0.111574	0.118277	0.0	0.0	0.061567	0.046748	0.051131	0.037853	0.553578	0.015449	0.013818	0.014157	0.0	0.043461	0.0	0.004298	0.035994	0.033968	0.0	1.1e-05	0.041845	0.041914	0.0	0.0
0.053763	0.029661	0.028986	0.030197	0.0	0.923077	0.343691	0.0	0.026966	0.0	0.191854	0.094595	0.027397	0.059434	0.115537	0.207335	0.0	0.0	0.057957	0.042818	0.044671	0.033716	0.587239	0.011154	0.012594	0.010228	0.0	0.03761	0.0	0.004298	0.031673	0.020587	0.0	2.2e-05	0.03656	0.036557	0.0	0.0
0.053763	0.036017	0.0301	0.030197	0.0	0.923077	0.34275	0.0	0.027391	0.0	0.126117	0.081081	0.027397	0.06598	0.112564	0.141213	0.0	0.0	0.056589	0.043388	0.047997	0.035267	0.565061	0.011571	0.012594	0.010488	0.0	0.040861	0.0	0.004298	0.033626	0.031395	0.0	3.4e-05	0.040831	0.040901	0.0	0.0
0.053763	0.079449	0.044593	0.036005	0.0	0.917949	0.340866	0.0	0.024837	0.002345	0.130125	0.094595	0.027397	0.064386	0.102259	0.148064	0.0	0.0	0.063119	0.044177	0.047503	0.035645	0.598579	0.014968	0.013469	0.01355	0.0	0.039797	0.0	0.004298	0.033338	0.022131	0.0	4.5e-05	0.037573	0.037643	0.0	0.0
0.053763	0.044492	0.040134	0.033682	0.0	0.917949	0.340866	0.0	0.025546	0.0	0.119143	0.094595	0.027397	0.062132	0.107412	0.133076	0.0	0.0	0.054162	0.041256	0.043846	0.031926	0.491136	0.013397	0.01032	0.012308	0.0	0.037511	0.0	0.004298	0.030633	0.026763	0.0	3.4e-05	0.038514	0.038584	0.0	0.0
0.043011	0.04661	0.040134	0.034843	0.0	0.920513	0.340866	0.0	0.02952	0.000244	0.098528	0.094595	0.027397	0.074527	0.114546	0.114946	0.0	0.0	0.059916	0.042888	0.047997	0.036003	0.539798	0.010962	0.013644	0.009997	0.0	0.040486	0.0	0.004298	0.033914	0.026763	0.000386	3.4e-05	0.038949	0.038946	0.0	0.0
0.043011	0.045551	0.040134	0.034843	0.0	0.917949	0.339925	0.0	0.025546	0.0	0.130009	0.108108	0.027397	0.056867	0.111772	0.147686	0.0	0.0	0.057735	0.044046	0.045936	0.034154	0.528601	0.012981	0.012069	0.011874	0.0	0.03895	0.0	0.004298	0.032377	0.025219	0.0	3.4e-05	0.038514	0.038584	0.0	0.0
0.053763	0.028602	0.035674	0.033682	0.0	0.917949	0.338983	0.0	0.027675	0.0	0.117833	0.108108	0.041096	0.069884	0.110781	0.131411	0.0	0.0	0.059977	0.045669	0.049729	0.037356	0.598148	0.011987	0.014693	0.010979	0.0	0.0422	0.0	0.004298	0.035402	0.029851	0.0	2.2e-05	0.039673	0.03967	0.0	0.0
0.053763	0.019068	0.031215	0.031359	0.0	0.920513	0.338983	0.0	0.025263	0.000244	0.113556	0.094595	0.027397	0.059055	0.108403	0.130994	0.0	0.0	0.052326	0.041958	0.042527	0.032065	0.567502	0.010321	0.011195	0.009476	0.0	0.036093	0.0	0.004298	0.030361	0.020587	0.0	2.2e-05	0.036705	0.036702	0.0	0.0
0.053763	0.029661	0.03233	0.03252	0.0	0.917949	0.338041	0.0	0.024837	0.0	0.117871	0.094595	0.027397	0.059289	0.106619	0.132546	0.0	0.0	0.05548	0.045011	0.049179	0.036739	0.536281	0.014423	0.013294	0.013175	0.0	0.041708	0.0	0.004298	0.03481	0.031909	0.0	2.2e-05	0.040759	0.040756	0.0	0.0
0.053763	0.026483	0.0301	0.031359	0.0	0.920513	0.338041	0.0	0.02583	0.000122	0.097334	0.094595	0.027397	0.054585	0.114744	0.113697	0.0	0.0	0.053078	0.040765	0.041592	0.031329	0.516831	0.014615	0.010845	0.01329	0.0	0.035305	0.0	0.004298	0.029673	0.020072	0.0	2.2e-05	0.035836	0.035906	0.0	0.0
0.053763	0.020127	0.026756	0.030197	0.0	0.920513	0.338983	0.0	0.024269	0.000122	0.130934	0.081081	0.027397	0.050092	0.111574	0.147004	0.0	0.0	0.062441	0.046809	0.049152	0.036501	0.537501	0.010833	0.012944	0.009997	0.0	0.041511	0.0	0.004298	0.034474	0.028307	0.000386	3.4e-05	0.03989	0.039887	0.0	0.0
0.053763	0.040254	0.031215	0.031359	0.0	0.920513	0.338983	0.0	0.024837	0.000122	0.101187	0.067568	0.027397	0.061374	0.104637	0.117142	0.0	0.0	0.060174	0.043133	0.046513	0.034691	0.549559	0.014327	0.012419	0.013088	0.0	0.039166	0.0	0.004298	0.032649	0.024189	0.0	3.4e-05	0.038225	0.038222	0.0	0.0
0.064516	0.033898	0.028986	0.030197	0.0	0.920513	0.338983	0.0	0.025688	0.000122	0.114095	0.094595	0.041096	0.067874	0.104043	0.130654	0.0	0.0	0.057538	0.045625	0.047228	0.035148	0.533123	0.008846	0.012244	0.008205	0.0	0.040132	0.0	0.004298	0.033386	0.028821	0.0	2.2e-05	0.039238	0.039308	0.0	0.0
0.064516	0.057203	0.039019	0.033682	0.0	0.923077	0.339925	0.0	0.026398	0.0	0.155094	0.108108	0.041096	0.066812	0.10761	0.16801	0.0	0.0	0.053755	0.043686	0.0472	0.036222	0.579129	0.011731	0.014168	0.010777	0.0	0.039777	0.0	0.004298	0.033978	0.027792	0.0	4.5e-05	0.03808	0.03815	0.0	0.0
0.043011	0.074153	0.047938	0.036005	0.0	0.923077	0.340866	0.0	0.025972	0.000122	0.119721	0.094595	0.027397	0.061557	0.10979	0.137164	0.0	0.0	0.062355	0.044651	0.047832	0.035248	0.5492	0.015737	0.012594	0.014301	0.0	0.040565	0.0	0.004298	0.03345	0.028307	0.0	2.2e-05	0.038804	0.038874	0.0	0.0
0.043011	0.04661	0.044593	0.036005	0.0	0.920513	0.34275	0.0	0.026682	0.000122	0.115559	0.067568	0.027397	0.060102	0.11415	0.13247	0.0	0.0	0.054692	0.0413	0.045276	0.034154	0.574535	0.008654	0.013644	0.007974	0.0	0.038674	0.0	0.004298	0.032537	0.027277	0.0	2.2e-05	0.036922	0.036991	0.0	0.0
0.043011	0.045551	0.042363	0.034843	0.0	0.915385	0.341808	0.0	0.027675	0.0	0.208308	0.081081	0.027397	0.073962	0.107808	0.223572	0.0	0.0	0.051957	0.040888	0.042994	0.031488	0.533841	0.014071	0.01067	0.012857	0.0	0.036684	0.0	0.004298	0.030105	0.026763	0.0	2.2e-05	0.037211	0.037281	0.0	0.0
0.043011	0.044492	0.041249	0.034843	0.0	0.915385	0.340866	0.0	0.03023	0.0	0.115097	0.067568	0.027397	0.071268	0.119699	0.130767	0.0	0.0	0.052511	0.040625	0.044011	0.033199	0.480155	0.01359	0.012594	0.012452	0.0	0.037137	0.0	0.004298	0.031257	0.024189	0.0	3.4e-05	0.036053	0.036123	0.0	0.0
0.043011	0.039195	0.041249	0.034843	0.0	0.917949	0.340866	0.0	0.027675	0.0	0.117448	0.094595	0.027397	0.067822	0.111772	0.132243	0.0	0.0	0.059509	0.042484	0.045138	0.033239	0.546688	0.008462	0.011894	0.007772	0.0	0.038024	0.0	0.004298	0.031353	0.024189	0.000386	2.2e-05	0.036487	0.036557	0.0	0.0
0.043011	0.069915	0.047938	0.037166	0.0	0.920513	0.340866	0.0	0.034488	0.0	0.113517	0.094595	0.027397	0.065821	0.141696	0.129442	0.0	0.0	0.055382	0.04116	0.043077	0.031985	0.473839	0.010513	0.011195	0.009592	0.0	0.036467	0.0	0.004298	0.030281	0.023675	0.0	4.5e-05	0.035836	0.035906	0.0	0.0
0.043011	0.043432	0.044593	0.036005	0.0	0.920513	0.340866	0.0	0.026682	0.000366	0.11344	0.094595	0.027397	0.06562	0.10979	0.129745	0.0	0.0	0.056232	0.04223	0.046238	0.03471	0.526663	0.011218	0.012944	0.010228	0.0	0.038969	0.0	0.004298	0.032665	0.027277	0.0	2.2e-05	0.037646	0.037643	0.0	0.0
0.043011	0.047669	0.043478	0.036005	0.0	0.920513	0.340866	0.0	0.034772	0.0	0.118527	0.121622	0.041096	0.069968	0.138922	0.133909	0.0	0.0	0.057612	0.042993	0.045303	0.033457	0.491136	0.012115	0.011719	0.011094	0.0	0.03826	0.0	0.004298	0.031625	0.025219	0.0	1.1e-05	0.037067	0.037136	0.0	0.0
0.043011	0.088983	0.052397	0.038328	0.0	0.920513	0.341808	0.0	0.022424	0.0	0.096216	0.067568	0.013699	0.042335	0.109195	0.112903	0.0	0.0	0.061517	0.043993	0.047613	0.035705	0.550635	0.009455	0.013818	0.008668	0.0	0.039974	0.0	0.004298	0.033482	0.025733	0.000386	2.2e-05	0.037284	0.037353	0.0	0.0
0.043011	0.059322	0.050167	0.038328	0.0	0.917949	0.340866	0.0	0.032359	0.0	0.135134	0.094595	0.027397	0.072227	0.127428	0.150903	0.0	0.0	0.056873	0.043318	0.045083	0.033139	0.512094	0.010321	0.01137	0.009476	0.0	0.038358	0.0	0.004298	0.031577	0.027277	0.0	3.4e-05	0.03779	0.03786	0.0	0.0
0.043011	0.027542	0.041249	0.036005	0.0	0.917949	0.340866	0.0	0.027817	0.0	0.098567	0.081081	0.027397	0.067869	0.112366	0.114833	0.0	0.0	0.057846	0.042081	0.046485	0.03477	0.52128	0.012853	0.013294	0.011701	0.0	0.039206	0.0	0.004298	0.032761	0.025733	0.0	2.2e-05	0.037646	0.037715	0.0	0.0
0.043011	0.029661	0.039019	0.034843	0.0	0.920513	0.340866	0.0	0.029662	0.0	0.12947	0.108108	0.041096	0.060921	0.125842	0.144847	0.0	0.0	0.053866	0.042458	0.044644	0.03304	0.521137	0.012788	0.011195	0.011643	0.0	0.038063	0.0	0.004298	0.031529	0.027277	0.0	2.2e-05	0.038297	0.038367	0.0	0.0
0.053763	0.039195	0.039019	0.034843	0.0	0.923077	0.341808	0.0	0.027108	0.0	0.294968	0.067568	0.027397	0.070366	0.108006	0.306423	0.0	0.0	0.061012	0.042721	0.045688	0.034213	0.637479	0.009423	0.013119	0.008725	0.0	0.038299	0.0	0.004298	0.032041	0.021616	0.0	1.1e-05	0.036343	0.036412	0.0	0.0
0.053763	0.014831	0.031215	0.03252	0.0	0.920513	0.343691	0.0	0.026682	0.0	0.113132	0.067568	0.027397	0.064114	0.110583	0.132054	0.0	0.0	0.053952	0.043133	0.047722	0.035466	0.653987	0.012853	0.012944	0.011788	0.0	0.040565	0.0	0.004298	0.033706	0.03088	0.0	3.4e-05	0.04018	0.040249	0.0	0.0
0.053763	0.009534	0.024526	0.030197	0.0	0.915385	0.341808	0.0	0.033068	0.0	0.11791	0.108108	0.041096	0.063058	0.138327	0.132357	0.0	0.0	0.052043	0.040177	0.041455	0.031428	0.587239	0.011795	0.01137	0.010777	0.0	0.035206	0.0	0.004298	0.029753	0.019557	0.0	5.6e-05	0.035112	0.035182	0.0	0.0
0.043011	0.023305	0.024526	0.029036	0.0	0.915385	0.341808	0.0	0.026114	0.0	0.102304	0.067568	0.027397	0.060827	0.110583	0.119829	0.0	0.0	0.055345	0.043669	0.0483	0.036003	0.605397	0.014199	0.013119	0.012915	0.0	0.041294	0.0	0.004298	0.034394	0.032424	0.0	3.4e-05	0.040252	0.040321	0.0	0.0
0.043011	0.028602	0.024526	0.027875	0.0	0.915385	0.341808	0.0	0.030088	0.0	0.143457	0.081081	0.027397	0.06252	0.12604	0.158624	0.0	0.0	0.047299	0.039493	0.040135	0.030235	0.581569	0.012564	0.010495	0.01147	0.0	0.034359	0.0	0.004298	0.028872	0.020587	0.0	1.1e-05	0.035763	0.035833	0.0	0.0
0.043011	0.026483	0.024526	0.027875	0.0	0.917949	0.340866	0.0	0.030514	0.0	0.149199	0.081081	0.027397	0.071914	0.120491	0.162976	0.0	0.0	0.062614	0.043686	0.049014	0.036202	0.602383	0.009936	0.013119	0.009188	0.0	0.041333	0.0	0.004298	0.034154	0.028821	0.0	3.4e-05	0.039528	0.039598	0.0	0.0
0.043011	0.024364	0.023411	0.026713	0.0	0.915385	0.339925	0.0	0.031507	0.0	0.159448	0.094595	0.027397	0.071236	0.124653	0.177624	0.0	0.0	0.05808	0.043046	0.044506	0.03298	0.616163	0.011026	0.011195	0.010141	0.0	0.037767	0.0	0.004298	0.031305	0.02316	0.0	3.4e-05	0.037646	0.037643	0.0	0.0
0.043011	0.018008	0.021182	0.025552	0.0	0.912821	0.338041	0.0	0.025972	0.0	0.118372	0.121622	0.041096	0.049909	0.119501	0.132319	0.0	0.0	0.06286	0.044318	0.049124	0.036421	0.613651	0.012821	0.013294	0.011701	0.0	0.041412	0.0	0.004298	0.034346	0.027792	0.0	4.5e-05	0.039745	0.039815	0.0	0.0
0.053763	0.072034	0.033445	0.029036	0.0	0.917949	0.338983	0.0	0.029946	0.0	0.099145	0.094595	0.027397	0.06923	0.120095	0.115136	0.0	0.0	0.054187	0.043081	0.044644	0.033219	0.628436	0.009327	0.01137	0.008552	0.0	0.038063	0.0	0.004298	0.031673	0.025219	0.0	3.4e-05	0.038514	0.038584	0.0	0.0
0.053763	0.065678	0.036789	0.030197	0.0	0.917949	0.338983	0.0	0.026966	0.0	0.130163	0.067568	0.027397	0.062043	0.113357	0.145831	0.0	0.0	0.051883	0.04116	0.042334	0.031965	0.586306	0.010417	0.011719	0.009592	0.0	0.035955	0.0	0.004298	0.030297	0.020072	0.0	3.4e-05	0.036487	0.036557	0.0	0.0
0.053763	0.055085	0.037904	0.030197	0.0	0.917949	0.339925	0.0	0.028101	0.000611	0.085234	0.081081	0.027397	0.070146	0.111574	0.101889	0.0	0.0	0.061727	0.045353	0.050774	0.037356	0.617311	0.015353	0.013294	0.014041	0.0	0.043107	0.0	0.004298	0.035514	0.033453	0.0	2.2e-05	0.042207	0.042276	0.0	0.0
0.053763	0.037076	0.03456	0.029036	0.0	0.915385	0.339925	0.0	0.026114	0.0	0.162878	0.067568	0.027397	0.061613	0.110583	0.178986	0.0	0.0	0.051316	0.0418	0.04217	0.031866	0.583363	0.015417	0.01137	0.014041	0.0	0.035837	0.0	0.004298	0.030217	0.019557	0.0	3.4e-05	0.036849	0.036919	0.0	0.0
0.053763	0.023305	0.0301	0.027875	0.0	0.917949	0.340866	0.0	0.027108	0.0	0.10269	0.094595	0.027397	0.062323	0.113753	0.117407	0.0	0.0	0.059571	0.044932	0.049564	0.036401	0.606115	0.011763	0.012419	0.010806	0.0	0.042141	0.0	0.004298	0.03465	0.031909	0.0	2.2e-05	0.041917	0.041914	0.0	0.0
0.053763	0.07839	0.041249	0.031359	0.0	0.920513	0.34275	0.0	0.027108	0.0	0.114134	0.094595	0.027397	0.061365	0.114546	0.130616	0.0	0.0	0.053164	0.039739	0.04118	0.030613	0.576688	0.01125	0.010145	0.010257	0.0	0.035049	0.0	0.004298	0.029112	0.019557	0.0	3.4e-05	0.036705	0.036774	0.0	0.0
0.043011	0.047669	0.037904	0.030197	0.0	0.917949	0.340866	0.0	0.024837	0.0	0.130009	0.054054	0.013699	0.060416	0.105628	0.145566	0.0	0.0	0.056441	0.044493	0.049674	0.03656	0.581497	0.013846	0.012944	0.012539	0.0	0.04222	0.0	0.004298	0.034794	0.032939	0.000386	3.4e-05	0.042134	0.042204	0.0	0.0
0.043011	0.0625	0.049052	0.034843	0.0	0.915385	0.339925	0.0	0.026824	0.0	0.117293	0.094595	0.027397	0.063048	0.112168	0.134363	0.0	0.0	0.051735	0.041388	0.042582	0.032423	0.605038	0.015128	0.011894	0.013781	0.0	0.036132	0.0	0.004298	0.030665	0.020587	0.0	4.5e-05	0.036994	0.037064	0.0	0.0
0.043011	0.03178	0.041249	0.03252	0.0	0.915385	0.340866	0.0	0.026682	0.0	0.114057	0.081081	0.027397	0.066578	0.108997	0.129821	0.0	0.0	0.055653	0.043037	0.047338	0.035307	0.638341	0.009872	0.013119	0.009216	0.0	0.040348	0.0	0.004298	0.033626	0.029336	0.0	4.5e-05	0.039745	0.039815	0.0	0.0
0.043011	0.018008	0.03456	0.031359	0.0	0.915385	0.339925	0.0	0.028527	0.000611	0.101187	0.108108	0.041096	0.063483	0.118906	0.116839	0.0	0.0	0.055665	0.04187	0.04665	0.03473	0.662312	0.013301	0.012944	0.012106	0.0	0.039718	0.0	0.004298	0.033066	0.028821	0.0	2.2e-05	0.038659	0.038729	0.0	0.0
0.043011	0.026483	0.033445	0.030197	0.0	0.915385	0.340866	0.0	0.026682	0.0	0.119991	0.094595	0.027397	0.065031	0.110186	0.135915	0.0	0.0	0.062897	0.043169	0.046623	0.034193	0.585086	0.014391	0.012069	0.013146	0.0	0.039422	0.0	0.004298	0.032377	0.026248	0.0	2.2e-05	0.03779	0.03786	0.0	0.0
0.043011	0.036017	0.033445	0.030197	0.0	0.917949	0.341808	0.0	0.027533	0.000122	0.131204	0.081081	0.027397	0.06057	0.117122	0.146361	0.0	0.0	0.056454	0.042458	0.047832	0.035267	0.604967	0.009231	0.012244	0.008436	0.0	0.040506	0.0	0.004298	0.033434	0.03088	0.0	3.4e-05	0.0396	0.03967	0.0	0.0
0.043011	0.029661	0.03233	0.030197	0.0	0.917949	0.340866	0.0	0.027959	0.0	0.176749	0.108108	0.041096	0.07103	0.110979	0.19212	0.0	0.0	0.059066	0.044555	0.04731	0.034969	0.621833	0.01125	0.012244	0.010285	0.0	0.040132	0.0	0.004298	0.033178	0.027792	0.0	2.2e-05	0.038659	0.038729	0.0	0.0
0.053763	0.029661	0.03233	0.030197	0.0	0.917949	0.341808	0.0	0.024553	0.0	0.127081	0.067568	0.027397	0.05819	0.106421	0.143333	0.0	0.0	0.068885	0.047037	0.05388	0.039823	0.669992	0.011218	0.015393	0.01017	0.0	0.045254	0.0	0.004298	0.037435	0.032939	0.0	3.4e-05	0.041483	0.041552	0.0	0.0
0.043011	0.028602	0.0301	0.029036	0.0	0.915385	0.341808	0.0	0.028953	0.000122	0.133901	0.121622	0.041096	0.062824	0.121482	0.149427	0.0	0.0	0.057168	0.041388	0.043462	0.032244	0.645661	0.011378	0.011545	0.010401	0.0	0.036723	0.0	0.004298	0.030473	0.021101	0.000386	4.5e-05	0.036415	0.036412	0.0	0.0
0.053763	0.057203	0.035674	0.031359	0.0	0.915385	0.34275	0.0	0.027675	0.0	0.097873	0.054054	0.013699	0.061861	0.116726	0.114076	0.0	0.0	0.058622	0.045116	0.048905	0.036242	0.611641	0.009038	0.012944	0.008321	0.0	0.041609	0.0	0.004298	0.03449	0.031395	0.0	3.4e-05	0.040831	0.040901	0.0	0.0
0.053763	0.044492	0.03456	0.030197	0.0	0.917949	0.343691	0.0	0.027533	0.0	0.13236	0.081081	0.027397	0.062043	0.115735	0.147156	0.0	0.0	0.052289	0.040695	0.042884	0.032244	0.617024	0.009872	0.012069	0.008956	0.0	0.036408	0.0	0.004298	0.030553	0.020587	0.0	3.4e-05	0.036343	0.036412	0.0	0.0
0.053763	0.023305	0.028986	0.029036	0.0	0.917949	0.344633	0.0	0.02952	0.000244	0.117563	0.108108	0.041096	0.063511	0.12287	0.133871	0.0	0.0	0.059756	0.043748	0.04709	0.034472	0.582717	0.011122	0.012419	0.010257	0.0	0.04021	0.0	0.004298	0.033002	0.028307	0.0	2.2e-05	0.039528	0.039598	0.0	0.0
0.053763	0.027542	0.028986	0.027875	0.0	0.915385	0.345574	0.0	0.026398	0.0	0.116253	0.067568	0.027397	0.063951	0.109592	0.133909	0.0	0.0	0.069514	0.044327	0.049537	0.036739	0.647671	0.010769	0.013993	0.00991	0.0	0.04159	0.0	0.004298	0.034506	0.025733	0.0	2.2e-05	0.038587	0.038656	0.0	0.0
0.043011	0.051907	0.03456	0.030197	0.0	0.910256	0.343691	0.0	0.029236	0.0	0.11791	0.108108	0.041096	0.060991	0.12386	0.133719	0.0	0.0	0.056367	0.042204	0.044973	0.03304	0.584512	0.012436	0.01102	0.011412	0.0	0.038299	0.0	0.004298	0.031529	0.026248	0.0	3.4e-05	0.038876	0.038946	0.0	0.0
0.053763	0.037076	0.03233	0.029036	0.0	0.912821	0.34275	0.0	0.026682	0.0	0.139219	0.081081	0.027397	0.061033	0.113159	0.154271	0.0	0.0	0.060951	0.043669	0.047942	0.036003	0.610924	0.009712	0.013818	0.00887	0.0	0.040486	0.0	0.004298	0.033946	0.025733	0.0	2.2e-05	0.038732	0.038801	0.0	0.0
0.043011	0.033898	0.03233	0.029036	0.0	0.915385	0.34275	0.0	0.028527	0.0	0.098952	0.108108	0.027397	0.057596	0.124257	0.113925	0.0	0.0	0.064856	0.045993	0.04775	0.035148	0.649465	0.012436	0.012769	0.011412	0.0	0.040604	0.0	0.004298	0.033466	0.025733	0.0	2.2e-05	0.038732	0.038801	0.0	0.0
0.043011	0.023305	0.027871	0.027875	0.0	0.917949	0.343691	0.0	0.026256	0.000122	0.133824	0.081081	0.027397	0.064624	0.108403	0.150335	0.0	0.0	0.051907	0.04223	0.046623	0.035029	0.61602	0.014423	0.013119	0.013146	0.0	0.039659	0.0	0.004298	0.033258	0.028307	0.0	3.4e-05	0.039745	0.039815	0.0	0.0
0.043011	0.036017	0.031215	0.027875	0.0	0.915385	0.343691	0.0	0.027817	0.0	0.097102	0.067568	0.027397	0.059102	0.119302	0.113357	0.0	0.0	0.055677	0.041818	0.045413	0.033875	0.640207	0.009071	0.012594	0.008321	0.0	0.038555	0.0	0.004298	0.032137	0.025219	0.0	2.2e-05	0.037935	0.038005	0.0	0.0
0.043011	0.027542	0.027871	0.026713	0.0	0.915385	0.34275	0.0	0.027675	0.0	0.13498	0.094595	0.027397	0.05841	0.119897	0.150676	0.0	0.0	0.058191	0.044712	0.04742	0.035765	0.632384	0.013141	0.013469	0.012048	0.0	0.040191	0.0	0.004298	0.033802	0.026763	0.000386	4.5e-05	0.038876	0.038946	0.0	0.0
0.053763	0.034958	0.028986	0.026713	0.0	0.915385	0.343691	0.0	0.026114	0.0	0.118912	0.081081	0.027397	0.057007	0.11415	0.134817	0.0	0.0	0.055714	0.043379	0.045936	0.034591	0.617527	0.015929	0.012419	0.014533	0.0	0.03891	0.0	0.004298	0.032681	0.025733	0.0	2.2e-05	0.038732	0.038729	0.0	0.0
0.053763	0.022246	0.024526	0.025552	0.0	0.915385	0.344633	0.0	0.029378	0.0	0.098644	0.121622	0.041096	0.056451	0.128617	0.115249	0.0	0.0	0.064327	0.04516	0.04742	0.03479	0.559033	0.011891	0.012244	0.010921	0.0	0.039974	0.0	0.004298	0.032857	0.025219	0.0	3.4e-05	0.038297	0.038367	0.0	0.0
0.043011	0.086864	0.045708	0.03252	0.0	0.915385	0.343691	0.0	0.028669	0.0	0.193164	0.081081	0.027397	0.06187	0.121086	0.206957	0.0	0.0	0.057624	0.042502	0.04654	0.03485	0.609201	0.014551	0.013119	0.013232	0.0	0.039363	0.0	0.004298	0.032905	0.026248	0.0	2.2e-05	0.038225	0.038294	0.0	0.0
0.043011	0.044492	0.040134	0.031359	0.0	0.912821	0.34275	0.0	0.026256	0.000122	0.129123	0.081081	0.027397	0.06259	0.110384	0.147837	0.0	0.0	0.06015	0.045827	0.047722	0.035506	0.611354	0.012372	0.012244	0.011268	0.0	0.040427	0.0	0.004298	0.033626	0.027277	0.000386	3.4e-05	0.039456	0.039525	0.0	0.0
0.043011	0.036017	0.036789	0.030197	0.0	0.910256	0.340866	0.0	0.026966	0.000244	0.134441	0.081081	0.027397	0.060406	0.114943	0.147875	0.0	0.0	0.070746	0.044379	0.050746	0.037575	0.652408	0.010064	0.014868	0.009216	0.0	0.042575	0.0	0.004298	0.035258	0.027792	0.0	2.2e-05	0.03837	0.038367	0.0	0.0
0.043011	0.028602	0.03456	0.029036	0.0	0.912821	0.340866	0.0	0.027675	0.0	0.114404	0.108108	0.041096	0.061019	0.117717	0.130389	0.0	0.0	0.059448	0.04266	0.046211	0.033577	0.638197	0.012244	0.011719	0.011181	0.0	0.03956	0.0	0.004298	0.032233	0.029336	0.000386	3.4e-05	0.038732	0.038729	0.0	0.0
0.053763	0.026483	0.033445	0.029036	0.0	0.915385	0.341808	0.0	0.035907	0.000244	0.113633	0.135135	0.041096	0.061538	0.151803	0.129253	0.0	0.0	0.062035	0.043932	0.049702	0.037635	0.652193	0.009423	0.015218	0.008668	0.0	0.041727	0.0	0.004298	0.035242	0.027792	0.0	2.2e-05	0.038732	0.038801	0.0	0.0
0.043011	0.033898	0.03456	0.030197	0.0	0.915385	0.341808	0.0	0.02952	0.000122	0.117833	0.094595	0.027397	0.07232	0.115933	0.133757	0.0	0.0	0.061209	0.043739	0.047887	0.035188	0.651834	0.011987	0.012944	0.010979	0.0	0.040447	0.0	0.004298	0.033274	0.028821	0.000386	1.1e-05	0.038659	0.038729	0.0	0.0
0.043011	0.023305	0.0301	0.027875	0.0	0.912821	0.341808	0.0	0.029095	0.000122	0.097102	0.081081	0.027397	0.06512	0.119897	0.114227	0.0	0.0	0.059287	0.040765	0.042829	0.031826	0.579703	0.013974	0.012069	0.012683	0.0	0.036113	0.0	0.004298	0.030009	0.020587	0.0	3.4e-05	0.034243	0.034313	0.0	0.0
0.053763	0.041314	0.033445	0.029036	0.0	0.912821	0.341808	0.0	0.030514	0.0	0.133516	0.121622	0.041096	0.065367	0.125644	0.14867	0.0	0.0	0.063624	0.045449	0.051434	0.038152	0.672002	0.010865	0.015218	0.009968	0.0	0.04352	0.0	0.004298	0.036106	0.033453	0.0	2.2e-05	0.039673	0.039742	0.0	0.0
0.053763	0.03178	0.031215	0.027875	0.0	0.912821	0.341808	0.0	0.035055	0.0	0.114326	0.121622	0.041096	0.063899	0.146254	0.130843	0.0	0.0	0.059829	0.041914	0.044836	0.033318	0.615158	0.013878	0.012419	0.012712	0.0	0.037728	0.0	0.004298	0.031353	0.02316	0.0	2.2e-05	0.035691	0.035761	0.0	0.0
0.043011	0.016949	0.024526	0.026713	0.0	0.912821	0.339925	0.0	0.030656	0.0	0.097796	0.094595	0.027397	0.069033	0.123266	0.113016	0.0	0.0	0.050798	0.04116	0.045496	0.034094	0.573387	0.012756	0.012769	0.011672	0.0	0.038634	0.0	0.004298	0.032329	0.029336	0.0	1.1e-05	0.03808	0.03815	0.0	0.0
0.053763	0.027542	0.026756	0.025552	0.0	0.915385	0.338983	0.0	0.034204	0.0	0.133824	0.094595	0.041096	0.075285	0.132184	0.150146	0.0	0.0	0.061653	0.0508	0.056354	0.044179	0.825809	0.010481	0.019241	0.009592	0.0	0.047618	0.0	0.005731	0.041404	0.031909	0.0	4.5e-05	0.046261	0.04633	0.0	0.0
0.053763	0.096398	0.044593	0.03252	0.0	0.912821	0.338041	0.0	0.02214	0.000122	0.114326	0.067568	0.013699	0.043195	0.107214	0.130275	0.0	0.0	0.068121	0.048283	0.057206	0.042727	0.894352	0.011186	0.016792	0.010285	0.0	0.048091	0.0	0.004298	0.04014	0.037571	0.0	2.2e-05	0.044451	0.04452	0.0	0.0
0.043011	0.067797	0.044593	0.03252	0.0	0.915385	0.338983	0.0	0.035339	0.000244	0.138448	0.067568	0.027397	0.100852	0.117122	0.153666	0.0	0.0	0.059879	0.046177	0.049207	0.03662	0.690734	0.015737	0.012944	0.014359	0.0	0.041846	0.0	0.004298	0.03481	0.029336	0.0	4.5e-05	0.042424	0.042421	0.0	0.0
0.053763	0.056144	0.044593	0.033682	0.0	0.915385	0.339925	0.0	0.037042	0.000244	0.1208	0.121622	0.041096	0.076921	0.142093	0.136142	0.0	0.0	0.067875	0.047853	0.051626	0.03845	0.662025	0.009519	0.014518	0.008783	0.0	0.043501	0.0	0.004298	0.036218	0.025733	0.000386	3.4e-05	0.042207	0.042276	0.0	0.0
0.043011	0.057203	0.045708	0.034843	0.0	0.915385	0.341808	0.0	0.031365	0.000244	0.1791	0.081081	0.027397	0.073929	0.122275	0.19458	0.0	0.0	0.062515	0.047239	0.051571	0.037913	0.645948	0.015577	0.013469	0.014244	0.0	0.043954	0.0	0.004298	0.036186	0.032424	0.0	3.4e-05	0.044306	0.044375	0.0	0.0
0.053763	0.039195	0.041249	0.033682	0.0	0.912821	0.340866	0.0	0.03321	0.000122	0.146771	0.081081	0.027397	0.084346	0.121284	0.162409	0.0	0.0	0.058129	0.045063	0.047145	0.035984	0.628795	0.012436	0.013644	0.011441	0.0	0.039954	0.0	0.004298	0.033946	0.022131	0.0	1.1e-05	0.040252	0.040321	0.0	0.0
0.053763	0.024364	0.035674	0.03252	0.0	0.912821	0.340866	0.0	0.049532	0.0	0.066392	0.108108	0.041096	0.075523	0.192231	0.082964	0.0	0.0	0.068158	0.050055	0.056107	0.041672	0.677169	0.016058	0.015917	0.014648	0.0	0.047401	0.0	0.004298	0.039371	0.034997	0.0	2.2e-05	0.045826	0.045895	0.0	0.0
0.043011	0.026483	0.033445	0.031359	0.0	0.912821	0.341808	0.0	0.031507	0.0	0.134941	0.094595	0.041096	0.070155	0.125644	0.150789	0.0	0.0	0.056466	0.045055	0.046953	0.036003	0.690017	0.012981	0.013993	0.011932	0.0	0.039797	0.0	0.004298	0.033978	0.022131	0.0	2.2e-05	0.040397	0.040394	0.0	0.0
0.043011	0.026483	0.031215	0.030197	0.0	0.912821	0.341808	0.0	0.03392	0.000489	0.115714	0.175676	0.054795	0.071306	0.134166	0.131486	0.0	0.0	0.067012	0.047458	0.054128	0.039524	0.65815	0.014712	0.014518	0.013464	0.0	0.04618	0.0	0.004298	0.037819	0.035512	0.0	2.2e-05	0.045175	0.045172	0.0	0.0
0.043011	0.037076	0.03233	0.031359	0.0	0.912821	0.339925	0.0	0.030656	0.002711	0.114326	0.162162	0.054795	0.06418	0.126437	0.130275	0.0	0.0	0.058733	0.043748	0.045661	0.034014	0.626498	0.012468	0.012594	0.011441	0.0	0.039245	0.0	0.004298	0.032665	0.02316	0.0	4.5e-05	0.039745	0.039815	0.0	0.0
0.043011	0.029661	0.031215	0.030197	0.0	0.912821	0.338983	0.0	0.027959	0.000489	0.134441	0.094595	0.027397	0.070614	0.110781	0.150108	0.0	0.0	0.062737	0.047941	0.052093	0.038868	0.620613	0.012885	0.014343	0.011874	0.0	0.044289	0.0	0.004298	0.036923	0.03088	0.0	3.4e-05	0.044161	0.04423	0.0	0.0
0.043011	0.025424	0.028986	0.029036	0.0	0.912821	0.338983	0.0	0.031791	0.000122	0.114288	0.081081	0.027397	0.070366	0.126437	0.130843	0.0	0.0	0.058893	0.045476	0.0472	0.03487	0.614225	0.011795	0.012069	0.010748	0.0	0.040526	0.0	0.004298	0.033498	0.025733	0.0	1.1e-05	0.041772	0.041842	0.0	0.0
0.043011	0.057203	0.035674	0.031359	0.0	0.912821	0.338041	0.0	0.032217	0.000122	0.101726	0.094595	0.041096	0.075607	0.124059	0.11752	0.0	0.0	0.058868	0.04387	0.045963	0.033676	0.538147	0.015641	0.012069	0.014244	0.0	0.0396	0.0	0.004298	0.032505	0.024704	0.0	1.1e-05	0.040903	0.040973	0.0	0.0
0.043011	0.024364	0.0301	0.029036	0.0	0.912821	0.338041	0.0	0.028811	0.000122	0.131319	0.081081	0.027397	0.069057	0.115933	0.146929	0.0	0.0	0.057526	0.047318	0.050719	0.038072	0.595062	0.015929	0.014168	0.014561	0.0	0.043323	0.0	0.004298	0.036298	0.030365	0.0	4.5e-05	0.044234	0.044303	0.0	0.0
0.043011	0.040254	0.033445	0.030197	0.0	0.912821	0.3371	0.0	0.035623	0.000244	0.115405	0.121622	0.041096	0.078605	0.13476	0.131448	0.0	0.0	0.058573	0.044686	0.046101	0.033915	0.522501	0.013462	0.011195	0.012308	0.0	0.039324	0.0	0.004298	0.032377	0.023675	0.0	3.4e-05	0.041483	0.041552	0.0	0.0
0.053763	0.033898	0.031215	0.029036	0.0	0.920513	0.338041	0.0	0.031223	0.000122	0.298204	0.162162	0.054795	0.053374	0.140309	0.307445	0.0	0.0	0.077017	0.050371	0.056602	0.041533	0.635398	0.010321	0.015743	0.009419	0.0	0.047618	0.0	0.004298	0.039131	0.03088	0.0	3.4e-05	0.044668	0.044665	0.0	0.0
0.043011	0.057203	0.039019	0.03252	0.0	0.920513	0.340866	0.0	0.036617	0.000122	0.130703	0.135135	0.054795	0.080783	0.136742	0.150146	0.0	0.0	0.065743	0.045335	0.048217	0.035466	0.664681	0.009904	0.013119	0.009101	0.0	0.041136	0.0	0.004298	0.033882	0.024189	0.0	6.7e-05	0.040976	0.041045	0.0	0.0
0.043011	0.051907	0.042363	0.033682	0.0	0.912821	0.341808	0.0	0.033778	0.0	0.086429	0.108108	0.041096	0.073653	0.132184	0.102948	0.0	0.0	0.057526	0.047923	0.050994	0.038132	0.622981	0.009712	0.014168	0.008985	0.0	0.043835	0.0	0.004298	0.036619	0.031909	0.0	3.4e-05	0.044523	0.04452	0.0	0.0
0.043011	0.105932	0.053512	0.038328	0.0	0.912821	0.34275	0.0	0.031365	0.0	0.151896	0.067568	0.027397	0.0706	0.125248	0.167367	0.0	0.0	0.072606	0.046976	0.049207	0.036282	0.645446	0.010321	0.013119	0.009534	0.0	0.041471	0.0	0.004298	0.03425	0.020072	0.0	2.2e-05	0.040542	0.040611	0.0	0.0
0.043011	0.051907	0.045708	0.036005	0.0	0.912821	0.345574	0.0	0.034772	0.000122	0.172395	0.121622	0.041096	0.07304	0.136147	0.187124	0.0	0.0	0.0653	0.048476	0.052066	0.03837	0.589464	0.011058	0.013469	0.010228	0.0	0.044269	0.0	0.004298	0.036539	0.030365	0.0	2.2e-05	0.044523	0.044592	0.0	0.0
0.043011	0.040254	0.043478	0.034843	0.0	0.912821	0.346516	0.0	0.031081	0.000122	0.132822	0.081081	0.027397	0.075851	0.119302	0.148556	0.0	0.0	0.060261	0.047274	0.04885	0.037038	0.611211	0.010865	0.013993	0.009968	0.0	0.041452	0.0	0.004298	0.035034	0.023675	0.0	2.2e-05	0.041845	0.041914	0.0	0.0
0.053763	0.048729	0.045708	0.036005	0.0	0.912821	0.344633	0.0	0.03023	0.000244	0.131088	0.108108	0.041096	0.076823	0.115339	0.146815	0.0	0.0	0.058055	0.047993	0.04863	0.035964	0.561545	0.014712	0.012244	0.013464	0.0	0.041609	0.0	0.004298	0.034426	0.027277	0.0	2.2e-05	0.043799	0.043869	0.0	0.0
0.053763	0.03178	0.041249	0.034843	0.0	0.912821	0.34275	0.0	0.032075	0.000122	0.101225	0.081081	0.027397	0.073555	0.12505	0.116612	0.0	0.0	0.060248	0.048511	0.050554	0.038629	0.615661	0.010577	0.014868	0.009852	0.0	0.042772	0.0	0.004298	0.036378	0.025219	0.000386	2.2e-05	0.042786	0.042855	0.0	0.0
0.043011	0.01589	0.033445	0.03252	0.0	0.915385	0.344633	0.0	0.033068	0.000122	0.102844	0.094595	0.041096	0.074789	0.12822	0.119905	0.0	0.0	0.06992	0.048397	0.049564	0.036222	0.596569	0.010321	0.012594	0.009534	0.0	0.041944	0.0	0.004298	0.034346	0.023675	0.0	2.2e-05	0.041845	0.041914	0.0	0.0
0.053763	0.032839	0.03456	0.03252	0.0	0.912821	0.343691	0.0	0.032359	0.000122	0.130433	0.081081	0.027397	0.069206	0.130004	0.145566	0.0	0.0	0.058425	0.048669	0.051076	0.038331	0.596426	0.011699	0.014168	0.010777	0.0	0.043461	0.0	0.004298	0.036394	0.029336	0.0	3.4e-05	0.044161	0.04423	0.0	0.0
0.043011	0.042373	0.035674	0.033682	0.0	0.912821	0.34275	0.0	0.040165	0.000244	0.13471	0.148649	0.054795	0.080592	0.150416	0.151092	0.0	0.0	0.054926	0.045835	0.046623	0.035029	0.58566	0.01484	0.012594	0.013579	0.0	0.039836	0.0	0.004298	0.033402	0.023675	0.000386	4.5e-05	0.042134	0.042131	0.0	0.0
0.043011	0.065678	0.043478	0.036005	0.0	0.910256	0.339925	0.0	0.032926	0.000244	0.130433	0.135135	0.041096	0.072708	0.129608	0.146096	0.0	0.0	0.058844	0.046862	0.050994	0.038231	0.611857	0.014487	0.014343	0.013232	0.0	0.043363	0.0	0.004298	0.036298	0.03088	0.0	3.4e-05	0.043944	0.044013	0.0	0.0
0.043011	0.074153	0.051282	0.038328	0.0	0.912821	0.338983	0.0	0.032359	0.0	0.114596	0.121622	0.041096	0.07254	0.127229	0.130389	0.0	0.0	0.063723	0.044888	0.047118	0.034432	0.558961	0.011955	0.011894	0.011008	0.0	0.039994	0.0	0.004298	0.032777	0.02316	0.0	3.4e-05	0.040469	0.040539	0.0	0.0
0.043011	0.049788	0.049052	0.038328	0.0	0.912821	0.338983	0.0	0.031791	0.000244	0.11791	0.135135	0.054795	0.070212	0.126833	0.133795	0.0	0.0	0.067739	0.047423	0.049977	0.036899	0.563339	0.014231	0.013644	0.012915	0.0	0.04222	0.0	0.004298	0.034906	0.024189	0.0	2.2e-05	0.041845	0.041914	0.0	0.0
0.043011	0.065678	0.052397	0.04065	0.0	0.912821	0.338983	0.0	0.038178	0.000122	0.114904	0.121622	0.041096	0.073344	0.149822	0.131486	0.0	0.0	0.063193	0.046774	0.050526	0.037376	0.597933	0.013942	0.013469	0.012741	0.0	0.042929	0.0	0.004298	0.03553	0.028821	0.000386	3.4e-05	0.043075	0.043145	0.0	0.0
0.043011	0.049788	0.051282	0.04065	0.0	0.912821	0.338983	0.0	0.033636	0.000122	0.102998	0.094595	0.041096	0.079226	0.127031	0.118315	0.0	0.0	0.056281	0.043967	0.045551	0.033577	0.500395	0.011474	0.011195	0.010632	0.0	0.039028	0.0	0.004298	0.032185	0.024704	0.0	4.5e-05	0.041048	0.041045	0.0	0.0
0.043011	0.025424	0.042363	0.037166	0.0	0.912821	0.339925	0.0	0.024695	0.0	0.115752	0.081081	0.027397	0.050746	0.112961	0.132205	0.0	0.0	0.059805	0.044984	0.048217	0.035805	0.541377	0.013878	0.012944	0.012655	0.0	0.040959	0.0	0.004298	0.03401	0.025733	0.0	3.4e-05	0.041845	0.041914	0.0	0.0
0.043011	0.058263	0.051282	0.04065	0.0	0.910256	0.340866	0.0	0.046551	0.000366	0.131281	0.148649	0.054795	0.077094	0.178161	0.146929	0.0	0.0	0.067493	0.049634	0.051406	0.037734	0.566784	0.016442	0.013294	0.014966	0.0	0.043481	0.0	0.004298	0.035738	0.026763	0.000386	2.2e-05	0.042931	0.043	0.0	0.0
0.053763	0.066737	0.054627	0.042973	0.0	0.912821	0.34275	0.0	0.037752	0.0	0.107969	0.108108	0.041096	0.081779	0.140309	0.123349	0.0	0.0	0.067813	0.047125	0.051654	0.038191	0.62456	0.009519	0.014518	0.008725	0.0	0.043501	0.0	0.004298	0.03601	0.026763	0.0	3.4e-05	0.042279	0.042276	0.0	0.0
0.043011	0.042373	0.050167	0.041812	0.0	0.912821	0.343691	0.0	0.030656	0.000611	0.159988	0.094595	0.041096	0.067916	0.124257	0.176072	0.0	0.0	0.062885	0.046748	0.048272	0.035009	0.553578	0.013365	0.01137	0.012192	0.0	0.041235	0.0	0.004298	0.033546	0.027277	0.0	2.2e-05	0.042569	0.042638	0.0	0.0
0.043011	0.022246	0.041249	0.039489	0.0	0.910256	0.34275	0.0	0.02952	0.0	0.159949	0.081081	0.027397	0.055651	0.1304	0.174899	0.0	0.0	0.063242	0.045432	0.047255	0.034949	0.518553	0.011506	0.012419	0.010545	0.0	0.040073	0.0	0.004298	0.033146	0.02316	0.0	4.5e-05	0.040252	0.040321	0.0	0.0
0.053763	0.012712	0.03456	0.036005	0.0	0.910256	0.341808	0.0	0.031933	0.0	0.132244	0.094595	0.041096	0.069828	0.127626	0.14795	0.0	0.0	0.056269	0.04659	0.047915	0.035944	0.54597	0.009872	0.012944	0.009043	0.0	0.040801	0.0	0.004298	0.03417	0.025733	0.0	1.1e-05	0.042134	0.042204	0.0	0.0
0.053763	0.012712	0.0301	0.033682	0.0	0.910256	0.341808	0.0	0.03463	0.000366	0.098297	0.108108	0.041096	0.069431	0.13912	0.114795	0.0	0.0	0.05378	0.043362	0.044396	0.032761	0.49939	0.012404	0.01102	0.011297	0.0	0.038043	0.0	0.004298	0.031417	0.022645	0.0	4.5e-05	0.040903	0.040973	0.0	0.0
0.053763	0.020127	0.027871	0.033682	0.0	0.907692	0.340866	0.0	0.028385	0.000122	0.134286	0.094595	0.027397	0.065148	0.116726	0.15147	0.0	0.0	0.066914	0.048283	0.052451	0.039007	0.542166	0.014776	0.014343	0.013521	0.0	0.044407	0.0	0.004298	0.036923	0.028821	0.0	3.4e-05	0.043727	0.043796	0.0	0.0
0.043011	0.024364	0.026756	0.03252	0.0	0.907692	0.338041	0.0	0.029236	0.000122	0.11475	0.081081	0.027397	0.065784	0.120293	0.129064	0.0	0.0	0.057723	0.046309	0.04676	0.03477	0.520347	0.013109	0.011894	0.01199	0.0	0.039836	0.0	0.004298	0.03313	0.023675	0.0	2.2e-05	0.0417	0.041769	0.0	0.0
0.043011	0.050847	0.035674	0.034843	0.0	0.910256	0.336158	0.0	0.028811	0.0	0.08508	0.094595	0.027397	0.072961	0.112961	0.101359	0.0	0.0	0.062503	0.047871	0.051818	0.03853	0.56054	0.013718	0.014168	0.012539	0.0	0.043993	0.0	0.004298	0.036571	0.028821	0.0	3.4e-05	0.044017	0.044086	0.0	0.0
0.043011	0.057203	0.041249	0.037166	0.0	0.910256	0.3371	0.0	0.029236	0.000244	0.133477	0.067568	0.027397	0.071783	0.115141	0.149692	0.0	0.0	0.060901	0.045686	0.046375	0.034293	0.574105	0.011763	0.011545	0.010748	0.0	0.0396	0.0	0.004298	0.032761	0.02316	0.0	3.4e-05	0.041265	0.041262	0.0	0.0
0.043011	0.058263	0.041249	0.036005	0.0	0.910256	0.338041	0.0	0.033636	0.000366	0.114712	0.121622	0.041096	0.075902	0.129409	0.130502	0.0	0.0	0.067148	0.049651	0.052946	0.039365	0.558315	0.012724	0.014518	0.01173	0.0	0.044683	0.0	0.004298	0.037147	0.028821	0.0	3.4e-05	0.043872	0.043941	0.0	0.0
0.053763	0.044492	0.039019	0.036005	0.0	0.910256	0.3371	0.0	0.031791	0.000122	0.143072	0.094595	0.041096	0.074967	0.123068	0.15851	0.0	0.0	0.061012	0.048011	0.049152	0.036859	0.602598	0.014199	0.013818	0.012943	0.0	0.041905	0.0	0.004298	0.035082	0.025733	0.0	2.2e-05	0.041627	0.041697	0.0	0.0
0.053763	0.070975	0.046823	0.038328	0.0	0.910256	0.336158	0.0	0.032785	0.000122	0.131281	0.094595	0.027397	0.065657	0.134958	0.147383	0.0	0.0	0.06307	0.045476	0.047695	0.035745	0.590397	0.013301	0.013644	0.012192	0.0	0.040427	0.0	0.004298	0.033834	0.022131	0.0	2.2e-05	0.04018	0.040249	0.0	0.0
0.053763	0.048729	0.043478	0.037166	0.0	0.907692	0.335217	0.0	0.023276	0.0	0.118873	0.067568	0.027397	0.049273	0.10761	0.134628	0.0	0.0	0.069403	0.050564	0.055777	0.041434	0.62858	0.009103	0.015218	0.008436	0.0	0.047165	0.0	0.004298	0.039163	0.033968	0.0	1.1e-05	0.045464	0.045461	0.0	0.0
0.053763	0.087924	0.052397	0.039489	0.0	0.910256	0.336158	0.0	0.03321	0.000244	0.115059	0.121622	0.041096	0.080157	0.124653	0.129935	0.0	0.0	0.068626	0.047765	0.047667	0.035387	0.553434	0.01	0.012069	0.009245	0.0	0.04023	0.0	0.004298	0.033386	0.020587	0.0	3.4e-05	0.039818	0.039815	0.0	0.0
0.043011	0.040254	0.043478	0.037166	0.0	0.910256	0.338041	0.0	0.032643	0.000122	0.082999	0.121622	0.041096	0.072026	0.128815	0.10064	0.0	0.0	0.062441	0.048642	0.052533	0.039445	0.583579	0.010353	0.014868	0.009505	0.0	0.044683	0.0	0.004298	0.037451	0.031395	0.0	2.2e-05	0.044234	0.04423	0.0	0.0
0.043011	0.026483	0.039019	0.036005	0.0	0.910256	0.338983	0.0	0.03321	0.0	0.138795	0.121622	0.041096	0.06965	0.133373	0.153968	0.0	0.0	0.057513	0.046248	0.046018	0.034173	0.552142	0.014647	0.011719	0.013377	0.0	0.039206	0.0	0.004298	0.032553	0.02316	0.000386	3.4e-05	0.040686	0.040756	0.0	0.0
0.053763	0.034958	0.037904	0.034843	0.0	0.910256	0.339925	0.0	0.030088	0.000122	0.143997	0.094595	0.027397	0.069463	0.12069	0.159873	0.0	0.0	0.070204	0.048362	0.053303	0.039484	0.68004	0.009487	0.014693	0.008812	0.0	0.044958	0.0	0.004298	0.037275	0.029851	0.0	4.5e-05	0.043365	0.043362	0.0	0.0
0.043011	0.037076	0.037904	0.034843	0.0	0.910256	0.339925	0.0	0.039029	0.002345	0.163032	0.162162	0.068493	0.082607	0.14348	0.177889	0.0	0.0	0.061074	0.046625	0.048135	0.035964	0.697768	0.014936	0.013119	0.013724	0.0	0.040801	0.0	0.004298	0.034042	0.024704	0.0	2.2e-05	0.040976	0.041045	0.0	0.0
0.043011	0.032839	0.03456	0.033682	0.0	0.95641	0.355932	0.0	0.026256	0.000244	0.072172	0.162162	0.054795	0.046823	0.123464	0.066387	0.0	0.0	0.06132	0.04509	0.047283	0.03475	0.642719	0.012147	0.011894	0.011094	0.0	0.04027	0.0	0.004298	0.033146	0.025733	0.0	4.5e-05	0.041048	0.041118	0.0	0.0
0.043011	0.018008	0.028986	0.031359	0.0	0.966667	0.354991	0.0	0.034062	0.0	0.090629	0.108108	0.041096	0.078997	0.128617	0.123652	0.0	0.0	0.05548	0.045598	0.046403	0.034512	0.609704	0.009327	0.011894	0.008552	0.0	0.0396	0.0	0.004298	0.032905	0.026763	0.0	3.4e-05	0.040686	0.040756	0.0	0.0
0.053763	0.022246	0.028986	0.031359	0.0	0.933333	0.338041	0.0	0.030514	0.000244	0.102304	0.094595	0.041096	0.069809	0.122077	0.118845	0.0	0.0	0.067345	0.046669	0.048465	0.035566	0.588746	0.009904	0.012244	0.009072	0.0	0.04092	0.0	0.004298	0.033626	0.024189	0.0	3.4e-05	0.04018	0.040177	0.0	0.0
0.043011	0.028602	0.028986	0.031359	0.0	0.930769	0.3371	0.0	0.032643	0.000366	0.132206	0.108108	0.041096	0.066434	0.133373	0.148556	0.0	0.0	0.059546	0.049818	0.051544	0.038888	0.698916	0.010641	0.014693	0.009737	0.0	0.043737	0.0	0.004298	0.036795	0.03088	0.0	1.1e-05	0.042858	0.042927	0.0	0.0
0.043011	0.018008	0.024526	0.030197	0.0	0.935897	0.338041	0.0	0.031081	0.000122	0.11949	0.067568	0.027397	0.076931	0.11851	0.132697	0.0	0.0	0.06445	0.045774	0.047283	0.03481	0.666475	0.013846	0.012244	0.012626	0.0	0.040053	0.0	0.004298	0.033018	0.023675	0.000386	5.6e-05	0.03989	0.039959	0.0	0.0
0.053763	0.011653	0.021182	0.027875	0.0	0.938462	0.339925	0.0	0.035623	0.0	0.097719	0.094595	0.027397	0.068902	0.143678	0.115779	0.0	0.0	0.06291	0.048599	0.051626	0.038629	0.660949	0.014263	0.014693	0.01303	0.0	0.043658	0.0	0.004298	0.036475	0.029336	0.0	3.4e-05	0.042569	0.042638	0.0	0.0
0.053763	0.013771	0.020067	0.026713	0.0	0.935897	0.339925	0.0	0.031223	0.000366	0.115251	0.108108	0.041096	0.067696	0.126635	0.130427	0.0	0.0	0.05845	0.044432	0.044561	0.033318	0.66626	0.011506	0.011719	0.010459	0.0	0.037787	0.0	0.004298	0.031561	0.020587	0.0	1.1e-05	0.03837	0.038439	0.0	0.0
0.053763	0.100636	0.037904	0.031359	0.0	0.935897	0.340866	0.0	0.031649	0.000122	0.102189	0.121622	0.041096	0.066172	0.129806	0.118542	0.0	0.0	0.06854	0.049467	0.054567	0.04022	0.675877	0.012404	0.014868	0.011354	0.0	0.046101	0.0	0.004298	0.038043	0.033453	0.000386	4.5e-05	0.044451	0.04452	0.0	0.0
0.043011	0.077331	0.042363	0.033682	0.0	0.933333	0.341808	0.0	0.03392	0.0	0.146655	0.108108	0.041096	0.071338	0.134562	0.163128	0.0	0.0	0.061259	0.044511	0.046568	0.034929	0.70272	0.011282	0.013119	0.010314	0.0	0.039324	0.0	0.004298	0.032921	0.020587	0.000386	3.4e-05	0.038949	0.039018	0.0	0.0
0.043011	0.065678	0.043478	0.034843	0.0	0.930769	0.340866	0.0	0.033352	0.000244	0.117371	0.081081	0.027397	0.07543	0.128419	0.133379	0.0	0.0	0.061394	0.045923	0.04709	0.034691	0.616235	0.008974	0.011894	0.008292	0.0	0.039954	0.0	0.004298	0.032953	0.024189	0.0	2.2e-05	0.040324	0.040321	0.0	0.0
0.053763	0.072034	0.046823	0.036005	0.0	0.930769	0.340866	0.0	0.023418	0.000366	0.098066	0.121622	0.041096	0.049535	0.108006	0.114568	0.0	0.0	0.063476	0.047169	0.050636	0.037455	0.652982	0.009391	0.013644	0.008668	0.0	0.042949	0.0	0.004298	0.03553	0.029851	0.0	4.5e-05	0.042351	0.042421	0.0	0.0
0.053763	0.029661	0.039019	0.033682	0.0	0.930769	0.340866	0.0	0.038036	0.000122	0.150085	0.108108	0.041096	0.07954	0.143282	0.165815	0.0	0.0	0.062195	0.045493	0.047475	0.035128	0.613508	0.013942	0.012419	0.012712	0.0	0.040289	0.0	0.004298	0.033338	0.026248	0.0	3.4e-05	0.040397	0.040394	0.0	0.0
0.053763	0.036017	0.039019	0.033682	0.0	0.928205	0.339925	0.0	0.031933	0.000122	0.12369	0.094595	0.027397	0.076332	0.122275	0.139586	0.0	0.0	0.062306	0.049213	0.051214	0.038152	0.629297	0.013942	0.013818	0.012712	0.0	0.043501	0.0	0.004298	0.036186	0.029851	0.000386	5.6e-05	0.043075	0.043145	0.0	0.0
0.053763	0.047669	0.041249	0.034843	0.0	0.928205	0.338983	0.0	0.028385	0.000244	0.132244	0.067568	0.027397	0.068968	0.113753	0.148367	0.0	0.0	0.057328	0.046169	0.046458	0.03477	0.646379	0.011795	0.012419	0.010834	0.0	0.039639	0.0	0.004298	0.033114	0.023675	0.0	2.2e-05	0.040469	0.040539	0.0	0.0
0.053763	0.04661	0.042363	0.034843	0.0	0.928205	0.3371	0.0	0.031223	0.0	0.192972	0.081081	0.027397	0.081097	0.11633	0.20654	0.0	0.0	0.068023	0.048634	0.05333	0.039663	0.669633	0.013526	0.014518	0.012366	0.0	0.045018	0.0	0.004298	0.037435	0.03088	0.0	3.4e-05	0.043582	0.043651	0.0	0.0
0.043011	0.021186	0.03456	0.03252	0.0	0.930769	0.3371	0.0	0.029662	0.0	0.09822	0.081081	0.027397	0.06965	0.11851	0.115249	0.0	0.0	0.05787	0.045362	0.046073	0.034213	0.653772	0.010994	0.011719	0.010083	0.0	0.039147	0.0	0.004298	0.032505	0.023675	0.0	3.4e-05	0.039962	0.040032	0.0	0.0
0.053763	0.027542	0.033445	0.03252	0.0	0.930769	0.3371	0.0	0.029946	0.000122	0.114404	0.094595	0.027397	0.067252	0.121681	0.129745	0.0	0.0	0.06716	0.047949	0.051544	0.03845	0.655997	0.011538	0.014343	0.010488	0.0	0.043638	0.0	0.004298	0.036362	0.028307	0.000386	2.2e-05	0.042279	0.042276	0.0	0.0
0.053763	0.013771	0.027871	0.030197	0.0	0.933333	0.3371	0.0	0.035339	0.000244	0.119837	0.135135	0.054795	0.070291	0.1413	0.135423	0.0	0.0	0.066014	0.048599	0.050334	0.037535	0.70351	0.012308	0.013993	0.011326	0.0	0.042791	0.0	0.004298	0.035642	0.027277	0.000386	3.4e-05	0.0417	0.041697	0.0	0.0
0.053763	0.076271	0.039019	0.033682	0.0	0.930769	0.3371	0.0	0.029804	0.000489	0.130934	0.081081	0.027397	0.067383	0.120888	0.147269	0.0	0.0	0.065164	0.047116	0.049014	0.036361	0.642001	0.012564	0.013119	0.011528	0.0	0.041432	0.0	0.004298	0.034362	0.024189	0.0	3.4e-05	0.040614	0.040611	0.0	0.0
0.043011	0.049788	0.039019	0.033682	0.0	0.930769	0.3371	0.0	0.035765	0.000122	0.118681	0.121622	0.041096	0.083262	0.131788	0.133492	0.0	0.0	0.069772	0.048169	0.052726	0.039186	0.699706	0.015609	0.015393	0.014215	0.0	0.044367	0.0	0.004298	0.036891	0.027792	0.0	2.2e-05	0.0417	0.041769	0.0	0.0
0.043011	0.051907	0.043478	0.036005	0.0	0.933333	0.338983	0.0	0.034488	0.000611	0.114904	0.135135	0.041096	0.072063	0.136147	0.131827	0.0	0.0	0.058314	0.045265	0.047558	0.035427	0.676595	0.011442	0.012769	0.010545	0.0	0.040664	0.0	0.004298	0.033866	0.027277	0.0	3.4e-05	0.041338	0.041407	0.0	0.0
0.043011	0.041314	0.040134	0.034843	0.0	0.930769	0.338983	0.0	0.030372	0.000366	0.098528	0.121622	0.041096	0.069903	0.121086	0.114227	0.0	0.0	0.06737	0.048335	0.052286	0.039166	0.679968	0.013782	0.015393	0.012626	0.0	0.044407	0.0	0.004298	0.037131	0.029336	0.0	4.5e-05	0.041483	0.041552	0.0	0.0
0.053763	0.022246	0.033445	0.03252	0.0	0.930769	0.338983	0.0	0.029378	0.000366	0.119182	0.081081	0.027397	0.069473	0.117717	0.135385	0.0	0.0	0.067863	0.047239	0.049537	0.0367	0.713271	0.015321	0.013294	0.013955	0.0	0.041924	0.0	0.004298	0.03473	0.025733	0.0	2.2e-05	0.040759	0.040828	0.0	0.0
0.053763	0.07839	0.043478	0.036005	0.0	0.930769	0.338983	0.0	0.032359	0.000122	0.130318	0.094595	0.041096	0.072203	0.127428	0.146474	0.0	0.0	0.065731	0.049555	0.053303	0.040181	0.691093	0.010353	0.015393	0.00965	0.0	0.044978	0.0	0.004298	0.037819	0.030365	0.0	1.1e-05	0.043148	0.043145	0.0	0.0
0.053763	0.051907	0.040134	0.034843	0.0	0.930769	0.338983	0.0	0.023134	0.000122	0.278668	0.148649	0.041096	0.03281	0.122077	0.290716	0.0	0.0	0.070314	0.049485	0.049647	0.0366	0.678533	0.010321	0.012419	0.009361	0.0	0.041846	0.0	0.004298	0.034522	0.023675	0.0	3.4e-05	0.040324	0.040394	0.0	0.0
0.043011	0.039195	0.039019	0.034843	0.0	0.928205	0.338983	0.0	0.03023	0.0	0.130973	0.067568	0.027397	0.07348	0.117915	0.149275	0.0	0.0	0.063587	0.045765	0.047887	0.035168	0.593052	0.013622	0.012069	0.012452	0.0	0.040506	0.0	0.004298	0.033338	0.024704	0.0	3.4e-05	0.040686	0.040683	0.0	0.0
0.064516	0.047669	0.042363	0.036005	0.0	0.928205	0.338983	0.0	0.030372	0.0	0.116446	0.121622	0.041096	0.064802	0.125248	0.12948	0.0	0.0	0.068935	0.048792	0.051928	0.038251	0.624417	0.008686	0.013644	0.007945	0.0	0.043816	0.0	0.004298	0.036138	0.028821	0.0	3.4e-05	0.042351	0.042348	0.0	0.0
0.064516	0.043432	0.040134	0.034843	0.0	0.935897	0.340866	0.0	0.034062	0.0	0.106119	0.121622	0.041096	0.062866	0.142687	0.121835	0.0	0.0	0.057981	0.045002	0.046293	0.034492	0.580133	0.01359	0.012419	0.012366	0.0	0.039383	0.0	0.004298	0.032793	0.023675	0.0	3.4e-05	0.040107	0.040177	0.0	0.0
0.064516	0.055085	0.043478	0.036005	0.0	0.935897	0.343691	0.0	0.028669	0.000244	0.161876	0.108108	0.027397	0.063263	0.119897	0.177056	0.0	0.0	0.063242	0.048721	0.052396	0.039126	0.650973	0.014038	0.014693	0.012828	0.0	0.044328	0.0	0.004298	0.036987	0.031909	0.000386	4.5e-05	0.042569	0.042566	0.0	0.0
0.053763	0.033898	0.040134	0.034843	0.0	0.933333	0.345574	0.0	0.031365	0.000611	0.14365	0.121622	0.041096	0.063263	0.131193	0.161084	0.0	0.0	0.064499	0.045774	0.04797	0.035228	0.664825	0.009872	0.012419	0.009072	0.0	0.040683	0.0	0.004298	0.03345	0.024704	0.0	2.2e-05	0.039962	0.040032	0.0	0.0
0.053763	0.048729	0.041249	0.034843	0.0	0.930769	0.345574	0.0	0.040307	0.000122	0.148274	0.135135	0.054795	0.077445	0.153983	0.162939	0.0	0.0	0.066865	0.048897	0.053605	0.040061	0.689945	0.011571	0.015568	0.010517	0.0	0.045471	0.0	0.004298	0.037963	0.032424	0.0	4.5e-05	0.042931	0.043	0.0	0.0
0.053763	0.050847	0.044593	0.036005	0.0	0.930769	0.345574	0.0	0.031365	0.000122	0.099684	0.108108	0.041096	0.073092	0.123068	0.116233	0.0	0.0	0.068269	0.047555	0.049262	0.036322	0.686428	0.009936	0.012944	0.009159	0.0	0.041629	0.0	0.004298	0.034362	0.024704	0.0	3.4e-05	0.040324	0.040321	0.0	0.0
0.043011	0.019068	0.03456	0.033682	0.0	0.930769	0.345574	0.0	0.03094	0.0	0.135211	0.121622	0.041096	0.064446	0.128022	0.150941	0.0	0.0	0.062133	0.04737	0.049152	0.037058	0.654633	0.009167	0.013993	0.008465	0.0	0.041432	0.0	0.004298	0.034842	0.024189	0.0	4.5e-05	0.040759	0.040828	0.0	0.0
0.043011	0.021186	0.031215	0.031359	0.0	0.930769	0.345574	0.0	0.028953	0.0	0.08115	0.081081	0.027397	0.060612	0.123266	0.097423	0.0	0.0	0.061012	0.046879	0.048162	0.035785	0.636116	0.013686	0.012594	0.012539	0.0	0.04088	0.0	0.004298	0.033978	0.025733	0.0	3.4e-05	0.040976	0.041045	0.0	0.0
0.043011	0.039195	0.03456	0.03252	0.0	0.930769	0.345574	0.0	0.037042	0.000122	0.150778	0.121622	0.041096	0.073022	0.14566	0.165929	0.0	0.0	0.061887	0.047099	0.048025	0.035805	0.597215	0.011474	0.012594	0.010459	0.0	0.040664	0.0	0.004298	0.033882	0.024189	0.0	4.5e-05	0.040542	0.040611	0.0	0.0
0.053763	0.027542	0.0301	0.031359	0.0	0.930769	0.346516	0.0	0.030798	0.000122	0.114442	0.081081	0.027397	0.070202	0.123068	0.131486	0.0	0.0	0.064154	0.048923	0.05322	0.039902	0.650327	0.012949	0.015393	0.011874	0.0	0.044899	0.0	0.004298	0.037595	0.03088	0.000386	1.1e-05	0.043365	0.043434	0.0	0.0
0.053763	0.075212	0.040134	0.033682	0.0	0.925641	0.344633	0.0	0.032217	0.000244	0.114095	0.121622	0.041096	0.064189	0.133769	0.131297	0.0	0.0	0.056528	0.047063	0.047035	0.035705	0.613723	0.010192	0.013119	0.00939	0.0	0.039895	0.0	0.004298	0.033738	0.02316	0.000386	3.4e-05	0.040397	0.040394	0.0	0.0
0.053763	0.027542	0.031215	0.031359	0.0	0.928205	0.343691	0.0	0.026824	0.000122	0.119066	0.094595	0.027397	0.059583	0.114943	0.132584	0.0	0.0	0.06721	0.048669	0.052671	0.039106	0.653341	0.009679	0.014343	0.008928	0.0	0.044348	0.0	0.004298	0.036811	0.028821	0.000386	4.5e-05	0.042786	0.042783	0.0	0.0
0.053763	0.027542	0.027871	0.030197	0.0	0.928205	0.343691	0.0	0.029804	0.000122	0.114095	0.121622	0.041096	0.061963	0.125842	0.131335	0.0	0.0	0.064179	0.048379	0.049372	0.037237	0.676595	0.010224	0.013818	0.009448	0.0	0.041767	0.0	0.004298	0.035146	0.024189	0.000386	3.4e-05	0.041193	0.041262	0.0	0.0
0.043011	0.033898	0.028986	0.030197	0.0	0.928205	0.343691	0.0	0.018876	0.0	0.134286	0.094595	0.027397	0.029514	0.103052	0.149162	0.0	0.0	0.063181	0.048871	0.052753	0.039803	0.70473	0.011442	0.015393	0.01043	0.0	0.044584	0.0	0.004298	0.037531	0.029851	0.0	2.2e-05	0.04351	0.043507	0.0	0.0
0.043011	0.117585	0.053512	0.038328	0.0	0.923077	0.341808	0.0	0.030798	0.000244	0.098066	0.081081	0.027397	0.079685	0.115537	0.117936	0.0	0.0	0.062269	0.047204	0.048272	0.036103	0.651547	0.009872	0.012594	0.009101	0.0	0.040821	0.0	0.004298	0.034106	0.023675	0.0	2.2e-05	0.040759	0.040828	0.0	0.0
0.043011	0.064619	0.047938	0.036005	0.0	0.923077	0.339925	0.0	0.031507	0.000244	0.131127	0.108108	0.041096	0.068991	0.126833	0.143333	0.0	0.0	0.060261	0.048704	0.049069	0.036759	0.61645	0.014968	0.013294	0.013695	0.0	0.041609	0.0	0.004298	0.034794	0.025733	0.000386	2.2e-05	0.041555	0.041624	0.0	0.0
0.043011	0.040254	0.043478	0.036005	0.0	0.930769	0.339925	0.0	0.02725	0.0	0.107352	0.081081	0.027397	0.062454	0.114348	0.122781	0.0	0.0	0.061025	0.046809	0.050252	0.037873	0.646953	0.015	0.014693	0.013695	0.0	0.042811	0.0	0.004298	0.035994	0.028307	0.0	3.4e-05	0.042062	0.042131	0.0	0.0
0.043011	0.021186	0.036789	0.033682	0.0	0.925641	0.338983	0.0	0.029946	0.0	0.173012	0.081081	0.027397	0.059181	0.128815	0.191249	0.0	0.0	0.060606	0.045107	0.047008	0.034989	0.593698	0.011282	0.012244	0.010343	0.0	0.039856	0.0	0.004298	0.033146	0.02316	0.000386	4.5e-05	0.040397	0.040394	0.0	0.0
0.053763	0.011653	0.0301	0.031359	0.0	0.907692	0.338041	0.0	0.028385	0.000122	0.166808	0.108108	0.041096	0.061977	0.119897	0.186859	0.0	0.0	0.062897	0.048476	0.050856	0.038112	0.595421	0.012532	0.013818	0.01147	0.0	0.043028	0.0	0.004298	0.03601	0.028821	0.0	2.2e-05	0.042569	0.042638	0.0	0.0
0.043011	0.03178	0.031215	0.031359	0.0	0.907692	0.338983	0.0	0.029662	0.000244	0.114211	0.081081	0.027397	0.069833	0.11851	0.126263	0.0	0.0	0.056466	0.044712	0.044589	0.033	0.571449	0.013462	0.011195	0.012221	0.0	0.038122	0.0	0.004298	0.031545	0.022645	0.0	3.4e-05	0.039238	0.039308	0.0	0.0
0.053763	0.056144	0.040134	0.034843	0.0	0.920513	0.338983	0.0	0.025546	0.000122	0.115097	0.081081	0.027397	0.060785	0.108403	0.128042	0.0	0.0	0.062799	0.047362	0.050829	0.038649	0.64035	0.014391	0.016792	0.013117	0.0	0.044269	0.0	0.004298	0.037467	0.03088	0.0	3.4e-05	0.040686	0.040756	0.0	0.0
0.043011	0.033898	0.035674	0.03252	0.0	0.925641	0.339925	0.0	0.029378	0.0	0.11818	0.108108	0.041096	0.059658	0.125644	0.133946	0.0	0.0	0.058437	0.04616	0.046623	0.035228	0.707385	0.012692	0.014168	0.011528	0.0	0.041097	0.0	0.004298	0.03457	0.028307	0.0	3.4e-05	0.039383	0.039453	0.0	0.0
0.043011	0.039195	0.03456	0.03252	0.0	0.925641	0.339925	0.0	0.028527	0.000122	0.100031	0.108108	0.041096	0.059714	0.122077	0.116309	0.0	0.0	0.056811	0.046406	0.048905	0.037038	0.682839	0.009006	0.015218	0.008205	0.0	0.043008	0.0	0.004298	0.036266	0.032939	0.0	2.2e-05	0.041048	0.041118	0.0	0.0
0.043011	0.029661	0.031215	0.031359	0.0	0.925641	0.340866	0.0	0.032926	0.0	0.134441	0.135135	0.041096	0.05755	0.143282	0.150184	0.0	0.0	0.06801	0.048265	0.049949	0.037396	0.704873	0.008654	0.015218	0.007945	0.0	0.043501	0.0	0.004298	0.036346	0.028821	0.000386	4.5e-05	0.039818	0.039887	0.0	0.0
0.043011	0.03178	0.028986	0.030197	0.0	0.920513	0.340866	0.0	0.030088	0.000122	0.124422	0.094595	0.027397	0.071633	0.119104	0.142917	0.0	0.0	0.063366	0.046458	0.047777	0.035427	0.656786	0.013301	0.014168	0.012163	0.0	0.041806	0.0	0.004298	0.034634	0.028307	0.000386	3.4e-05	0.039311	0.039308	0.0	0.0
[truncated: 27,120 more rows]
