# Supplementary material for: MFAM-AD: an anomaly detection model for multivariate time series using attention mechanism to fuse multi-scale features
Source: PeerJ Comput Sci. 2024 Aug 30;10:e2201. doi: 10.7717/peerj-cs.2201 (PMC11419642; doi:10.7717/peerj-cs.2201)
Supplement: Supplemental Information 3 [file peerj-cs-10-2201-s003.py]

import numpy as np
from spot import SPOT, dSPOT


def adjust_predicts(score, label, threshold, pred=None, calc_latency=False):
    """
    Calculate adjusted predict labels using given `score`, `threshold` (or given `pred`) and `label`.
    Args:
            score (np.ndarray): The anomaly score
            label (np.ndarray): The ground-truth label
            threshold (float): The threshold of anomaly score.
                    A point is labeled as "anomaly" if its score is lower than the threshold.
            pred (np.ndarray or None): if not None, adjust `pred` and ignore `score` and `threshold`,
            calc_latency (bool):
    Returns:
            np.ndarray: predict labels

    Method from OmniAnomaly (https://github.com/NetManAIOps/OmniAnomaly)
    """
    if label is None:
        predict = score > threshold
        return predict, None

    if pred is None:
        if len(score) != len(label):
            raise ValueError("score and label must have the same length")
        predict = score > threshold
    else:
        predict = pred

    actual = label > 0.1
    anomaly_state = False
    anomaly_count = 0
    latency = 0

    for i in range(len(predict)):
        if any(actual[max(i, 0): i + 1]) and predict[i] and not anomaly_state:
            anomaly_state = True
            anomaly_count += 1
            for j in range(i, 0, -1):
                if not actual[j]:
                    break
                else:
                    if not predict[j]:
                        predict[j] = True
                        latency += 1
        elif not actual[i]:
            anomaly_state = False
        if anomaly_state:
            predict[i] = True
    if calc_latency:
        return predict, latency / (anomaly_count + 1e-4)
    else:
        return predict


def calc_point2point(predict, actual):
    """
    calculate f1 score by predict and actual.
    Args:
            predict (np.ndarray): the predict label
            actual (np.ndarray): np.ndarray
    Method from OmniAnomaly (https://github.com/NetManAIOps/OmniAnomaly)
    """
    TP = np.sum(predict * actual)
    TN = np.sum((1 - predict) * (1 - actual))
    FP = np.sum(predict * (1 - actual))
    FN = np.sum((1 - predict) * actual)
    precision = TP / (TP + FP + 0.00001)
    recall = TP / (TP + FN + 0.00001)
    f1 = 2 * precision * recall / (precision + recall + 0.00001)
    accuracy = (TP + TN) / (TP + TN + FP + FN)
    return f1, precision, recall, TP, TN, FP, FN, accuracy


def pot_eval(init_score, score, label, q=1e-3, level=0.99, dynamic=False):
    """
    Run POT method on given score.
    :param init_score (np.ndarray): The data to get init threshold.
                    For `OmniAnomaly`, it should be the anomaly score of train set.
    :param: score (np.ndarray): The data to run POT method.
                    For `OmniAnomaly`, it should be the anomaly score of test set.
    :param label (np.ndarray): boolean list of true anomalies in score
    :param q (float): Detection level (risk)
    :param level (float): Probability associated with the initial threshold t
    :return dict: pot result dict
    Method from OmniAnomaly (https://github.com/NetManAIOps/OmniAnomaly)
    """

    print(f"Running POT with q={q}, level={level}..")
    s = SPOT(q)  # SPOT object
    s.fit(init_score, score)
    s.initialize(level=level, min_extrema=False)  # Calibration step
    ret = s.run(dynamic=dynamic, with_alarm=False)

    print(len(ret["alarms"]))
    print(len(ret["thresholds"]))

    pot_th = np.mean(ret["thresholds"])
    pred, p_latency = adjust_predicts(score, label, pot_th, calc_latency=True)
    if label is not None:
        p_t = calc_point2point(pred, label)
        return {
            "f1": p_t[0],
            "accuracy": (p_t[3] + p_t[4]) / (p_t[3] + p_t[4] + p_t[5] + p_t[6]),
            "precision": p_t[1],
            "recall": p_t[2],
            "TP": p_t[3],
            "TN": p_t[4],
            "FP": p_t[5],
            "FN": p_t[6],
            "threshold": pot_th,
            "latency": p_latency,
        }
    else:
        return {
            "threshold": pot_th,
        }

def calc_seq(score, label, threshold):
    predict, latency = adjust_predicts(score, label, threshold, calc_latency=True)
    return calc_point2point(predict, label), latency
