# Supplementary material for: MFAM-AD: an anomaly detection model for multivariate time series using attention mechanism to fuse multi-scale features
Source: PeerJ Comput Sci. 2024 Aug 30;10:e2201. doi: 10.7717/peerj-cs.2201 (PMC11419642; doi:10.7717/peerj-cs.2201)
Supplement: Supplemental Information 5 [file peerj-cs-10-2201-s005.zip]

Archive with 6 entries (4 files):
- GDN_models/
- GDN_models/GDN.py
- GDN_models/graph_layer.py
- GDN_models/util/
- GDN_models/util/env.py
- GDN_models/util/time.py
