# Supplementary material for: MFAM-AD: an anomaly detection model for multivariate time series using attention mechanism to fuse multi-scale features
Source: PeerJ Comput Sci. 2024 Aug 30;10:e2201. doi: 10.7717/peerj-cs.2201 (PMC11419642; doi:10.7717/peerj-cs.2201)
Supplement: Supplemental Information 6 [file peerj-cs-10-2201-s006.zip]

Archive with 29 entries (23 files):
- metrics/
- metrics/affiliation/
- metrics/affiliation/generics.py
- metrics/affiliation/metrics.py
- metrics/affiliation/_affiliation_zone.py
- metrics/affiliation/_integral_interval.py
- metrics/affiliation/_single_ground_truth_event.py
- metrics/AUC.py
- metrics/combine_all_scores.py
- metrics/customizable_f1_score.py
- metrics/evaluate_utils.py
- metrics/evaluator.py
- metrics/f1_score_f1_pa.py
- metrics/f1_series.py
- metrics/fc_score.py
- metrics/Matthews_correlation_coefficient.py
- metrics/metrics.py
- metrics/precision_at_k.py
- metrics/vus/
- metrics/vus/analysis/
- metrics/vus/analysis/robustness_eval.py
- metrics/vus/analysis/score_computation.py
- metrics/vus/metrics.py
- metrics/vus/models/
- metrics/vus/models/distance.py
- metrics/vus/models/feature.py
- metrics/vus/utils/
- metrics/vus/utils/metrics.py
- metrics/vus/utils/slidingWindows.py
