# Supplementary material for: MFAM-AD: an anomaly detection model for multivariate time series using attention mechanism to fuse multi-scale features
Source: PeerJ Comput Sci. 2024 Aug 30;10:e2201. doi: 10.7717/peerj-cs.2201 (PMC11419642; doi:10.7717/peerj-cs.2201)
Supplement: Supplemental Information 6 [file peerj-cs-10-2201-s006.zip › metrics/affiliation/metrics.py]

#!/usr/bin/env python3
# -*- coding: utf-8 -*-
from metrics.affiliation.generics import (
        infer_Trange,
        has_point_anomalies, 
        _len_wo_nan, 
        _sum_wo_nan,
        read_all_as_events)
from metrics.affiliation._affiliation_zone import (
        get_all_E_gt_func, 
        affiliation_partition)
from metrics.affiliation._single_ground_truth_event import (
        affiliation_precision_distance,
        affiliation_recall_distance,
        affiliation_precision_proba,
        affiliation_recall_proba)

def test_events(events):
    """
    Verify the validity of the input events
    :param events: list of events, each represented by a couple (start, stop)
    :return: None. Raise an error for incorrect formed or non ordered events
    """
    if type(events) is not list:
        raise TypeError('Input `events` should be a list of couples')
    if not all([type(x) is tuple for x in events]):
        raise TypeError('Input `events` should be a list of tuples')
    if not all([len(x) == 2 for x in events]):
        raise ValueError('Input `events` should be a list of couples (start, stop)')
    if not all([x[0] <= x[1] for x in events]):
        raise ValueError('Input `events` should be a list of couples (start, stop) with start <= stop')
    if not all([events[i][1] < events[i+1][0] for i in range(len(events) - 1)]):
        raise ValueError('Couples of input `events` should be disjoint and ordered')

def pr_from_events(events_pred, events_gt, Trange):
    """
    Compute the affiliation metrics including the precision/recall in [0,1],
    along with the individual precision/recall distances and probabilities
    
    :param events_pred: list of predicted events, each represented by a couple
    indicating the start and the stop of the event
    :param events_gt: list of ground truth events, each represented by a couple
    indicating the start and the stop of the event
    :param Trange: range of the series where events_pred and events_gt are included,
    represented as a couple (start, stop)
    :return: dictionary with precision, recall, and the individual metrics
    """
    # testing the inputs
    test_events(events_pred)
    test_events(events_gt)
    
    # other tests
    minimal_Trange = infer_Trange(events_pred, events_gt)
    if not Trange[0] <= minimal_Trange[0]:
        raise ValueError('`Trange` should include all the events')
    if not minimal_Trange[1] <= Trange[1]:
        raise ValueError('`Trange` should include all the events')
    
    if len(events_gt) == 0:
        raise ValueError('Input `events_gt` should have at least one event')

    if has_point_anomalies(events_pred) or has_point_anomalies(events_gt):
        raise ValueError('Cannot manage point anomalies currently')

    if Trange is None:
        # Set as default, but Trange should be indicated if probabilities are used
        raise ValueError('Trange should be indicated (or inferred with the `infer_Trange` function')

    E_gt = get_all_E_gt_func(events_gt, Trange)
    aff_partition = affiliation_partition(events_pred, E_gt)

    # Computing precision distance
    d_precision = [affiliation_precision_distance(Is, J) for Is, J in zip(aff_partition, events_gt)]
    
    # Computing recall distance
    d_recall = [affiliation_recall_distance(Is, J) for Is, J in zip(aff_partition, events_gt)]

    # Computing precision
    p_precision = [affiliation_precision_proba(Is, J, E) for Is, J, E in zip(aff_partition, events_gt, E_gt)]

    # Computing recall
    p_recall = [affiliation_recall_proba(Is, J, E) for Is, J, E in zip(aff_partition, events_gt, E_gt)]

    if _len_wo_nan(p_precision) > 0:
        p_precision_average = _sum_wo_nan(p_precision) / _len_wo_nan(p_precision)
    else:
        p_precision_average = p_precision[0] # math.nan
    p_recall_average = sum(p_recall) / len(p_recall)

    dict_out = dict({'precision': p_precision_average,
                     'recall': p_recall_average,
                     'individual_precision_probabilities': p_precision,
                     'individual_recall_probabilities': p_recall,
                     'individual_precision_distances': d_precision,
                     'individual_recall_distances': d_recall})
    return(dict_out)

def produce_all_results():
    """
    Produce the affiliation precision/recall for all files
    contained in the `data` repository
    :return: a dictionary indexed by data names, each containing a dictionary
    indexed by algorithm names, each containing the results of the affiliation
    metrics (precision, recall, individual probabilities and distances)
    """
    datasets, Tranges = read_all_as_events() # read all the events in folder `data`
    results = dict()
    for data_name in datasets.keys():
        results_data = dict()
        for algo_name in datasets[data_name].keys():
            if algo_name != 'groundtruth':
                results_data[algo_name] = pr_from_events(datasets[data_name][algo_name],
                                                         datasets[data_name]['groundtruth'],
                                                         Tranges[data_name])
        results[data_name] = results_data
    return(results)
