# Supplementary material for: MFAM-AD: an anomaly detection model for multivariate time series using attention mechanism to fuse multi-scale features
Source: PeerJ Comput Sci. 2024 Aug 30;10:e2201. doi: 10.7717/peerj-cs.2201 (PMC11419642; doi:10.7717/peerj-cs.2201)
Supplement: Supplemental Information 6 [file peerj-cs-10-2201-s006.zip › metrics/affiliation/_single_ground_truth_event.py]

#!/usr/bin/env python3
# -*- coding: utf-8 -*-
import math
from metrics.affiliation._affiliation_zone import (
        get_all_E_gt_func, 
        affiliation_partition)
from metrics.affiliation._integral_interval import (
        integral_interval_distance,
        integral_interval_probaCDF_precision, 
        integral_interval_probaCDF_recall, 
        interval_length,
        sum_interval_lengths)

def affiliation_precision_distance(Is = [(1,2),(3,4),(5,6)], J = (2,5.5)):
    """
    Compute the individual average distance from Is to a single ground truth J
    
    :param Is: list of predicted events within the affiliation zone of J
    :param J: couple representating the start and stop of a ground truth interval
    :return: individual average precision directed distance number
    """
    if all([I is None for I in Is]): # no prediction in the current area
        return(math.nan) # undefined
    return(sum([integral_interval_distance(I, J) for I in Is]) / sum_interval_lengths(Is))

def affiliation_precision_proba(Is = [(1,2),(3,4),(5,6)], J = (2,5.5), E = (0,8)):
    """
    Compute the individual precision probability from Is to a single ground truth J
    
    :param Is: list of predicted events within the affiliation zone of J
    :param J: couple representating the start and stop of a ground truth interval
    :param E: couple representing the start and stop of the zone of affiliation of J
    :return: individual precision probability in [0, 1], or math.nan if undefined
    """
    if all([I is None for I in Is]): # no prediction in the current area
        return(math.nan) # undefined
    return(sum([integral_interval_probaCDF_precision(I, J, E) for I in Is]) / sum_interval_lengths(Is))

def affiliation_recall_distance(Is = [(1,2),(3,4),(5,6)], J = (2,5.5)):
    """
    Compute the individual average distance from a single J to the predictions Is
    
    :param Is: list of predicted events within the affiliation zone of J
    :param J: couple representating the start and stop of a ground truth interval
    :return: individual average recall directed distance number
    """
    Is = [I for I in Is if I is not None] # filter possible None in Is
    if len(Is) == 0: # there is no prediction in the current area
        return(math.inf)
    E_gt_recall = get_all_E_gt_func(Is, (-math.inf, math.inf))  # here from the point of view of the predictions
    Js = affiliation_partition([J], E_gt_recall) # partition of J depending of proximity with Is
    return(sum([integral_interval_distance(J[0], I) for I, J in zip(Is, Js)]) / interval_length(J))

def affiliation_recall_proba(Is = [(1,2),(3,4),(5,6)], J = (2,5.5), E = (0,8)):
    """
    Compute the individual recall probability from a single ground truth J to Is
    
    :param Is: list of predicted events within the affiliation zone of J
    :param J: couple representating the start and stop of a ground truth interval
    :param E: couple representing the start and stop of the zone of affiliation of J
    :return: individual recall probability in [0, 1]
    """
    Is = [I for I in Is if I is not None] # filter possible None in Is
    if len(Is) == 0: # there is no prediction in the current area
        return(0)
    E_gt_recall = get_all_E_gt_func(Is, E) # here from the point of view of the predictions
    Js = affiliation_partition([J], E_gt_recall) # partition of J depending of proximity with Is
    return(sum([integral_interval_probaCDF_recall(I, J[0], E) for I, J in zip(Is, Js)]) / interval_length(J))
