# Supplementary material for: MFAM-AD: an anomaly detection model for multivariate time series using attention mechanism to fuse multi-scale features
Source: PeerJ Comput Sci. 2024 Aug 30;10:e2201. doi: 10.7717/peerj-cs.2201 (PMC11419642; doi:10.7717/peerj-cs.2201)
Supplement: Supplemental Information 6 [file peerj-cs-10-2201-s006.zip › metrics/combine_all_scores.py]

from f1_score_f1_pa import *
from fc_score import *
from precision_at_k import *
from customizable_f1_score import *
from AUC import *
from Matthews_correlation_coefficient import *
from affiliation.generics import convert_vector_to_events
from affiliation.metrics import pr_from_events
from vus.models.feature import Window
from vus.metrics import get_range_vus_roc


def combine_all_evaluation_scores(y_test, pred_labels, anomaly_scores):
    events_pred = convert_vector_to_events(y_test) # [(4, 5), (8, 9)]
    events_gt = convert_vector_to_events(pred_labels)     # [(3, 4), (7, 10)]
    Trange = (0, len(y_test))
    affiliation = pr_from_events(events_pred, events_gt, Trange)
    true_events = get_events(y_test)
    _, _, _, f1_score_ori, f05_score_ori = get_accuracy_precision_recall_fscore(y_test, pred_labels)
    f1_score_pa = get_point_adjust_scores(y_test, pred_labels, true_events)[5]
    pa_accuracy, pa_precision, pa_recall, pa_f_score = get_adjust_F1PA(y_test, pred_labels)
    range_f_score = customizable_f1_score(y_test, pred_labels)
    _, _, f1_score_c = get_composite_fscore_raw(y_test, pred_labels,  true_events, return_prec_rec=True)
    precision_k = precision_at_k(y_test, anomaly_scores, pred_labels)
    point_auc = point_wise_AUC(pred_labels, y_test)
    range_auc = Range_AUC(pred_labels, y_test)
    MCC_score = MCC(y_test, pred_labels)
    results = get_range_vus_roc(y_test, pred_labels, 100) # slidingWindow = 100 default

    
    score_list = {"f1_score_ori": f1_score_ori, 
                  "f05_score_ori" : f05_score_ori, 
                  "f1_score_pa": f1_score_pa,
                  "pa_accuracy":pa_accuracy, 
                  "pa_precision":pa_precision, 
                  "pa_recall":pa_recall, 
                  "pa_f_score":pa_f_score,
                  "range_f_score": range_f_score,
                  "f1_score_c": f1_score_c, 
                  "precision_k": precision_k,
                  "point_auc": point_auc,
                  "range_auc": range_auc, 
                  "MCC_score":MCC_score, 
                  "Affiliation precision": affiliation['precision'], 
                  "Affiliation recall": affiliation['recall'],
                  "R_AUC_ROC": results["R_AUC_ROC"], 
                  "R_AUC_PR": results["R_AUC_PR"],
                  "VUS_ROC": results["VUS_ROC"], 
                  "VUS_PR": results["VUS_PR"]}
    
    return score_list


def main():
    y_test = np.zeros(100)
    y_test[10:20] = 1
    y_test[50:60] = 1
    pred_labels = np.zeros(100)
    pred_labels[15:17] = 1
    pred_labels[55:62] = 1
    anomaly_scores = np.zeros(100)
    anomaly_scores[15:17] = 0.7
    anomaly_scores[55:62] = 0.6
    pred_labels[51:55] = 1
    true_events = get_events(y_test)
    scores = combine_all_evaluation_scores(y_test, pred_labels, anomaly_scores)
    # scores = test(y_test, pred_labels)
    for key,value in scores.items():
        print(key,' : ',value)

    
if __name__ == "__main__":
    main()
