# Supplementary material for: MFAM-AD: an anomaly detection model for multivariate time series using attention mechanism to fuse multi-scale features
Source: PeerJ Comput Sci. 2024 Aug 30;10:e2201. doi: 10.7717/peerj-cs.2201 (PMC11419642; doi:10.7717/peerj-cs.2201)
Supplement: Supplemental Information 6 [file peerj-cs-10-2201-s006.zip › metrics/Matthews_correlation_coefficient.py]

from sklearn.metrics import confusion_matrix
import numpy as np


def MCC(y_test, pred_labels):
    tn, fp, fn, tp = confusion_matrix(y_test, pred_labels).ravel()
    print((tp*tn-fp*fn))
    print((tp+fp))
    print((tp+fn))
    print((tn+fp))
    print((tn+fn))
    MCC_score = (tp*tn-fp*fn)/np.sqrt((tp+fp)*(tp+fn)*(tn+fp)*(tn+fn))

    return MCC_score


def main():
    y_test = np.zeros(100)
    y_test[10:20] = 1
    y_test[50:60] = 1
    pred_labels = np.zeros(100)
    pred_labels[15:17] = 1
    pred_labels[55:62] = 1
    # pred_labels[51:55] = 1
    # true_events = get_events(y_test)
    confusion_matric = MCC(y_test, pred_labels)
#     print(confusion_matric)


if __name__ == "__main__":
    main()
