# Supplementary material for: MFAM-AD: an anomaly detection model for multivariate time series using attention mechanism to fuse multi-scale features
Source: PeerJ Comput Sci. 2024 Aug 30;10:e2201. doi: 10.7717/peerj-cs.2201 (PMC11419642; doi:10.7717/peerj-cs.2201)
Supplement: Supplemental Information 6 [file peerj-cs-10-2201-s006.zip › metrics/vus/analysis/robustness_eval.py]

from random import shuffle
import numpy as np
import math
import matplotlib.pyplot as plt
from matplotlib import cm
import pandas as pd
from tqdm import tqdm as tqdm
import time
from sklearn.preprocessing import MinMaxScaler
import random


import os
import sys
module_path = os.path.abspath(os.path.join('../..'))
if module_path not in sys.path:
    sys.path.append(module_path)

from metrics.vus.utils.slidingWindows import find_length
from metrics.vus.utils.metrics import metricor

from metrics.vus.models.distance import Fourier
from metrics.vus.models.feature import Window


def generate_new_label(label,lag):
    if lag < 0:
        return np.array(list(label[-lag:]) + [0]*(-lag))
    elif lag > 0:
        return np.array([0]*lag + list(label[:-lag]))
    elif lag == 0:
        return label

def compute_anomaly_acc_lag(methods_scores,label,slidingWindow,methods_keys):
    
    lag_range = list(range(-slidingWindow//4,slidingWindow//4,5))
    methods_acc = {}
    for i,methods_score in enumerate(tqdm(methods_keys)):
        dict_acc = {
            'R_AUC_ROC':      [],
            'AUC_ROC':        [],
            'R_AUC_PR':       [],
            'AUC_PR':         [],
            'VUS_ROC':        [],
            'VUS_PR':         [],
            'Precision':      [],
            'Recall':         [],
            'F':              [],
            'ExistenceReward':[],
            'OverlapReward':  [],
            'Precision@k':    [],
            'Rprecision':     [],
            'Rrecall':        [],
            'RF':             []}
        
        for lag in tqdm(lag_range):
            new_label = generate_new_label(label,lag)
            
            grader = metricor()  

            R_AUC, R_AP, R_fpr, R_tpr, R_prec = grader.RangeAUC(labels=new_label, score=methods_scores[methods_score], window=slidingWindow, plot_ROC=True) 
            L, fpr, tpr= grader.metric_new(new_label, methods_scores[methods_score], plot_ROC=True)
            precision, recall, AP = grader.metric_PR(new_label, methods_scores[methods_score])  
            Y, Z, X, X_ap, W, Z_ap,avg_auc_3d, avg_ap_3d = generate_curve(new_label,methods_scores[methods_score],2*slidingWindow)
            L1 = [ elem for elem in L]

            dict_acc['R_AUC_ROC']      +=[R_AUC]
            dict_acc['AUC_ROC']        +=[L1[0]]
            dict_acc['R_AUC_PR']       +=[R_AP]
            dict_acc['AUC_PR']         +=[AP]
            dict_acc['VUS_ROC']        +=[avg_auc_3d]
            dict_acc['VUS_PR']         +=[avg_ap_3d]
            dict_acc['Precision']      +=[L1[1]]
            dict_acc['Recall']         +=[L1[2]]
            dict_acc['F']              +=[L1[3]]
            dict_acc['ExistenceReward']+=[L1[5]]
            dict_acc['OverlapReward']  +=[L1[6]]
            dict_acc['Precision@k']    +=[L1[9]]
            dict_acc['Rprecision']     +=[L1[7]]
            dict_acc['Rrecall']        +=[L1[4]]
            dict_acc['RF']             +=[L1[8]]

        methods_acc[methods_score] = dict_acc
    return methods_acc


def compute_anomaly_acc_percentage(methods_scores,label,slidingWindow,methods_keys,pos_first_anom):
    
    
    list_pos = []
    step_a = max(0,(len(label) - pos_first_anom-200))//20
    step_b = max(0,pos_first_anom-200)//20
    pos_a = min(len(label),pos_first_anom + 200)
    pos_b = max(0,pos_first_anom - 200)
    list_pos.append((pos_b,pos_a))
    for pos_iter in range(20):
        pos_a = min(len(label),pos_a + step_a)
        pos_b = max(0,pos_b - step_b)
        list_pos.append((pos_b,pos_a))
    methods_acc = {}
    print(list_pos)
    for i,methods_score in enumerate(tqdm(methods_keys)):
        dict_acc = {
            'R_AUC_ROC':      [],
            'AUC_ROC':        [],
            'R_AUC_PR':       [],
            'AUC_PR':         [],
            'VUS_ROC':        [],
            'VUS_PR':         [],
            'Precision':      [],
            'Recall':         [],
            'F':              [],
            'ExistenceReward':[],
            'OverlapReward':  [],
            'Precision@k':    [],
            'Rprecision':     [],
            'Rrecall':        [],
            'RF':             []}
        
        for end_pos in tqdm(list_pos):
            new_label = label[end_pos[0]:end_pos[1]]
            new_score = np.array(methods_scores[methods_score])[end_pos[0]:end_pos[1]]
            grader = metricor()  

            R_AUC, R_AP, R_fpr, R_tpr, R_prec = grader.RangeAUC(labels=new_label, score=new_score, window=slidingWindow, plot_ROC=True) 
            L, fpr, tpr= grader.metric_new(new_label, new_score, plot_ROC=True)
            precision, recall, AP = grader.metric_PR(new_label, new_score)  
            Y, Z, X, X_ap, W, Z_ap,avg_auc_3d, avg_ap_3d = generate_curve(new_label,new_score,2*slidingWindow)
            L1 = [ elem for elem in L]

            dict_acc['R_AUC_ROC']      +=[R_AUC]
            dict_acc['AUC_ROC']        +=[L1[0]]
            dict_acc['R_AUC_PR']       +=[R_AP]
            dict_acc['AUC_PR']         +=[AP]
            dict_acc['VUS_ROC']        +=[avg_auc_3d]
            dict_acc['VUS_PR']         +=[avg_ap_3d]
            dict_acc['Precision']      +=[L1[1]]
            dict_acc['Recall']         +=[L1[2]]
            dict_acc['F']              +=[L1[3]]
            dict_acc['ExistenceReward']+=[L1[5]]
            dict_acc['OverlapReward']  +=[L1[6]]
            dict_acc['Precision@k']    +=[L1[9]]
            dict_acc['Rprecision']     +=[L1[7]]
            dict_acc['Rrecall']        +=[L1[4]]
            dict_acc['RF']             +=[L1[8]]

        methods_acc[methods_score] = dict_acc
    return methods_acc

def compute_anomaly_acc_noise(methods_scores,label,slidingWindow,methods_keys):
    
    lag_range = list(range(-slidingWindow//2,slidingWindow//2,10))
    methods_acc = {}
    for i,methods_score in enumerate(tqdm(methods_keys)):
        dict_acc = {
            'R_AUC_ROC':      [],
            'AUC_ROC':        [],
            'R_AUC_PR':       [],
            'AUC_PR':         [],
            'VUS_ROC':        [],
            'VUS_PR':         [],
            'Precision':      [],
            'Recall':         [],
            'F':              [],
            'ExistenceReward':[],
            'OverlapReward':  [],
            'Precision@k':    [],
            'Rprecision':     [],
            'Rrecall':        [],
            'RF':             []}
        
        for lag in tqdm(lag_range):
            new_label = label
            
            grader = metricor()  

            noise = np.random.normal(-0.1,0.1,len(methods_scores[methods_score]))
            
            new_score = np.array(methods_scores[methods_score]) + noise
            new_score = (new_score - min(new_score))/(max(new_score) - min(new_score))
            
            R_AUC, R_AP, R_fpr, R_tpr, R_prec = grader.RangeAUC(labels=new_label, score=new_score, window=slidingWindow, plot_ROC=True) 
            L, fpr, tpr= grader.metric_new(new_label, new_score, plot_ROC=True)
            precision, recall, AP = grader.metric_PR(new_label, new_score)  
            Y, Z, X, X_ap, W, Z_ap,avg_auc_3d, avg_ap_3d = generate_curve(new_label,new_score,2*slidingWindow)
            L1 = [ elem for elem in L]

            dict_acc['R_AUC_ROC']      +=[R_AUC]
            dict_acc['AUC_ROC']        +=[L1[0]]
            dict_acc['R_AUC_PR']       +=[R_AP]
            dict_acc['AUC_PR']         +=[AP]
            dict_acc['VUS_ROC']        +=[avg_auc_3d]
            dict_acc['VUS_PR']         +=[avg_ap_3d]
            dict_acc['Precision']      +=[L1[1]]
            dict_acc['Recall']         +=[L1[2]]
            dict_acc['F']              +=[L1[3]]
            dict_acc['ExistenceReward']+=[L1[5]]
            dict_acc['OverlapReward']  +=[L1[6]]
            dict_acc['Precision@k']    +=[L1[9]]
            dict_acc['Rprecision']     +=[L1[7]]
            dict_acc['Rrecall']        +=[L1[4]]
            dict_acc['RF']             +=[L1[8]]

        methods_acc[methods_score] = dict_acc
    return methods_acc


def compute_anomaly_acc_pairwise(methods_scores,label,slidingWindow,method1,method2):
    
    lag_range = list(range(-slidingWindow//4,slidingWindow//4,5))
    methods_acc = {}
    method_key = [method1]
    if method2 is not None:
        method_key = [method1,method2]
    for i,methods_score in enumerate(tqdm(method_key)):
        dict_acc = {
            'R_AUC_ROC':      [],
            'AUC_ROC':        [],
            'R_AUC_PR':       [],
            'AUC_PR':         [],
            'VUS_ROC':        [],
            'VUS_PR':         [],
            'Precision':      [],
            'Recall':         [],
            'F':              [],
            'ExistenceReward':[],
            'OverlapReward':  [],
            'Precision@k':    [],
            'Rprecision':     [],
            'Rrecall':        [],
            'RF':             []}
        
        for lag in tqdm(range(60)):
            new_lag = random.randint(-slidingWindow//4,slidingWindow//4)
            new_label = generate_new_label(label,new_lag)
            
            noise = np.random.normal(-0.1,0.1,len(methods_scores[methods_score]))
            new_score = np.array(methods_scores[methods_score]) + noise
            new_score = (new_score - min(new_score))/(max(new_score) - min(new_score))
            
            grader = metricor()  

            R_AUC, R_AP, R_fpr, R_tpr, R_prec = grader.RangeAUC(labels=new_label, score=new_score, window=slidingWindow, plot_ROC=True) 
            L, fpr, tpr= grader.metric_new(new_label, new_score, plot_ROC=True)
            precision, recall, AP = grader.metric_PR(new_label, new_score)  
            #range_anomaly = grader.range_convers_new(new_label)
            Y, Z, X, X_ap, W, Z_ap,avg_auc_3d, avg_ap_3d = generate_curve(new_label,new_score,2*slidingWindow)
            L1 = [ elem for elem in L]

            dict_acc['R_AUC_ROC']      +=[R_AUC]
            dict_acc['AUC_ROC']        +=[L1[0]]
            dict_acc['R_AUC_PR']       +=[R_AP]
            dict_acc['AUC_PR']         +=[AP]
            dict_acc['VUS_ROC']        +=[avg_auc_3d]
            dict_acc['VUS_PR']         +=[avg_ap_3d]
            dict_acc['Precision']      +=[L1[1]]
            dict_acc['Recall']         +=[L1[2]]
            dict_acc['F']              +=[L1[3]]
            dict_acc['ExistenceReward']+=[L1[5]]
            dict_acc['OverlapReward']  +=[L1[6]]
            dict_acc['Precision@k']    +=[L1[9]]
            dict_acc['Rprecision']     +=[L1[7]]
            dict_acc['Rrecall']        +=[L1[4]]
            dict_acc['RF']             +=[L1[8]]

        methods_acc[methods_score] = dict_acc
    return methods_acc


def normalize_dict_exp(methods_acc_lag,methods_keys):
    key_metrics = [
        'VUS_ROC',
        'VUS_PR',
        'R_AUC_ROC',
        'R_AUC_PR',
        'AUC_ROC',
        'AUC_PR',
        'Rprecision',
        'Rrecall',
        'RF',
        'Precision',
        'Recall',
        'F',
        'Precision@k'
    ][::-1]
    
    norm_methods_acc_lag = {}
    for key in methods_keys:
        norm_methods_acc_lag[key] = {}
        for key_metric in key_metrics:
            ts = methods_acc_lag[key][key_metric]
            new_ts = list(np.array(ts) -  np.mean(ts))
            norm_methods_acc_lag[key][key_metric] = new_ts
    return norm_methods_acc_lag
        
def group_dict(methods_acc_lag,methods_keys):
    key_metrics = [
        'VUS_ROC',
        'VUS_PR',
        'R_AUC_ROC',
        'R_AUC_PR',
        'AUC_ROC',
        'AUC_PR',
        'Rprecision',
        'Rrecall',
        'RF',
        'Precision',
        'Recall',
        'F',
        'Precision@k'
    ][::-1]
    
    norm_methods_acc_lag = {key:[] for key in key_metrics}
    for key in methods_keys:
        for key_metric in key_metrics:
            ts = list(methods_acc_lag[key][key_metric])
            new_ts = list(np.array(ts) -  np.mean(ts))
            norm_methods_acc_lag[key_metric] += new_ts
    return norm_methods_acc_lag


def generate_curve(label,score,slidingWindow):
    tpr_3d, fpr_3d, prec_3d, window_3d, avg_auc_3d, avg_ap_3d = metricor().RangeAUC_volume(labels_original=label, score=score, windowSize=1*slidingWindow)

    X = np.array(tpr_3d).reshape(1,-1).ravel()
    X_ap = np.array(tpr_3d)[:,:-1].reshape(1,-1).ravel()
    Y = np.array(fpr_3d).reshape(1,-1).ravel()
    W = np.array(prec_3d).reshape(1,-1).ravel()
    Z = np.repeat(window_3d, len(tpr_3d[0]))
    Z_ap = np.repeat(window_3d, len(tpr_3d[0])-1)
    
    return Y, Z, X, X_ap, W, Z_ap,avg_auc_3d, avg_ap_3d

def box_plot(data, edge_color, fill_color):
    bp = ax.boxplot(data, patch_artist=True)
    
    for element in ['boxes', 'whiskers', 'fliers', 'means', 'medians', 'caps']:
        plt.setp(bp[element], color=edge_color)

    for patch in bp['boxes']:
        patch.set(facecolor=fill_color)       
        
    return bp
