# Supplementary material for: MFAM-AD: an anomaly detection model for multivariate time series using attention mechanism to fuse multi-scale features
Source: PeerJ Comput Sci. 2024 Aug 30;10:e2201. doi: 10.7717/peerj-cs.2201 (PMC11419642; doi:10.7717/peerj-cs.2201)
Supplement: Supplemental Information 6 [file peerj-cs-10-2201-s006.zip › metrics/vus/analysis/score_computation.py]

import numpy as np
import math
import matplotlib.pyplot as plt
from matplotlib import cm
import pandas as pd
from tqdm import tqdm as tqdm
import time
from sklearn.preprocessing import MinMaxScaler
import random


import os
import sys
module_path = os.path.abspath(os.path.join('../..'))
if module_path not in sys.path:
    sys.path.append(module_path)

from metrics.vus.utils.slidingWindows import find_length
from metrics.vus.utils.metrics import metricor

from metrics.vus.models.distance import Fourier
from metrics.vus.models.feature import Window
from metrics.vus.models.cnn import cnn
from metrics.vus.models.AE_mlp2 import AE_MLP2
from metrics.vus.models.lstm import lstm
from metrics.vus.models.ocsvm import OCSVM
from metrics.vus.models.poly import POLY
from metrics.vus.models.pca import PCA
from metrics.vus.models.norma import NORMA
from metrics.vus.models.matrix_profile import MatrixProfile
from metrics.vus.models.lof import LOF
from metrics.vus.models.iforest import IForest

def find_section_length(label,length):
    best_i = None
    best_sum = None
    current_subseq = False
    for i in range(len(label)):
        changed = False
        if label[i] == 1:
            if current_subseq == False:
                current_subseq = True
                if best_i is None:
                    changed = True
                    best_i = i
                    best_sum = np.sum(label[max(0,i-200):min(len(label),i+9800)])
                else:
                    if np.sum(label[max(0,i-200):min(len(label),i+9800)]) < best_sum:
                        changed = True
                        best_i = i
                        best_sum = np.sum(label[max(0,i-200):min(len(label),i+9800)])
                    else:
                        changed = False
                if changed:
                    diff = i+9800 - len(label)

                    pos1 = max(0,i-200 - max(0,diff))
                    pos2 = min(i+9800,len(label))
        else:
            current_subseq = False
    if best_i is not None:
        return best_i-pos1,(pos1,pos2)
    else:
        return None,None

def generate_data(filepath,init_pos,max_length):
    
    df = pd.read_csv(filepath, header=None).to_numpy()
    name = filepath.split('/')[-1]
    #max_length = 30000
    data = df[init_pos:init_pos+max_length,0].astype(float)
    label = df[init_pos:init_pos+max_length,1]
    
    pos_first_anom,pos = find_section_length(label,max_length)
    
    data = df[pos[0]:pos[1],0].astype(float)
    label = df[pos[0]:pos[1],1]
    
    slidingWindow = find_length(data)
    #slidingWindow = 70
    X_data = Window(window = slidingWindow).convert(data).to_numpy()

    data_train = data[:int(0.1*len(data))]
    data_test = data

    X_train = Window(window = slidingWindow).convert(data_train).to_numpy()
    X_test = Window(window = slidingWindow).convert(data_test).to_numpy()
    
    return pos_first_anom,slidingWindow,data,X_data,data_train,data_test,X_train,X_test,label

def compute_score(methods,slidingWindow,data,X_data,data_train,data_test,X_train,X_test):
    
    methods_scores = {}
    for method in methods:
        start_time = time.time()
        if method == 'IForest':
            clf = IForest(n_jobs=1)
            x = X_data
            clf.fit(x)
            score = clf.decision_scores_
            score = MinMaxScaler(feature_range=(0,1)).fit_transform(score.reshape(-1,1)).ravel()
            score = np.array([score[0]]*math.ceil((slidingWindow-1)/2) + list(score) + [score[-1]]*((slidingWindow-1)//2))

        elif method == 'LOF':
            clf = LOF(n_neighbors=20, n_jobs=1)
            x = X_data
            clf.fit(x)
            score = clf.decision_scores_
            score = MinMaxScaler(feature_range=(0,1)).fit_transform(score.reshape(-1,1)).ravel()
            score = np.array([score[0]]*math.ceil((slidingWindow-1)/2) + list(score) + [score[-1]]*((slidingWindow-1)//2))

        elif method == 'MatrixProfile':
            clf = MatrixProfile(window = slidingWindow)
            x = data
            clf.fit(x)
            score = clf.decision_scores_
            score = MinMaxScaler(feature_range=(0,1)).fit_transform(score.reshape(-1,1)).ravel()
            score = np.array([score[0]]*math.ceil((slidingWindow-1)/2) + list(score) + [score[-1]]*((slidingWindow-1)//2))

        elif method == 'NormA':
            clf = NORMA(pattern_length = slidingWindow, nm_size=3*slidingWindow)
            x = data
            clf.fit(x)
            score = clf.decision_scores_
            score = MinMaxScaler(feature_range=(0,1)).fit_transform(score.reshape(-1,1)).ravel()
            score = np.array([score[0]]*((slidingWindow-1)//2) + list(score) + [score[-1]]*((slidingWindow-1)//2))

        elif method == 'PCA':
            clf = PCA()
            x = X_data
            clf.fit(x)
            score = clf.decision_scores_
            score = MinMaxScaler(feature_range=(0,1)).fit_transform(score.reshape(-1,1)).ravel()
            score = np.array([score[0]]*math.ceil((slidingWindow-1)/2) + list(score) + [score[-1]]*((slidingWindow-1)//2))

        elif method == 'POLY':
            clf = POLY(power=3, window = slidingWindow)
            x = data
            clf.fit(x)
            measure = Fourier()
            measure.detector = clf
            measure.set_param()
            clf.decision_function(measure=measure)
            score = clf.decision_scores_
            score = MinMaxScaler(feature_range=(0,1)).fit_transform(score.reshape(-1,1)).ravel()

        elif method == 'OCSVM':
            X_train_ = MinMaxScaler(feature_range=(0,1)).fit_transform(X_train.T).T
            X_test_ = MinMaxScaler(feature_range=(0,1)).fit_transform(X_test.T).T
            clf = OCSVM(nu=0.05)
            clf.fit(X_train_, X_test_)
            score = clf.decision_scores_
            score = np.array([score[0]]*math.ceil((slidingWindow-1)/2) + list(score) + [score[-1]]*((slidingWindow-1)//2))
            score = MinMaxScaler(feature_range=(0,1)).fit_transform(score.reshape(-1,1)).ravel()

        elif method == 'LSTM':
            clf = lstm(slidingwindow = slidingWindow, predict_time_steps=1, epochs = 50, patience = 5, verbose=0)
            clf.fit(data_train, data_test)
            measure = Fourier()
            measure.detector = clf
            measure.set_param()
            clf.decision_function(measure=measure)
            score = clf.decision_scores_
            score = MinMaxScaler(feature_range=(0,1)).fit_transform(score.reshape(-1,1)).ravel()

        elif method == 'AE':
            clf = AE_MLP2(slidingWindow = slidingWindow, epochs=100, verbose=0)
            clf.fit(data_train, data_test)
            score = clf.decision_scores_
            score = MinMaxScaler(feature_range=(0,1)).fit_transform(score.reshape(-1,1)).ravel()

        elif method == 'CNN':
            clf = cnn(slidingwindow = slidingWindow, predict_time_steps=1, epochs = 100, patience = 5, verbose=0)
            clf.fit(data_train, data_test)
            measure = Fourier()
            measure.detector = clf
            measure.set_param()
            clf.decision_function(measure=measure)
            score = clf.decision_scores_
            score = MinMaxScaler(feature_range=(0,1)).fit_transform(score.reshape(-1,1)).ravel()

        #end_time = time.time()
        #time_exec = end_time - start_time
        #print(method,"\t time: {}".format(time_exec))
        methods_scores[method] = score
        
    return methods_scores
