# Supplementary material for: MFAM-AD: an anomaly detection model for multivariate time series using attention mechanism to fuse multi-scale features
Source: PeerJ Comput Sci. 2024 Aug 30;10:e2201. doi: 10.7717/peerj-cs.2201 (PMC11419642; doi:10.7717/peerj-cs.2201)
Supplement: Supplemental Information 6 [file peerj-cs-10-2201-s006.zip › metrics/vus/metrics.py]

from .utils.metrics import metricor
from .analysis.robustness_eval import generate_curve


def get_range_vus_roc(score, labels, slidingWindow):
    grader = metricor()
    R_AUC_ROC, R_AUC_PR, _, _, _ = grader.RangeAUC(labels=labels, score=score, window=slidingWindow, plot_ROC=True)
    _, _, _, _, _, _,VUS_ROC, VUS_PR = generate_curve(labels, score, 2*slidingWindow)
    metrics = {'R_AUC_ROC': R_AUC_ROC, 'R_AUC_PR': R_AUC_PR, 'VUS_ROC': VUS_ROC, 'VUS_PR': VUS_PR}

    return metrics
