# Supplementary material for: MFAM-AD: an anomaly detection model for multivariate time series using attention mechanism to fuse multi-scale features
Source: PeerJ Comput Sci. 2024 Aug 30;10:e2201. doi: 10.7717/peerj-cs.2201 (PMC11419642; doi:10.7717/peerj-cs.2201)
Supplement: Supplemental Information 6 [file peerj-cs-10-2201-s006.zip › metrics/vus/utils/slidingWindows.py]

from statsmodels.tsa.stattools import acf
from scipy.signal import argrelextrema
import numpy as np

import matplotlib.patches as mpatches 
import matplotlib.pyplot as plt
# determine sliding window (period) based on ACF
def find_length(data):
    if len(data.shape)>1:
        return 0
    data = data[:min(20000, len(data))]
    
    base = 3
    auto_corr = acf(data, nlags=400, fft=True)[base:]
    
    
    local_max = argrelextrema(auto_corr, np.greater)[0]
    try:
        max_local_max = np.argmax([auto_corr[lcm] for lcm in local_max])
        if local_max[max_local_max]<3 or local_max[max_local_max]>300:
            return 125
        return local_max[max_local_max]+base
    except:
        return 125
